# Supplementary material for: A high-density transcript linkage map with 1,845 expressed genes positioned by microarray-based Single Feature Polymorphisms (SFP) in Eucalyptus
Source: BMC Genomics. 2011 Apr 14;12:189. doi: 10.1186/1471-2164-12-189 (PMC3090358; doi:10.1186/1471-2164-12-189)
Supplement: Additional file 1 — Full map with 1,845 SFPs and 208 microsatellites. Ordered linkage mapping data for the full map built with JoinMap at relaxed ordering threshold involving 1,845 SFPs and 208 microsatellites. Information includes the Unigene ID in the original EST database, Probe_ID, SFP Marker ID, Linkage group, Position in centiMorgan, Probe_sequence, Unigene_sequence, number of probes designed in the probe set, Best BLAST hit against nr, Identity and e-value, annotation description generated using Blast2GO, number of blast hits with e-value equal or greater than -20, mean similarity for these hits, number of GO terms mapped, GOs that were annotated to the gene and enzyme codes generated by the annotation. [file 1471-2164-12-189-S1.XLS]

## Sheet: Additional file 1
Additional file 1
Title: Full map with 1,845 SFPs and 208 microsatellites
SFP mapping information						Unigene_information					Blast2GO_functional_annotation
Unigene	Probe_ID	SFP_or_microsatellite_Marker_ID	LG	Position_(cMorgan)	Probe_sequence	Unigene_sequence	Probes_initially_designed	Best_hit_against_nr	Identity	e-value	Seq_ Description	#Hits_e-value=-20	mean_Similarity	#GOs	GOs	Enzyme_Codes
	721	CL7781Cntig1_721_BC	1	0	GCTTCTCTTTGAGATGTGTAAGATT	CCACGCGTCCGACTTCCCCTCACTTTTTCTTTGCCATTTGAATAAGTGCATCGTTGATGTCTATTCTGGTGCACTGAACTGTAGTGAAAGACCTGGTGTTGTGCTCTCATGTGCAACACTCTACTGTTTTACTCTTGACCAAATGATGCTGAATTTATATTGCAGACATAGTATAGTGATGGAGTCCCATCAATCAAGCAAATTGGACACATCTGGAACAGCTAAGGCAGTAATTTCTTGCTTCAAGAAGTTGGG	5	ref|NP_566006.1| dihydrodipicolinate reductase family protein [Arabidopsis thaliana] sp|O80574.2|DAPB1_ARATH RecName: Full=Dihydrodipicolinate reductase 1; chloroplastic; Short=DHPR 1; Flags: Precursor gb|AAC23412.2| expressed protein [Arabidopsis thalian	0.88	6e-57	dihydrodipicolinate reductase	20	0.9255	6	F:binding; F:dihydrodipicolinate reductase activity; P:oxidation reduction; P:diaminopimelate biosynthetic process; C:chloroplast; C:mitochondrion	EC:1.3.1.26
GR-XY-006&&RS-034&&G02	217	GR_SGTON8033_217_BC	1	2.225	ATTAATAGTCAGTCACCTGCATCGC	GTCCGGAATTCCCGGGTCGACTCACGCGTCCGGCACTACCTAATCTAGCGTCTGCGAGAGATCTCCTTTAAAATATAAAAACGTGGTTTTTATTACTGGAGGCTACTAGGGGAGCGAGTAGGGACCCCGTGCTGGTTTTTTTTTTTTATTTTTTGGTAAAAAACCCCGTGCTGGTTTTGGTTTTGGTTTTGGTTTTGGCTGAAAATGTACGAAAGCATTAATAGTCAGTCACCTGCATCGCGAAACGTGCCCACC	5	NO HIT	.
SP-FX-002&&CN-023&&H10	401	SP_SGTON10608_401_BC	1	4.771	GGCATCTCTATTTGTACTTTACTGA	CGGTCCGGATTCCCGGGTCGACCCACGCGTCCGCCATGCATGATCAAACTAGAGATTCTCTTCACGAGCGTCAAGCTGATGAAAGTGATGATGAGGATGAAGACGTCGATCACGTCTTTTACAGGGATGAGGATGAATCTGGACAAACTAGTGATGATACAGATGATGAGTAGAAGCTCTGAATTTTAAGAGGTGTGAAACTTGCTTATGATGGAGATGCTCGCTTGGGGCAAGTCACTGGTCAAGTTGCAGCTG	5	NO HIT	.
UR-XY-001&&BA-032&&F07	125	UR_SGTON11713_125_BC	1	6.268	CCTATATGCCTTTGATTTGTGAGTA	CAAAGGTAAGGCCTCTCTACACAATGTCGACACaaaatgaaaaccaaataaccaaataacaaaaaataaaataaaaggaagaaatagaaaaaaaaaaTGCCCTTTGTCAATGAACAAACATTTTCCTATATGCCTTTGATTTGTGAGTAAAAAAAAAAAGAGGAAAAAAGGCACCGGCAGTCGATCAAGAGCCGTTCCGAGCTCCCGACACCCTCTTCCGCCTCTTCCGAATCAAATAATACATGAGCCCGCCGA	5	NO HIT	.
CL2235Contig1	1469	CL2235Cntig1_1469_BC	1	7.075	GGTGCATACGATGATGATATTTTCT	TCCGGAATTCCCGGGTCGACCCACGCGTCCGGAGAATAAAAAGCAAAAGCAGAAGCGCCCATCTCCTCTTCCTCCTCTCCTTCCTCTTCTTCCTCCTCCTCCCTTACCTGTCACTTCCGTTCCAATCTCATCACAGAGTCTCTCTCTCTCGCAACAGACAAGAGACGAGGCAAGGATTACAGAGGGATCCCAGGTAGACTCTTCCCTCAAATTCGGCACATGCGCCTCCTCCAGGTTACTTTGTTCGCCTGGAAT	5	ref|XP_002530551.1| Serine/threonine-protein kinase PBS1; putative [Ricinus communis] gb|EEF31842.1| Serine/threonine-protein kinase PBS1; putative [Ricinus communis]	0.81	e-176	serine threonine protein	20	0.8645	5	P:protein amino acid phosphorylation; C:plasma membrane; F:protein tyrosine kinase activity; F:ATP binding; F:MAP kinase kinase kinase activity	EC:2.7.10.0; EC:2.7.11.25
GR-XY-006&&RS-059&&A04	60	GR_SGTON8248_60_BC	1	7.637	CTCGTTTTGGTTTGAACTTTGCAAT	GGGTCCGGAATTCCCGGGTCGACCCACGCGTCCGAGCAGACCATGCATGTTTGTAACCTCTCGTTTTGGTTTGAACTTTGCAATAAAAGTAGCCATGAGATCTGTTTCGATCTCAAAGGCGGTCGGACGATTCGATGCTTTGTGTACTTCCATTCCCCCGCCGGTATGGTCGATGCATCGGTCCGTCCGGCGCTGTAGAGGGGAATGGGACCTAGCGCAGGTCGCCCCTCCCCATCCTTTATCACTGAATGAGCC	5	NO HIT	.
Microsatellite		embra011	1	8.384			.		.
CL4900Contig1	1097	CL4900Cntig1_1097_BC	1	9.131	GATTTACTTGGAGACTACTCATGCT	CGGTCCGGATTCCCGGGTCGACCCACGCGTCCGGCTCGATGCTTCCGTCGTCGAGCGACGTTCAACCGTTGCAGAGCTTGAGCGGGATTCGGCATCTCGCCGAATCGCGTCGCTTCAAGGCCTGGTTCTTGGATCAATTTGGCGTCCTTCATGATGGCAAACAGCCTTATCCTGGAGCAATTTCAACATTAGAAAAACTAGCAAGTAGTGGTGCAAAGATGGTGATCATAAGTAATTCCTCTAGGCGTGCATCGA	5	ref|XP_002524857.1| catalytic; putative [Ricinus communis] gb|EEF37481.1| catalytic; putative [Ricinus communis]	0.77	e-133	hydrolase iia	20	0.686	3	P:metabolic process; F:hydrolase activity; C:chloroplast
CL1024Contig1	716	CL1024Cntig1_716_F2	1	9.453	GCTGAGGACTATACTCATAAAAACA	TGGTACCTGCAGGTACGGTCCGGAATTCCGGGTCGACCACGCGTCCGCTCGCCTTCCTTCACACCAGTCGACAACCTCTTCGCCTGTCTGCTCTGGTGAAAGATGATAATTCTCGAGGATGTCTTCAAGGTCGAGAGGCTCGACCCCGACGGCAAGAAGTTCGACAAAGTAACTCGGATTGAAGCACGGAGTGAAAGATTCGACATGTTCATGCATCTAGATGTGAATACTGAAATATACCCAATGAAAGAAGGA	5	ref|XP_002530308.1| DNA-directed RNA polymerases I; II; and III 17.1 kDa polypeptide; putative [Ricinus communis] gb|EEF32075.1| DNA-directed RNA polymerases I; II; and III 17.1 kDa polypeptide; putative [Ricinus communis]	0.7	1e-54	dna-directed rna polymerases and iii kda polypeptide	20	0.7855	3	F:DNA-directed RNA polymerase activity; C:DNA-directed RNA polymerase II, core complex; P:transcription	EC:2.7.7.6
CL3970Contig1	482	CL3970Cntig1_482_BC	1	9.962	GGCTCCTTTGACTTTTCTCAGTATG	GGGTCGACCCACGCGTCCGGCATGTATTTCCTCTCGCTGATTCAACCATTGAAATCGCCGGCTATTCATTGAAGTCGCCGATTCAATCGAAATCTCACAAGGAGTTTGGATCGGTCATTACTCGAAAACAGAGACAATCTTTTCAGAGTCCTTGAAGAGGCTGACTGATAAAGCTGTTGAGTTAAATCTGTCTATAAGTGGAGGCAGCTGCTTTCTGGAATCTTCTGTTAATGATTCTCGAATAGTAGAAGTTAT	5	ref|XP_002272790.1| PREDICTED: hypothetical protein [Vitis vinifera]	0.66	1e-55	rna binding	10	0.736	3	F:nucleic acid binding; F:nucleotide binding; P:embryonic development ending in seed dormancy
PE-XY-001&&MG-026&&G09	395	PE_SGTON9083_395_F2	1	10.245	GGGTGTTATTAGACAAGCAAAGGAT	CCACGCGTCCGATTAGTTTCTATTTTCCTGGATCTGGAGTAATTTTCACTGGAGATACATTGTTTAGCTTATCGTGTGGCAAGCTCTTTGAAGGGACTCCTGAACAGATGGCGTCATCCCTCAAAAAGATCACAGCTTTGCCAGATGATACAAACATTTATTGTGGTCATGAATATACATTGAGTAATTCGAAGTTTGCATTGTCTATAGAACCCAACAATGAAGCACTTAAAAACTATGCAGCGCGAGTTGCTC	5	ref|XP_002309787.1| predicted protein [Populus trichocarpa] gb|ABK93490.1| unknown [Populus trichocarpa] gb|ABK94680.1| unknown [Populus trichocarpa] gb|EEE90237.1| predicted protein [Populus trichocarpa]	0.84	2e-62	glyoxalase ii	20	0.875	6	P:methylglyoxal catabolic process to D-lactate; F:iron ion binding; F:hydroxyacylglutathione hydrolase activity; C:chloroplast; F:zinc ion binding; C:mitochondrion	EC:3.1.2.6
CL3194Contig1	926	CL3194Cntig1_926_BC	1	10.987	GTAGCATCTCTCGTTCTGCTATTTA	CGTCCGCGCGTGTCTGTTTTCTCTTGCGGGCGGTTCAGTAGCTTCGCCCGTTCAACCTTTCTGGCCCTTGGACTGCTCCAATCTTCGCATCGGTTTCGTAAAGTTTTCATCTTTACAGCTCTCGAGCTGACGATTCTGTATTAGATGACAAAGGTCCCATTTTTGAGAGAGCCAGAGAGGAGGCAGTGAGGCTGCTGACTGCCAGTCTGAACCCGTGTTGAGTTGTGTTCTAGGTGCTTCTGGGTTCATCAGAAC	5	ref|XP_002330703.1| predicted protein [Populus trichocarpa] gb|EEF09438.1| predicted protein [Populus trichocarpa]	0.74	3e-49	er33 protein	20	0.7605	4	P:response to gibberellin stimulus; P:regulation of transcription; F:transcription factor activity; C:nucleus
CL3359Contig1	501	CL3359Cntig1_501_BC	1	11.31	GTTCTCGATAGGTTCAGGATTGATA	CAATTGAGGAGACTATGGAGGGATTGGGAGCAGATGCAAAGGAAAAAAGTAAGGCCGTCAGAGAAGCAGTGGAGAAGGTGAGGAGTGGCTCGAGGTTGGTCATGGGCAAGTTTTTGGCCCCCGTGGAAGGGAACTACAATTTGATGTGTTACTGCTTGTGTGATTCGTGGATTGGTTGCGACAAAAAAGTGAACTCGAAGGTCAAAGTTCTCAAAAGGACTCGTGCAGGCACTAGGGGCGGCGCTGCACTGGAAG	5	ref|XP_002327614.1| predicted protein [Populus trichocarpa] gb|EEE74589.1| predicted protein [Populus trichocarpa]	0.81	1e-30	protein	15	0.823333	7	C:integral to endoplasmic reticulum membrane; P:protein folding; C:plasma membrane; P:response to stress; F:heat shock protein binding; F:unfolded protein binding; C:mitochondrion
CL8302Contig1	272	CL8302Cntig1_272_BC	1	11.939	AATATTAGGGAGTGTGACCAGCTAC	NAATGGTCACCTGCAGTACGGTCCGGNATTCCTGGGTCGACCCACGCGTCCGGTCGGAGTTCCGAGAGCCGCATCTCATGAAGAAGTACGATGTTCCGACCGACATGGAAGTTTTGGATACGCTCGACACGGCCTCGCGACAGAAAGAGGTGAAGATCGTGACGAAGCTGTACTGGGGGGATGCGAGGGAGAAGCTGCTTCAGGCGATTGACGATCTGAAGCTGGACTCTCTGGTCATGGGAAGCAGGGGACTTG	5	ref|XP_002275745.1| PREDICTED: hypothetical protein [Vitis vinifera] emb|CAN81966.1| hypothetical protein [Vitis vinifera]	0.74	3e-37	nod18 protein	20	0.8705	1	P:response to cold
CL797Contig1	228	CL797Cntig1_228_F2	1	12.263	ATGGTATTGCCTCAGATCAAAGAGG	CACGCGTCCGCGATATCTACTTCGAAATTTTTGGCGGAAAGATGCTCGATGCAGTGCTGCTCAACATGAAACTTCACGGCCGAATCGCGGTATGTGGACTGATCTCACAGTACAATCTCAAGCAGCCCGAAGGCGTAAACAACTTGATGAACCTTATCCTGAAGCGGGTTAGAATGGAAGGTTTCTTGGTGTTCGATTTCTATCATCTCTACCTGAAGTTCCTGGAAATGGTATTGCCTCAGATCAAAGAGGGGA	5	ref|XP_002279359.1| PREDICTED: hypothetical protein [Vitis vinifera] emb|CAN61471.1| hypothetical protein [Vitis vinifera] emb|CAO46342.1| unnamed protein product [Vitis vinifera]	0.73	6e-40	protein	20	0.856	3	F:zinc ion binding; P:oxidation reduction; F:2-alkenal reductase activity	EC:1.3.1.74
CL4744Contig1	637	CL4744Cntig1_637_F2	1	13.137	TTGCTGAAGAAGGCACGAGAAATTG	GGTCCGGATTCCCGGGTCGACCCACGCGTCCGCACAAAGAAACGCGTTTCGTCGAACTCCTTCCGGCCGACGGCGGCGATGGCGGACCCCCAGCCCCTGATACTCGTCGAGCGCCGCCCGGACGGCGTCGCCTCCGTCACCATCAACCGCCCCAAGTCCCTGAACTCCCTCACCCGGCCGATGATGGTCGAACTCGCCGGGGCCTTCCGGAGCCTCGGCGCCGACGGGTCGGTGCGGGCCATCGTGCTGTCCGGG	5	dbj|BAG09364.1| peroxisomal enoyl-CoA hydratase/isomerase family protein [Glycine max]	0.79	2e-92	protein	20	0.8505	4	F:enoyl-CoA hydratase activity; C:peroxisome; P:metabolic process; C:plastid	EC:4.2.1.17
CL1129Contig1	746	CL1129Cntig1_746_BC	1	13.256	TTCCGATGACTGGTTATGTTAGAAT	CCACGCGTCCGCTTTCTTCCTGAACGAGCGAGCCCTGACCAGGGGGCGAGTATAGAAGAAAGAATTGGCCAAGTTCCAGGAGGGGCTGACTCGCGCGAGTTGACTCGGCGTCGGAGGATTTGCGCTTCGCAGCGATGTCGGCGGCGCGCGGCTACGGCCTGGTGGTGCTCGCTTTCGCGATCGTCGCGTCGGCCTCGCTCGCGTCGTCGCGGGAGCAGCTGAGCGCCCGGCAGTGCGAGGATCTGGGGTTCTCGG	5	ref|XP_002273955.1| PREDICTED: hypothetical protein [Vitis vinifera]	0.82	4e-67	selenoprotein precursor	20	0.861	2	C:endomembrane system; C:cytoplasmic membrane-bounded vesicle
GR-TS-001&&GO-040&&B02	357	GR_SGTON6264_357_BC	1	13.256	ATTCGCAGAAGCTACCTCTGGATAA	CGTCCGGGCTTTTGTGCAGAGGAGACAGAGAAGATGATCAAAAGCGGGCCGATGTTGCTGATGAGAATGTTGAGAGGAGCAAGAGATTTGATGAGGAGGCTTGCTCGGTCAAAACAGAGGTCACAAGAAACAACGAAGTTACTAGTGGCAGCAGCTCAGCTTGGAAGAATCAGGGCAACACCGAAATCGCCTCATAGCTGGTAAAGATCTGAAGGGAGGGCGTGATTGGTCTTTTCTCTGTCAAAGTATACCCCA	5	NO HIT	.
CL6352Contig1	830	CL6352Cntig1_830_BC	1	13.506	GTCATTCTGGATGAATCTGTGTAAT	CGGTCCGGATTCCCGGGTCGACCCACGCGTCCGCATATTTTTAACTTCTCCTATAATCCAGATGGGAGTATTATTGGTGATGAAGATCTCATTAAAATCCTGAAACTCCCAGTGCTGGTCGTGTTGGATGAAGCATACATTGAGTTTTCGGGGATTGAGTCTAGGATGAAATGGGTGAAGAAGTATGAGAACTTGATTGTTCTCCGGACATTTAGCAAAAGAGCTGCTTTAGCTGGACTTCGAGTGGGTTACGGA	5	gb|ACG39804.1| histidinol-phosphate aminotransferase [Zea mays]	0.73	8e-77	histidinol-phosphate aminotransferase	20	0.79	5	F:histidinol-phosphate transaminase activity; F:pyridoxal phosphate binding; P:embryonic development ending in seed dormancy; P:histidine biosynthetic process; C:chloroplast	EC:2.6.1.9
CL3105Contig1	1239	CL3105Cntig1_1239_BC	1	13.516	TTGTTCAAGTGGTCGGAATTACATA	CCACGCGTCCGGGAATGTGCTAAAGGCGGTGAGCTATTCAACAAGGTAGCCAAAGGAAAATTGAAGGAGGACGTTGCACGGAGATACTTTCAACAGCTGATTGCTGCTGTTGATTTTTGTCACAGCCGGGGTGTTTGTCACCGTGACTTGAAACCAGAGAATCTGCTCTTAGATGAGAATGGGAATTTAAAGGTTTCTGACTTTGGGTTGAGTGCCCTTTCTGAATCAAAGCGTCAAGATGGGTTGCTACACACA	5	gb|ABJ91228.1| CBL-interacting protein kinase 22 [Populus trichocarpa] gb|ABK95707.1| unknown [Populus trichocarpa]	0.76	e-165	serine-threonine kinase	20	0.8415	4	F:calmodulin-dependent protein kinase activity; P:protein amino acid phosphorylation; F:ATP binding; P:signal transduction	EC:2.7.11.17
CL4444Contig1	637	CL4444Cntig1_637_BC	1	14.166	TAGTTTCCGTTATTTCGACCCATGA	GCGTCCGGAGCAATGTGGAAGTGTGGAAGATGGAGATTGGCCGCAGAAACACTTGGAAGATGTGGATTACTCATCTACAGCAAGTGAAGGAAGCTGGAAAAGTGGAAAGAAAAGGAAGGAAGAGGAGGATGATGCAGAAGAAAGGGATGATTCATCGACGCTGAAGAAGTCACAAGTAGTTTGGTCCGTTGAGCTTCACCAACAGTTTGTGTCGGCTGTTAATCATCTTGAAGTCGACAGGGCTGTTCCGAAGAA	5	ref|XP_002275142.1| PREDICTED: hypothetical protein [Vitis vinifera]	0.66	5e-36	type-b response regulator	20	0.719	1	P:regulation of transcription
SP-FX-002&&CN-057&&G10	276	SP_SGTON10962_276_BC	1	14.267	GCAACTAGAACTATCTCTTGTATGT	CGGTCCGGATTCCCGGGTCGACCCACTCCTCCGCTTATTGAAGCATTCTAGTGATTCTGTTATGGAAAGTAGATGTTTGATATTTATCTCTCCATAGTTCCGATGACTGGTTATGTTAGAATCTCATGCGACAAAGGTTTCTGATTTATCTCTCTATAATTCTGACAACTGGTCATGTTAGAATCTCATGCGACTAAGTTTCTCATTTTATATCCTTTCTCTTCCTTAAATATCTGTTTCCCATTTCGGTATCAT	5	NO HIT	.
CL334Contig1	372	CL334Cntig1_372_F2	1	14.603	TCTGGTTACTCTATGTACTGCCAAC	CCACGCGTCCGGTTTCGGCAGAGGCGGAAAACTGATCAACCTGAGNAAGAACTGAAGCCAGGGGTTGATCTGCTGGGACCTGTTGATGAGATCTTTTATGACTCTTATGATAGATACGAACCAGTCAATGAACCTTCTCTTGACAACTGCTTCATATCAACTAGTTATGATGCCACAACCCACTTCGAGTCGACTGTTATGGATGTGCTTAACATGTATACCCTGATCACTGGAAAGGCTCTTGACCTCAGCGTG	5	ref|XP_002310371.1| predicted protein [Populus trichocarpa] gb|EEE90821.1| predicted protein [Populus trichocarpa]	0.88	2e-30	gdp dissociation inhibitor	20	0.931	4	F:Rab GDP-dissociation inhibitor activity; P:plasma membrane to endosome transport; F:protein binding; P:regulation of GTPase activity
GR-PU-003&&MG-017&&H07	240	GR_SGTON3587_240_BC	1	14.732	TTTCGTATCCAATTCCAAGGAGAAA	GCGTCCGAATAACAGGGGCGTGCGTgagagagagagggagagagagagagagaTCTTCTTCCTCCTGGTTCTTGCAGTTGCAGCAGCTTTTTGGAGGTGTTTCTGGAAGATAGACAAGCTCAACAACAAGGTCCAACACAAGAGACCGCTGCAGACTGAGGAAGCGTATAAAACTGGAAGAATAGTAATGCGACTGACATGGGGAAGAGAGGGAGTTGGTTTGCTGCTATCAAAAGGATTTTCGTATCCAATTCC	5	ref|XP_002330701.1| predicted protein [Populus trichocarpa] gb|EEF09436.1| predicted protein [Populus trichocarpa]	0.53	8e-29	iqd14 calmodulin binding	5	0.616	1	F:calmodulin binding
PE-XY-001&&MG-072&&G05	572	PE_SGTON9412_572_BC	1	15.305	TCTTAGTCTGTCACTAGCAGTATTA	CCGGCGATACATAGCTGAGCTAGAACGGAAAGTACAAACTTTACAAACTGAAGCAACAACTTTGTCTGCACAGCTGACTCTGCTGCAGAGAGACACAAATGGTTTGACTGCTGAGAATAGTGAATTGAAACTGCGGTTGCAAACAATGGAGCAACAAGTTCATTTGCAAGATGCTTTGAATGAAGCACTCAAAGAGGAGATACAGCATCTGAAGGTACTAACTGGCCAATCTATGCCCAACGGTGGACCCATGAT	5	ref|XP_002529479.1| Transcription factor RF2a; putative [Ricinus communis] gb|EEF32889.1| Transcription factor RF2a; putative [Ricinus communis]	0.54	7e-40	bzip transcription factor	14	0.64	3	C:intracellular membrane-bounded organelle; F:transcription factor activity; P:regulation of transcription, DNA-dependent
CL2954Contig1	579	CL2954Cntig1_579_F2	1	15.445	GTCTGAATCTCACGTCACTAAAGCA	CGGTCCGGATTCCCGGGTCGACCCACGCGTCCGCTTGTTGTGGAACAGAGGGGCCCGTATTATGAGATCATTGGCAAAAGGAGAGGATTGGAACATTTTCTTTAAGACCGCTGTCGCTATGTATTTCCTGAGGCTCATTGTATCATATTACCTGACTTACGCAGTTGGTGCAGCTCTCATCTGTTCGTTTACTTGCTTCTTCATCTACGAACAATACGAATCGGAGATTGACACACTTGAAAGGGTTCTGATAAG	5	NO HIT	.
PE-XY-001&&MG-069&&G10	309	PE_SGTON9383_309_BC	1	15.633	GAAACCGTCTGTTCTTTGTAATCTT	CAGCAGCGGCGGCAACGGCGGGTCCTTGAAGCGGCGGGTCTTGGCCTGGGGGAGGGAGGTGTTGATGCAGAGACTGAGCGACGACAGGCAGAGGACCAAGCTCGGGGAGGTCGAGCAGGCCGCCGTGCTCCTCATGGCCCTGTCGTACGGCTCCGTCTACGCCTAGATTTCCATCAAGATTTTAGGAATAAGGCGAGAGAAAGCAGAAAGCTGCTCAAGATTCCATCTTTCTTCTAGGGTTTTCCTTCTTTTCTT	5	NO HIT	.
GR-XY-006&&RS-078&&G05	424	GR_SGTON8465_424_F2	1	16.042	AATCTCGCAGATCAGACAGTTAGAC	TCCCGGGTCGACCCACGCGTCCGCCTGGGCCTCGACAATGCCGGCAAGACCCAGGAAGAGGATCTGGTGAACGACGAGAGATTGGTGCAGCACCAGCCGACCCAGCACCCGACGTCAGAGGAGCTCAGCATCGGGAAGATCAAGTTCAAGGCTTTTGATCTGGGTGGTCATCAGATCGCTCGCAGAGTTTGGAAAGATTACTATGCAAAGGTTGATGCAGTGGTATACTTGGTGGATGCCTACGACAAGGAGAGG	10	ref|XP_002276743.1| PREDICTED: hypothetical protein [Vitis vinifera] emb|CAO44889.1| unnamed protein product [Vitis vinifera]	0.71	2e-55	gtp-binding protein	20	0.7295	7	F:GTP binding; C:plasma membrane; ; C:peripheral to membrane of membrane fraction; C:cytosol; C:endoplasmic reticulum; P:protein transport
PE-XY-004&&RS-011&&A04	392	PE_SGTON9855_392_BC	1	16.34	ATGTAATCTGGCATGGTGGAGTTAT	GCGTCCGCGGACGCGTGGGCGCGCGCTCCGCCTTCGACCGTGCATCGAACGAGGAACTTCCAGCGAAGTAGAGGAAACACCGGTTGAGTATTAGGAGGATGAGCGGAGGAGGAGGAGAGAAAGGGTCGGCCACTACAAAGACCCCCGCAGATTTCCTGAAATCTATTCGCGGGAGACCAGTTGTCGTCAAGCTGAACTCTGGAGTCGATTATCGAGGTATTCTGGCCTGCCTAGATGGATATATGAACATAGCAA	5	ref|XP_002534408.1| small nuclear ribonucleoprotein f; putative [Ricinus communis] gb|EEF27977.1| small nuclear ribonucleoprotein f; putative [Ricinus communis]	0.97	3e-43	protein	20	0.9205	2	F:nucleic acid binding; C:small nucleolar ribonucleoprotein complex
GL-XY-001&&AF-114&&A09	437	GL_SGTON775_437_BC	1	16.475	AACATGATGTGTAGCGTGATGATCT	AAATGGTCACCTGCAGGTACGGTCCGGAATTCCCGGGTCGACCCACGCGTCCGACCAGAACTACCCGGGGCCACCGCCACCGAACCCGATCGTGCCGTATTTCCCATTTTTCTTCCACGTTCCTCCTCCCGGTGCTTCCGGCTCTCCTCCTGCAAATACCCACTTGGCCATAAGCTCAGCCTTGCTAGGCAAAGTTGGCATGGCTCTGGTTTTGTTGCTCCTGGTTTGAAGCAGCAGAGTTATGGGCAGATCAAG	5	NO HIT	.
GL-XY-001&&AF-082&&B12	457	GL_SGTON514_457_BC	1	16.803	GTTTTGGTTGCAATTGGTGTTCTAT	CACGCGTCCGGATGCTTTTATCGCAATTAAGCCACGGATCACCCATTCGCCGCTTCCAGATGCATATACGCAGGATGGGTTGACATTAATGGACGAGAGATACATCTCTCCAGCTGTGCTATATATGCAAGTTTCTGCCCTCCAGGACTCCCACAAAATGGTGACTGTAGGAGAATATCAGTTGCCCGAGGCGAAACCCGGCACTCCCATGTACTTCGACTTCCATAGAAAGATACAAGCACGTCGAGTTACATT	5	ref|XP_002524862.1| conserved hypothetical protein [Ricinus communis] gb|EEF37486.1| conserved hypothetical protein [Ricinus communis]	0.67	4e-49	sac domain protein 9	14	0.749286	7	P:phosphatidylinositol metabolic process; F:inositol or phosphatidylinositol phosphatase activity; P:response to high light intensity; P:response to cold; F:protein binding; P:response to osmotic stress; P:phosphoinositide-mediated signaling
GR-TS-002&&CN-037&&G05	461	GR_SGTON6990_461_BC	1	16.803	CAATCCTGTGAACACCTCTAAAAGA	CGGTCCGGATTCCCGGGTCGACCCACGCGTCCGGAGAGCTCTGCTCTCCCATGGTGTCAGGTCAGGGTGAAGGAGGGCTTCCACAAGGACAGCGCAGTCCGATTCCAGCACCAATCGATCTTTGGCTTTCCCTTGTTGCAGTAGAAATTGAAGAGTAAGAGAAAAGGCGAGCACCTCGGCCTGTAGAGCTGAGGAAGCGTTAACAGTGCGTGTAAATCCATCGATTAGAAAGCCGGAGGAGTTACGGCAAACGCA	5	NO HIT	.
UR-XY-001&&BA-063&&E01	309	UR_SGTON12007_309_BC	1	16.969	GAGCGTTTTCTACGAGTTTTCGAGT	GGGTCGACCCACGCGTACGGCTCCGCCGCGACGGACGACGGAGCATCCCCTTCGACTCGACGGGCGAGCGCGATGCGCGATTCCAGTGGCCTCCGCCGCCGCTCCGCCCATCGACGCCGGATCGTCGATTCGGAAGCCGATCAAGCCCATGGCCAGGTACGTACTTCCCTCACCCGTCACCGACGCCTCGTGGGAAGCGAGATCCGAGACATTCGAGGAGGTATCTCGGTCGGCGATGCCGGTGGGACCGAGAGT	5	NO HIT	.
CL1562Contig1	1362	CL1562Cntig1_1362_BC	1	17.264	GCACATACATCTTGCCAGTTATTTT	CGGTCCGGAATTCCCGGGTCGACCACGCGTCCGAACGAAGCCAGCAGCCGAATCCTCTTTCTCTCTCTATCTCCGACCAACTCCGCCGGCGAAAATGGCGGCGCCGTCGTCCCTGGCGATCAATTCGCTGACCACTCCTCCTTCTCCTCCGCCGCCGGCGACGGCGTGCTCCTCCCGCCGCGGGCTCCCCTTCGCCTCCCAATCCGGGACCGCGAAGCCGCGCCGGAGATCGCTCCCCGATCCCCTCAGGCTGAA	5	gb|ABK96537.1| unknown [Populus trichocarpa x Populus deltoides]	0.76	e-136	cysteine synthase	20	0.803	9	C:mitochondrion; C:chromoplast; F:transferase activity; C:chloroplast stroma; P:cysteine biosynthetic process from serine; P:response to cadmium ion; F:pyridoxal phosphate binding; F:cysteine synthase activity; C:apoplast	EC:2.5.1.47
CL3669Contig1	1148	CL3669Cntig1_1148_BC	1	17.264	GATTCTTCTTCGACATAAGCTTACT	CGTCCGCCAGAACTGAGCATACCTGTCCAGTATGCTTCAGCTATTAAGATTCAAGCTGCCTTCAGAGGGTATATGGCAAGAAAAAGCTTCAGAGCTCTAAGAGGCTTGGTAAGACTTCAAGGAGTCATAAGAGGGCAGACTGTCAGGCGACAAACGATGAATGCCTCAAAGCAAATGCATCTTTGTGTGCGAGTTCAGTCGCAGATTCGATCTTGGAGGATTCAGAGGTTAGAAAACCAAGCACGGAATCAAGCT	10	ref|XP_002325602.1| predicted protein [Populus trichocarpa] gb|EEE99983.1| predicted protein [Populus trichocarpa]	0.56	e-110	protein	20	0.5535	1	F:calmodulin binding
GR-SE-002&&CN-003&&F03	500	GR_SGTON5659_500_BC	1	17.264	ACTTTTGTTTCTGGTTCTGAATGTG	GCGTCCGCGGACGCGTGGGTTCGCGTCACGGGACTCGCATCGCCCCGATTCTCCGCCGCGACGGACGACGGAGCATTCCCTTCGACTCGACGGGCGAGCGCGATTCCGGTGGCCTCCGCCGCCGCTCCGCCCATCGACGCCGGATCGTCGATTCGGAAGCCGATCAAGCTCGTGGCCCGGTACGTACTTCCCTCGCCCGTCACCGACGCCTCGTGGGACGAGATCCGAGATATTCGAGGAGGTATCTCGGTCGGC	5	NO HIT	.
CL795Contig1	38	CL795Cntig1_38_BC	1	17.757	CGTCGTCTCCAATCAGCATTTTATT	GAGCCAGAGTATGTGCGCATGCCAAAGGAGGGTGCCCCGTCGTCTCCAATCAGCATTTTATTTCTGCAATTCTAGTACAATCGAATCAAGACCTCCAACATTGTAATTGCTTTCAGCCAAATGTTTACTCCAACCCTTTGTTTCCTGGCTTATATAAGAACCAAAACATCCAAACACTTCCCCTCCAAAAAACCAGGACAGAACCCAACTCTTCTCACCTTCACCTCCCAATTCCACAGAGAACAACAACATGAC	5	ref|NP_179354.1| phosphoserine aminotransferase; putative [Arabidopsis thaliana] gb|AAD32948.1| putative phosphoserine aminotransferase [Arabidopsis thaliana] gb|AAY56409.1| At2g17630 [Arabidopsis thaliana] gb|ABG25070.1| At2g17630 [Arabidopsis thaliana]	0.7	2e-37	phosphoserine aminotransferase	20	0.6945	4	P:response to cadmium ion; C:chloroplast stroma; F:O-phospho-L-serine:2-oxoglutarate aminotransferase activity; P:L-serine biosynthetic process	EC:2.6.1.52
CL1Contig198	460	CL1Cntig198_460_F2	1	18.008	GGTACATTCTTGGTTGCTCGAGAAT	CCACGCGTCCGGCTAGGGCTTGTTCTTCTTCTCAATTTCTCTGCAGCGCGCGCTCTGCCTTCGACCCTGCATCGAACCACGAACTTCCAGTGAAGTAGAGGAAGCAGTGATTGAGGATTAGGAGGATGAGCGGAGGAGGAGAGAAAGGGTCGGCCACCACGAAGACCCCCGCGGATTTCCTGAAATCGATCCGCGGGAGACCGGTTTGTCGTCAAGCTGAACTCTGGAGTTGATTATCGAGGTATTCTAGCCTGC	10	ref|XP_002534408.1| small nuclear ribonucleoprotein f; putative [Ricinus communis] gb|EEF27977.1| small nuclear ribonucleoprotein f; putative [Ricinus communis]	0.94	7e-40	protein	20	0.931	2	F:nucleic acid binding; C:small nucleolar ribonucleoprotein complex
SP-FX-001&&BA-017&&F12	197	SP_SGTON10063_197_BC	1	18.071	TTGTCGAACCTCTAGAACGTGAATT	ATAGGGAAAGCCGTACGCCTAGTACCGGTCGGAATCCCGGGTCGACCCACGCGTCGGTGCTTAACATGTATACCATGATCACTGGAAAGGTTCTTGACCTCAGCGTGGATCTAAGCGCTGCCAGTGCTGCGGAGGAATGAGTAAAGAGAGGTTCGGCGCATGCATTGCCAGTGCCTGGTTTAGACATCCGTTTTTATTGTCGAACCTCTAGAACGTGAATTTCTGGGTACTCTATGTACTACCAACCGTGGTCAA	5	NO HIT	.
CL8441Contig1	230	CL8441Cntig1_230_F2	1	18.076	ACATCTGAGTGACATCGGATATTGA	TGCGGTACGGTCCGGATTCCCGGGTCGACCCACGCGTCCGGTACTGGTGGAGATGGCTGAACACCGAAAGGAATTAGAGAAGAAAACAAAGCCCATTCTTGATACTCTGAGAAGCTACCAAGACTTGCCTCCAGACAAGGCTTTAGCTGCTCTAGCAATCGAGGACAAGAAAAGGCAGTATGCTGCAGCTGAGAAATATCTTGAAGACGTGTTGCATTCAGCTCTTTCAACATCTGAGTGACATCGGATATTGAT	5	ref|XP_002285380.1| PREDICTED: hypothetical protein [Vitis vinifera]	0.76	1e-24	coiled-coil domain-containing	14	0.794286	2	F:molecular_function; P:biological_process
CL2164Contig1	724	CL2164Cntig1_724_F2	1	18.194	GCTAGAGTTTTTGAACATCTCATCT	CGGTCCGGATTCCCGGGTCGACCCACGCGTCCGCGGAACGAGAGAGAGAGAGAAGCAAAATCGCTGCCCCAGCACGCGGCGGCGAAGAAGACGAAGTTAGGGTTTTTCTCTTCCCGGAGAATCCGCCAACCGCCATGGTTCTTCTGCAGCCGGACCCGTTCTTGAATGAGCTCACTAGCATGTACGAGAGAAGCACGGAGCAGGGTTCTGTCTGGGTTACTCTCAAACGATCTTCCTTGAAGTCTAAGGTTCAAA	5	gb|ACU15930.1| unknown [Glycine max]	0.92	4e-40	signal recognition particle 14 kda protein	16	0.89875	6	C:signal recognition particle, endoplasmic reticulum targeting; F:endoplasmic reticulum signal peptide binding; P:negative regulation of translational elongation; F:7S RNA binding; F:protein binding; P:SRP-dependent cotranslational protein targeting to me	EC:3.6.5.4
CL6386Contig1	256	CL6386Cntig1_256_F2	1	18.527	ACCGTACTACTATGGCAAAGAAAAA	CGTCCGGGTTTTCACCAGAAACACCGCTTTGATGGACAAGGAACCAGTTCAAGCGCATGGGCATTATTGGTATGAATCGTTCGAGTTCCCAGTGACAAATCAATTATTAGGAGGCTCAACTGTTCGTTTGGTGTGCTCAACGATTCAGGCACGAGCAGCAGCAGCTTTTGGCCTGTGTTTACTCTTGTTGTGTGTTGATGGTGGCGGCCCATAATGCCCGCCCATGTATATAGGCTGCAGGGTTTCATTGTCGGT	5	NO HIT	.
GR-TS-001&&AF-025&&E03	51	GR_SGTON6038_51_BC	1	18.83	CTTCGCTTGAGTACTTCGCAAATTA	CCGCTTTGTATTACCGTGTGTGTCGGCACGCGCAGCCCTGTTACACATTCCTTCGCTTGAGTACTTCGCAAATTAATGCAGTGCTTTAAATAGGACACAGAAAAAAAAAAAAAAAAAAAAAAAAAAAAAAAAAAAAAAAAAAAAAAAAAAAAAAAAAAAAAAAAAAAAAAAAAAAAAAAAAAAAAAAAAAAAAAAAAAAAAAAAAAAAAAAAAAAAAAAAAAAAAAAAAAAAAAAAAGGGGGGGGGCCCCTAAAA	4	NO HIT	.
GR-PU-000&&MG-018&&H08	276	GR_SGTON2795_276_F2	1	18.921	GAGTTATTTCTTGTTTCGACTCTGA	ACGCGTCCGATACGAGGAGAGGAAGGCGAAGCTGGTCGAACGACTTAATGCCCTCAATTCAGCTGGTGGAGCGGACGACGAGGACGAAGACGACGAGTGAATGGGTTCCATAATGGACCTGAAGCTTTGAGAGATCTATTTTTGCCCCCCCTAGTTAATCAGGCCTTTTAGGATTTTGCTCCCTGTTCTCCTTTTAGTTTTACCGTTACCATTTGCAGGTTGGAATGTTTCCGAAGCATATACCGTCTCTTATTG	5	NO HIT	.
GR-XY-006&&RS-051&&F02	161	GR_SGTON8171_161_BC	1	19.216	CTTCGCAAATTAATGCAGTGCTTTA	GTCCGGAATTCCCGGGTCGACCCACGCGTCCGCATAGGTGTTCTTTTCTAGCAAACTAAGATCCTTGGCCCATGTAATAGATTTGGTTTAAGGGTCGAAACTTTGTAGTACCGTGTGTGTCGGCACGCGCAGCCCTGTTACACATTCCTTCGCTTGAGTACTTCGCAAATTAATGCAGTGCTTTAAATAGGACACAGAAATCTGGGGTGACTATGTTCTGAACTGAACAGTTGTTCTGCACAAGCTTCATTGTGT	5	NO HIT	.
Microsatellite		en006	1	19.371			.		.
SP-FX-002&&CN-037&&H01	330	SP_SGTON10760_330_F2	1	20.128	GTGCGACTGTTGACTTTACTATTTA	CCCGGGTCGACCCCTCGTCCGGCTTGGTAGTACCTCCTCCATCATCAAGGTTTGGTGAGCTGAGAAATCGGAATTCACTTGAACATAAGCTGCTTGCGGACACACGATGATTGCAATTTGTGCTGCTGACCAGTTCATTCTGGTGCATTTACTGACAGATTTATCTGTTAGCATCACGGTATATTTATTCTGTTCAGATTTGTTAATGAGAAAGTGCCTGGGGATAGTTCTTCCCTCATCCAAACTGCAGCTGTC	5	NO HIT	.
GR-TS-001&&GO-062&&C05	310	GR_SGTON6478_310_BC	1	20.188	ATGGCTTCCAATCTTCTTCTTGAAG	GGTACGGTCCGGATTCCGGGTCGACCCCGCGTCCGTTCAGCGAATATGTATGTGTCTGTGTTGGTGGGTgagagagagagagagagagagagagagagagagggaaggagGGGAGTGAGTGGTTGAGCTGAAAGTATAGCATGGAGATCTGCGCCTGGGCAGCGACTTGGAGCTTGCTTCAGGGAGAAGCATGTTGAGCCAGAGCTTGGAGTAATGAGTGTTAGCTCGATCCAACGTTGAAAAACCTTTTCGTGG	5	NO HIT	.
CL6793Contig1	338	CL6793Cntig1_338_BC	1	20.293	CTGGTGTTCTCCAAAAGATTTTAGT	TCCCGGGTCGACCACGCGTCCGGGCTCAGGAAATTATCGAGGAACTGCTTAAACCCGTGGATGAGTCACAGGACTATATTAAGAGGCAACAATTGCGTGAGCTAGCGATGCTAAATTCAAACTTCAGAGAAGACAGTCCTGGGCCGAGTGGTAGCATCTCTCCTTTCAATTCCAGTGGCATGAAACGTGCAAAAACAGGACGCTGAGAATCCATAGAAGATCGTTTCCTGATGGTTTCTACCTGCTTACAAGATT	5	gb|ACU24211.1| unknown [Glycine max]	0.93	5e-25	nucleic acid binding	13	0.966154	1	F:RNA binding
CL5170Contig1	418	CL5170Cntig1_418_F2	1	20.571	CGACATTAACTCATCACTCTTGATG	CACGCGTCCGGAGGAAGTGAAGAAAACGTTGTCAATAAATGGGATTCTTAAAAGTCAAATCTGGAATGGAGTGTGCAGTGCCCAATATGCTGAGGAAGAACTGAAACTAAGATATGCTTTTAAGGATGAGGAGCTGTCGTTTATCCCAACCATTTCTCTGCCTTCAAATGCTCTCTCAGTTGCACTCAAGCGTAGATTTAGTCCTTCTAGCAAGTTGAGCTACTGGTACAATTTCGATACCGATTACTGGAGTGC	5	ref|XP_002529109.1| conserved hypothetical protein [Ricinus communis] gb|EEF33293.1| conserved hypothetical protein [Ricinus communis]	0.79	4e-67	oep37 ion channel	20	0.8005	4	P:cation transport; C:chloroplast inner membrane; F:ion channel activity; C:mitochondrion
CL478Contig1	1430	CL478Cntig1_1430_BC	1	20.847	CGTGCTTTGGACCATATAATTGTTT	CGGTCCGGATTCCCGGGTCGACCCACGCGTCCGGAAGGTTTCACCTACATTAAGGATAGTTTTGAGACTGGTACCTTACATTTGATTGGTCTCCTGAGTGACGGCGGAGTCCATTCTAGGCTTGATCAAGTGCAGTTGCTGGTAAAAGGATCTGCTGAGCGTGGTGCCAAAAGAATCCGTGTCCATATTCTTACAGATGGACGTGATGTTTTGGATGGTTCAAGCGTGGGCTTTGTAGAAACTCTTGAAAATGAC	5	sp|Q42908.1|PMGI_MESCR RecName: Full=2;3-bisphosphoglycerate-independent phosphoglycerate mutase; Short=BPG-independent PGAM; Short=Phosphoglyceromutase; AltName: Full=PGAM-I gb|AAA86979.1| phosphoglyceromutase	0.91	0	-bisphosphoglycerate-independent phosphoglycerate mutase	20	0.935	7	F:manganese ion binding; P:response to cadmium ion; P:response to stress; F:phosphoglycerate mutase activity; P:glycolysis; C:cytosol; C:apoplast	EC:5.4.2.1
Microsatellite		embra006	1	21.184			.		.
GR-TS-001&&AF-009&&B11	534	GR_SGTON5837_534_BC	1	21.628	TTCCCACTCGCAAAATGTTTGTTCT	CGGTCCGGATTCCCGGGTCGACCCACGCGTCCGCCCACGCGTCCGCTCAAAGTTTTTGCCAATGCCGGCGACGAGGACGGCCTGACAGAGGAGGAGGAAGCATGGCGAAGTTCTTTGGGGACGCGGCGTCGGTGCTGATGAAGGTGCTGATGAGGAAGAGCATCAGCCTGTTCGCCGAGTTCTCTTACCTCTTCATCGACCTCGCCTCCCTCGTCGTGTCGGCTCTCCGGTTCTCCACCATCGTGGCCAGGCAAC	5	NO HIT	.
CL1515Contig1	859	CL1515Cntig1_859_F2	1	22.435	TGGGAGATCTTATGCAGCTGATTTC	CCGGGTCGACCCACGCGTCGGAAAGCGAGAGCGCGGAGATGTCGGCGGCGAGCACCGCCGCGCTCCGGCGAGACGAGGAGCTGAAGCTCTTCGACGACGCGAGCCTCGGCGTCAAGGGCCTCGCCGACTCCGGCGTCTCCCGGATCCCGTCCTTCTTCGTCCACGCCCCCCGGGAGGCCACGGCCGACACCGCCGACCTCGCGATCCCGACCGTCGACCTCGGGGGCAACGTCGGCGGTAGCGGCGGCGGCGGCG	5	emb|CAN66006.1| hypothetical protein [Vitis vinifera]	0.48	4e-90	desacetoxyvindoline 4-	20	0.6345	4	F:flavonol synthase activity; P:oxidation reduction; F:oxidoreductase activity; F:desacetoxyvindoline 4-hydroxylase activity
GR-TS-003&&GO-010&&C11	409	GR_SGTON7616_409_F2	1	22.446	TTGACGTCACGTGTCTTCGTATAAG	NCTGCAGTCAGGTCCGGAATTCCCGGGTCGACCACGCGTCCGTGTCCTTCCCCAGAAGGGAGCTTTGCTGGTGAACATCGGAGACCTTATGCAGCTGATTTCGAATGACAAGTTCAAGAGCGCGAGCCACCGGGTGCTGGCTAAAGCCGCAGGCCCGAGGGTCTCAATCGCGAGCTTCTTCAGGACGAATTTCGGAATCGAGCAGGCCACGAAGCTCTACGGACCCATCGAAGAGCTGGCGTCCGAAGAGAACCC	5	ref|XP_002280875.1| PREDICTED: hypothetical protein [Vitis vinifera] emb|CAO71346.1| unnamed protein product [Vitis vinifera]	0.55	2e-24	desacetoxyvindoline 4-	20	0.702	1	F:oxidoreductase activity
CL4375Contig1	905	CL4375Cntig1_905_BC	1	22.823	GGATGATGTGATCTAAGAATTTCTG	GTCCGCAAATGGGGCTTCGCAGCTGGCCTGAACTTGACATCGGATGACCAATTCTTCTCTCATCCAACTCTTAAGAGCTACTACAAGGCTCATGTTAAGAATGTGCTTAATAGAGTCAATACGTTCACAAACATAACTTACAAGGATGACCCTACAATCCTTGCGTGGGAACTGATGAACGAGCCACGATGCACCTTGGATCCATCTGGCGATACCTTGCAGGCATGGATAGAAGAAATGGCAGTGTTTGTGAAG	5	ref|XP_002528703.1| hydrolase; hydrolyzing O-glycosyl compounds; putative [Ricinus communis] gb|EEF33692.1| hydrolase; hydrolyzing O-glycosyl compounds; putative [Ricinus communis]	0.79	e-137	hydrolyzing o-glycosyl	20	0.81	4	C:endomembrane system; P:carbohydrate metabolic process; F:hydrolase activity, hydrolyzing O-glycosyl compounds; F:cation binding	EC:3.2.1.0
GR-TS-002&&CN-059&&D07	227	GR_SGTON7209_227_F2	1	23.123	GCCTCATAGAATAGTTTTCCTGTTC	CGGTCCGGATTCCCGGGTCGACCACGCGTCCGCTCTTTATTCATCTGGGATTGTGAAGAGCTCAACTGTATGTTTCCCTTCTGAGGTTTTCAATTTTCTTCAAATTCTTTCAATCTGAAGATATTTTAATTTGCTTGGAGCGCCTCTAAATTTATATCTTCTGGAATGCGAAGGGGATTGGTTCCGCATTCATTTCTCTTTGAAGGAGGGGCAACCACTGTTTTTGGCCTCATAGAATAGTTTTCCTGTTCTTTT	5	NO HIT	.
CL4015Contig1	408	CL4015Cntig1_408_BC	1	23.624	GACATATCACTTGGTTTGCTTGATT	TCCCGGGTCGACTCTCGCGTCCGGCACTTGTGCACTTATGGTTCTCTTATTCACAGAGAAAGTCACTTCAATCTCTTCTTTCTCCATTTTCAGACTCATATCCTGCGCCAACAGAGATGCTCTCCCTAAATACAGAATTGGAAGTGGAGAATATAGGCCCGAGATCGACGACGACCGGTTCGAGTTCGACCCGGAAGAGTGCAATGACACAGCGAGAGGCAAGTGGGTGTTCAATGCTTCACTCAGGCCTCTCTA	5	emb|CAO50124.1| unnamed protein product [Vitis vinifera]	0.47	1e-27	unnamed protein product [Vitis vinifera]	10	0.622	0
Microsatellite		embra147	1	24.008			.		.
GR-SE-001&&RS-006&&C12	601	GR_SGTON5569_601_F2	1	24.39	GCTTCTTTGTAGTTCAGTTCAGATT	CTACTCTCCCCCGGACGACCGTGCGCCGCCGCCGGGGCAAGTTCCGCCGCCGCAGCGCCGCTTGCTACGTGCTGCAAGAAGCGAGGACCGAGAGGCTCTCCTCCCCGTTTCACGGCCGTGCGAGGCGTTTTCCCTTTCGCAGCCGGCGATGGCGATGGTTCTGCGGCGAGTCCTTCTCAACGGGAGGGCAATTTCGTCGACCGGTGCCTCGCCGATTGCGCAATCGGATTCGTTCGCTCCTGCATTTTCCAGATT	5	ref|XP_002318944.1| predicted protein [Populus trichocarpa] gb|ABK93627.1| unknown [Populus trichocarpa] gb|EEE94867.1| predicted protein [Populus trichocarpa]	0.67	1e-35	predicted protein [Populus trichocarpa]	20	0.7975	1	C:mitochondrion
UR-XY-001&&BA-059&&E01	226	UR_SGTON11969_226_F2	1	24.656	GAAGCCTTGATTCTTATCAGTATGT	GTCCGGAATTCCCGGGTCGACCCACGCGCTCCGGGCAAGTTGCTGGACCACAAAAGTTTTCTATGAGGAGGAGCTTATTGAAGCGATCCAGACGGCGACAGGGCCCAAGAAAGATAGCTTGTGCTTCATAGAGGTGATAGTTCACAAGGACGACACCAGCAAAGAGCTTCTGGAGTGGGGCTCCCGGGTCTCAGCCGCCAATAGTCGCCCTCCTAATCCTCAGTAGAAGCCTTGATTCTTATCAGTATGTTGCTT	5	gb|ABZ79223.1| pyruvate decarboxylase [Prunus armeniaca]	0.81	1e-27	pyruvate decarboxylase	20	0.833	6	C:membrane; F:thiamin pyrophosphate binding; C:plastid; F:magnesium ion binding; F:transferase activity; F:pyruvate decarboxylase activity	EC:4.1.1.1
SP-FX-002&&CN-064&&F07	267	SP_SGTON11042_267_F2	1	24.662	GATACACGTATCTGAAGTTGTCTAA	CGGTCCGGATTCCCGGGTCGACCCTTCTCCAGAAAATGCGAATGTGCGTCTGTATCCTTTCCGGTGCTGACTTTAGTTAGGTGGGATCGGCGATTTTAGTAGAGATGCAGTAGTGTTCGCGTGTGGGGAAACATTGCAGTTCAAAGTTGTTTAATGGGTGGTCTTGAGCATGTATTATTGTTCCAATTTTGATGGGGAATTGCGTCTTCCTAATTTTGGAACGGGGCTAATATGCCCCTTGAACAAGTGGAGATT	5	NO HIT	.
CL8314Contig1	423	CL8314Cntig1_423_BC	1	25.563	CTTGGTGCATCATTTGTTTACTAAC	AGGATGAGGAGGGTTATTTGATAATCATAAGTTTGCCCTTTGTGGATCTTCAGAAGGTTAAGGTTTCTTGGAGGAATACTCCCACTCATGGAATCATCAAGATATCTGGAGTTAGCACATCTCGAACACCGTTTATCCGGAGGAATGACAGAACATTCAAACTTACAGATCCATCCCCAGAGCATTGCCCTTCTGGGGAATTTGTGAGGGAGATTCCATTATCAACTCGAATTCCTGAAGATGCCCATATAGAAG	5	ref|XP_002527735.1| conserved hypothetical protein [Ricinus communis] gb|EEF34648.1| conserved hypothetical protein [Ricinus communis]	0.85	7e-57	slt1 protein	20	0.874	2	F:metallocarboxypeptidase activity; P:hyperosmotic salinity response	EC:3.4.17.0
GL-XY-002&&CN-019&&E06	265	GL_SGTON1408_265_BC	1	25.57	CGGTCGATTATTTTTAATGGTCTCT	CCCGGGTCGACCCCGCGTCCGGCCCAATCANAATTACTGCCGCCACCGTCGGACCTTCCCAGTGCTGACTTTGACGGCGACCCGGGATGATAACAGAGCCACCGCAAAAATGAAGATTTTCTCCGCCGAGTGTTTTTTTTGGTAATTATGTATCGTTGTTAGTATAATTCTTTGGTGTCATTCTTCTTGATCATAGCGACCCTGCCCCTTCTTTCAATGTTGGTTGAGAAAGACAGTCCAACAGCTCAACTGCGA	5	NO HIT	.
Microsatellite		embra1627	1	25.94			.		.
CL2540Contig1	904	CL2540Cntig1_904_BC	1	26.221	GCCTCTTTTACAGTTCGAAATTAGT	CGCAGACTTTCTCTCCAGGAACTACCGTACGCCAATGGCTACTCCTGCCGTGGTTGAGAACTTGCCTGCTCGGTTGGACTCCAACGCCGAGCAACCTCCTCTTTTCGATGGAACAACAAGGTTGTACACCTCTTACGCATGCCCATTTGCTCATCGTATCTGGATCACGAGGAACTATAAGGGACTGCAGGACAAGATTAAGTTAGTTCCTCTTAATCTTCAAGACAGGCCTGCTTGGTACAAGGAGAAAGTCTA	5	ref|XP_002525204.1| glutathione-s-transferase omega; putative [Ricinus communis] gb|EEF37170.1| glutathione-s-transferase omega; putative [Ricinus communis]	0.69	2e-88	protein	20	0.7785	2	F:transferase activity; P:response to cadmium ion
CL2987Contig1	844	CL2987Cntig1_844_F2	1	26.627	AGACATTCACATCAGTACTGGACTC	CAATCTCATCAATTCACGAAAACCAGAACGCGCAAGGCGAACGGCACAGGCGCGATCGGGCCAAGCGAGCGTCCCCCCCGGGAATTCAGAACCCAGCCGCCGCGCCCCGCCGCCGGCAGCCGCCGTCTCCGGCGCCCCTCTCCGGCACCTCCGACGCCGCCCGCGTCCGGAGCACCCTCGACCCTTCGATTCGGAGGCTGGTTCGCTGAGGCTCGAGGCGACGCGAATTGTTATCGATAGCTATGCAGAGTCAAC	5	gb|ACU20909.1| unknown [Glycine max]	0.77	5e-63	zinc finger protein	20	0.773	11	P:response to hypoxia; P:regulation of ethylene mediated signaling pathway; P:systemic acquired resistance, salicylic acid mediated signaling pathway; P:regulation of 1-aminocyclopropane-1-carboxylate metabolic process; P:plant-type hypersensitive respons
GR-PU-003&&MG-039&&B05	607	GR_SGTON3901_607_BC	1	26.896	AGTCTTTGTAAGATCTGGGTACAGG	CGTCCGCTTGCTTCTGGGTAGTTTGATCATTGATCCTGAAAAGGATGATCAGCAAAGTGAAAACTCCTTCCGAACTGTATATGTTATTTCGGGGCTGTTGCTTGTACCTCTGTGCATTGCCTTAGGTGTCCTATTGGGTTGGCACATCTACCTTATTTTGCATAACAAGACCACAATTGAGTATCATGAAGGTGTGAGAGCAATGTGGTTGGCAGAGAAGGGAGGCAGTGTCTATAATCATCCATATGATCTTGG	5	ref|XP_002531563.1| zinc finger protein; putative [Ricinus communis] gb|EEF30829.1| zinc finger protein; putative [Ricinus communis]	0.77	4e-52	zinc finger	20	0.8015	6	C:endomembrane system; C:membrane; C:cytoplasmic membrane-bounded vesicle; P:oxidation reduction; F:zinc ion binding; F:2-alkenal reductase activity	EC:1.3.1.74
CL1620Contig1	1351	CL1620Cntig1_1351_F2	1	27.61	ATGTCATCTCAGTCTGCAATTCCTT	ACCCACGCTGTCGGAATTTTATCAAGTATTTGCGTGAAATGGGAGATGAGGTGATGGTTGTGACTACACATGAAGGAGTACCTGATGAATTTTATGGAGCTAAGTTGATCGGATCACGGAGCTTTCCTTGTCCGTGGTATCAGAAGGTTCCTCTTTCCCTGGCCCTCAGTCCTAGAATAATTTCGGAGGTTGCGAAATTCAAGCCTGACATAATCCATGCATCCTCACCTGGTATAATGGTTTTTGGTGCGCTTG	5	ref|XP_002309122.1| predicted protein [Populus trichocarpa] gb|EEE92645.1| predicted protein [Populus trichocarpa]	0.9	0	sulfolipid synthase	20	0.9025	5	F:UDP-sulfoquinovose:DAG sulfoquinovosyltransferase activity; P:glycolipid biosynthetic process; P:sulfolipid biosynthetic process; P:cellular response to phosphate starvation; C:chloroplast
Microsatellite		embra676	1	27.89			.		.
SP-FX-002&&RS-003&&G02	307	SP_SGTON11108_307_F2	1	28.152	GCCTTACATATGTCTGGTTTAGATT	CAGTTCAGTCAGTTCCTAATGCACAGATTGCTCATCAAGGTTCTTTCTCTCACGGCACCAACTATTCGCATTCTCCAGTTCACCATCCTGCGCTTCCAATGCATGGCTCAGAATGACATGTTCCAGCCCTTGTTGCATGAGATGAAGAAATCATCACACTTGTTCCAGGCGTTTGACTCATCTCAGCATCAAGATATTCATAAGATGTGCTGCTGACATTTTAGGGTGGTCTCTGCCAATTGTGTTCATTTGGAG	5	NO HIT	.
CL2890Contig1	1012	CL2890Cntig1_1012_BC	1	28.393	CTAGTCCTCTGGCATTATTATCAGA	CAGGTCCCGCTCTCTCTCTCTCTCTCTCTCTCTCTCTCTACCCCTCCGATCGCCGCCGTCCTCTCGCCCGCCTTCCCTAGGGTTTCCATCTCCCGCCTCTCGAGCCACCGCCGGTCCGCCTCCGCCTCGATCGACGGCCGATCCCGCCGCGTGCGCCGATGGATTGGGGCGCGGTGACGGCGGAGGATCTGGCGGGCGCCCTCCGCGAGGTCGAGTGGTCGTCCCCGCCCCGGCCCCCCGCCGAGTTCTTCTCCA	5	ref|XP_002273794.1| PREDICTED: hypothetical protein [Vitis vinifera]	0.77	1e-88	(prenylated rab acceptor )	20	0.7965	4	C:membrane; C:endoplasmic reticulum; P:vesicle-mediated transport; C:plastid
PE-XY-003&&CN-025&&C03	594	PE_SGTON9731_594_F2	1	28.498	ATGTTGCGATACGATCCATTTAAAG	CGGATTCCCGGGTCGACCCACGCGTCCGCCCCGCGTCCGGTCTGGAAGAGACAAGAGCGAAGATCCAACCAAAGAACAAGAAAGTCCCCCTTCAGGAACGTCGCTCGCCATATAAGACGCCTTTGGGCGGGTATCTATCGATGCAATTCTTCAGCTAGTCATGGCGGAGGAGCACGGAAACGCCAACACTTCCAAAGACCAAAACGGTTAAAATTTCAATGTCAATCTCTATAGGTTTCACTCTACAAGACTATG	5	NO HIT	.
CL7450Contig1	676	CL7450Cntig1_676_BC	1	28.532	AGTTTTAGACGTTTCTGCCTTGTGG	CCACGCGTCCGATACAAAGAACGAAGCCCACAATTGCTCTCTCGCTTCCCAAACCCTTTTCGCCTCTATCTCTGCCTCCATCGTCGCACGCTTCTTCTCCTAAGGAAAACTGCTAAGTACTTGTCTGTCCCTTGGTTTCTCTCTCTTCTTCACGACTCTCTCTTTTTTTCCCCCTTTTTTTTGTTTCTTCCCTTAAGCCTATGGCCGACGACCGGCCACAGGTGAGGGCCGGCGAGGGTGTCGTGGCCCTCGCCT	5	NO HIT	.
CL6151Contig1	582	CL6151Cntig1_582_F2	1	28.828	AGGTAGTTTTGACCTGGTACAATGA	CGGTCCGGATTCCCGGGTCGACCCACGCCTCCGCCCTGGTAACCCGCGAACCACTTTCCACTACACAGGGTCGCCGCCATCAAATTTGCGGACTACGAGCGGGACAAAGGTGTTCCGGTTGCATTATAACTCGACGGTCCAGCTCGTGTTGCAAGACACCGGGATTATCGCCCCAGAGAACCACCCAATTCATCTTCACGGGTTCAATTTCTTCACCGTCGGGAAGGGATTAGGAAATTATAATCCAAAAGTGGA	5	ref|XP_002322961.1| laccase 1a [Populus trichocarpa] gb|EEF04722.1| laccase 1a [Populus trichocarpa]	0.84	1e-74	diphenol oxidase	20	0.89	7	F:copper ion binding; P:secondary cell wall biogenesis; F:L-ascorbate oxidase activity; P:oxidation reduction; C:apoplast; F:laccase activity; P:lignin catabolic process	EC:1.10.3.3; EC:1.10.3.2
CL4830Contig1	524	CL4830Cntig1_524_F2	1	29.455	ATTATGTGACTGGTCATCTCTCTTC	CCACGCGTCCGTCGCCCCCGACACCCCCTGTTCATCGTGCGCGATCTGTACGGCGATCGACGGCGGCAGCGACGACGACCGGGGCGTGAACGGCGACCGGCGATTAGGTCTGGGCGCGGCCAAGGCGACGTAGGCGGAGAGAGAGCCCTAACCGCAGTTATAGACGACTGGATCTCTGTAGCGTTCCGGACTCCAGCGCAGCAAGAATGGACGCCAAGTATTCCGGAGAGACGTTGAAGCATTTGGAGAAGCAAA	5	ref|XP_002525262.1| conserved hypothetical protein [Ricinus communis] gb|EEF37090.1| conserved hypothetical protein [Ricinus communis]	0.65	2e-23	conserved hypothetical protein [Ricinus communis]	1	0.73	0
GR-TS-002&&CN-031&&B04	683	GR_SGTON6918_683_BC	1	29.553	TGATACCTGAGGTCAATAGCATGTC	CCGGATTCCCGGGTCGACCCACGCGTCCGCTGAGCTCTAGATCGGCTCACTAGATCCAAAATCTGAGGCTCAAGTTCGCCGGCCGAGCTCGAGCTCGAGCTCGATGACGGTAAGGGCACTGGAACTTTATAGAGAAAGTTTGGAGTTTGAGAAAGCAGAAGGGATTGATGGTGAATTTTTGCGATGAAAGGAGAAGGAAAGGGCTCGTCCTGTGAAGACGGGATGGAAAGAGATGGAAGTGGGTAGAGATGGCAG	5	NO HIT	.
CL2600Contig1	558	CL2600Cntig1_558_BC	1	30.09	AATGATCGATGGATTTGTGCTGCGA	CCGGTCCGGAATTCCCGGGTCGACCCACGCGTCCGCTCGAACTTCATCTTCCTCACCCGAGAGAGAAAGTCCGTCCTTGCTTTGGATCGCGATGGCCATCGTCAATCTGGGCCGCCGACTCTCCGCCTCCCTCGCGGATCTCTCCGCCCCGAAGCTGGCCCTCGCGCGCGCCGTACCCGAGCCGCCGGCCCGCTCCGTCGCCGGCTCCGCGGCGGCCCGGCTGTTCGGCTCGTCGACGGAGCAACCGCCCCGAGG	2	NO HIT	.
CL5131Contig1	864	CL5131Cntig1_864_F2	1	30.215	TATATCTCAAGGAAGATTTGCGGAA	CGGTCCGGATTCCCGGGTCGACCCACGCGTCCGATGGAATTGTGTATCCGAGTTTGGCGACCCTACATGTGTTGTTGTGAAGCATACAAATCCTTGTGGGGTGGCTTCCCGCAGTGATATTCTTGAAGCATACAGATTAGCCGTCAAAGCAGATCCTGTCAGTGCATTTGGTGGTATAGTGGCCTTCAATGTAGAAATTGATGAGAACTTGGCTAGGGAAATCCGGGAGTTCAGAAGCCCAACAGATGGTGAAAC	5	ref|XP_002530710.1| bifunctional purine biosynthesis protein; putative [Ricinus communis] gb|EEF31664.1| bifunctional purine biosynthesis protein; putative [Ricinus communis]	0.87	e-137	protein	20	0.8745	6	F:phosphoribosylaminoimidazolecarboxamide formyltransferase activity; P:IMP biosynthetic process; F:IMP cyclohydrolase activity; P:response to cold; C:chloroplast stroma; C:stromule	EC:2.1.2.3; EC:3.5.4.10
CL4500Contig1	833	CL4500Cntig1_833_BC	1	30.507	CAGTGATTTATGTGATGCTGTTGTA	CCCGGGTCGACCCACGCGTCCGACCAGNAGTGTTGATGAAGAGAACCTACTATGCAATCTACCCAAGGATCTTAGAAGGGACATTAAACGCCATCTCTGTTTGGCTCTTCTCATGAGAGTGCCAATTTTTGAGAAAATGGATGATCAACTGTTAGATGCAATGTGCGATCGTCTTAAGCCAGTTCTTTACACGGAGGATAGCTACATTGTTCGAGAAGGGGACCCAGTTGACGTGATGCTCTTCATCATGCGGGG	5	ref|XP_002513573.1| Cyclic nucleotide-gated ion channel; putative [Ricinus communis] gb|EEF48976.1| Cyclic nucleotide-gated ion channel; putative [Ricinus communis]	0.72	e-103	cyclic nucleotide-gated ion	20	0.705	7	F:cyclic nucleotide binding; P:calcium ion transport; C:plasma membrane; F:inward rectifier potassium channel activity; P:potassium ion transport; F:intracellular cyclic nucleotide activated cation channel activity; F:calmodulin binding
UR-XY-001&&BA-073&&E03	448	UR_SGTON12096_448_F2	1	30.781	TCTTTTTTATGCAGTTGGGGAGTTT	CCACGCGTCCGCCCACGCGTCCGGCGGAAGGGAAAAGGGAAAGGAAAATGGGCCTGGGCTAGAGAGAAAAGATGGAGAGAGAGGTCGCGAGAAGAAACGGAGGGGAGAAAAACGGAGTCGATTAACGGAGGTGTCGGGTCATTGCATGATTTTGTGAACTGCCAATATTAACTACGTCCTCCCCGGCATACGTCAAGATGCAGATCTTCGTGGAGACCGTGAAAGCCGAGACCATCACCCTCGAGGTCGAGAGCT	5	ref|NP_001054720.1| Os05g0160200 [Oryza sativa (japonica cultivar-group)]	0.75	3e-23	polyubiquitin containing 7 ubiquitin monomers	20	0.8275	6	C:ribosome; F:antioxidant activity; F:structural constituent of ribosome; F:superoxide dismutase activity; F:nickel ion binding; P:translation	EC:1.15.1.1; EC:3.6.5.3
CL527Contig1	360	CL527Cntig1_360_F2	1	31.262	GTCCTTAGACTCCAGAATTTTTCCT	CCACGCGTCCGCGAACCTTCCCATCCACACCGCGAAGCTCGATCTAGCCCGCGCGCCGCCGCCGCCGCCGCCGCCATGGCCGAGGATTTCGAGTTCGCCGATCAGGTCCCTCCGTCGTTCGATGGAAAGGCTGCAGATGCTGGAGGGTTCAATCCGGGATTGATTGTGCTGCTGCTGGTAGCCGGGCTTCTTTTGATATTTCTTGTGGGGAACTATGTACTTTACGTGTACGCGCAAAAGACCCTTCCTCCTAAG	5	NO HIT	.
CL1Contig123	689	CL1Cntig123_689_F2	1	31.676	CAGAAGGCTTTGGCTACTATATATT	CGTCCGCCCACGCGTCCGAATCGGTGCTTTCTAGGGTTTCGAATCGCCTCCAAAACCTTCAACCAGTGCGCAAACCGACAGCAGGTCGAGACCAGCGAGGGAGCAGGAAAATCCGACGCCATGGGAGGCAAATGCCCGCACAGGAAGGTCAAGAAGAGACGCCTCTCCCACAAGACCGCCCGCCGCACCAAGTTCCTCGTCAAAGGCGACGACGCGGTGTACGAGGCCCTGAAGAAGCCGGAAGAGGAGCGGCGG	5	ref|XP_002270931.1| PREDICTED: hypothetical protein [Vitis vinifera]	0.87	9e-57	cosii_at2g36930	20	0.857	3	F:zinc ion binding; F:nucleic acid binding; C:intracellular
CL760Contig1	840	CL760Cntig1_840_F2	1	32.098	TCCATGTAAACTTTCCCTTTTGACG	AGTACGGTCTGGATTCCGGGTCGACCTCGCGTCCGCGGACGCGTGGGCCGAGAGAGCCTCCAAGCAAAGCAGCGATCTTTCCGTCTCGATCGGAGCTCTCGGCCGGCGTCCAATCGGCGAATCGTTGGCGGAAGCAGGAAGGAGGAAAGCGACGATGAAATTCGGCTTCGTAATCGGCGTCTTCGGGGTCCTGATCCTGTCCCACGCCGCCTATTCCACCGTCCAGTACAAGGGCTTGTTGAAGATCATGGAGGA	5	ref|XP_002519507.1| conserved hypothetical protein [Ricinus communis] gb|EEF42921.1| conserved hypothetical protein [Ricinus communis]	0.8	8e-45	protein	19	0.827895	2	C:endomembrane system; C:cytoplasmic membrane-bounded vesicle
CL2683Contig1	163	CL2683Cntig1_163_F2	1	32.122	ATGACTCGCTCAGTTGTACAAAAAA	TAATCTTTGTGGTTACACACTGACATTTTACCCGGATGTATCACGGAGTGGCACGAGGGGAATAAACTGTACCCTTATTTAGTCGTCTTCCCAGTTAACTGACTCGAGGGTACTGATGCAAGTCTTGAGAAGTTCAGCGATGTGCAGAAAGTTTCCTCACAGATGACTCGCTCAGTTGTACAAAAAAATAGACATGAGCGAATGTTCGTGACCTCTGTATCTAACTATTAATTTTTTTTTGGCTACTGTCTCTGT	5	NO HIT	.
GL-XY-002&&CN-023&&G08	578	GL_SGTON1442_578_BC	1	32.733	GATGTAAACTGATTAGACGCACTTT	CGGGTCGACCCACGCGTCCGCTATACCTATAGAACTCCTTCAGTGATAACAGAACCTGAAAGGTCACATGCTAAGGCTGATGAAAGCAATGGTGAAGAGAAGTTAGGGAGAATGAGAATGTTCCAGAAGATGAGGAGCGCAGGGTGGTGGAGACTAATGAAAAAGCTGAGGATGAGAGGTAGTGCTTTTGATCAAGAAGCGTAGGAAGCTGATGTAGAAATTGCTGGAGGCTCTCTCAATCGGAACATCAAGAAA	5	NO HIT	.
CL7486Contig1	61	CL7486Cntig1_61_F2	1	32.98	CTCTGCAATCAGGATGTTCTTTTAT	CCACGCGTCCGTACTTCTGTATGTCCATATTGGGGCTCAAAAACTCGTCCTCGGAACTCTCTCTGCAATCAGGATGTTCTTTTATTATTAGTTGTGGCTTTTCATGACTCCATTCTGGAACGAACTATGGGTCTTAACGATCTGTAACGGCTTAAAACGTTTGAAGTTGAAATACTCGTGTCCTTCAGTTAAAAAAAAAAAAAAAAAAAAAAAAAAAAAAAAAAAAAAAAAAAAAAAAAAAAAAAAAAAAAAAAA	5	NO HIT	.
CL1940Contig1	453	CL1940Cntig1_453_F2	1	33.496	GCATCATCCTGAAACTTTTGTCCAT	GAATTCCCGGGTCGACCCACGCGTCGAAAAGCGCTGGTCACCGGAAACGCTCTCCGACGAGACGATCGCGATTCGACCGCCGCCGCGAACAGGAGAATCGCCGCCGCAATCCATCCCCTCTCGAGCGCCGCCGATCCGATTCGACATGGTTTGCTTGGCGTGCTTGCTGCCTCTCTTCCTCGTCCCGATCGTGAACTTGCTGCCCCTCCTCTTCGATATCATCATGGCGAAAGTATACGCGCTTTTCGGGTGGGA	5	ref|XP_002268987.1| PREDICTED: hypothetical protein [Vitis vinifera]	0.69	1e-24	PREDICTED: hypothetical protein [Vitis vinifera]	4	0.755	1	C:cytoplasmic membrane-bounded vesicle
CL892Contig1	1343	CL892Cntig1_1343_BC	1	33.983	TCTGTGGTAAATTTCATTTGGTGTG	CCACGCGTCCGCGGAAACTGTAGAGCAGCCGAGCTTATCCCTTCCTTCGCGCTCCCGCTGAGCGACGTTTCGTGTGTCTTCTCCATCGCCAGATTTTCAGGCGACGGTTGGATGGGATAGGACCCGGTGCGGCTGAGCGCATATTTTCGTAGGGTCGGCAATGGCGACGCGTGTCCCTTCGGTCTTCGCTGTCGCTCCATCACCACCGTCATCGTCGTCACGTCAGGGTCATAAATTGAGGTCGGTGACAGCTCG	5	ref|XP_002530987.1| conserved hypothetical protein [Ricinus communis] gb|EEF31399.1| conserved hypothetical protein [Ricinus communis]	0.86	e-120	protein	20	0.8865	8	P:defense response to bacterium; C:plasma membrane; C:chloroplast stroma; F:coenzyme binding; P:metabolic process; C:thylakoid; C:apoplast; F:catalytic activity
CL3524Contig1	809	CL3524Cntig1_809_F2	1	34.087	GGGACTGAATGGTGATATCTAATTA	CCACGCGTCCGGGTGTCCACAACACCTGATGAAAAAGTGATGGACCTCTTTTTCATCACTGACACCAGTGAACTTTTGCACACGAAGAAGAGGCAGGATGACGTAAGCAATTATTTGAAAAAAGTGATAGGGGAGGCCATAATCAGTTGCGACATAGAAATGGTTGGTCCTGAAATAACAGAGTGTTCACAGGATTCATTTCTTCCACCTGCCATCACAGAAGACAAGGAAATACCTAATTATCACCTAGACGGG	5	ref|XP_002317681.1| predicted protein [Populus trichocarpa] gb|EEE98293.1| predicted protein [Populus trichocarpa]	0.72	e-106	protein	20	0.7765	2	F:amino acid binding; P:metabolic process
PE-XY-003&&CN-022&&D12	477	PE_SGTON9701_477_BC	1	34.622	GGAAACTATCTATTTGCATCGGATT	CGGTCCGGATTCCCGGGTCGACCCACTCGTCCGTGCTTTTGGCAGCATAAACATTGAAGCATGGGAGTCCAGTTGCTTAGAGGGTAGATGTAAACTCGATAGTAGTATTGAGCTAGAAGGATTTGGAAGATATTGTTCTTAAGCATTGGCCTTCCTGGTGGAACAACCTCAATCAAGATCCTATCGTCTTGGACCATTTAAAGATTTCAATAATAGCAATAGCATAGAGGGCGCTAGGTATAAGCCGACTGAAGA	5	NO HIT	.
CL3187Contig1	773	CL3187Cntig1_773_F2	1	34.929	GAGCGAGTGAATTAGGTATCTTAAT	ATTCCCGGGTCGACCCACGCGTCCGGTACTATGGTCTCAAGGGAGAAAATGTCGTTGCAATAACCAGTGGGGCAAACATGAATTTTGATAAGTTAAGGGTGGTGACTGAACTTGCAAACGTGGGTAGGCAACAAGAGGCGGTCCTTGCAACGCTCATGCCTGAGAAGCCTGGAAGCTTCAAGCAGTTCTGTGAATTGGTTGGCCCGATGAATATAACGGAGTTCAAATATCGATGTAATTCAGATAAAGAGGCTG	10	ref|XP_002326230.1| predicted protein [Populus trichocarpa] gb|EEE71900.1| predicted protein [Populus trichocarpa]	0.81	1e-95	threonine dehydratase	20	0.839	5	P:threonine metabolic process; F:pyridoxal phosphate binding; P:isoleucine biosynthetic process; F:L-threonine ammonia-lyase activity; C:plastid	EC:4.3.1.19
GR-TS-002&&CN-022&&G03	168	GR_SGTON6824_168_BC	1	35.783	GGGGAAATTTTTGATACAGCTTTAG	CGGTCCGGATTCCCGGGTCGACCCACGCGTCCGCCCACGCGTCCGAAAGTCGGCTTCGAAGACTAGAGAGAGAATACAGAGAGACAGAGAGCTGGCTCCTTGTCGATTCGACTAAAATATTATTATTACCAGTTATATCATATGCTCGGAACACGTATATTGTGGTCGGGGAAATTTTTGATACAGCTTTAGGCCGTGCTGGAGATGGAGAGCGAGAAACGCAAAGCCTTTTTCTCTCCGTCTCTCGCTCTCTTT	5	NO HIT	.
CL4507Contig1	530	CL4507Cntig1_530_F2	1	35.906	GGCCATGTTATGATCTGATTATGTA	CGGTCCGGATTCCCGGGTCGACCCACGCGTCCGCAGAAATGCCCATGGAATCATTCTTGTTTATGACGTGACAAGAAAAGAGACCTTTGCAAACTTATCCAATGTATGGGCAAAAGAAGTGGAACTCCATTCTGCTAGTCAAAATTGTGTTAAGATGCTTGTCGGGAATAAAGTTGACAAGGATTCTGAAAAGGCTGTGAGTACAGAGGAGGGAATTGCTCTGGCGAAAAAAACTCGGTTGCTTATTTCTAGAAT	5	ref|XP_002322909.1| predicted protein [Populus trichocarpa] gb|EEF04670.1| predicted protein [Populus trichocarpa]	0.72	5e-43	predicted protein [Populus trichocarpa]	3	0.856667	0
GR-TS-002&&CN-014&&E02	548	GR_SGTON6730_548_BC	1	36.277	AGTTCTGGTGCAGCTTCGTTACTTT	CGGTCCGGATTCCCGGGTCGACCCACGCGTCCGAGAGATTTGGTGGCCTTTTCATTTTTTCCTTTTTCATGTTACATGGGCATAACCTAATTTCATGCAGTTCATTACTCTTGATAAAAGGATATCTATCCTATTACCGAGATAAGGCTCAGTCTAGTGTTGTTGTTGCTTCTTAAGCTTGAATCTGACGTGTTATTTTTGTCTTGATGTACTTTTTCAGGAACCAACTTCTACTTCTGGTTTTCCTTCCTTCCA	10	ref|XP_002265520.1| PREDICTED: hypothetical protein [Vitis vinifera]	0.62	1e-60	ccaat-binding transcription	20	0.6805	5	P:defense response; F:calmodulin binding; P:cell death; F:DNA binding; C:plasma membrane
CL7892Contig1	576	CL7892Cntig1_576_BC	1	37.361	TGAAGAGTATTTTGTGTTCGGCTTT	CGTGGGCGGACGTCTGGGCTACTCCAAACTCACCCGTGAAATTGGAGACAAAGTCCAAATTGTAGGAGATGATCTGTTGGTCACCAACCCCAAGAGGGTTGAGAAGGCGATCAAAGAAAAGACCTGCAATGCTCTTCTTCTTAAGGTAAATCAAATTGGGTCTGTGACCGAGAGCATTGAAGCTGTGAAGATGTCCAAGCAAGCTGGGTGGGGCATCATGGCTAGCCACCGCAGTGGAGAAACAGAGGACACTTT	5	sp|Q9LEJ0.1|ENO1_HEVBR RecName: Full=Enolase 1; AltName: Full=2-phosphoglycerate dehydratase 1; AltName: Full=2-phospho-D-glycerate hydro-lyase 1; AltName: Allergen=Hev b 9 emb|CAC00532.1| enolase; isoform 1 [Hevea brasiliensis]	0.94	3e-65	enolase	20	0.96	4	C:phosphopyruvate hydratase complex; F:phosphopyruvate hydratase activity; F:magnesium ion binding; P:glycolysis	EC:4.2.1.11
GL-XY-001&&RS-021&&H01	210	GL_SGTON946_210_BC	1	38.722	GAATGTGTCCTCTAATATCTTTTCG	GGACGAAGAGATTCAGGGAAAGCGTTCTCAAACACCAAGGCCCTTATCACAGGCTGATTTGGAGAAAGCTCTCAGGACATCGAAGAAGACCAAGCTTGCAGCCATGAACGAGCTATCGAGGCTGGTCCTCTCGCAGATCATGAACCTCCGACCGGATTCGCAGGATTCTTGAAGGGGTCCATGTCCATCTTAGCCTCCTCTTGTTTGTAGAATGTGTCCTCTAATATCTTTTCGTCTGCTTTACTACTCAGCACC	5	NO HIT	.
CL7442Contig1	522	CL7442Cntig1_522_BC	1	38.797	GCTGTGCATCTCATTAACTGTCTTT	CCACGCGTCCTGCTCCCCCTGCGACGAGCGACGAGCGACGAGCGTCTCCTCCTGCGAGCAGAGAAGTCCATCGTCTTCTCCGGCGCCGACAACGGCCTCTGTCTCGACAGCCGCTGCTCCTTCACCAGATGTTGGAGTGGCTGGCTCCTCTTGCTCATAACACGATTAAGTGGCAGTCTGAGCGAAACATTGAGAAGCAGCATGAGGTCTCGGGAACAAATGTACATCTAGTTCAGACACTCTTCTTTGCCAATC	5	ref|XP_002311044.1| predicted protein [Populus trichocarpa] gb|EEE88411.1| predicted protein [Populus trichocarpa]	0.61	8e-21	predicted protein [Populus trichocarpa]	1	0.76	0
Microsatellite		embra2000	1	38.918			.		.
GL-XY-001&&AF-058&&C11_C11_5	345	GL_SGTON294_345_F2	1	39.929	GGTTCTAGTTCATCTTGTTGCTGAG	CACGCGTCCGCTTGGTCATTTACTCCAACAACGAGAAGGGACCTGAAGTTGTACATGCCACTGAGGATGGAAACGCGGCCCATTATCAAGTGCTTAGCAATGGAAGTGCAGTTTCCCCTGAGGAATCTTCACCCTCGTGATGCAAGTCGCCACTTCACATTACAGTTTACTGTCCACATCCTAGTAAACTCGATGGGACGGACTTAATTTTTTTTACCCCCAGCTGGTGCTGCATCCAGTTGTTTAATCTAATTG	5	NO HIT	.
UR-XY-002&&BA-105&&C04	322	UR_SGTON12450_322_BC	1	40.876	ATCAATTCATGTCCACCGAGATGGA	GGTCGACCCACGCGTCGCGCCCAAGCCAagagagagagagagaaagagaggaaccgagagaggaggaaggagCCGTTCACCCGCCCGCCGTCCGTCCGTCCGTCGCCGACCGTGTGCCGTGTTTGCTCGATTTTGGAGATTAGAAAGATGCCGCTCCTTACCGTCACGCAGGGCACCTTCTATGGCCTCCGGGGGGATGTAGAGGTAGAGTGTACGAAGATCGACTGCGTCACCGTCCCTGGACTGACATTTGTG	2	NO HIT	.
CL6030Contig1	395	CL6030Cntig1_395_BC	1	41.59	GCTATTTGTGTGGATAAGATTCAGT	CGGTCCGGATTCCCGGGTCGACCCACTCCTCCGCTCAGCTGCATTTGCACTGCCGACATTTATGAAGCGGGAGGTGCGCTCACTACAAGAGATTCAGAATCCAGTGCGATGAAGCAGTAACTCTACTATTTAGCAGCATAGCAGCATAGGATTGCCCCATATGGGAAAATATGATTATTGCTGAATATTGAAGTAGAGTGAATCATGGAGCCCTAACTTCAAGACTCTAGTTGAATGATGACTTTTATTATACTG	5	NO HIT	.
CL547Contig1	624	CL547Cntig1_624_F2	1	42.119	ATAGCAGTCAGTTTGTCGTTGGTGA	CCACGCGTCCGCGACAGGTTGCGACGAGACCGAGGTGCGGGAGAGAGAGAGAGAGCGAATTCCGATCCGTCTTCCGGAGACCCTTTCTCTTTTCCAGCTGATAATGGCATCGGACCGAAAGCTCTTTAATTTCGAGGAGGTCGAGAAGCACGACAAAACCAAGGATTGTTGGCTTATTATTTCGGGGAAGGTGTATGATGTAACTTCATTTATGGATGATCATCCTGGAGGAGATGAAGTTTTGCTATCAGCAAC	10	gb|ACU13805.1| unknown [Glycine max]	0.85	2e-60	cytochrome b5	20	0.8575	11	P:transport; P:electron transport chain; C:internal side of plasma membrane; C:integral to membrane; F:nitrate reductase (NADH) activity; C:cytoplasmic membrane-bounded vesicle; C:microsome; C:chloroplast thylakoid membrane; F:heme binding; C:vacuole; C:e	EC:1.7.1.1
CL7101Contig1	674	CL7101Cntig1_674_F2	1	42.458	AGAACACATTTGTACTGATCATGTC	CGGTCCGGATTCCCGGGTCGACCATTCGTCCGCACAACACAGCACTCGCTCAATCACATATAGAAACTCACAATACGCTCAACGTTTTCCACAATAATTCGAATCCGCCATACTCAAAACAACCAAGGTCGAGCTCTCTTCATTCCTTAAGAGATGTGGCAAATGTTATCAGTCGTAAGGAGGAACCTCCAGAACAGGAGGAAGAGCTCTAGGGTTGCCGATGAAGGTATGTCCGGAGGTGGCCAGAACGGAGCT	5	ref|XP_002279142.1| PREDICTED: hypothetical protein [Vitis vinifera]	0.6	3e-29	PREDICTED: hypothetical protein [Vitis vinifera]	6	0.713333	0
CL4884Contig1	1051	CL4884Cntig1_1051_BC	1	43.439	ATTCCTCGTGTATCATTAGATGGTA	CGTCCGCCATCTCAAAGAGTTAATAGCTATGAAGAGTACCAACTGTCACCCCCTTTCTCTCCATCTCCTTCCCCTTCTCCGCCAGCATACTTTTCCAGCGGTAGTGTTGGCAGAAATCGTGGACGGTCAGAAACTGCTCCTATGACCATTCCACATCCAACAGCAAGTGGAAATGCAAGATACTTATCTCCAAACTTTTCTGATCCAAATAGACATTCTCTTCCCCCTCTATCACCTAGGCACACAAGGCTTGAC	5	ref|XP_002515663.1| conserved hypothetical protein [Ricinus communis] gb|EEF46715.1| conserved hypothetical protein [Ricinus communis]	0.56	7e-80	protein	17	0.61	3	F:molecular_function; C:chloroplast; P:biological_process
CL7736Contig1	625	CL7736Cntig1_625_F2	1	43.664	GATTCCACGGGATTTAATTCTTTTG	CCCGGGTCGACCCACGCGTCCGTTGGAATCCTCGCGTTGCGAGCCCTCCTAAGAATACAATCGGATCCTTTGCCCGAGACCCAAATCGCGTTTCCCCTTCTTCTTCTTCTTCCTAGTCTTCTTTTTCGGCTCTGAAGATTCTCTCGAAGCCTCGCCGGCGCTGTTCCGCCCTTAGGATTTTCTTGATCTTGGGGGCGCCGCCCCGATTCAAGGCGCGAGCTTTCTCTCCGGGAAGCTCGCCGAAGCCCTAGATCA	5	gb|ABK23457.1| unknown [Picea sitchensis]	0.79	5e-26	serine-type endopeptidase inhibitor	17	0.735294	3	C:anchored to membrane; C:cytoplasmic membrane-bounded vesicle; C:plasma membrane
CL3654Contig1	499	CL3654Cntig1_499_BC	1	44.163	TAAGTGAGATACGTTGAGGTATATG	CCCGGGTCGACCCACGCGTCCGACAGCCCAAACAAGAACTTGATCTTCCTAAATTGTTGAGCGAACATGGCTCGTGTTTCTTCGTCGATGGCCATGGCGGAGAGCATATCGTGGTACTGCGCGCTGCTCGTGGCGCTGATGCTGGCGCTGAGCTGCTGCGACCCGGGCGAGCCGTCGCCGCCTGAGTTGGGGGCTGCGGTCCGGGAGAGGCATCGGGAAATTAGCAGGCCGTGCGACGAGATCTACGTGGTCCGG	5	ref|XP_002283136.1| PREDICTED: hypothetical protein [Vitis vinifera]	0.66	7e-32	protein	20	0.6985	2	C:endomembrane system; P:cell wall macromolecule catabolic process
Microsatellite		embra983	1	44.484			.		.
GR-TS-002&&CN-011&&H10	203	GR_SGTON6682_203_BC	1	44.947	GTGATTTACCCAGTCTTGTAATACT	CGGTCCGGATTCCCGGGTCGACCCACGCGTCCGGGTCTTGGCTGTTTCGAGTGGTCTGCTGGTGGTGCTACTGTGAGAGAACATTTTCATGTCGGGATGATTAAATCACTTTATGTCCAAAGGCCTTTTCGGATTGTTTAATTTATTTTCATTTGAAATACCATTTTTTCGACACATATGTTGTTCACATTGTGCATGAGATGTGATTTACCCAGTCTTGTAATACTAAAAAAAAGATATACATTTCATACTGTT	5	NO HIT	.
CL2617Contig1	596	CL2617Cntig1_596_BC	1	45.477	CCATGACCTATTGTCTCCTGTAATT	CCTCCTCTCCCCCCCTCGCCGAGCTTCCTCCTGCGACCTGCGACAAGCGACGAGCGACGGGCGAAGAGCTTCTCCCCCGGCGACCTGCGACGAGCGACGAGCTTCTCCTCCTCCGACCTGCGACGAGCGTCTCCTGCGACGAGCGCCTCCTCCTGCGAGCAGAGAATTCCATCGTCTTCTCCGGCGCCTGTCTCGACAGCCGCTGCTCCTTCACCAGCCTCTCCTCCTCCATCTTCTCCACCGCCATCTTCTCCG	5	ref|XP_002519289.1| vacuolar protein sorting-associated protein; putative [Ricinus communis] gb|EEF43153.1| vacuolar protein sorting-associated protein; putative [Ricinus communis]	0.78	1e-20	vacuolar protein sorting-associated	1	0.9	0
SP-FX-002&&CN-053&&H10	250	SP_SGTON10920_250_BC	1	45.786	GGGACATTTGGTTTTTAGTTACACA	CGGTCCGGATTCCCGGGTCGACCCACGCGTCCGGATATCTGTTCAGAAAGATGTTCATATGTGTCAAGTTGAGGGTGGCATAGTTCCCCATTTGTCTTTGATTTGTGAGTGCTGACCTTTCTGATTGAGTCGCTCCAGCCGTAAGTTGATGGGAAGTTCATGTTGCCCTAGCTGTGCATAAAGGAGGAGAATGGCAGTGCTACAGTCTCTGGGTTCATTTGCCAATTTCATCGAGATTTGCTGGAGCTGGGGACA	5	NO HIT	.
UR-XY-001&&BA-048&&H08	438	UR_SGTON11867_438_F2	1	45.869	GGCCCTTAATGACATAATCACTTTT	CCACGCGTCGGGAGTGGGAATCGAGCGCTTCGACTTCTCCGACGAGCGTCTCGACCGAGGGGCCTGGAGTTCGGCAGCAGAGCCGGAGACCAGCGCAGCCGGCCACGACGGCGCATGCAAGGGCGACGAGACAGCGGCCGATAGAATCAGACGGCTGTCGGCGAGCTCGGTGGGGCCCAGGTCGATGTGGgacggcgacggcgacggcgaccgcgacggcgacgaGGGGGATTGGATCGACGTCAGGGGGTGCGT	4	NO HIT	.
CL4511Contig1	585	CL4511Cntig1_585_BC	1	47.216	ATATGACAAGCTTCTAGTGCCTGGA	GGTGGGCCCACCCATCTAGCTATATTGTCACAGCCACCTGAAACGATTCATGGGTCACTCCGTGTGACTGTTCAAGGTGAAGTTATTGAACAGTCATTTGGAGAGGAGCATTTGTGCTTTAGGACACTCCAGCGTTTTACAGCTGCCACGCTTGAGCATGGTATGCATCCTCCGGTCTCACCAAAACCAGAATGGCGTGTACTCATGGATGAGATGGCAATTATTGCAACAAAGGAATACCGTTCGATAGTGTTT	5	ref|XP_002518037.1| Phosphoenolpyruvate carboxylase; putative [Ricinus communis] gb|EEF44555.1| Phosphoenolpyruvate carboxylase; putative [Ricinus communis]	0.92	e-173	phosphoenolpyruvate carboxylase	20	0.9445	7	C:cytoplasm; P:carbon fixation; P:oxidation reduction; P:tricarboxylic acid cycle; P:photosynthesis; F:phosphoenolpyruvate carboxylase activity; F:2-alkenal reductase activity	EC:4.1.1.31; EC:1.3.1.74
Microsatellite		embra070	1	47.968			.		.
CL278Contig1	1027	CL278Cntig1_1027_BC	1	48.042	TTTCTGCCATCCATCATGAAGATGA	TTCCCGGGTCGACCCACGCGTCCACCCACGCGTCCGCCCACGCGTTCGCAAAGCTTCCCTCACTCTCTCTCTCTCTCCATCTCTCGAGAATCTGAATCGCGATCTCGGAGGAGGCGATGGAGGTGTTCTACTTCATGGTGTTCGGCGCCCTCGCCGCCGTCGTGGCCGCCGTCGAGCTCAGCAAGAGCAACAAGGACCGGATCAACACCACCTCCGCCTTCAATTCCTTCAAGAACAACTACCTCCTCGTCTACT	5	dbj|BAF00766.1| hypothetical protein [Arabidopsis thaliana]	0.84	e-130	protein	20	0.865	2	C:endomembrane system; C:plasma membrane
GR-PU-003&&MG-018&&G04	68	GR_SGTON3599_68_BC	1	48.482	CCACTACCACCAAGGAAAAAGAAAG	GTCCGACGAATTTGCCACACGGCGTCTTAGTAACTTCATGATTTAGCTTCGATTGGCTATATATCTTCCACTACCACCAAGGAAAAAGAAAGAGTCCGAACTTTTTGCTTCTTGCCTTCAGGAAGAAGGTTCAACCGCTAGCAGAGTAGTTTTGCACGGTCAATGGCTTCAGCTCTGTTTCTCAACTTTATCCACCCTTCATCCTCAGTTTCCTCCAAGACCCACTTCTCAATTCCTGTCAGCAAGGATCTTCCA	5	NO HIT	.
CL1917Contig1	528	CL1917Cntig1_528_BC	1	49.28	GTCTTGAGTCTTTTTTGAAGAAGGA	TCCCGGGTCGACCCCGCGTCCGAGGGGTCATGTGACCCAAAACACCACTACCCAGTGTTTCCCTGCCTTTAGTGCAGGTACCGATCTAAATGATGTTGTGGCCAGATCTACCATCTTGAAAGACTGCAGCTTAAAGTTAGATGCCATCTCTGCTGGAGACAAGGTGGAATGTGTCAGTCCTGAGAATTCTAAATTGGGCCATAACTCAAATGATGTTGTGGCCAGATTTACTATCCTCAAGGATCGAGACTTAAA	5	NO HIT	.
SP-FX-002&&CN-011&&H07	180	SP_SGTON10482_180_F2	1	49.358	TGGGTGCTGCTAATGTTACATTGAT	GGTCCGGATTCCCGGGTCGACCCACGCGTCCGATCTGGAGGAGGCTCTGTTCCCGTCGCGGTTCGCGGCGGAGATGGAGAGGACGGTGAGGGTGGGCGGGGCTTGCGTGGTGGTCGTGGCGGAGTGGGGGGACGCGGAGGTGGAGGAGATTGTGGGATTGTTTAGGAAGTCGAGATTTTTGGGTGCTGCTAATGTTACATTGATTGGATTGAAGATGACTAGAATCGTAATGAGAGTTAAAGCTGCTTCCTGATC	4	NO HIT	.
CL296Contig1	673	CL296Cntig1_673_F2	1	50.048	CTGGAGTTATGCATCATATTTCGTA	CCCGGGTCGACCCACGCGTCCGGATTCCCCAAAATCCTCTCAATTCACTCGCAGCTCGCAATCTTCTCTCGAAAAGTGCTTGAGGGGAATCCGCCGACATGCCGAAGAACAAGGGTAAGGGAGGTAAGAATCGGAAGAGGGGAAAGAACGAGGCCGACGACGAGAAGCGGGAGCTGGTGTTCAAGGAGGACGGGCAGGAGTACGCCCAGGTGCTCCGCATGCTCGGCAACGGCAGGTGCGAGGCCATGTGCATCG	5	ref|XP_002279938.1| PREDICTED: hypothetical protein [Vitis vinifera] ref|XP_002285844.1| PREDICTED: hypothetical protein [Vitis vinifera] emb|CAN73005.1| hypothetical protein [Vitis vinifera] emb|CAN70425.1| hypothetical protein [Vitis vinifera] emb|CAO39	1	2e-53	protein	20	0.9825	3	F:RNA binding; P:translational initiation; F:translation initiation factor activity
Microsatellite		embra180	1	50.294			.		.
CL6844Contig1	317	CL6844Cntig1_317_BC	1	50.987	GATATTCACGGTTCCTTGGATTCGA	CATAATTGGAGCGATGAAGATTGCGCAAAGCTCCTTAAAAACTGCTACGATGCGCTTCCGGTAAATGGTAGTGGTGATCTGTTGCAGAACACATACTCCCCGTGTACCCCGACCCAAGCCTAGCAACCAAGGGAGTGAGCCACATGGACTGCCTCATGTTGGCCTACTGCCCTGGCGGGAAAGAGAGGACGGAGAAGGAGTTCGAGGCTTTGGCCAAAGGGACGGGGTTTCAGGGCTTCCGAGTCACGTGTCGCG	5	ref|XP_002525818.1| o-methyltransferase; putative [Ricinus communis] gb|EEF36570.1| o-methyltransferase; putative [Ricinus communis]	0.8	4e-32	caffeic acid o-methyltransferase	20	0.8515	4	F:caffeate O-methyltransferase activity; P:lignin biosynthetic process; F:protein dimerization activity; F:(iso)eugenol O-methyltransferase activity	EC:2.1.1.68; EC:2.1.1.146
GL-XY-001&&RS-024&&D06	584	GL_SGTON966_584_BC	1	51.549	GATCTTCTTTGTACTGATGCTCATG	GCGTCCGGAAGCCCCTCAACCAGGACCTTATCCTACCCATCACGCTGCTAGCAGACCTTTACCTTCGGCATTGGGCCACGACCCACCCAGAGAGACGACCAGAGAGACGATGGCAGTCGTCTTCAACTCTTCGCAGACCAGATCTGCTCCTTTTCGTCCTCACCATCCAAGATCAAGACCTCGGGCTGCTATTGCTTGTGTCTGCAGAGATTCTTTTGGGAGGATTCGAGATGGATTTGCAAAGCATATTGAGGT	5	NO HIT	.
CL3064Contig1	970	CL3064Cntig1_970_BC	1	53.035	GTGAATCAGCACTGCTATATACAAT	CGGTCCGGATTCCCGGGTCGACCCATTCCTCCGGACTCCATTGCCTACTGTTGATTTCGATCCTCCAACTATTTCTATGACTTTCGGTGTGAATGACTCTCCATTGGCATGACGTGATGGTACACATTTGACTGGTGGAAAAATTGGTGACCGGCTTATGGCTGAAGCAGAGACAAATCTTGCAATAAATGTGCTTCCAGGGTTATCAGAGTCATTTGAAGTCCAAGGGCGAGGAGAACTTCAATTAGGTATCTT	5	ref|XP_002525152.1| GTP-binding protein typa/bipa; putative [Ricinus communis] gb|EEF37279.1| GTP-binding protein typa/bipa; putative [Ricinus communis]	0.89	e-157	gtp-binding protein	20	0.878	4	F:translation elongation factor activity; C:mitochondrion; F:GTPase activity; F:GTP binding	EC:3.6.5.1; EC:3.6.5.2; EC:3.6.5.3; EC:3.6.5.4
UR-XY-001&&BA-046&&F11	307	UR_SGTON11845_307_F2	1	53.183	CCAGATTTTGACCTTTGTGTAGAAT	CCACGCGTCGCGATTCGCATCATGCAGGCGGCCGCGGATTAGGGGATATCGTTCGAGCAGCTCCGCGACCTCGATTCGGAATCGTCCGACTTTTGCGTGTTTGGCTCGGATGGGACGTTCTCGCGCGGCTTCTCGCCCGGCCGATGAAGATCCGAATCAAAGATCCAAGAAGAAAAAGATTGCCTCTGGTCCAGAAAATTTAGACTCTGCATCTGCAGCTATTGGTCAGGGAAATGAAGAGAAAGGGGCTTCCTA	5	ref|XP_002263104.1| PREDICTED: hypothetical protein [Vitis vinifera]	0.66		PREDICTED: hypothetical protein [Vitis vinifera]	2	0.74	0
PE-XY-003&&CN-022&&F04	507	PE_SGTON9705_507_BC	1	54.364	GATTTTTCCAGCAGGTGAAGACTCA	CGGTCCGGATTCCCGGGTCGACCCACTCGTCCGCCTCCTGAAATATTTTGGTGAGCTTGGTGAAGATTGCTCCAAAGAAGTAAAGGAAGTCCTGACTTACATAGAGAGGGATGACATATTACCTCCTATAATTGTTCTTCAGATGCTTTCTAAAAATCCTTGCCTCACTCTCTCCGTTATCAAGGACTATATTGCAAGAAAGCTTGAGCAGGAATCTAAACTCATTGAAGAAGATCGACGAGCTGTTGAGAAATA	5	ref|XP_002321189.1| predicted protein [Populus trichocarpa] gb|EEE99504.1| predicted protein [Populus trichocarpa]	0.92	9e-88	vacuolar protein sorting 11	20	0.8025	5	P:vacuole organization; C:plant-type vacuole membrane; F:zinc ion binding; F:protein binding; F:transporter activity
CL7537Contig1	765	CL7537Cntig1_765_BC	1	54.743	TTTAACTCTTGGCATTTGCAACCTC	CCACGCGTCCGCGGACGCGTGGGGCAGCAAGGGTGATATTGCGGGAGAAGTTGAGAATTGGGGATATAGGAGGTCTTGCTTGCAGTTACTTTGGTGTGCTTTTTATCTTCCAGCAGATGCTTATCACACAAGGGGGGTTAAATAAAGCGGGCAAAGTACAAGCTTATGCTAAGGGAAGTCACCGGGGATTGGCAGTGCTAGGTGGCTTATTTTCAGCAATAACTGGTGGAATCAGCTATTGTCTTATTCGAGCAG	5	ref|XP_002320480.1| predicted protein [Populus trichocarpa] gb|EEE98795.1| predicted protein [Populus trichocarpa]	0.59	2e-58	integral membrane family protein	8	0.6475	2	C:integral to membrane; C:membrane
CL291Contig1	1178	CL291Cntig1_1178_BC	1	55.265	TTAAGGACTACAAGTACTGAGTGGC	CGCGGATCCGGGCCGACCATGCGTCGCCTTAGTCAATCTCTTCTCTCGCATTCTCCGTCATCTCAAGCCGCCTCCTCCTCCTCTCTCAGTCCCTCAGATCGCCCGAAACTAGCGAAAACCATGTCGTGCTACAAGGGCAAATACACTGATGAGCTCATTGCCAATGCTGCCTACATCGGCACCCCTGGGAAGGGTATTCTAGCTGCTGATGAATCGACTGGCACCATTGGCAAGCGGTTGGCCAGCATCAACGTT	5	emb|CAB77243.2| fructose-bisphosphate aldolase [Persea americana]	0.9	0	fructose bisphosphate aldolase	20	0.9205	12	C:cytosol; C:cell wall; C:nucleolus; P:response to salt stress; F:protein binding; P:glycolysis; C:mitochondrial envelope; F:fructose-bisphosphate aldolase activity; C:chloroplast; P:response to cadmium ion; C:plasma membrane; C:apoplast	EC:4.1.2.13
CL1943Contig1	1454	CL1943Cntig1_1454_BC	1	57.054	CGTGTGTCAATTTGGATGTTTGATT	ACCCCTCGCTGTAATGAACCACATTACAAACCTCCTCCACCACCACCATCTCCACCTCCACCACCACGAGAACCAGCGGCGGCAGCAGACGGCCGGAATGACCACCGCGGCGGGGGCGGAGCGGGAGCTGACGTGGGCGGAGCTGCTGGGGAGCGGGGACTGGGAGGGCCTGCTGGAGCCCCTCGACATGGGGCTCCGGCGGCTGATCCTCCGGTGCGGCGACTTCATACAGGCCACCTACGACACCTTCATCAA	5	ref|XP_002303465.1| predicted protein [Populus trichocarpa] gb|EEE78444.1| predicted protein [Populus trichocarpa]	0.68	e-165	protein	20	0.6645	2	C:chloroplast; P:lipid metabolic process
SP-FX-001&&CN-050&&F12	311	SP_SGTON10314_311_BC	1	57.732	ATAGTGGAACGTGGATTACTTGTTA	GGTCCGGATTCCCGGGTCGACCCACGCGTCCGGAAGATTTGGTTTTTATTCATAGCAATCTCCGTCTTCTATCAAGAAAAAGCCCACAATATGCGGAAGGAGAGACTAAGATGTGGGATATTGGTGGAGATGCATTTGACTCGTTTGAAGATGTAGGGGTGCTTGAAGTTGCAAATCTTTCACTTGATGAGCCGGAGATGGAGTCTGTTTTTTTTGCAGAAGAAGTGGATAATGTGGATGAATGACTTTTTGTTA	5	NO HIT	.
Microsatellite		embra012	1	58.873			.		.
CL8142Contig1	293	CL8142Cntig1_293_BC	1	59.193	ATGCCAAATCAACATAAGACCTACT	CACGCGTCCGGATCAAGCTCATAACGAAACAATTTGTTCCCATGTCCGGGACGTTCATCTTCAACGGCATTGACCAGAAGTCTCAATCGCTGTCCCTCTAGCGATTACAACGTCGAACTGATCCTCGCTTCTTGAGAAGAGCACGGTAGAATTGTCTGGTGGGGGCCAACGACATGCCAAGGTGGAGAAGCAGAAGTTTTGTGTGAAAGCCCTTATGGGATTAAAAAGAGGGAACTGGTTCGAGAGGATTGATGT	5	NO HIT	.
CL4271Contig1	666	CL4271Cntig1_666_BC	1	60.016	GAGTGAACTCAATTTCACCAGGACT	CGTCCGCCCACGCGTCCGTTCGTCGCTCATCCTGCAAAGCAAGGAAAGGGCCGCTCGCGAAATGGCATCTCCGGCGGCCGGCCACCTCGAGCCGTGGCGCGACCTCCGCGACAAGGTGGTGATGGTCACCGGCGCCTCCTCCGGCCTCGGCCGCGAGTTCTGCCTCGACCTGGCCCGGGCCGGCTGCCGCGTCGTCGCCGCCGCCCGCCGCGTCGATCGGCTCCAGTCCCTCTGCGGCGAGATCGACGGCATCGG	5	ref|XP_002517315.1| 2;4-dienoyl-CoA reductase; putative [Ricinus communis] gb|EEF45108.1| 2;4-dienoyl-CoA reductase; putative [Ricinus communis]	0.69	9e-84	short-chain dehydrogenase reductase family protein	20	0.7465	5	P:response to cadmium ion; F:3-oxoacyl-[acyl-carrier-protein] reductase activity; C:peroxisome; P:oxidation reduction; F:binding	EC:1.1.1.100
CL1414Contig1	899	CL1414Cntig1_899_F2	1	60.354	GTAAAAGGTCAATTGGCTACGTTTT	TTCCCGGGTCGACCCACGCGTCCGCAACCTCCGGCACTTCCACACTGTCCCGTCTTCCTTCTTCCTCTTCCTCGCCGCCTTCCATCTTCAGGTCCCCACCGGAATCTCCATCTCCATCTCTCTCTCTCTCTCTCTCTCTCTCTCTCTCTATCTTCAGCTCATTGCACACCGCTCTCATCTAACTTTCTCGCATCCCTCGTTCCGCTGCCGGCCGCGCGCGCTCCCTCCCTCCCCCATATAAACTCGCGCTTCCTC	5	ref|XP_002272256.1| PREDICTED: hypothetical protein [Vitis vinifera]	0.69	1e-53	thioredoxin m	20	0.837	11	F:enzyme activator activity; P:response to oxidative stress; F:electron carrier activity; P:cell redox homeostasis; P:glycerol ether metabolic process; P:transport; C:chloroplast stroma; P:positive regulation of catalytic activity; F:protein disulfide oxi
SP-FX-001&&RS-001&&C02	609	SP_SGTON10371_609_BC	1	60.541	GATTGTCCTGAAGATTCAACATCAT	AGCTGTTGTTTTTCGTTGTAAGCTTGTACTTCAGGAAATAAGTTTCTTGACAGTTGTGTTTGACGATCTTCACTCGTGACATTTTGAATAGGAATACTCAGCCGCAGTTTCAGTTCATTTTGCTGAATAGGCAAAGCGCAGGCTTGCCGCCTCGTTTTTCCAGGGTTTCAGATACTATGCTATTCCTTACTAGCAAATGAGCTTGGCATTTCTAGTCATCTGTTCATGCTTCATACATGTTTTACGGTATATGGT	5	NO HIT	.
Microsatellite		embra632	1	60.585			.		.
GR-TS-002&&CN-042&&A02	88	GR_SGTON7035_88_BC	1	61.399	ATACGCAAGATGTCTCTTTTGGATT	AAAAGGCAATATGTTTTATATCCTCGATAAATGAATTCGCTTACTGTGTTTCCTCAAAACATAATGTATCTATTTTGGGTAAATGCAATACGCAAGATGTCTCTTTTGGATTAAAAAAAAAAAAAAAAAAAAAAAAAAAAAAAAAAAAAAAAAAAAAAAAAAAAAAAAAAAAAAAAAAAAAAAAAAAAAAAAAAAAAAAAAAAAAAAAAAAAAAAAAGGGGGGGGGCCCCTTAAAAAAAAAAAAATTTTCGGCGG	5	NO HIT	.
SP-FX-001&&BA-007&&A06	205	SP_SGTON9956_205_BC	1	62.201	AGCAGCTCTCAGTTCATATTAAGAG	TGAATGGGGTCCAGTGATGTTCCCAAGAGGATGTCAGCTCAACAAAGATCTCTGAAAATAGAAAGCTTTATGATCGACAAAAAGCTATGACCATTAAGCCAACACTTGAAGACTTGGGTATTGTATATGCTCACCGAAATGAGCATATCGTAAATTTTGGTCCGGGAATTGAAATGAATCCAATAAACATGCCCCAGAATGATAAGCAGCTCTCAGTTCATATTAAGAGTAAAAGAAAGCCTGGTCACGGTAGTG	5	ref|XP_002274640.1| PREDICTED: hypothetical protein [Vitis vinifera]	0.48	2e-25	PREDICTED: hypothetical protein [Vitis vinifera]	2	0.63	0
GL-XY-001&&AF-007&&D06	262	GL_SGTON49_262_BC	1	62.403	GTTATTTTGGTTGGCCTATTCTGTA	CCCACGCGTCCGCAATAACCGCAGCTGCTGCTTCTACGGAAGAAAATGTCCTGCAAGAAGCAGCAACTGCAGCTGCTGCTCCTACAGAAGAAAATGTCTCGGAAGCAGCTACAACTGGTGATCCAATGGAGGAATGAACTTATCAGGAGTTCTTTGCTTTGCAACATTTTGATAATATATAGGTAGCTTCCATGGTGGCTTATATTTTCAGCCTCTTAACAATGAACAGGTTCTTGATTTGGGTCAACATTACCC	5	NO HIT	.
CL6038Contig1	271	CL6038Cntig1_271_F2	1	63.103	TGCCATCGAATGGGGAAATGCAATT	CGGGTCGACCCACGCGTCCGGCAGTGCGCCACATCTGTTGGCCATGGTAAATAATGGCTTGAAAGCTAACTCCTGTATAGGTACATAACTGTACAAAATTGGGACAGAAAGGGACATGGTAACATAACTGTATGTATGACGTGACCCAGAGTTTCAGGTGCTGGTTGAAGCTTGTAACTATGTACGAGGGGACCTTGTTAGATGTGAAGTGGAGAGCGGCATAATCACTATTCAAAGGCATAGTGAAGCATGCTG	10	NO HIT	.
CL4661Contig1	1201	CL4661Cntig1_1201_BC	1	63.862	CCTCTATACTTTAGCATCAGATATG	CGGTCCGGATTCCCGGGTCGACCCACGCGTCCGCAGAAATGGATGGTTTTGAAGGAAATACGGGTATCATTGTTGTTGCAGCAACTAACCGTGCAGACATTCTGGACTCTGCTTTGCTTAGGCCAGGAAGATTTGACAGACAGGTAACTGTTGATGTTCCTGATATCCGGGGTAGAACAGAAATTTTGAAGGTGCATGGCAGCAATAAGAAGTTTGATGCAGATGTATCCCTAGATGTTATAGCTATGAGAACTC	5	ref|XP_002332995.1| predicted protein [Populus trichocarpa] gb|EEE72861.1| predicted protein [Populus trichocarpa]	0.91	e-155	filamentation temperature-sensitive h 2b	20	0.9205	11	F:zinc ion binding; C:integral to membrane; C:chloroplast envelope; P:PSII associated light-harvesting complex II catabolic process; F:ATP-dependent peptidase activity; P:cell division; F:metalloendopeptidase activity; P:proteolysis; F:ATP binding; F:micr	EC:3.4.24.0; EC:3.6.4.3
CL2507Contig1	379	CL2507Cntig1_379_BC	1	64.178	GATCCCTGGCAAAAAATTACTCTGG	GCGTCCGTGTAGGCTGGCTTTGTGGACCCCAACAAACCTGTTGCCAAGGTCAGTGCTGCAGAGTTTGAGGAGGCAGCTAAACGTGCTTGCCAAACTAAACTGGAAGATGCAAAATCTGTATATCCTCATGTAGAAGATGCTAATCTGCCATATTTGTGCATGGATCTCGTGTACCAATATACATTGCTTGTAGATGGATTTGGTAAGTATGCTGTCCAGTGGGTTTCTTGTGTGTTGATTCCTGGCTTTTGCTCT	5	gb|AAO23007.1| apyrase-like protein [Medicago truncatula]	0.74	5e-24	apyrase-like protein	7	0.835714	1	F:nucleoside-triphosphatase activity	EC:3.6.1.15
CL6132Contig1	345	CL6132Cntig1_345_F2	1	64.853	GTGCCCTGTAAATTATGTAGGATAT	CCACGCGTCGCAAATATCTGGACGAGGCTCCCGATGATATCTTCCTTGATCAGGGCACATCTGAAGAGAAGACAAGTAAAAAGATGCGTTTCATGGAACTTAAGGAAGAGTTCCAGAAGGCCATTAGCAAGGACATGGCAGAGAACAAGAAATCAGGTCGGTTTCCTGCCTCGTCATCCTCATGTTCTCCAAGACAAAGGATGAAGAAAAAGTGAACTCCTCTCACCGGTACATCTTCAGAATTTGTAAGAATCT	5	NO HIT	.
Microsatellite		embra934	1	66.008			.		.
CL3339Contig1	1350	CL3339Cntig1_1350_BC	1	66.705	GAAAGCTGTTTTCCTTGTTTTGCCC	AAAAGAAAATCATTTGATAATCACCCAACAGCTAGAGAGAGAAAGAGGAGAGAGAGAGAAAGCGACATTGTTGACGAGCTCGCAACCGCACGCAGAATCGAAGAAGAAGAAGAAGAAGAGGGAAGCATCGGACGTGATCGGATTACGTTCCATTTCTGGGAGACGAAGATAAACCGTGCCGCCCGTCTTGCGAAATCCCCACCTCCTCTTTTTCCTTTTTTATTTTATTTTATTTTATTATCTCCTTCTTTCCCC	10	ref|XP_002319158.1| predicted protein [Populus trichocarpa] gb|EEE95081.1| predicted protein [Populus trichocarpa]	0.52	7e-68	adenosine 5 -phosphosulfate reductase expressed	20	0.589	2	P:cell redox homeostasis; C:cytoplasmic membrane-bounded vesicle
SP-FX-002&&CN-045&&C06	206	SP_SGTON10829_206_F2	1	67.213	ATTGGTGTGTTTGATTTCCCCTTTG	GATTCCCGGGTCGACCCACGCGTCCGGTTCGGAACCCAGTGAAGAAGAGTTTGAGGCTGCAAGAAAGAAAATTGAGAGCCGAAAGTCTGCCAAAAAGTCCAGGCAGAAATAACAGGAACATGTGATGTAGCTTTTGATTGGATTAACTGTGTATAGCTTTGGTTGCTTTGAGCACTCTCTTATGCTCCTAATTTCTGTAGCCAAAATTGGTGTGTTTGATTTCCCCTTTGTTTGGATGATATTTTGGGATGACAG	5	NO HIT	.
GR-PU-003&&MG-044&&E06	502	GR_SGTON3995_502_BC	1	67.397	AGATCTCCATGCTCGAGAAGAAGAT	CGCGTCCGGTCGTCCGCAGCCATGTGGGCGATGCTGCCGAGCGCCTCGTCTACCTCTACTGCGTTCTCCCGAAGGTGACTTTTATCTTCGACGACCTGCTCTTCCGCTACGACGACTTGGAGCTTGTCGAGCATCTGAAGTTCTCAGAGATGTCCCTCCAGAATGCCAAGAAGAAGGGAGAGTTCAAAGGCGATGAGGCCTGGCGGACGAAGGTCCAGTCTCTGTTGCCTGCACAGGGGGTATTGATGAAGGACG	5	ref|XP_002310360.1| predicted protein [Populus trichocarpa] gb|EEE90810.1| predicted protein [Populus trichocarpa]	0.62	2e-69	predicted protein [Populus trichocarpa]	20	0.71	1	C:chloroplast stroma
GL-XY-001&&AF-117&&H07	195	GL_SGTON823_195_BC	1	67.801	CAGTATCATTTGGTCTTCACCAATT	GGTCCGGATTCCCGGGTCGACCCACGCGTCCGGATTTGCATTACGGAAACGAAGAGGAAATGTATGATTATGATGACGGAAATTACGATTACGATGGCTATTGATCATATCTGAAAACTAATGGTCTTTTGATATTTAAAAGCCTAATCTGCTAGAGAGCCACGGTTGTTAGTGTAGAAAGATCTCTCTTTGTACAGTATCATTTGGTCTTCACCAATTTTGAGTTTCCCCCATTTGGGAAAGTGGACAGTTCTA	5	NO HIT	.
CL1242Contig1	1575	CL1242Cntig1_1575_BC	1	68.287	TGGATTTTCCTTTTGGGCATATGTG	GGTCCGGATTCCCGGGTCGACCCACGCGTCCGTCTTCTTCTTCTTCCTCTCCTTCCTCTGCAGAAACTGCGGCGCAGCAGCTCATCTAGAGAGAGAAAGCGAGCGAGAGAGAGAGAGAGAGAGAGGGACAGGATGAGGGAGGTGATAAGCATACACATCGGGCAGGCGGGGATTCAGGTCGGCAACTCCTGCTGGGAGCTCTACTGCCTGGAGCACGAGATTCATCCCGACGGCACGATGCCCAGTGACACCTCG	10	gb|ABO47735.1| alpha-tubulin [Gossypium hirsutum]	0.91	0	alpha-tubulin	20	0.9375	11	F:structural constituent of cytoskeleton; P:microtubule-based movement; F:GTP binding; C:tubulin complex; P:response to cadmium ion; C:plasma membrane; C:cell wall; P:protein polymerization; C:cytosol; F:GTPase activity; C:microtubule	EC:3.6.5.1; EC:3.6.5.2; EC:3.6.5.3; EC:3.6.5.4
GR-TS-002&&CN-015&&C01	327	GR_SGTON6736_327_BC	1	68.666	GGTGAGTTATATACTATCCCTTGAT	CGGTCCGGAATTCCCGGGTCGACCCACGCGTCCGTAATCCTGCTTTCATCACCCTGAGGAGAATTGAAGCTTCGAGAGAAATTGCGCAGACGATTTCAAACTCGAACAACAGGGTCTTCTTGAACTCCAACGATCTTTTGCTGAACCTTCACGACATGGATTTGGAAAGCTTAGCCGGTGGGAAGAAATAAAGCATGTAGGAACTCGTCACTTTGTTTTCCCTTCTTTATTGTCAGTCTTATCCCGAGCAAGGAT	5	NO HIT	.
PE-XY-001&&MG-015&&B07	343	PE_SGTON9014_343_F2	1	69.009	GATTGTAGCTAATTTGCCCGTTTAT	CCACGCGTCCGTGCACGCATGAACAAAGAGACCAGTGAGGTCATGCAACTCAAAGAGCAGGAAAATGTACTTGGGTAATCTCTATGCTTCAGATGCCTTTCTGACAATAATCAACATTACAATTCTAGGGGGCTGGATCTGTCGATTTGGCAAATTGGTGATCCAGATTGTTATGCAAGGAGAGAGCACTCTTTGTACTGATCCTCGAACGCCCAACTTGCTTGTTCAAAGCATGAATGGCAAGGAATCTCACAT	5	NO HIT	.
CL70Contig1	745	CL70Cntig1_745_F2	1	69.31	CACGTCAAATTCCGGAAAACAGTAC	TTCCCGGGTCGACCCACGCGTCCGCTTGAAAAGAAAGGGAGAATTTTTACAGAGGAGAATCCAAACTCTTGCGGTGCGGGGAGGAGAAAGATCGCTTTTTTACCAGAATCCCGATGAAGCTCAACAGGTTCTGCGTCGCCTTGGCGCTTGTGGCGGCGGTCCTGTGCGCGTCGACCGAGGTGGGTCTGTGCGGAGAAGGCCAGATCATAAGGATGAAGCCCGGCGGGGTCCACAACTGCAAGGGTAGCCAGAACA	10	ref|XP_002322604.1| predicted protein [Populus trichocarpa] gb|ABK94227.1| unknown [Populus trichocarpa] gb|EEF04365.1| predicted protein [Populus trichocarpa]	0.71	5e-44	cysteine inhibitor 1	20	0.879	0
GL-XY-001&&AF-069&&G12_G12_14	134	GL_SGTON413_134_BC	1	70.038	TTGATTTTGGCTTTATGGGCTTCAA	TCCGGAATTCCCGGTCCGACCCACGCGTCCGCCCACGCGTCCGATACCTTTTCTGATTGCAACTTTTGGCTGAGGATGTTTGGGTTCTGCAACAGTGGATTCTGCTATCGAACAGAGGGGAGACAAGTGTAAATTGATTTTGGCTTTATGGGCTTCAATTCAGAGTTTGGCAAACGATTGCCAGGATGCAGAGTCGTGATGGAGATGTTTGCAAATTTTAGTTCTCAGGAGCGCCTGCTCTCTTGTTTAAGGTCT	5	NO HIT	.
CL212Contig1	755	CL212Cntig1_755_BC	1	70.448	GAAAAAGAGTGAGTAGTCTTCTCTT	GGGTCGACCCACGCGTCCGCATAAATCGCTCGTCTTGTCCGAAGAAATCGACCGCGTCTCTCTCTCTCTCTCTCTAGAAGTTTCTCTCTCTTCCTCTCCATCTCCTTTGTTGTTTCGATTTAAGAAAATCAGGGTGATAAGGAGGAGGAAGAGGAACGAGGTTTTCCGGAGAGAGAGAGAAGAAAATGGCGGATCAGCTCACCGACGACCAGATCTCCGAGTTCAAGGAGGCCTTCAGCTTGTTCGACAAGGACG	5	ref|NP_001131288.1| hypothetical protein LOC100192601 [Zea mays] gb|ACF79629.1| unknown [Zea mays]	0.96	8e-79	calmodulin	20	0.997	9	F:calcium ion binding; P:oxidation reduction; P:regulation of photomorphogenesis; F:2-alkenal reductase activity; P:detection of calcium ion; F:protein binding; P:protein catabolic process; P:calcium-mediated signaling; C:plasma membrane	EC:1.3.1.74
CL1409Contig1	517	CL1409Cntig1_517_F2	1	70.651	GCTGTAAGATGTACCTCTTGCTTAG	CACGCGTCCGCGCCGAGTCAAGTGGAGCAACTCTTCTTGATACAACAATTCCAGCGAATTACTCCAGCTCACTTCTCGCCTCAGCAATCACGTGGACAAATTCAGATGATGATAAAAGTTATATAAAGATTAAGATCGTGAACTTCGGTAGCAGTCCAGTTAATCTAACAATTTCCATTAGCGGACTGGATCAAAATTCGATACAAAAGTCTGGATCCTCAAAGACGGTATTGACATCTGCTAACTTGAAGGATG	5	ref|XP_002523672.1| Alpha-N-arabinofuranosidase 1 precursor; putative [Ricinus communis] gb|EEF38707.1| Alpha-N-arabinofuranosidase 1 precursor; putative [Ricinus communis]	0.64	2e-42	alpha-l-arabinofuranosidase	20	0.756	6	C:plant-type cell wall; C:vacuole; F:alpha-N-arabinofuranosidase activity; P:L-arabinose metabolic process; C:apoplast; P:xylan catabolic process	EC:3.2.1.55
CL2341Contig1	1001	CL2341Cntig1_1001_F2	1	70.894	CTCATCTTGTGGGACTAGTAATACT	CGGTCCGGATTCCCGGGTCGACCCACTCGTCCGACTTTCTCTTCCAACATAGCGCCAAAAATCTCTAGAGAGCGAATCTAGAGAGAGAAACCCGATGGCCAGCTCCTCGTCGTCGGATGACTTCTCCGTCGTGGTGCTGGCCTCCGACCTCGGGATCGACGCCCGTCCGTTCCTGCTGAAGGAGCCGGCGGGCTCGCCACCGGAGGTCGCGGAGGGAGACGACGGTGGCGGCGGCGACGACGACTGGCACGATTG	5	ref|XP_002531499.1| conserved hypothetical protein [Ricinus communis] gb|EEF30886.1| conserved hypothetical protein [Ricinus communis]	0.73	e-105	cellular retinaldehyde-binding triple c-terminal	20	0.8095	2	F:molecular_function; P:biological_process
Microsatellite		embra1639	1	71.336			.		.
CL7148Contig1	436	CL7148Cntig1_436_F2	1	71.809	AGTTTCTCTTCTCACACGATTGCTG	CACGCGTCCGATCGCATGAACTTCTTCTACATCAGAAAGGCAAAGTTTCCAGAGTTCATTTCTTCATTTTTTGCTCGGCTTTCATGGCCGTCTATCGGAAGGATGCCTGCAACATCTACTAGGAATGCCATGGGAAGTATGCCATCCTATGCTGTTCGCCCAGTAGAGCCAAACTATCCCGCTCCAGTGCCTTCCACCCCAGAGCCATTGGAGGCATCGATTGCCACACTTGTTTCGATGGGATTTGACCGGAGC	10	gb|ACJ85071.1| unknown [Medicago truncatula]	0.73	3e-35	ubiquitin-associated ts-n domain-containing protein	9	0.766667	2	C:endomembrane system; P:biological_process
CL6340Contig1	452	CL6340Cntig1_452_BC	1	71.964	CTATGTTTAAGGGTGATGGGAAACT	CACGCGTCCGGCTGGGTCCAACTTCCACGTGTCGGAGGAGCGAGCGAGGAGGAACTCGAAGACTCGGGACCTTCCAACTAACAAGTCTCCTTCCTCGATGGTGGTGTCTGTACTTGTGGATCCCAGAGAAGCCGGAGACGGCGACGTCCATGGCATGATGCCACCGAAGTCCGTGTCTCGCATTTTCGTGGTGGTGCTAATGGATAGCATCAAGTACGTGACGTATTCCTGCGTGCTTCCGCGTGCCGGTCCTCA	5	gb|ABK96755.1| unknown [Populus trichocarpa x Populus deltoides] gb|ABK96783.1| unknown [Populus trichocarpa x Populus deltoides]	0.67	8e-25	transcription factor	9	0.792222	8	P:hyperosmotic salinity response; F:sequence-specific DNA binding; F:protein dimerization activity; F:transcription activator activity; F:transcription factor activity; C:nucleus; C:endoplasmic reticulum; P:regulation of transcription, DNA-dependent
GR-ML-001&&BA-060&&F02	281	GR_SGTON2191_281_BC	1	72.848	AACTTTCCTGAGGGTATGTTGCTAA	CCACGCGTCGCTCCTGGAGCTGTCTTAAGGAAGAATGCAGAAATAGCTTCCCAAAGCAAGAAACCCAACTCTCGTTATGCACCTATAACAAAGAAAGGGGATGGCAGTGATGGACTAGGCGATGCTGACTAAACTCGGGATATAGTCTTGATCAGAATTAAATGGTGAAAGCATCCTCAATGGTTCTAATCTTTTTTTGTTTCGCCACTGATGCTTTGGGCGTGTATGCTTTCTGCCTTCAGATGTGCTGGACAT	5	NO HIT	.
GR-ML-001&&BA-046&&E12	322	GR_SGTON2069_322_BC	1	73.263	TCTTTGGGTAAGGAAGAGATCAACG	CTCTCCTCTCTCTCCTCAACCACCGCAGCCTTCACTTTCTCTCTCTATTTCTAGCTCTAGCTCGCCATGAGTGCTCGTCGTCCTCCTCCTCATCCGACGATTCCTCCTCCTCCGTCCTCAAGGGCGAGTCCCTGACCCCGATCCAATGCATCATATTATAGAGTCGATAAGGATCTGAAGTCAGTCAGTCGGTCGGTATTTCCTGCTACTGATGATCGTACCGTACGCCGTTGTTATTTTTGCCTTCTTTTACGT	5	NO HIT	.
SP-FX-002&&CN-046&&B11	110	SP_SGTON10841_110_BC	1	75.283	GTTGATCTCTTCCTTACCCAAAGAT	GAAAACTGACTCCCAAGTTCCATTTTTTAAGTTCACTCGCGTATGTACGGCAGTGAGAGATAGACACAAAAAAAATTACAGATCCTCCCATCACAAAACAATCCTGGTCGTTGATCTCTTCCTTACCCAAAGATCTCAACCCTCGCCACCCGACCGAGTTCCGTCGACATCATTTTAAAAAGAGGGGGAAGAAAAAGCACGTAAAAGAAGAAGGCAAAAATAACAACGGCGTACGGTACGATCATCAGTAGCAGG	5	NO HIT	.
GR-PU-003&&MG-018&&A12	617	GR_SGTON3588_617_F2	1	75.474	TGTTGCTTCAAACTTTGGATCATTC	CGTCCGctctctctctctctctctctctctctcATGCAGCTCTCAGTGTCTCGTCCGTCTTCCCTCCGGGTTCCGGCCATCACCCCTGTCCGCAGCTCCGCCTCGTCTCGCCGTCGTGATGGGCGCGGCGGCAAGCGGACGTGCCAATGCTCCACCAGTCTCTACTTCAAGTTCTCGCAGAGTTCGCCATTGCTTGGAGCGTCCAGTCCGAAAAGCCGGTTGAGACCTGCCCCGAGAAGATCCGATGGGAGGAAC	5	ref|XP_002531591.1| bacteriochlorophyll synthase; putative [Ricinus communis] gb|EEF30794.1| bacteriochlorophyll synthase; putative [Ricinus communis]	0.61	3e-53	homogentisate farnesyltransferase homogentisate geranylgeranyltransferase homogentisate solanesyltransferase	19	0.725789	6	F:homogentisate geranylgeranyltransferase activity; P:plastoquinone biosynthetic process; F:homogentisate farnesyltransferase activity; C:integral to membrane; C:plastid; F:homogentisate solanesyltransferase activity
CL3153Contig1	761	CL3153Cntig1_761_BC	1	76.086	GAAAGCTGTTCTGCTATTTCTGAGT	CGTCCGGACGTCTGGAAGCTCCTCAGTCACAAGGACTCCGTCCTTGAGATGCTCAAGGATAAGGTTAAGGAGGAGGCTCTGAGGACCTATCTCTTTACCTATTCATCATCCTATCATTCATTGAGCTTAGATCATCTGACAAAAATGTTTGACCTCTCAGAGGCACAGACCCACAGCATTGTCAGCAAGATGATGATCAATGAGGAGCTCCTTGCTAGCTGGGACCAGATGACCAGGTCCATTGTCTTCCATGAC	5	ref|XP_002531588.1| conserved hypothetical protein [Ricinus communis] gb|EEF30791.1| conserved hypothetical protein [Ricinus communis]	0.53	3e-55	eukaryotic translation initiation factor 3 subunit 8	20	0.576	3	F:protein binding; C:nucleus; C:cytosol
CL1Contig128	433	CL1Cntig128_433_BC	1	76.705	GCGATGATTCGATACTGTAATAGAA	CGTCCGGCGCATGCAGTTCGGATGTCTCTCCGGAACTGATCACACCGCTTCAGAGCCTATATAAGTGCACTTCTTACATCTGTTCCCAGAGAAACCCAACTTGCAGTCGCAGCATACCGAGAAGATCAATGGCAGGCTCCGGGAACCGCCGCATGGGAAGCGAAATTGTGATGCTCGTGGTGGTGATGATGGCAGTGTGGTTGTGCGGAGCGGCTCGGGCGCAGGAGCTGGCGGCGGCTCCTTTGCCTCAGCTGG	5	NO HIT	.
CL2521Contig1	595	CL2521Cntig1_595_BC	1	76.804	TATTTAACCCCCACTTGGACAATAG	CGGATTCCCGGGTCGACCCCGCTTCCGGAAGACCTATCAGATCTTGAATTCAGATGATCATACCAACTTTTTGAAGAGGAATGGTAGAAATCCAGCTGATTATAGACCCGACATCGTTCACCAGGCTCTTTTATCGATCCTAGACAGCCCACTTAATAAGGCAGGAAAGGTTCGTGCTGTCTATGTGAGGACTGGAAAGGGTGTGCTCTTTGAAGTCAAGCCTCATGTCCGTATCCCCAGGACATACAAGCGCTT	5	ref|XP_002307982.1| predicted protein [Populus trichocarpa] gb|EEE91505.1| predicted protein [Populus trichocarpa]	0.8	4e-82	protein	20	0.8505	1	C:nucleus
Microsatellite		embra705	1	77.333			.		.
Microsatellite		embra219	1	77.46			.		.
UR-XY-002&&BA-110&&G03	294	UR_SGTON12485_294_F2	1	78.108	AGTGCTTTTGTTTCTAATCTCAACG	CCACGCGTCGCGCGTCTGCGCCGACCTGAGGAAGCTCTACGTGCAAGGTAACCTGTTCTCTGGCCCGATCCCTGCGTCGCTGTTCGGCTTGAGTGATCTCGTGAGGCTCAATCTCGCGTCCAATAAGTTCTCGGGGGACTTTCCCGCTGGTTTCGGCAACATAAATCCAAGAGCAGAGTTAATGGAGGCTTGGCGATGAAGGGGGTCTGGTGGGTTCATAGGCAGGTTCGATCTGGGTTGGGGAAATCGTCCAAC	5	NO HIT	.
GR-SE-001&&GO-093&&C05	344	GR_SGTON4964_344_F2	1	78.129	GTGAAATTTGGAGTAAGTTCGAGTT	CACGCGTCCGCGGACGCGTTCGCGCATTTCAGCTCAATCAACCTCCCCCCCCTCGATCGATCGCGAAGTGACGGACGGGCGAAGATGTCGTGGCAGCAGTACGTCGACGAGCACTTGATGTGCGAGATCGAAGGCAACCACCTCGCCGCCGCCGCCATCATCGGCCACGACGGCNGCGTCTGGGCGCAGAGCTCCAGCTTCCTGACGATCGTGATCCTGGGCGTGGGGCTCAACGCGAAGCCCGATCTCACCATC	2	NO HIT	.
GR-TS-002&&CN-069&&B05	161	GR_SGTON7308_161_BC	1	78.502	GCTGATACTTTATGATGTGTTAGCT	GATTCCCGGGTCGACCCACTCCTCCGCTAGTTCTAGATCGCGAGCGGTTGCCCTTTTCTTTTTATTATGTTTGTCTTTTTGGAACGATGTCACTGGATATGCCTTTGCTTATGAAAATTTTGGATTGAATTTCTCCATGTTATGAAGATTAAAGAGGGATGCTGATACTTTATGATGTGTTAGCTTCATTTATTCAAGTCATCCCATTAGCGTTGGTGTTTTCTAAAAAAAAAAAAAAAAAAAAAAAAAAAAAAA	5	NO HIT	.
CL2861Contig1	771	CL2861Cntig1_771_F2	1	78.836	AGATTATACATTATGGTGAGCCGAA	GGTCCGGATTCCCGGGTCGACCCACGCGTCCGTCTCTCTCTCCTTCCCTCTCCTCTTCTTCTTCTTCTTCTGCTTCCTCTCTTCGATTCTCTCTCTCTCTCTGCGTCTTCTCGGCCTGTGTCGTGGGGATGGCGACCTGTTTCTCTCCACTATCGATCTCCCCCGGCGGATCTCATCTGAAGGCTCATGACCTTGGCTTTCTCAAGTCAACTTCATTGCGGACTGGACCGAGGCTGAATATTCAGAAGAAGTCAA	5	ref|XP_002319245.1| predicted protein [Populus trichocarpa] gb|EEE95168.1| predicted protein [Populus trichocarpa]	0.73	3e-60	protein	14	0.774286	2	C:chloroplast thylakoid membrane; C:chloroplast envelope
CL805Contig1	513	CL805Cntig1_513_F2	1	79.4	GAGATCAGCTGTTGATTCATGACTT	CCACGCGTCCGGTGCGTGCTCTGCTCTCTCCGATCGAGCAGTTGAAAGAAAGTCATGGACCCCACGGAACGTAGGTACTTGGAGGATGAGGACACTCCTATGATGAAAGTGATCAAGGGCGCGACCACGGGTTTCGCTGCTGGTACTATCTGGGGGACCATCGTTGCAACATGGTACGACGTGCCTCGTGTTGAGAGGAATGTCGCTCTTCCTGGGCTACTGAGGACGTTAAGGATGATGGGTAATTATGGAATG	5	ref|XP_002331044.1| predicted protein [Populus trichocarpa] gb|EEF10105.1| predicted protein [Populus trichocarpa]	0.65	1e-54	protein translocase protein transporter	16	0.696875	6	F:P-P-bond-hydrolysis-driven protein transmembrane transporter activity; C:plastid outer membrane; C:respiratory chain complex I; C:mitochondrial inner membrane presequence translocase complex; C:chloroplast; P:protein transport
CL7458Contig1	796	CL7458Cntig1_796_BC	1	79.465	TGAGAACTAGCTGTACAGTTGAATG	CGGTCCGGATTCCCGGGTCGACCCACGCGTCCGGATTTAACAGTCTGCTAGAATCTTTGTTTTGCGAGTCATCGGAACTGGCCCCTGAGGCACTGCATATACTTCAGTTCTATCTATCCGATTTATCATGGGCCTGTCAGATATTGACAAAGTTAGAGATAATGAGGGATTTGGTTATTTGTTGGATGGATGCATCAGATAAAGTTGTGAAGATAGTTCATCCATCAAATCCAGAACCAAATAGTGAAACAATCA	5	ref|XP_002309253.1| predicted protein [Populus trichocarpa] gb|EEE92776.1| predicted protein [Populus trichocarpa]	0.7	7e-67	protein binding	20	0.716	1	F:protein binding
CL4313Contig1	871	CL4313Cntig1_871_BC	1	79.748	GCTGGTCTTGAATTTCAAATTGAGA	CGGTCCGGATTCCCGGGTCGACCCACGCGTCCGCAAAAAAAAAAAAAAAAAAAAAAAAATTTGCCCATTGTTTCTCCTCTTGCTGCGATTTCTGAGTCTTCTGCTTCTCAGGTCCTTGGACATGGCGTCGGATCTCGAAACTATAGCGCTGAAAGCATTCATCAACTACGATTTCGAGCGTGCTGTCCAATTATTAACCCTAGCAATTTCATTCAGGCCGAACGACGCCGAGCTATTCGCCGAACGCGCTGAGGC	5	gb|AAO85509.1| SGT1 [Nicotiana benthamiana]	0.58	2e-31	chaperone binding	20	0.6585	1	F:binding
CL6638Contig1	1032	CL6638Cntig1_1032_F2	1	80.503	TTTCATCGTTTACGTTACGGACAAT	CGGTCCGGATTCCCGGGTCGACCCACTCGCTCCGCGCCACCTCATCTCCATGGTGGAGCTCGGCAAGCTCCTCCTCACCCACCGCCCTTACCTCTCCATCCACATCCTCATCACCAACCAAGCTTATGACGCCGGCCCCACCACCGCCTACATCGCCTCCGTCTCCGCCGTCGTCCCTTCCATCGCCTTCCACTTCTTCCCTGCCACCACCCTCCCGCCGGACTTCTCCACGACCTCCCCCCACCACGAGACCCT	5	gb|ACV87307.1| UDP-dependent glycosyltransferase [Populus deltoides]	0.62	5e-67	protein	20	0.614	1	F:transferase activity
GL-XY-002&&CN-034&&H06	59	GL_SGTON1535_59_F2	1	81.114	GCAAACAAGATCCTTCTTTTCTGAA	GTAGTCGAATTTTCTCCGGTGGCCTGGGCCCTGGGGCATGTGCTTTGATTCCCCCCTTGCAAACAAGATCCTTCTTTTCTGAATGAAATAAAATATCTCCTGACTTTTTTTCTTCGGAAAAAAAAAAAAAAAAAAAAAAAAAAAAAAAAAAAAAAAAAAAAAAAAAAAAAAAAAAAAAAAAAAAAAAAAAAAAAAAAAAAAAAAAAAAAAAAAAAAAAAAAAAAAAAAAAAAAGGGGGGGGCCCCTTAAAAAAAA	5	NO HIT	.
CL1146Contig1	1116	CL1146Cntig1_1116_BC	1	81.384	GTTAATGCCTCGAACTATTTGCTTT	CCACGCGTCCGGGCGAGTCGAATTCTGGAGAGAAATTCGGTTTTCTCTCCGGCTCGATTCCCATCTCTATACTACGAATCGGTCGCGCTCGATCAGCTCATGCTCACTCTATCTGCGCACCCGTCCTCGCATTGACGTGAATCCCGAGGAATCCAATCGACTCTTCGGCTCAAATCCGTGGTCAGGAGATTATGACTTGAGTTATCTTCCATTACCAAGCTCCTCAGAACAGTCTGCTACATAAAGGGTTTTATT	5	ref|XP_002510811.1| ADP-ribosylation factor; putative [Ricinus communis] gb|EEF51413.1| ADP-ribosylation factor; putative [Ricinus communis]	0.89	5e-99	gtp-binding protein	20	0.8875	3	C:intracellular; F:GTP binding; P:small GTPase mediated signal transduction
PE-XY-001&&RS-010&&E09	305	PE_SGTON9483_305_BC	1	81.926	GAATATGCTCCATATCTGTGTGTAC	GGAagaagaagacagaaggagagaggagataggggggaacgaacggaggggagaaggagagaggagagagagATGCTTCAGCGTCGCGGCGGGCATCATCGTAAATAATAATAAATTACAACAGACCCCGAAGCTCCTGGCTGCACAACTAGCACCCACGTCTCTTATGATGATGATTAGGAGACGACGGCTGATTATATGTGGGCGTGGATGGAGGATTTCACTGAGCATGGTCGGTCGCTAATTATGTCCATT	5	NO HIT	.
GR-SE-001&&GO-133&&B07	312	GR_SGTON5303_312_F2	1	82.337	TTAAGAGGGCTGATGGATCTAGTTT	GGTCCGGAATTCCCGGGTCGACCCACGCGTCCGCGGACGCGTGGGTTGGAGCAGCAGCAGAATCTCCTCAACAGAAAGATTGTCACAGAAATTCTGCCCGCCAAGAAGTTCTACCGTGCAGAAGAGTACCACCAGCAGTATCTCGCTNAAGGAGGTCGTTTTGGTTTGAAACAATCTGCTGCTAAAGGTTGCAATGATCCTATCCGTTGCTATGGCTGAAAGAAATTGGTATTGATGTCAGGATTGGAGCTGTCA	5	gb|ACU20272.1| unknown [Glycine max]	0.89	8e-23	methionine sulfoxide reductase type	20	0.9045	4	P:protein metabolic process; P:oxidation reduction; F:oxidoreductase activity, acting on sulfur group of donors, disulfide as acceptor; C:plastid	EC:1.8.4.0
CL697Contig1	760	CL697Cntig1_760_BC	1	82.627	GGTTTAAAACAATCTGCTGCTAAAG	CGGTCCGGATTCCCGGGTCGACCCACTCGTCCGGCTTCATCTCCTTCCTCTTCCCCTCTGCTCCTCATCTCCTCCTCTCTCTCTAAACCCTCCGCCCCTCCCTCTCGCCTCAGCCCCTTCCTTTCTCTCTCCAAGCTCCCCCGCTCCCTCCCCAAGCCCGCCTTCCCCCGGAACTCCCGCCTCGCCGCCTCCCACAGGTCCCCCATGAACATCCTCAACAAGCTCGGGTTCGGGCCCAGGACCCCCGACCCCTCG	5	gb|AAS46232.1| methionine sulfoxide reductase A [Populus trichocarpa x Populus deltoides]	0.83	e-107	methionine sulfoxide reductase type	20	0.888	5	P:protein modification process; F:protein binding; P:oxidation reduction; C:chloroplast stroma; F:peptide-methionine-(S)-S-oxide reductase activity	EC:1.8.4.11
GL-XY-003&&CN-004&&B12	136	GL_SGTON1586_136_BC	1	83.146	GCCTGTCTAATCATCTCTTGACATT	CCCGGGTCGACCCACGCGTCCGAAAATGGCCGGCATGGGACGTGTGGATGTGACGGTAGGAAGTGCTTTGGATATTTTCGGGGGCAACTTGGCATACAAAGACGTTGTGGCATGGCATGCTCAGCAGCAGGCTTTGCCTGTCTAATCATCTCTTGACATTATCTTGTGATTCTCTGTATCAATTTGGCCATTGGACATGATCGCGTGCAACTACCAATATTGGGTTCTTGCTCGCCTATACCAAAGAGGCTGTTT	5	NO HIT	.
CL2876Contig1	1048	CL2876Cntig1_1048_F2	1	84.056	GTTCAATCAGTAGAACTCCTAGTTA	CCACGCGTCCGCTTCCTCCCAGAGGAAGGAATGCATTCGCCCATTTGCACCGGAGTTGGAGCATATTTGTGGAAGGCCTCTAGGATTACGTTTCGATAAGAAAACTGGAGATCTCTACATTGCAGATGCGTACTTCGGGCTTATGGTGGTGGGTCCAGATGGTGGTTTGGCCACTCTGGTGGCTAATGAAGCTGAAGGCGAACCCTTCTGGTTCACGAATGATCTGGATATCGATGAGAGTGAAGATGTGATTTA	5	ref|XP_002323255.1| predicted protein [Populus trichocarpa] gb|EEF05016.1| predicted protein [Populus trichocarpa]	0.72	e-117	protein	20	0.748	6	C:plant-type cell wall; C:plasma membrane; P:alkaloid biosynthetic process; C:endoplasmic reticulum; F:strictosidine synthase activity; C:mitochondrion	EC:4.3.3.2
CL2185Contig1	767	CL2185Cntig1_767_BC	1	84.128	GGTACAGGTTGGACAATTTTCATCC	CCACGCGTCCGCGGCTCGACTCGACTGGGGTGATATAAAGGCCGGCGCTTCACCGTTCACTCGGGCGGGGCGAGACAAGCGGGATGGCGAGCTCGGCAGCCGTGGACGTCTCCCAATTCGACCACACTCCTTATTACTGTGAGGAAAATGCCTACTTTCTTTGTAAGAACTTATGTGCAAATGGGATGGCTCAACCTGATGGATCTGACCTTTATATCATCTTCATTTCCAACGACAAGAAGCAGATTGCACTGT	5	ref|XP_002308948.1| predicted protein [Populus trichocarpa] gb|EEE92471.1| predicted protein [Populus trichocarpa]	0.66	4e-80	ntaq1_arath ame: full=protein n-terminal glutamine amidohydrolase ame: full=protein nh2-terminal glutamine deamidase short=n-terminal gln amidase short=nt -amidase	20	0.6685	4	C:Z disc; C:muscle tendon junction; F:protein binding; P:olfactory learning
CL1265Contig1	668	CL1265Cntig1_668_BC	1	84.347	GATAGTGGATGTCTTCACGTAATAT	CGTCCGCGCTTCTCAGAAACTCCTCCATTCCTTCCTCTCCTCCCTCCCTCTCGCGCCAAGTCATCGTCCTCGCCGCCCTCCTCGCCGCCGCCGTGAAGCCCGATCTCCGATGTACCCGAGGATCGGGAGCCACCACGGCAATCCCGCCGTAACGGCGGGCCGTGCTTCCTCTTTCCACCACGCCGCCCCTCCCGCTTCACCCGCCGCAGGATTGGGCATCAGGGTTGCTGTGAAGCCGGAGTATCGGATAACGCC	5	ref|XP_002513604.1| conserved hypothetical protein [Ricinus communis] gb|EEF49007.1| conserved hypothetical protein [Ricinus communis]	0.58	6e-51	proline-rich cell wall	14	0.697143	2	F:molecular_function; P:biological_process
GR-TS-002&&CN-012&&G11	790	GR_SGTON6697_790_BC	1	84.865	TACCTACTCCCTTGATGGGATCATA	CGGTCCGGATTCCCGGGTCGACCCACGCGTCCGCTAAGTGGCATGGGCAAACAGCTGGGGTTGAGTACGTAGGTAGAGAAGTTGTGCTTGTACTCACAGATACATGAGAATGATTCTATGGTAACTCTGTTATTCTCCTCTATCTGAATTATATAAATTATGTTTCTTGATTTAGGAGGGCAGAGTGAGTGTAAACATATGATTTTCATGCTTAATAGTATGGCAAAAGTATCTGGTCATCCTTTATATTTACAT	5	ref|XP_002275470.1| PREDICTED: hypothetical protein [Vitis vinifera] emb|CAO62539.1| unnamed protein product [Vitis vinifera]	0.72	3e-26	PREDICTED: hypothetical protein [Vitis vinifera]	8	0.8175	2	P:biological_process; C:cellular_component
GR-TS-002&&CN-055&&G04	279	GR_SGTON7172_279_F2	1	85.434	GAATTGAGCTGGAAATCTATAATGC	CGGTCCGGATTCCCGGGTCGACCCACGCGTCCGGGAGCAGCAACAGATGAGCGAATCTGACTGATTAGGGTTTGTGGGGGGTGAAATTTGGAGTAAGTTCGAGTTGAGTTTTGAGCTCTTCTTCCTTTCTTCCTTTCTTTTTTCTTTTTCCTTGCTGGGGGGAACTGAGGTTCGACGGTGTTTGACTTGGCCTCCGCGTCGAATGTTGATATGGTGTTAGCTCAATAATCATCTATTTGATGTTCGAAAAATCTG	5	NO HIT	.
GR-TS-002&&CN-058&&F10	325	GR_SGTON7202_325_BC	1	87.368	GCACCTTATCGTTGTATTATTCCGA	CGGTCCGGATTCCCGGGTCGACCCACGCGTCCGCGAGGACACTATGGGCTACATCTGTTATTTGTATCTGCGGAAAGCTCATTCGACAAGTGCAGCAGTCATCTCCTTTGTGTAACTTCATAACGGTTATCTCTATAACAGATTACTTCCAGCAATGTGCTTTGAAGGAGAATGCATTTCGTCGAACGCTGGAAGATTGAAGTCGTATTTGTTCTTTTTTTTCTTCAACATGCATTTGTTTTGCCTTCTTATCTT	5	NO HIT	.
CL5916Contig1	862	CL5916Cntig1_862_BC	1	87.474	TTAGTTGTGCTACAAACAAGGTGGC	AAGCGTTTACTGGAACAGGTCGGGAAGTTTCGTGGTCGACGAGGTGTCCCCGGCCTTGCACTCGATCGAAGTGGTGCGCGAGTTTCCTCACGATCCCCAAGCCTTCACTCAGGGGCTTCTTTACGGGGGAAATGATACTTTGTTTGAGTCGACTGGTCTCCATGGGCAGTCATCAGTTCGAAAGGTGGCTCTCCAAAGTGGGAAGGTTGAGGCAATGCAAAATATGGATCGGTCTTACTTTGGGGAAGGTTTGAC	10	emb|CAO49485.1| unnamed protein product [Vitis vinifera]	0.69	e-103	glutamine cyclotransferase precursor	20	0.7595	2	F:glutaminyl-peptide cyclotransferase activity; P:peptidyl-pyroglutamic acid biosynthetic process, using glutaminyl-peptide cyclotransferase	EC:2.3.2.5
CL162Contig1	2250	CL162Cntig1_2250_F2	1	88.675	GCCCTTTCAAGAGTTCAGTAAAATT	GAAAGAGGCCGAAAANNNNAAAATGGTCACCTGCAGGTCACGGTCCGGATTCTCGGGTCGACCACGCGTCCGCGGCGACGCCGGCGCCAGGATGGAGGCGTACGAGGTGATCGAGCAGATTGGGCGGGGAGCCTTCGGATCGGCCTTCCTCGTGCTCCATAAATTGGAGAAGAAGAAGTACGTGCTGAAGAAAATTCGCTTGGCAAAGCAGACGGAGAAGTTCAAACGCACGGCTCACCAGGAGATGGAGTTGAT	5	ref|XP_002277339.1| PREDICTED: hypothetical protein [Vitis vinifera]	0.51	e-162	atp binding	20	0.655	1	F:protein kinase activity
GR-TS-002&&CN-066&&A07	229	GR_SGTON7280_229_F2	1	88.825	GAAGGTAGTCATTATCCTGTACTAT	GGATTCCCGGGTCGACCCACGCGTCCGCCAAGTTAATAGACAAGATGAAGGTGTTCCCAAATGCATATACTGTCCTTTCCAGGTAGAGCCTCCGGGGGATCCTTGCTATGACCTCTGCCCGTGTAATGTCACCTTTGTCACATAGAAGAAATTGAAACCGACGCATTTCCCTTTTTTTCTTTTTAACCTTTCCGTCCATAGAAATTAGTTCAGCACGAGCTCTCCATAGAAGGTAGTCATTATCCTGTACTATAT	5	NO HIT	.
CL1772Contig1	559	CL1772Cntig1_559_BC	1	90.294	GTTGATTAGCTCAACTTCTTCTGTA	CCACGCGTCCGGTCCGCTCAGACAAGTTTTGGAGGGACTGCTACAGGAAGTATCGCACAAAAGTTTACCCCTTTTGCTCGAAAATAGTTGACATCACATGGACAATCGGTTGGAAACTTCACTCGATAAGATAAACAGCAAGAAGAGTGACAAGGGGGTTGATGCTATTAAGGAGGATCAGCTTTCCTCAATCGAAGTTAAGAATGTCTCGGAACCAATTCCAAGTTCCCCTGGAAGTATTTGGCAGGCCAAAGT	5	ref|XP_002284555.1| PREDICTED: hypothetical protein isoform 2 [Vitis vinifera] ref|XP_002284557.1| PREDICTED: hypothetical protein isoform 3 [Vitis vinifera] ref|XP_002284553.1| PREDICTED: hypothetical protein isoform 1 [Vitis vinifera]	0.52	8e-29	PREDICTED: hypothetical protein isoform 2 [Vitis vinifera]	7	0.684286	2	F:molecular_function; P:biological_process
PE-XY-000&&MG-048&&F05	281	PE_SGTON8931_281_BC	1	91.387	TTTTCAGACTGGTTCTTCAGCAAGG	ACGCGTCCGCAGAGGCTAGAATTGGTGGTGGCGGTTTGGATTTGCCAGTGAGAAGGAGAGATGGCCAGGACTATGCTTCGGGCTCAGCTGTTGGTGGTGGTAGGTGGCATGATGGCTCATCTTTTACACAGGGAAGGCAAGGAAGTGCTGGTGGTGGGAGGCAACAGACAACCGGCCAAGGCGGTGGAAGTGGCTATTCCAGGCAGTTCCGTGGCACAGGTGGATATTCTGGCGGCAACCGGTATCAGGATTCTG	5	NO HIT	.
GR-TS-002&&CN-051&&B04	422	GR_SGTON7124_422_BC	1	92.116	ATGTTAAGGTTCTCTCTAAACAGCA	GGTCCGGATTCCCGGGTCGACCCACGCGTCCGTGAAGCTCGAGAAACACAAGAATCTTTGGGAAGAATGTGCATTCTACTGGGAAGAAATTTCTAACGGGACTAAAAAATTTGACAGGAGAGAAACTGAGGTAGCAGCGCTGAGACAGCTAACGCAGCAAGAGTTGCTGGATTTCTTCAATGAATATGTAAAAGTTGGCGCAGCTAGAAAGAAGACACTATCCATTCGAGTTTACGGGAGCCTGCACGCATCTGA	5	ref|XP_002308028.1| predicted protein [Populus trichocarpa] gb|EEE91551.1| predicted protein [Populus trichocarpa]	0.73	2e-43	insulin degrading enzyme	20	0.7785	3	F:metalloendopeptidase activity; P:proteolysis; F:zinc ion binding	EC:3.4.24.0
CL4522Contig1	134	CL4522Cntig1_134_BC	1	93.786	CACCTGGTGTTGATATGAGAAGAGA	CCCGGGTCGACCCACGCGTCCGCTGCCGAGCTGGCAGCTTCTAGGAACTCCCAAACGCCACGCAGGAACAGCAGCAGTATGATCCGTAATGGACGGAGGGAGAGCCACATAAAGCGTCAAGACCAAAGCATCTCACCTGGTGTTGATATGAGAAGAGAGATGGCAATAATCCGAGAAAGAGAGGTAGCCTATGAAGCTGCTCTTCTGGAGAAGGACCAAAGGGAGTCCGAGCTGCAAAAGAGAGTGGAGGAGTCC	10	emb|CAO23426.1| unnamed protein product [Vitis vinifera]	0.62	1e-29	kinesin heavy	4	0.73	2	F:motor activity; F:nucleotide binding
UR-XY-002&&BA-002&&C10	505	UR_SGTON12302_505_BC	1	94.438	GCTTTTCAGACTGGTTCTTCAGCAA	CCACGCGTCCGTACAAGGTGTTTCTCAAAGTAGGTACCATGAGAAGACCCCAGAGCAGGAGAGAATGGAAAGGAGACGTCAAATGCCTTATCACATGCACATAAACCTTGAGCTTCTGGAAGCTGTTCATCTAATTTGTGCCATGCTTTTAGAAGTCCCCAATATGGCTGCAAACACCCTCGATGTTAAGCGCAAAGTCATAAGTAAGAACTTCCGGCGGTTGCTCGAGGTGAGTGAGAGGCACACATTCACTGG	5	ref|XP_002301950.1| predicted protein [Populus trichocarpa] gb|EEE81223.1| predicted protein [Populus trichocarpa]	0.81	1e-57	eukaryotic translation initiation factor 3 subunit 8	20	0.8035	6	C:eukaryotic translation initiation factor 3 complex; P:translational initiation; F:protein binding; F:translation initiation factor activity; C:nucleus; C:cytosol
CL2154Contig1	311	CL2154Cntig1_311_BC	1	96.448	TTCATCAGTTCATCACGTTCGGGTT	CCACGCGTCCGGGAGAAGGGGGTGATGCACACGGCGCCGTCGAAGCTGGTGCTCTACTTCACCGGAGCCACCAACATACTCTACACCTTCGGCGGACATGCTGTCACTGTGGAGATCATGCATGCAATGTGGAAGCCCCAGAAGTTTAAGTACATATATCTGATCGCCACGCTCTACGTCTTCACGCTTACCATTCCGTCGGCCACCGCCGTCTACTGGGCCTTCGGCGACCGGCTCCTCGACCACTCCAACGCC	4	gb|ABN81349.1| auxin influx transport protein [Casuarina glauca] gb|ABN81350.1| auxin influx transport protein [Casuarina glauca]	0.85	e-125	auxin influx carrier component	20	0.8855	19	P:positive gravitropism; F:auxin influx transmembrane transporter activity; C:integral to membrane; F:symporter activity; P:auxin polar transport; F:amino acid transmembrane transporter activity; C:cell surface; C:endosome; F:auxin binding; P:lateral root
CL3272Contig1	1198	CL3272Cntig1_1198_BC	1	98.403	CAGGCCTTTTTGACCATATTTTGTA	CGTCCGCTCTTTTTCTCGCCCTCCTCCTTCCCCGTATTATTTTTCTCTTATTTCGGCATTCCGAGGGCCGCCACTTGAGCTCGGAAAAAGGCCACGCCATCGCGTGCTCCCGAAGCATTCGTGCGCCGACTCCGCTCTTTCTCTCCTCCTTCGGGCGTGTGGGGGGGTAAGGGGTATTGCCGGGCTCGACCGGGACGAGCTCCAGCTCCGCTTCCGTCGGTGGAACCGCCGCCGCCGCCAGCCGCCGCCGCCAGC	5	ref|XP_002308036.1| predicted protein [Populus trichocarpa] gb|EEE91559.1| predicted protein [Populus trichocarpa]	0.75	e-146	guanylate kinase	20	0.845	2	F:guanylate kinase activity; P:purine nucleotide metabolic process	EC:2.7.4.8
GR-XY-006&&RS-056&&B09	526	GR_SGTON8202_526_BC	1	100.225	ATAGTTGCTACATCCTCAACTTTGT	TTCCCGGGTCGACCCACGCGTCCGGGGCTTGGGACTAGGACCCTCGTATCTGACCTCTAAAATGGAAGCGGGGATGCAAGTGATGGCAGTTAACTGCTACCCGCCATGCCCGAATCCGGAGGTGGCGCTAGGACTACCGCCCCACTGTGACTACACTTGCTTGACCGTTGTTCTCCAGAGCTCCCCTGGACTTCAGATCATGGACCTCGAGGACTGCACCTGGAAGTCGGTCCCTAAAATCCCTGGCGCCTTACA	5	ref|XP_002511022.1| Hyoscyamine 6-dioxygenase; putative [Ricinus communis] gb|EEF51624.1| Hyoscyamine 6-dioxygenase; putative [Ricinus communis]	0.69	4e-63	fe2+ dioxygenase-like	20	0.735	5	P:oxidation reduction; F:iron ion binding; P:flavonoid biosynthetic process; F:oxidoreductase activity, acting on single donors with incorporation of molecular oxygen, incorporation of two atoms of oxygen; F:flavonol synthase activity	EC:1.13.11.0; EC:1.14.11.23
CL2730Contig1	413	CL2730Cntig1_413_BC	2	0	GTAGCATGTTAACAATGGATAGTGT	TACGGTCCGGATTCCCGGGTCGACCCACGCGTCCGTTGAAGTCCCGTCAAACGCGTCTGCCCTGCATCTCTCTCTCTCTCTCGCATCTCTCTCTCGCTCTCGCTAGCTCGCCGGGAACGGAAGAATGGACGCCGTGGATTCGGTGGTCGACCCTCTCCGGGACTTCGCCAAGGACAGCCTCCGCCTCGTCAAGCGTTGCCACAAGCCCGACCGCAAAGAGTTCACCAAGGTCGCCTTTCGCACCGCCATTGGATT	5	ref|NP_001147308.1| protein transport protein SEC61 gamma subunit [Zea mays] gb|ACG26699.1| protein transport protein SEC61 gamma subunit [Zea mays]	0.79	1e-21	protein transport protein sec61 gamma subunit	9	0.81	3	F:P-P-bond-hydrolysis-driven protein transmembrane transporter activity; C:membrane; P:protein targeting
CL3949Contig1	605	CL3949Cntig1_605_BC	2	12.612	GACACGGATAAGATCTGTATGCAGT	CCACGCGTCCGTGGGTGCTACGGGGTCGCATCCTGGATGTGAGCGGGCTATCGCTGCTTCGCACGATGACTTAATCTATGTTATTCATGATATACATTTTCTTGCAAGAGAAGTCTGTGGTGATTACCTGGGCCTTGTGCTTCAGCATCTCTCTTCGTGCTCTGCCGAAGTTCATGATTCTGTGAAAGACAGCATTTTGCAGGGAGGAAAATCCTTGAATGACATCATACCTTCAATCATCAATGCAATTGTGGA	5	ref|XP_002279916.1| PREDICTED: hypothetical protein [Vitis vinifera] emb|CAO68282.1| unnamed protein product [Vitis vinifera]	0.67	1e-87	protein	16	0.676875	1	C:vacuole
CL5926Contig1	902	CL5926Cntig1_902_F2	2	15.986	ATATTCCCGTTGAGAGAGTGGAAAG	ACGCGTCCGGATGAAGCAAGGCATCGACCCGGCGACGCACCAACCGATCAGCGAGGTCCAGCTGATCAAAGAAGAGAAATGCGCCAAGAACGAGTCCTTGCAAGTGCCACAACTCAAGGGACTCACCCCAGCCGTATCGAGTTCCAGAGCGCACGAGCCGGCATTCTTAATCAGCGACACTTGCTATGAGGGCGGAGCACTAATAGAACCATCCAGAGAGTCCGCCGATAATAATAACTACATGAGCAGGCCGGT	10	ref|XP_002321627.1| predicted protein [Populus trichocarpa] gb|EEF05754.1| predicted protein [Populus trichocarpa]	0.5	5e-64	r2r3-myb transcription	6	0.655	3	P:regulation of transcription; C:nucleus; F:DNA binding
GL-XY-001&&RS-025&&A05	228	GL_SGTON976_228_F2	2	16.551	TTGTTCTACTTATATGCTTGGGAGC	TGGAGGACAATTTTGCTTTCAGGTGCCTTATTTGGCGTCGCTTATCGATGAGGCGCTCCATGTCGGTGACAGGGATATCATAATCGGTCCAGGGGATATATCTTGGACTTTGGGAGCTTCTTTGGTCGAGGGCAAATTTATACGGTTGCATCCCTTCAAAGCTGAGACGGCACTGTCGTCTTTTAGGATTGGAAGAGTGGGCTCCATCCCATCCCCTGTTCTCCTCTTTGTTCTACTTATATGCTTGGGAGCTTT	5	NO HIT
Microsatellite		embra058	2	21.442
Microsatellite		embra068	2	22.518
CL1374Contig1	454	CL1374Cntig1_454_F2	2	24.53	AAATCATATCGGTGGATGCGATTCC	CGTCCGACTGACCAACGGCGATCGCCCACGCTCGAACCGGACCGCCTTTCTCTGTCTCCGCGAGCCGAGCCATGGCTTCCACCTCGTCCCCGACGCTGTCCCAGGCCATCTTGGCCCGACCCATCTCCGGCAGCGCCTCCAATTCCTCCTCCTCCGACCGCGTCTCCCTCTCCCTCTCCGCCCTCAAGTTCTCTCCCCTCTCCTCCTCCAGGCGCGCCTCCAGGAGCTGGCGTCCGCCGCGGACAAGGCCAAGGA	10	ref|XP_002511377.1| glutaredoxin-1; grx1; putative [Ricinus communis] gb|EEF51979.1| glutaredoxin-1; grx1; putative [Ricinus communis]	0.66	3e-36	glutaredoxin-like protein	20	0.787	7	C:vacuole; C:plasma membrane; F:electron carrier activity; P:cell redox homeostasis; F:arsenate reductase (glutaredoxin) activity; F:protein disulfide oxidoreductase activity; C:plastid	EC:1.20.4.1
GR-YL-001&&RS-004&&H03	179	GR_SGTON8849_179_BC	2	25.308	GTGTTATACTATGCAGAGTGTATGC	GCGTCCGGGAAAATGTCCACGGGGCTCATGTACCGTCCAACGATTAAGATGGCTTGTAGTACTTTCTGTGTCCGGCCGGTTTGTGTTTGCCAATAAGAGCGAAGCGTGCAATAAAAGAAGGGTTTGTTTGTAGAACCTCTTTTGTACAGGTTGTCTGATGGGGCATGGGAATCCCCAGGTGTTATACTATGCAGAGTGTATGCCCTTGTGGATCTTAATATTAAGTCGTTCGTATATATGAGAGGCTTTCCCTCC	5	NO HIT
UR-XY-001&&BA-033&&H01	280	UR_SGTON11726_280_F2	2	26.591	GACTTGTGATGGTTCTCTGATTTTA	CCACGCGTTCGCTCGGGCTCTCTGGATCACGAACTCTCTCTCTCTCTTGAAGAGCTCTCTCGATGGAGCGTTCTCTCGCTCTCGAAATTCTCGTCGAAGGCTAGGGTTTTCCTCCGTCGGTGCGCGATCGGAGGTGTTTCCTCTATTCGGCGAAGAGCTTGCTAGGGGATCCGGTTTCCGAAACCGATCGGTTCCTGCTCTGTTGCAATGAGATGTGTAGAAGAATCACGTTCACGTACTCCAGGTGTAATTCAC	5	NO HIT
CL67Contig1	382	CL67Cntig1_382_BC	2	27.322	CTGAATTCTTCTATTGGATGGAGTA	TCCCGGGTCGACCCACGCGTCCGTCTCTCTCCCCGGAAAGTCTTCCAATCCCGTGCGACGCGCGATCTCCTGCTCCTGCTCTGCTCCTCCGATGGCCGGCAACCGGTGGATCAGGCCCGAGGTGTATCCTCTCTTTGCGGCCGTCGGCGTCGCCGTCGGGATCTGCGGGTTCTCGTTGGTCCGCCACATCTGCATCAATCCTGAAGTCAGGGTGACCAAGGAGAACAGGGCTGCAGGAGTTCTGGATAACTTTAA	5	gb|ACJ84101.1| unknown [Medicago truncatula]	0.84	2e-37	b12d-like protein	20	0.8605	3	C:cytoplasmic membrane-bounded vesicle; C:peroxisome; P:leaf senescence
CL4279Contig1	402	CL4279Cntig1_402_BC	2	28.106	GCATGCAGTGTAGTGATGAAAATAT	CCACGCCGTCGGGATGATATGCTGATAGCAAAGGATGAGATCTTCGGCCCTGTGCAATCGATATTGAAATTCAAGGACCTCGACGAAGTTGTCCGAAGGGCCAACACCACACGTTATGGTCTAGCTGCAGGCGTTTTCACTAAGGACATAGACGTAGCGAACGCGCTATCACGGGCGTTGAGGGTCGGGACCGTGTGGATCAACTGCTTCGACGTCTTCGACGCAGCGATTCCGTTCGGTGGTTACAAGATGAGC	5	ref|XP_002511424.1| aldehyde dehydrogenase; putative [Ricinus communis] gb|EEF52026.1| aldehyde dehydrogenase; putative [Ricinus communis]	0.91	2e-54	aldehyde dehydrogenase	20	0.946	4	P:oxidation reduction; F:3-chloroallyl aldehyde dehydrogenase activity; F:retinal dehydrogenase activity; F:aldehyde dehydrogenase (NAD) activity	EC:1.2.1.36; EC:1.2.1.3
CL2077Contig1	854	CL2077Cntig1_854_BC	2	29.058	CAATCTGTTATCTGCTTTTGAACGC	CGGGTCCGGGAATTCCCGCGGTCGACCCACGCGTCCGCCCACGCGTCCGCTCATTCGCTCGTCCTGCAATCATCCTTTTCCGCTTTAAAAGGAAAAAAAAAAAAAAAAAACTCTTCTTGAAGACCGAATCATCCAACCCGCTCAGCTCCTTCCATTCTCCATTCTCCATCGCTCGCCGCGGCAGCACCTGCAGCAGCCATGGCCTCCTCCGCCAACCCGGCCCTGGATCCGGACCTCGACCGGCCCGACAACCCG	10	ref|XP_002322213.1| methionine sulfoxide reductase type [Populus trichocarpa] gb|EEF06340.1| methionine sulfoxide reductase type [Populus trichocarpa]	0.86	9e-90	methionine sulfoxide reductase type	20	0.835	6	P:response to oxidative stress; P:protein modification process; P:oxidation reduction; C:cytosol; F:peptide-methionine-(S)-S-oxide reductase activity; C:plastid	EC:1.8.4.11
GR-TS-002&&CN-038&&D09	535	GR_SGTON6994_535_F2	2	29.539	TTGATCCTAGTATTCGCAGTTCGAG	CGGATTCCCGGGTCGACCCACGCGTCCGGTCTTTACTGTATGGTGGCAAAAGCACTGCAACGATTTGGCATGAAGAGAGCGCTTGTTGTTCATTCAGAGGGTCTAGATGAAATCAGTCCTCTCGGGGCTGGGGTAGTTCTTGACGTCACTCCGGAGAAGATTGACAGATTCTCCTTTGATCCATTGGACTTTGGCATTCCTCGGTGTACTCTAGAGGATTTGAGGGGTGGAGACCCTGCTTACAATGCGGAAGCC	5	ref|XP_002282228.1| PREDICTED: hypothetical protein [Vitis vinifera]	0.7	7e-48	phosphoribosylanthranilate transferase	20	0.74	12	P:response to jasmonic acid stimulus; P:response to gibberellin stimulus; P:response to salt stress; F:double-stranded telomeric DNA binding; P:response to salicylic acid stimulus; P:response to auxin stimulus; C:chloroplast stroma; P:response to ethylene	EC:2.4.2.18
CL641Contig1	809	CL641Cntig1_809_F2	2	30.161	GAACAGAAGCCTTTATAGTGGATAT	GTACCGGTCCGGACATTCCCTGGTCGACCCACGCGTCCGCGCGATCCTTCGTCGAAGCTCGCGAACAGGAACTCCAAAATTCAGGCCGTTTCTGGACGATTTCCCGCGCGATAATGCTGAGGCTCGGTGCGAAGAAGCTCGCGGGGCTGGCCGGCGCCGCCGCGGGGCCGGCGGCGGGGACGGGGCCGGCGCGGGTGGTGCCGCCGCTGCGGCTGTACCACGAGCGGGTGGTGGACCACTACAACAACCCGAGGA	5	gb|ACI47519.1| iron-sulfer cluster scaffold protein ISU1 [Eucalyptus grandis]	1	2e-81	nifu-like n-terminal domain-containing protein	20	0.924	6	F:iron ion binding; P:iron-sulfur cluster assembly; F:structural molecule activity; C:mitochondrion; F:iron-sulfur cluster binding; F:protein binding
CL667Contig1	1601	CL667Cntig1_1601_F2	2	30.54	TATCCAATGAACCTTGGGGATGGTA	CACGCGTCCGGACTAGTTCTAGATCGCGAGCGGCCGAAAGAAAGGAGCAGACTTTTTACACACTAAGAGAAACAAAGCTCCGATTTCTCTGTCGCGCATATCGTCGAACGCCTCACCGGCGGCGAGATCGGAGAGATGGCGATCAGCGTCCCGGCCCGTCAGCTGTTCATCGACGGCGAGTGGAGGGAACCCGTCCTCAGGAAACGCATCCCCGTCGTCAGCCCCACCTCCGAGGAAACCATCGGGTATATACCG	5	ref|XP_002322147.1| predicted protein [Populus trichocarpa] gb|EEF06274.1| predicted protein [Populus trichocarpa]	0.84	0.0	betaine aldehyde dehydrogenase	20	0.9085	6	C:peroxisome; P:oxidation reduction; F:betaine-aldehyde dehydrogenase activity; C:cell wall; F:3-chloroallyl aldehyde dehydrogenase activity; C:chloroplast	EC:1.2.1.8
CL1598Contig1	741	CL1598Cntig1_741_BC	2	31.34	TGCATGGGGATTGTCCTGTTTAGAT	CGGTCCGGATTCCCGGGTCGACCCCGCGTCCGGAAGCTCGGAGAGAGATATAGAGAGAGAAAATGGAGGTGGTCTCCCCGAGGTCGTCCGCGATCGCCACGTGCGCCGCCGCCCTCCTCCTCCTCCTCGGCGCCGCGCTCCTGTGCAGCGCCGCCGAGTCGCCGCCGTACACGGTGGTCCATCAGGAGTCGGACTTCGAGGTCCGCCTCTACCGGGAGTCCACGTGGATGTCCGCCCCCGTCCGCGACATCTCCT	5	ref|XP_002281829.1| PREDICTED: hypothetical protein [Vitis vinifera]	0.74	2e-80	soul-like protein	20	0.8005	0
SP-FX-003&&BA-071&&C05	206	SP_SGTON11263_206_F2	2	32.562	TGATGAAACAGCATCTCGCTCTTCT	TTGACCAGTCAAATGGTGATGCTTCTGCGCCCTGGTGGCAGAGGAAGAATGCTAGAATTACTGAAATTGACCATGATGAGGACTTGAAAACTGGTCAACCAGTTCAGCGTGCATGGGTGCCACCCCAGCCACCACCTATTGCCATGGCTGAAGCAGCAGAAGCCATTCGGCGCCCAAAACCAGCTGCTCAGAAAGAACAATCCTCTGATGAAACAGCATCTCGCTCTTCTGATGTAACCGATGAACTGCAGAAAA	10	NO HIT
UR-XY-002&&BA-094&&F04	446	UR_SGTON12353_446_BC	2	33.978	ATGCCTATGGATCTGGGAGAATAAA	CCACGCGTCGCAATGTCAATCACTGAGGAGTTTTATTGCGCCGAGGAGTTTTATTGTGGCGGCTTGGACAAGAATTTGCTGCTCCAGGATGAATCTGACGATGTTCTTCAGGATGGAATTGCGGGAACCGACGAGAATCTTGGCGAGGGCGAGTTTGGCGAGGACAAGATGCTTGATCTTGCGAACATTGAGATCAATCTAGACAAGGAGATCAATCTAGACAAGGAGGAGCTTGCTTGGATTGACGAGGCTCTG	5	NO HIT
CL276Contig1	274	CL276Cntig1_274_F2	2	34.937	ATGCTGAGAAGAACTAGACAGATTT	GTGCTGTTTGAGTTTGCTCGAGCATCAATTCAAGGAGGTTCTGTTTTTGAGTTCTGATCCGAGCTCACATGGCGACCGAGACGAAACCCGCGACGGAGGAGGCGAAGATGGACCTGTTCGAGGACGACGACGAGTTCGAGGAGTTCGAAATCAACGAAGAATGGGAGGATAAAGAAGAAGGGAAGGATGTGACTCAGCAGTGGGAAGATGACTGGGATGATGATGATGTCAATGATGATTTTTCGCTGCAGCTGA	5	NO HIT
Microsatellite		embra945	2	35.934
GR-PU-003&&MG-006&&G05	302	GR_SGTON3408_302_BC	2	36.914	ATCATGAGCGTGTGCTGGATTTTCT	CCACGCGTCCGTATGAATGGTGACGGATGGATGTGAGAAGGGATGTATGGGTTGAAAGATTTAGCTATGAGGGGTTAAACACGCTGGACTGAGGGTTTTGGATTATGAGTGGAGGGGTAACCATTTCTACACTGGAGTAGAGAGTACTACACAGACGGTAGAGAGAAAACTCCGATGAAGCAGAGAGATGACTCAAACGGCCCCCACAGTTTAGTGGAGCCGATTTTGCTCGGTTTCTCAATTCACACGGCGTGA	10	NO HIT
GR-PU-003&&GO-063&&C09	195	GR_SGTON3009_195_BC	2	37.069	AATTGGTACTCCGGAAGCGATAAAG	AGGTACCGGTCCGGACATCCCGGCGTCGACCCACGCGTCCGGACGGCGGCTGTAGTTTCGAACGATCCCCTCTTTCTTCATGAAGTTATTGGAAAAACAGTAAACGGGACAACATATGCTGGACTGAGGGCTAGAACAACTGGAGCTCCTCAAAATCACTGGTTTGGGCCTGCCGGAGACCCGAGGGGCGCGGGAATTGGTACTCCGGAAGCGATAAAGCTCGTGTGGTCTTGCCACAGGGAGATCATATATGAC	5	ref|XP_002511535.1| 1-pyrroline-5-carboxylate dehydrogenase; putative [Ricinus communis] gb|EEF52137.1| 1-pyrroline-5-carboxylate dehydrogenase; putative [Ricinus communis]	0.94	6e-43	delta-1-pyrroline-5-carboxylate dehydrogenase	20	0.917	8	F:3-chloroallyl aldehyde dehydrogenase activity; F:obs-pyrroline-5-carboxylate dehydrogenase activity; F:aldehyde dehydrogenase (NAD) activity; P:proline catabolic process to glutamate; P:oxidation reduction; P:response to salt stress; C:mitochondrion; P:	EC:1.5.1.12; EC:1.2.1.3
GR-TS-002&&CN-016&&A09	159	GR_SGTON6749_159_F2	2	38.037	TGCTGTCAACAAGGGGTATTGTACA	CGGTCCGGATTCCCGGGTTTTCGCCTCTTTCTAGTTCATTCCGCACCGCTTCAACTAGAGAACAAATCAAAGATGGCTCTGTATCTGATTCAGGGACATTCATTTTCGTTTTTGAAGTTAGTATTTCTTTGTAGTAAATACAATTATCAAACGATTTGTGCTGTCAACAAGGGGTATTGTACANTCTCTAAAAAAAAAAAAAAAAAAAAAAAAAAAAAAAAAAAAAAAAAAAAAAAAAAAAAAAAAAAAAAAAAA	4	NO HIT
PE-XY-001&&MG-055&&A11	246	PE_SGTON9249_246_F2	2	39.059	TTAGACTAATGTATGTGGGCAGAGC	CACGCGTCCGTTCTGAAATTAAGGCAGCACACTTTGAGGAGTCGATGAAATATGCGCGTCGAAGTGTCAGTGATGCGGACATCAGGAAATACCAACTCTTTGCTCAGACTCTGCAGCAATCCCGTGGTTTTGGATCTGAGTTCCGGTTCCCTGACCGTCCTGAGAATGCCGCTGCAGGACGAGCTTTCGACCCCTTTGCTTCTGCCAATGCTGCTGGAGATGATGATGATCTGTACAGCTGAGCTTTAGACTAAT	5	ref|XP_002321618.1| predicted protein [Populus trichocarpa] gb|EEF05745.1| predicted protein [Populus trichocarpa]	0.84	6e-27	transitional endoplasmic reticulum	20	0.813	14	C:cytosol; C:cell wall; C:nucleolus; F:identical protein binding; P:cell division; F:ATP binding; F:microtubule-severing ATPase activity; P:pollen tube growth; C:spindle; C:nuclear envelope; P:pollen germination; P:response to cadmium ion; C:phragmoplast;	EC:3.6.4.3
GR-FL-001&&GO-057&&C03	267	GR_SGTON1677_267_BC	2	39.173	CTTTGGCGAATTTAGTCATAGTAGA	CCACGCGTCCGATTTCAAAGAAGTCTGATGAATGGCCTTCGGCTGCTATTTTAATTACGAGCATGCTTTCCTGCAAACTCAAGTTTCTATTTGAATAACTTTCTTCATATGCCGTGCTTGCGGAGGTTCTTCATGAGGCAGAGGAGCTCGGAGATATCCGGGGGTGGGGCTGGACCTCGGCGAATGAGTGCAGGAGTAGGTGCTGAAGGAGCAGCTGAATGCCGCCTTTCGGGAGGAGATCTTGGGCAGCTTGGT	5	NO HIT
CL2181Contig1	1218	CL2181Cntig1_1218_BC	2	39.963	GATGTTCTGACAGCCAAACATTATA	GTACGGTCCGGATTCCCGGGTCGACCCCGCGTCCGCCTCTCTCTCTCGGGCGTGTAGGGTTTTAGTGCGGAGCTTTGGCCTCTCGCGAACAGCAGAGGAGGCGGGACGCGAGCGATGGTGGGGGACAAGGGGAAGAAGGTCAGAGGGGACGACGAGAATTCGGAGCAGATCGATGGGGAGCTCGTTGTTTCCATCGAGAAGCTCCAAGAAATCCAGGATGAGCTCGAGAAGATCAATGAGGAGGCCAGTGACAAA	5	ref|XP_002275632.1| PREDICTED: hypothetical protein [Vitis vinifera]	0.71	9e-87	nucleosome chromatin assembly factor group	20	0.8105	9	C:cytoplasm; P:cell differentiation; P:cell proliferation; F:DNA binding; P:nucleosome assembly; F:histone binding; F:chromatin binding; P:lateral root formation; C:nucleus
UR-XY-001&&BA-029&&A08	344	UR_SGTON11683_344_BC	2	41.251	TATGCACTCTTCACCTGAAAATACT	CCCCCCCGTTTATACTNCTATAGGGAACACGGCTATCAGGTACCGGTCCGGAATTCCCGGGTCGACCCACGCGTACGCAATAAGTATCTTACAGCGTCGAAGACAAAGACAGGAAGCTGCGGCACTTGCAGCAAGTGAAGTTGCATTCATGCTACAGGCAGGACAGCATCATGGTTTGCAGATCACAATAGAACCAGGACCTTCAGTGATTCCTCATCAGGAGCCAGTCCAATCATAGGCGGCTGAATTTGCGGG	5	NO HIT
SP-FX-004&&BA-063&&B08	499	SP_SGTON11387_499_BC	2	41.914	ACGTGCAACCCCTTCTAATTTTATG	GCTATGGGTCATGAATGTCATGCCCACAATAGCTAAGAGAGACACTCTTGGTGTTATATATGAGCGTGGGCTGATAGGCATATATCATGATTGGTGCGAAGCCTTCTCCACATATCCGAGGACATATGATCTCATTCACGCACATGGAGTTTTCAGCTTGTACAAGGATAAGTGTAACATGGAAGACATTCTCCTCGAGATGGATCGTATCCTACGACCTGAAGGAGCAGTCATATTCCGGGATGAAGTGGATGT	5	ref|XP_002511570.1| ATP binding protein; putative [Ricinus communis] gb|EEF52172.1| ATP binding protein; putative [Ricinus communis]	0.89	8e-67	protein	20	0.921	1	C:membrane
CL1925Contig1	960	CL1925Cntig1_960_F2	2	42.172	ATTCTTCACATCATGTATGTCAGCT	CTGCGGTCAGGTCCGGATTCCCGGGTCGACCCTCGCGTCCGGAGAGAAGCTCGCGTGCGATATCGAGAGAGAGAGAGAGAGAGAGAGAGATGTCGACCGCCTCGGTTTGCTCCTCGACGCTCCAGTCGCAGATCGGCGGCCTCGAGCTCCGGCGGTCTTCCCTCCGGCGGCCGAGCAACGTCGCTTTCACCAGGAAGATCCAGACGGTGGTGAAGGCATCTTCACGAGTTGACAAATTCTCCAAAAGTGATATCA	5	sp|Q43157.1|RPE_SPIOL RecName: Full=Ribulose-phosphate 3-epimerase; chloroplastic; AltName: Full=Pentose-5-phosphate 3-epimerase; Short=PPE; AltName: Full=R5P3E; Short=RPE; Flags: Precursor gb|AAC41677.1| ribulose-5-phosphate 3-epimerase gb|AAC24708.1| ri	0.85	e-131	ribulose-phosphate 3-epimerase	20	0.931	11	P:reductive pentose-phosphate cycle; P:embryonic development ending in seed dormancy; P:pentose-phosphate shunt; P:response to cold; C:chloroplast envelope; C:chloroplast thylakoid membrane; C:chloroplast stroma; F:ribulose-phosphate 3-epimerase activity;	EC:5.1.3.1
GL-XY-002&&CN-028&&D02	650	GL_SGTON1487_650_BC	2	42.758	GGATAGTCATGCATCATTTTCTTTG	CCCGGGTCGACCCACGCGTCCGGNAACAGAAGTGGAGGAGAAGTCCGTCGAGGAGGAGCGCCTGGAGAAGGGTCCGGATCCGGGTCGGACCAAGGTCGGGCCCAAGGAGTTCGGGTCGGCCGTGGAGATGTTCGACTACTTCTTCAAGTTCCTCCATTTCTGGCCTGCCAACGTCAATGTCAATAAGTACGAGTACTTGACATTGCTGGAGTTGATTAAGAAGGGGCATTCAGAGCCGGAGAAAAAATTAGGTGC	10	ref|XP_002284935.1| PREDICTED: hypothetical protein [Vitis vinifera] emb|CAO64547.1| unnamed protein product [Vitis vinifera]	0.7	2e-46	protein	17	0.826471	4	P:regulation of cell division; P:embryonic development; P:nucleologenesis; C:nucleus
CL3595Contig1	761	CL3595Cntig1_761_F2	2	43.95	GTCATGTTCAAATGTCATCACTTGT	CGGTCCGGATTCCCGGGTCGACCCACGCGTCCGCGAAATCCATCGCCTTCCTCTCTCTTATATCAGGCCAAGAAAATTTCACATCTTCATCGCTGACTTTCCGGGAAAAACCACTCACTTTCTCGAGAAAAAGAAAGCTTCCATGGGGAGGAAAGGGCTGTTCGATCTTGAGAAGCACTTCGCTTTCTACGGGGCGTACCACAGCAACCCGGTCAACATCCTGATCCACACCGTCTTCGTCTGGCCCATCTTCTT	5	ref|XP_002311311.1| predicted protein [Populus trichocarpa] gb|EEE88678.1| predicted protein [Populus trichocarpa]	0.65	1e-71	ygl010w-like protein	20	0.7115	2	F:molecular_function; P:biological_process
GR-PU-003&&GO-060&&F06	298	GR_SGTON2975_298_BC	2	44.719	GAGCCCGTTTACATATTGCCCAATT	CCACGCGTCCGGTCCATATTAATTGGTATCTCATCTTCTGCCATTCTTGTATACATATGGATGGGACTTTTCTCTCATTTCGTAAAATGCACGCATATTATGGGTTATGACTTTCGTCAACAAAACTGAACTCAATCCTTTTCTCAGCCTTTCAGGTATTTGACCGAGTAGCTACAGAGGACGAGGAAAGCTGTGTGATTCACGTACTCTCGCTGTAGAAAAAAGTTTTCACTTACCAAACCGAGAAGAGGGTGT	10	NO HIT
GL-XY-001&&RS-035&&D05	142	GL_SGTON1088_142_F2	2	46.773	GTGATCAGGACGAGATAATAACCGA	CGTCCGATGGAGTACACGCGCGGGTCGGAGAGGAGGGCGGTGACGCTGCCGTGCGACGTGTGGAGGATGGACGGAGGAGGGTTTGCATGGAGGCTGGACGTGGAGGCTGCGCTGCGGTTGGGACGATGATAACGAAAAAGGGTGATCAGGACGAGATAATAACCGAGTCTCAAACCTAAGACTCTTCAAAAAAACCACCCTGGGAAGAACTTAACCTAAACTGTGCATGTGAATACGGTTTGCTTTTTCTCAGCT	5	NO HIT
CL1256Contig1	846	CL1256Cntig1_846_BC	2	46.894	GTATGGCTTGAGATATCACTTAAAG	TGCGGTACGGTCCGGATTCCCGGGTCGACCCACGCGTCCGCTCGGTGGTCGGACGAGACCGCCTCGTGACCGAGCTCGATCTGCCCCGCCTGCCGTACCTCCAGGCGGTGATCAAGGAGACCTTCCGGCTCCACCCGTCCACCCCTCTGTCCCTCCCGCGGGTCGCAGCCGAGAGCTGCGAGATCAACGGCTACCACATCCCCAAAGGCGCCACGCTGCTGGTCAACGTGTGGGCGATAGCTCGCGACCCCAACA	5	gb|ACR14868.1| flavonoid 3' hydroxylase IIa [Malus x domestica]	0.83	5e-79	flavonoid 3 -hydroxylase	20	0.8875	7	P:flavonoid biosynthetic process; F:flavonoid 3'-monooxygenase activity; F:electron carrier activity; F:heme binding; P:oxidation reduction; C:integral to membrane; C:endoplasmic reticulum	EC:1.14.13.21
CL6250Contig1	396	CL6250Cntig1_396_BC	2	49.313	GAGAGATCGTGTCTTAGCGAAAGAA	CCACGCGTCCGGGCGGTTTACTTTGGCATGCTTGATGCCCTGCTCGCTACTGAGGAGCTTCCAGAGGAATACAGGGACCGACGTCAGGATATCCTGTGCAACGACTGCTATCAAAAGGGATCGGCCCGTTTTCACTGGCTGTATCACAAGTGCTCAAACTGCGGTTCATACAACACGAGGGTGATCAAGGGCGCGACGTTCGATCCCAACTGCTCGGACTCCCGTCAATAATATGCTTCTCCTCGATAGTTGCCA	5	ref|XP_002317906.1| predicted protein [Populus trichocarpa] gb|EEE96126.1| predicted protein [Populus trichocarpa]	0.82	6e-27	protein	19	0.837368	4	F:zinc ion binding; F:protein binding; P:embryonic development ending in seed dormancy; F:ligase activity
PE-XY-002&&RS-013&&G10	308	PE_SGTON9518_308_F2	2	49.355	GTGAGAGTTGTCGAATCATGAATTA	TCGATAAGGAGGGGAACTCACTCTCGATGGCGTTGAATACTCTTTGGCCATCAACAAGCCTCCGAGCAGTCTTCAGTTCACGGTATGAATTGTTAATGATCAGTGGTTGCGGTGTGGATGTTGCTCGAGCTGACGAGATCATACTTAACGACGCCTCGAGCGAATTGATCGTCTTTGTGATCGTGTCAGCCTTCTGTATGTGTTTGACTATCGATCTGCTTGCGTAAATGCATTATATATGTTGTGCCTTTGGCA	5	NO HIT
CL8322Contig1	668	CL8322Cntig1_668_BC	2	49.886	ACCCGATAATGCATGTTTCTTTTGT	CGGTCCGGATTCCCGGGTCGACCCACGCGTCCGCGTTGATAAGTATGTCAACGCGTAGATATGAAACTGATGGATTTCAAGGCCATATGTATCTATCATACCAGAGGTTTGGCTGAGCTGTGGACAATTTGGATGTTGAAATGATATTGAACAGATATTTCAACCCACCAACCGTTTGCTCTAGTCTATGGATGGGAGTGAAAATTGATTTTGAAGTTAGGGAAAGAGAAAGCACCTAGTTACTGCAAGGACAGC	5	NO HIT
CL7936Contig1	489	CL7936Cntig1_489_BC	2	50.395	GTCATTTATTGCTGCAACTAGATGT	CGGTCCGGATTCCCGGGTCGACCCACGCGTCCGCCCCGATCCCCTAGGGTTCCCGATCAGATTTGGTGTTGAGAACCTGATCGTGTAGATATGGCGGCAGCAAACGAGAGGAAAACGATTGATTTAGAGCAAGGATGGGAGTTCATGCAAAAGGGCATAATGAAGCTCAAGAATATCCTCGAAGGGCTACCTGAGCCTCAGTTCAGCTCGGAAGACTACATGATGCTCTACACTACTATCTACGATGTGTACTCA	5	ref|XP_002516899.1| Cullin-1; putative [Ricinus communis] gb|EEF45513.1| Cullin-1; putative [Ricinus communis]	0.88		protein	20	0.906	12	P:ubiquitin-dependent protein catabolic process; P:cell cycle; P:embryonic development ending in seed dormancy; P:jasmonic acid mediated signaling pathway; P:regulation of circadian rhythm; C:condensed nuclear chromosome; P:SCF complex assembly; C:cullin-
CL3297Contig1	637	CL3297Cntig1_637_BC	2	50.681	GACTCTGAATTTTAGGGACTTTGAG	CGGTCCGGATTCCCGGGTCGACCCACTCGTCCGAAACTCTCTCTCTCTCTCTCTCTCTCTCTCTCTCTCTAGGCTCGCTCCGCTCGCTCTCCGATGGCATCCGCCGCCGCCGCCGCCGCCGCCGCCGCCCCGTCGAAGCCGGAGGTCCTGGCTCTGCTCCGGTCCCTGCTGCGCACGGCGCGCGAGTTCCGCGACTACAACGTGCGGGAGTACACGAAGCGGCGGGCCCTCGACGGGTTCCGCCACGGCCAGGGC	5	NO HIT
CL5650Contig1	603	CL5650Cntig1_603_F2	2	50.738	GTAGAAGCTATCCAAGTCACTTTTA	CGGTCCGGATTCCCGGGTCGACCCACGTTCCCGGCCACAGGATGCTTTGCAAAACATTTTGGAGACATCGACTTACCTTCTTTTGGTGATTCAGACTTCTCAACTGAACTAGATGATGGTAATGACAATGCTACGAAAGGAATAGAAGATCCTTCAAGATTTAATAGAAAGCGAAGTCGTGCCACTAACAAGGATGATAGGTTTGCAATGCTCTCAGAGCAAATTGGAGAGGTTGCTAATGCAATAAAAAAGATG	5	NO HIT
CL7189Contig1	1037	CL7189Cntig1_1037_BC	2	50.861	ATTCCCTGTTCGAATTGTTGGAAGT	GTTGATCCTGCTGATTCCATTCACAGAGATCATGTCAGTGAATATGATGATGATGATGATGATGATGATGTTGCAGATGAACCTTGTGACGATGACGGAAACACGAGTTTCAGAAGTCACAAGCTGATGGCTGATGTACCAGAGGGATGGCCTGGAAAGAATAATTACCAGGAAAATCCCACATTTCGGTTGGAGGAGAAAACTTGGGATGGGAGAGTAGATCAAGGTGCACAGGATGATTCATGTACATCTTCT	10	NO HIT
CL1119Contig1	839	CL1119Cntig1_839_BC	2	51.238	GAGTAAACCTGATTGTGCTTTCTTT	CGGTCCGGATTCCCGGGTCGACCCCGTCTCCGCAGACCATAAGATGCATGTCATCTTCTAAGATTTTTGTTGGAGGACTGTCATATGGAACTGATCAGCAAGGTTTGACGGAAGCATTTGCGAAGTATGGGGAAGTTATTGAAGCAAGAGTGATCATGGATCGTGAAACTGGTAGGTCAAGAGGATTTGGCTTTATCACTTTTACCTCATCTGAAGAGGCCTCTAGTGCCATCCAGGCCTTGGATGGGCAGGATC	5	ref|XP_002284026.1| PREDICTED: hypothetical protein [Vitis vinifera] emb|CAO64431.1| unnamed protein product [Vitis vinifera]	0.85	1e-35	glycine-rich rna-binding	20	0.8705	3	F:RNA binding; C:mitochondrion; F:nucleotide binding
CL293Contig1	491	CL293Cntig1_491_BC	2	51.489	TCTGGGACATAAGCAAACTTGATTT	GGGAAGATCTATCTGACGGGAGGCTCGGGGTCGGTGCTTTCCGTAGGATTTATGGTGGGAGCAAGAGGAATGGCAGCCGCCCGCCGCATTTTTGCAAGAGCAGCGGCTCTATTGCGCGCCACATACTCCAGCAATTGGAGACCATGAACATCGTCGATGCCGACCCTAAGGGCGGAAGGCTAATCACATCCACCGGCCGGCGGGATCTGGATCAAGTGGCCGGAAGGATCGTCATCCCCCAATGAGACAGATTTC	5	ref|XP_002305397.1| predicted protein [Populus trichocarpa] gb|EEE85908.1| predicted protein [Populus trichocarpa]	0.84	8e-30	40s ribosomal protein s19	20	0.9265	7	C:nucleolus; C:vacuole; F:structural constituent of ribosome; C:cell wall; C:cytosolic small ribosomal subunit; C:membrane; P:translation	EC:3.6.5.3
PE-XY-004&&RS-015&&F06	491	PE_SGTON9891_491_F2	2	52.165	AAGGGAGTATTCTCATTCATGGATT	CGTCCGAGTTACTTGAGTCAGATATCAGACACATTCATCAACCTTGAGGAAACGATCAAGAAGCATGGACCCTGGGCATCTGCATGGGTTGGAGAATCTGGTGGGGCATACAATAGTGGCGGTCGTCATGTATCTAACACGTTTGTTAACAGCTTCTGGTATCTAGATCAGCTTGGAATGGCTTCCAAGTATGACACTAAGGTTTATTGCCGGCAGTCTTTAGTTGGTGGGAATTATGGCCTCTTAAACACCACG	5	ref|XP_002514696.1| Heparanase-2; putative [Ricinus communis] gb|EEF47802.1| Heparanase-2; putative [Ricinus communis]	0.72	4e-69	heparanase-like protein 2 expressed	20	0.764	4	C:membrane; C:cytoplasmic membrane-bounded vesicle; C:plant-type cell wall; F:beta-glucuronidase activity	EC:3.2.1.31
GL-XY-001&&RS-025&&F11_F11_11	445	GL_SGTON987_445_BC	2	52.524	TGTGTTTGACTATTGATCTGCTTGC	CACGCGTCCGGACGAAGGAATCAGGAAGAATCTTTATGGCGGATCAGGCCAGGCAAGCGGAGCTCTTCGAGCTCGACAATGGGACCATGCGGGTGAAGATCGCCAACCTCGGCTGCACCATCGCCTCGCTCTCCGTTCCGGGCAAAGACGGGAAACTGGCTGATGTGGTTCTGGGTTTCGACTCCGTCGAGCCGTATCTGAAAGGTGCCGCGCCGTTCTTCGGCTGCATTGTGGGGCGGGTCGCGAACAGGATAA	5	gb|ACU18683.1| unknown [Glycine max]	0.74	1e-37	aldose 1-epimerase	19	0.806316	3	F:carbohydrate binding; P:galactose metabolic process; F:aldose 1-epimerase activity	EC:5.1.3.3
CL4791Contig1	1084	CL4791Cntig1_1084_BC	2	53.697	GCTTTATTGATTATTTGGGTCTTGG	CACGCGTCCGAACCTTGGAAGCTCCCGATTCGCGATCGCGACTATGAGAGTCGGAGCCATCGCTTCCTCCGTCGCCGCCCTCCGTTCCCCGATTCGCCGCCGCCCCCCCTTCCTCCTCCCCTCCTCCGACCACCCTCACCTCGCCGGCTCGCTGTCCCTCCGCCGCGCGCGTTGCCGAAGCGGTCGGAGGACGATGATGTCCGAGCAGTTCTCCTCGTCGTCGCCGCCGCCGCCGCCGCCGTCTTCTTCTTCTTC	5	ref|XP_002317938.1| predicted protein [Populus trichocarpa] gb|EEE96158.1| predicted protein [Populus trichocarpa]	0.82	1e-94	protein	20	0.8535	5	F:aminoacyl-tRNA hydrolase activity; F:protein kinase activity; P:translation; C:mitochondrion; F:nucleotide binding	EC:3.1.1.29; EC:3.6.5.3
UR-XY-001&&BA-036&&G04	109	UR_SGTON11753_109_F2	2	54.624	ACGTTGGATAGAGCTTCATGCGATT	CCACGCGTCCGAGTAACCACAGCCTTTCTGGTCATCTTTGCACTATGTCCACAGATATTCATGTAAAGCAAGTGGTTTTTCTTTTTTTGTCATGTTGACAACCATGGTACGTTGGATAGAGCTTCATGCGATTGGTAATTGAGACATTTGGTACTTTCTTGAAAAATATGTTCCCAATTGATTTTTAGCCTGTTGGTTATGACAACCTAACCGAAGCAACCAAAAGCCAATTGAACAAGCTCATCTCTATGAAAA	10	NO HIT
CL576Contig1	877	CL576Cntig1_877_BC	2	55.135	GATCTGATTGGTTCTTCCTCAGTTC	CGGTCCGGATTCCCGGGTCGACCCACTCGTCCGACAGACTAGACGCTTCACCGAGAGCCTAAGAGCCGTAGGGTTTTCACTCGACCGTGCGCGCAGGTTCTCTCTCCTCCAGCTCCAGGTTTGACAAGATGTACACGTCGAGGAGGAAGATCCACAAGGACAAGGATGTTGAACCCACTGAGTTTGAGGAGTCTGTTGCTCAGTCCTTCTTTGACTTGGAAAACACCAACTCGGAGCTGAAAAGTGATTTGAAGG	5	gb|ACU16822.1| unknown [Glycine max]	0.85	2e-90	40s ribosomal protein	20	0.9315	3	C:ribosome; F:structural constituent of ribosome; P:translation	EC:3.6.5.3
Microsatellite		embra063	2	55.973
CL1960Contig1	520	CL1960Cntig1_520_BC	2	56.897	TAGGTCATTTTGTCATAATCCCCCT	ATTCCCGGGTCGACCACGCGTCCGCTCCTCTCTCTCTCTCTCTCTCTCTTCTCTCTCGACACGGCACGCATCGACGCAGCAAGAGCGAGCGAGCAGCGGAGGACGCAACAATGGCGGACGCCAAGGGCACTTGGGACTCCATGAGGGAATGGATCGTCGAGCACAAGCTCCGCGCCGTCGGTTCGCTGTGGCTGAGTGGAATCGCGGGCTCGATCGCCTACAACTGGTCGCAGCCCAACATGAAGACCAGCGTCA	5	ref|XP_002268696.1| PREDICTED: hypothetical protein [Vitis vinifera] emb|CAN65865.1| hypothetical protein [Vitis vinifera] emb|CAO44788.1| unnamed protein product [Vitis vinifera]	0.64	5e-25	hypoxia-responsive family protein	7	0.684286	0
GR-SE-001&&GO-112&&H04	432	GR_SGTON5199_432_F2	2	58.145	AGGTGGGCCTTTTTGACTTTCTTTG	CGGTCCGGAATTCCCGGGTCGACCCACGCGTCCGGAACGCTACTTCCTGCAGTCCTCATCGCCTCAACCGACGCCGTCTATGCTGCTGCGCGTTCCCAGAGGAGCAGCAGCGGCNGCAGCaagaagaagaagaagaagaagacgacgaagCAGGGGCAGGAGCGCGCTTCGCCACCCACGAAGGCCATCGTCTCCCACGCCAACCCAACGCGTCTCCGCCGCCGAGTCGCCGACATCTTGCCCATCCCTCTCGGC	3	NO HIT
GR-TS-001&&AF-008&&E06	271	GR_SGTON5829_271_BC	2	58.512	GGATCACATCACCTTACCTTATAAA	GGTCCGGAATTCCCGGGTCGACCTCGCGTCCGCTGCAGCATTTGGATGCGGTTGAGGTGCTCATTTGAGGGCTGGTCTTGTTCCAAGGAAGGTGTCTGATGGTTAGTCACGATGCACATCCAATATCTGGAAGCATGGACAAGCTTTGGGTGGTTTCTCAAGGCAAGGTGGCGCCTTTCTGTGGGAATTTCCAGGATCATAATAAGATACTTCAGTTCTCGTCGAATCAGTTGAGTTTAGTTCTTGTCATCAGCC	5	NO HIT
GR-TS-001&&GO-048&&A10	179	GR_SGTON6364_179_BC	2	58.751	ATGAAGAGAGGATTGCTGCTGATAT	TTCCCGGGTCGACCCCGCGTCCGTGGGAATTTCCAGAATCATAAGAAGATACTTCAGTCCTCATTGAATCAGGCGAGTTTAGCTCTTGTCATCAACCAAGAGTGTTTTAACATGATCACATCACATCACCCTACAAAACATAGAATGAGGCTTTGTTACAGAGAGAAAACAAAAAAGGATGAAGAGAGGATTGCTGCTGATATACAGGATGTACTCACAACTACAGCAGCCCTCGTTTGTCATTTTGATTAGGGC	10	NO HIT
CL8160Contig1	268	CL8160Cntig1_268_F2	2	59.521	ATTTCTCTTCTGATCATGGATGAAG	CGGTCCGGAATCTCCCGGGTCGACCCACGCGTCCGGAAAGAAACAGGCCAAGTGACTGAAAATAGCAATAACACTTGTTCGGGTTTCTTTCATCCTCTTGGACAACATAAGAGAGAGAGAGAGAGAGAGAAGATAGCTATGGAGCCTAGAGAGTAGAGAAAGTGTGTCTTAAACATCAAGCTTAGAGTTTTTGGAAGAGAGATAAAAATGGAAGTAGCAACGCTGGATGTGGAAGATGATGTGTATTTTGCAGAC	5	NO HIT
CL3808Contig1	1049	CL3808Cntig1_1049_BC	2	60.072	CAATGACCACAATGATTGATGCTAC	CACGCGTCCGCATAGACCGGGTTGTTGGTTCCTCTTCAATTTCATTTTCTGGCTACTCATGCCGTTATTTTGGTTTCCTTGTCTCGAGAAAGAAGTACGTTGTATCCATTGATGACGACTGTCTACCAGCTCAGGATAGTACTGGTGATTTTGTGGATGCTGTGGCACAGCACATAGTCAATCTTACCAACCCGGCCACTCCTTTCTTCTTTAACACACTCTACGATCCTTACCGCAAGGGTGCCGACTTCGTGC	5	ref|XP_002325896.1| predicted protein [Populus trichocarpa] gb|EEF00278.1| predicted protein [Populus trichocarpa]	0.77	e-130	alpha- -glucan-protein synthase	20	0.788	7	C:plant-type cell wall; P:cellular cell wall organization; C:Golgi apparatus; C:cell junction; P:cellulose biosynthetic process; F:glycogenin glucosyltransferase activity; P:response to salt stress	EC:2.4.1.186
CL7351Contig1	110	CL7351Cntig1_110_BC	2	61.181	GCCTTGTGTTGGTAAGATTGAAATT	GGTCCGGATTCCCGGGTCGACCCACGCGTCCGGCTGGAATTCAGGGCCTCAGAATGCTTGTACATTTTGTCCACACGACCGAGCGTGAACAAGTGGAGTTTGTGTTTTCGCCTTGTGTTGGTAAGATTGAAATTATTCCAATTGGGCAAAGTTGCATCAATTGGACCATCTTATCATCTTTAGTTAGTAATACAAGCCTTTTTTTAATGCTTCTTCAATAATCCCTTTGCGAGTTTATTTGTAGTAAGATATGTT	5	NO HIT
Microsatellite		embra126	2	61.941
SP-FX-001&&CN-032&&E04	594	SP_SGTON10198_594_F2	2	62.339	GTATATCTGCAGTTTTGAATGGTGT	GATTCCCGGGTCGACCCACGCGTCCGTGCAGTTTTTATATTTCTGGTTGCAGAGAGTGAACTGGCACTTGTTCAGCGGTTGATTAATCGAAAGACAGAGACTAAAGAATCACTTCTTGTCAGAATAGCGACGGCACGTGAGGAGGTCAGACACATTAATAAATTTGACTATGTTGTTGTGAATGAGGAAGGACAGCTAGAGAATGCTGTGAAATTGGTGGAGTCCATCATTGATGCAGAGAAAGCTAAAGTTAAA	5	ref|XP_002279802.1| PREDICTED: hypothetical protein [Vitis vinifera] emb|CAO71080.1| unnamed protein product [Vitis vinifera]	0.82	7e-29	guanylate kinase family expressed	13	0.895385	4	F:guanylate kinase activity; P:purine nucleotide metabolic process; C:chloroplast; C:mitochondrion	EC:2.7.4.8
Microsatellite		embra1333	2	62.743
Microsatellite		embra043	2	63.289
GR-ML-001&&BA-018&&H10	274	GR_SGTON1847_274_BC	2	63.848	TACATGATGCTCTACACTACTGTCT	CGGAATTCGGCTCGTCGTCCCTCCTCCTCCTCCTCCTCTCACCAACCGGTGGGGCCCCGATTCCGCCGGGCCCACCATTCCCCGATCCCCTCCTAGTGGTTCCTCCTCCGATCAGATTTGGTGTTGAGAACCTGATCGTGTAGATATGGCGGTGGCGAACGAGAGGAAAACGATTGATCTAGAGCAAGGATGGGAGTTCATGCAAAAGGGCATATAATGAAGCTCAAGAATATCCTCAAAGGGCTACCTGAGCCT	5	ref|XP_002516899.1| Cullin-1; putative [Ricinus communis] gb|EEF45513.1| Cullin-1; putative [Ricinus communis]	0.93	2e-33	protein	20	0.9415	12	P:ubiquitin-dependent protein catabolic process; P:cell cycle; P:embryonic development ending in seed dormancy; P:jasmonic acid mediated signaling pathway; P:regulation of circadian rhythm; C:condensed nuclear chromosome; P:SCF complex assembly; C:cullin-
Microsatellite		embra989	2	64.946
Microsatellite		embra898	2	64.946
Microsatellite		embra1332	2	65.796
Microsatellite		eg111	2	66.099
UR-XY-001&&BA-056&&E10	386	UR_SGTON11946_386_BC	2	66.678	CTTATGTATATTTGGGGGACTGAGT	CCACGCGTCCGATCGGTGGGAACAGAACTGATTTTTGAATCTACTGAGCAGGTGGTTGTGGATAGCACAAAGAGCAGGGAGAAATTGGATGTTGAGGATCGAGATCCTGCTATGGAAATGAGAAACTCTGATGGACCATCAACTGAGCAGATTGAACATGGGAGTGCAACCCCTCCCCAGATTGAACATGGAAGTGCAACCCCTCCCCATGCTAGCGAATGAGAATTCAGTTCCTATTTGTAGCGACTCGGAGAG	5	NO HIT
GR-TS-001&&AF-001&&D04	220	GR_SGTON5743_220_BC	2	67.255	CGTGTCTTCGTAATGTAAATAGCTT	CACGCGTCCGCACATATTTCCTCATATACGGGACCAATCTCAGCATGCTACTGCGAATGGTAATGACAGAATCAAATGGAAGTCTTCTATAATTTCGCACTTGGATAATGCTAAGACAACTAAGAAGAACGTTGGAAATAGAACTAAATGCTGAGTGGATACCGACTAGCTTGTTAATCAATTCATGAACTGCTGGAGCTATTTGCTGTCGGGCTCGGGCGTGTCTTCGTAATGTAAATAGCTTTTGTTCATATA	5	NO HIT
CL677Contig1	713	CL677Cntig1_713_F2	2	67.604	CGAGGATATGCCTTGGTCTGTAATA	CACGCGTCCGCTCGCTTTTTCTTGTTCCCTGGAAAGCTACCGATTGCTCCGCCTGCGATATCGACGAAAATGGTCGTCACCGACAAGGATCCGAGAGAGGAAGTCGTTCAAGCATGGTATATGGATGACAGCGATGAAGACCAAAGACTTCCACATCACCGTGAACCTAAGGAATTTGTTTCCTTGAAGCAGCTTGAAGAACTTGGTGTTCTCAGCTGGCGATTGGATGCTGACAACTATGAAACTGATGAGGAA	5	ref|XP_002517071.1| acireductone dioxygenase; putative [Ricinus communis] gb|EEF45234.1| acireductone dioxygenase; putative [Ricinus communis]	0.83	3e-98	acireductone dioxygenase	20	0.895	4	F:metal ion binding; F:heteroglycan binding; P:L-methionine salvage from methylthioadenosine; F:acireductone dioxygenase [iron(II)-requiring] activity	EC:1.13.11.54
CL2678Contig1	1068	CL2678Cntig1_1068_F2	2	67.796	GCCATTGGTATATATGATCCAAATG	CGTCCGTCTCTCTCGAATCGAGGAACTCAGAGAGCCAGCGAGAGAGGGGCCGTCCGTCCATGGAAGGCGAGAGCACCCACTGACCGCCGCCATCTCCCTCTCTCGACCTTCACCTTGGACCTCCAATGCCCGAGGCGAAGTGGGCATTCCATGCATTTCCAAACGCGGGAGGATATACTGCAGCGGGTGCGGTTTTCCTCCTCGTTAGCTGCTCCATATAGGCCGGAAGAAGAGCCACTCTCGGGTTCTTGACAT	5	ref|XP_002312200.1| predicted protein [Populus trichocarpa] gb|EEE89567.1| predicted protein [Populus trichocarpa]	0.61	1e-63	antigen receptor	20	0.7095	1	C:mitochondrion
CL7027Contig1	849	CL7027Cntig1_849_F2	2	68.064	ATGCAGACTGTGGTATTTGTTCTTT	GGGAAGGGTTCTACTGCTCCCCCACTCGAAGACAGCATGCTTCACTGCCTAGGCCATGTGTTCTATACTCAGATTCAGTGCAGGGCTCGAACGAGGTGTCAGATGATATGGCCAAATGTTCCATCAAAGAAACTGATAAGTCTCATACTGAGAGGAACTCTACAATCCCGATGACAAGGCTTCCTCTTCAAGTCCCTCAAAGTGGAGCTGCAAGGCCAGCGAAAGTCATCAGCTCTGTGTTGCGCTACAACTGCG	5	ref|XP_002314421.1| predicted protein [Populus trichocarpa] gb|EEF00592.1| predicted protein [Populus trichocarpa]	0.67	3e-55	mitogen-activated protein kinase 2	18	0.651667	4	C:plasma membrane; P:cellular process; F:protein serine/threonine kinase activity; F:nucleotide binding	EC:2.7.11.0
GR-TS-001&&AF-034&&F06	82	GR_SGTON6165_82_BC	2	68.486	TGAAAAAGCGGTCGTGTTCTTTTTT	CACGCGTCCGTGGCTTCCAATGTTTTTGAGATTTGTGACAGTGGCCATCAGCAAGGCTGCGGAGGATAATCAAAATTCAATTGAAAAAGCGGTCGTGTTCTTTTTTTTTTTACAAGGTTTGGCAGCTACTCCTGTCCCTTTATGTTGTCCGTGATGCCAAATGCGTTGCATTCTTGTTCATGCAATGTACCGTGGAGACGTTACCGAACTTTGATATTGCTTTTTGGACCGAATAAAATCTACAGAACTCTCCTT	5	NO HIT
SP-FX-002&&CN-047&&G03	237	SP_SGTON10861_237_BC	2	69.1	CGACTTTTAGATGTGTTTGTAGACA	CGGTCCGGATTCCCGGGTCGACCCCTCGTCCGGGGCTCATGATAGCATACTCAATGATGCAAGTGCCGATGCTGTAATAAAGATGTTACTGTTTGATTGTAGCCAACGCGCAAGCAGGCTCTTTTGTGCCACCGAGACATAATGAGATTGTCACCTCAACCCAGAAGCGTCCCAGTCAAGGGGACCGCGCTGAGGAGTGGGGAAGACGAATTTCTGGACGGTCTGGGCCATCTTAGCGACTTTTAGATGTGTTTG	5	NO HIT
GR-SE-001&&GO-158&&F10	430	GR_SGTON5460_430_BC	2	69.169	CTCAATGTGTTCACGTAGAATCAAT	CGGTCCGGAATTCCCGGGTCGACCCACGCGTCCGGTCGTTCCAATTAGGAGCCGGAGAGGCGTATGGTGCAGGAGACGAGGAGGGTGAGTACGTGCCGTTTCGGCTACTCCGACGCTGGTTTTGGTCTGTTGGATCTGTCGGGTTTTTCGAGGCGACCGGAGAGCGTGGTGGCACTATAGGCAGGATCGAAACATTTCACTGAGCTGGCGGACGCCGATTCGCATTGCCAGATCCGGTATGTCAACTGGGGGACA	5	NO HIT
CL1766Contig1	1331	CL1766Cntig1_1331_BC	2	69.602	CAATTTGTGTACATATTCTCTGTGG	GCGTCCGATAAAATCGTGCTTCTCCAAGAACTGGGTGACGACTCGGAAATTCGTTTGCTTCGCTTCACAAGCTGATCGCGAGAGAGAGAGAGAGAGAGAGAGAGAGAGAGATTAGCGGTTGAAGATTTGCGGTAGAAACCATGAGGATCGTGCGCAGAGACTTGGTCCCGAATGGACCCGGAAGCGTTAAGATGGTGCCGGTTGATTCGGATGATCTGTGGTTTGCTTATAATCTAATTGCTCCTGGAGATTCAG	5	ref|XP_002512614.1| pelota; putative [Ricinus communis] gb|EEF50066.1| pelota; putative [Ricinus communis]	0.85	0.0	pelota	20	0.809	4	P:translational termination; P:meiosis; F:translation release factor activity; C:nucleus
GL-XY-001&&AF-061&&C11_C11_5	316	GL_SGTON314_316_F2	2	69.693	CGTTTCACCTCATGTTAAGTTCAAA	CTTCAATCCCACTGGAGCAACCAAAAGATTCTAAGCCATTTGCTCCTATGGTGATTACCCGATCTCTTGATAATGATGGTTTGGGTCCACTTTCATGGTGGGAATGATAAGTCTATGTGTTTGGGCACCTTCTGGTATCATGACATGGAGCAGTAATTTGCAGATAATTTTGTCTTGTCAGTATTGACTGTGCGGAGAACCTATAGGATGAATGCCACAGTTTATTGCGGAGGCCAGCATTGCACTTGGTCTTGT	10	NO HIT
GR-XY-006&&RS-036&&B04	485	GR_SGTON8048_485_BC	2	70.102	ATGATCACTGCGATTTTCTCTATTG	GTCCGCATCCATTTGTCTCCTGAGGAGCTTTTCCAAGTGCCATCTCCAATCCCTGGCAATTTAATGTGGACACCGGAGCATACTTTCATCATTGAGTTGAGCAGCGGGGCAGATTTTGGGATCTGCCCATCTCGCATGGGTTATGGAGTCCATAATTCTAGGATTGCAAGGCCCAAGGTGGCAAGGTGCAAGATCCGTGATGTGGTGAAGTGGGGATTGGTTCAGCACGTTGTGGCTGCAAAGAGGAGCAATGTT	5	NO HIT
PE-XY-004&&RS-014&&D04	374	PE_SGTON9884_374_BC	2	71.25	AGATCTTGTTCTCGTCCTAGTCTTA	CGTCCGGGAGAAATCATTAGCAACGAGACCGATCATCTGTTGAGGAAGTCGCTGCCGGAGAAGGAAGATAGGAAATGGCGAAGACGAAGCCGTTTCAGGGGGGCGACCGTGTTCGTGTCGAGGAACTTGAGTGCCTCCCGAGCCGTTCGACGCGCTCAAGCTGAACGGAGCTGAGGCCTTCCGTCCGCTGCGACCCTTCCAGGAGTGGGCCCCGCGATTTTCACGCCGTTTCTTCTCCCCGATCACGTGAGTACG	5	NO HIT
Microsatellite		embra915	2	71.832
CL3305Contig1	740	CL3305Cntig1_740_BC	2	72.584	GTTTGTATCGATTCTGCATGACTTG	ATAGTGCTCAGTTGGTGGTGCCTTCGGTCTTGGAATTTGTTAATAGGTTTGAAGGCGGTATTGAGGGGATTAAGAAGAGAAATCATGAAGCTGTCCTAAGGATGGGAGAGATGCTGGCGAAAGCATGGGGGACGAACCTCGGCTGTCCACCTGATATGTGTTCGAGCATGATCATGGTGGGTTTGCCTGCTTGTTTGGAGATATGGAGTGAAACAGACACTCTGAAGTTGAGGGACCATTTGAGGGATAGTTTTG	5	ref|XP_002512578.1| cysteine desulfurylase; putative [Ricinus communis] gb|EEF50030.1| cysteine desulfurylase; putative [Ricinus communis]	0.74	4e-58	protein	20	0.7725	4	F:pyridoxal phosphate binding; P:metabolic process; F:isopenicillin-N epimerase activity; C:chloroplast	EC:5.1.1.17
Microsatellite		embra172	2	72.833
UR-XY-001&&BA-065&&B06	166	UR_SGTON12016_166_BC	2	73.558	ATTAGGATGGTTCGCTAAGTTGATC	CCACGCGTCCGTAGCAGTAGAGTTCTTTTTCCTGGAGAGCTCGAATTACCACCGGTCGTGATGAAACATCCGCTGCTGTGTCCTTTCCCTCTGGATCAGGAAGCCGAAGTAACCATTGATCAGTCATTAGTATGTCGAGAGGCTCAGATTGCTGGATGCATGCAGATTAGGATGGTTCGCTAAGTTGATCTTCGCTTAGATTGTGCGGGTTTTTGGTTTTCTGTTGCAGGCAACACGGTTATTCACCCTTGACGA	5	NO HIT
SP-FX-002&&CN-015&&E09	341	SP_SGTON10518_341_F2	2	74.267	CATTGGTTTGTACATGAATTTGCAG	CGGTCCGGATTCCCGGGTCGACCCACGCGTCCGCATAAAGGGATAAATACGAAAGATAACATGGGTCGATGGAGACAGATATTGCCTTTTATTTTTAGGAAACCAATGCTCGTGTCATCATATCCTTCAAGGTACTCATTGAATTTTGGGCTTCCTGTTGGAATCTTGTTTAGTGATGGGCTTGTCCAGTGTATATTGTAGTTAAAGATTTCTCAAACTTTTACAAACTCACGGTGTTCAACTTGTAATTCAGTG	5	NO HIT
CL3671Contig1	693	CL3671Cntig1_693_BC	2	74.409	GTCTTATGTAATGAGATCCTCTTAC	GGTCCGGATTCCCGGGTCGACCCACGCGTCCGCCGACAGCTGATATATTTGATGCTGATGACTCATGGTATGATGCCCCGCCGGATGGATTTAATATGACTTTGTCTCCCTTTGCAACCATGTGGGGTGCCCTTTTTGCATGGACAACATCATCTACTTTGGCTTATATATATGGCAAAGACGAAAGCTTTCATGAAGAATATATGTCAGTTAATGGCAGAGAGTACCCACAAAAACTCGTACTGCCTGATGGCC	5	emb|CAN62034.1| hypothetical protein [Vitis vinifera]	0.76	3e-86	myosin heavy chain	14	0.785	2	F:molecular_function; P:biological_process
GR-ML-001&&BA-019&&B12	302	GR_SGTON1849_302_BC	2	76.002	TGTGGAGTTTTGACTGATATGTTTG	CCACGCGTCCGTCTCGAACAAGAGCACTTCGAGCTCGCTCGAATTCGATTCGAGACTACGGATCGATTCCAACTCGGCCACCATCGATCGATCGAATCGCTCGAACAGGTTGAACATTCCATGGAGGGAGCAGGCCTCGGAGGTGGAGAAAGCTCGGTTGCTGAGCTCGGCTCTCGAGTTCGGCTTTGACTAGCAGTCCACCAGCAAGTTCTTAGACCGTCTCGTTTCCCTCTACGAACTTGTCGAAACCATGCA	10	NO HIT
CL7096Contig1	510	CL7096Cntig1_510_BC	2	76.221	GTTGCGATTCTCACTATCTTGTTGC	CACGCGTCCGATGGTCATGTTTCCTGATCACCTTCTTCCATTGGAAGCCTTCGATTCCCTCCGAGATCAATCGAAATCAGGTTGCCGATGGCGGGAGCCGTGCGAGAAGCTTGACGCAGGCAGTGATCGTAAGCTCTCTTGAGAGAATTGACGACGTCGGCAGGAGAAAGGAGAAGTGAAAAGGCCTCTCTCTCTCTCTCGAGATCCTCTTACGTATTCCAGAAGTCTTCTCCCCTGCATACCTCGCCACATCCA	5	NO HIT
CL1181Contig1	1082	CL1181Cntig1_1082_F2	2	76.251	ACTACCCTGTAACTAGAAGATCTGA	CCACGCGTCCGGATGTAGCTGATTCTTGCAGGACTGGTGCTGCGACAAACGTGATATTTGGCTTAGCTCTCGGATACAAATCTGTCATCATTCCCATATTTGCGATAGCCATTGCCATTTACATCAGCTTCAGCTTGGCTGCAATGTATGGAGTTGCTGTCGCTGCATTGGGAATGCTCAGCACTATTGCCACCGGTCTCGCAATTGACGCCTATGGACCTATTAGTGACAATGCCGGCGGTATCGCGGAAATGG	5	ref|XP_002512502.1| Pyrophosphate-energized vacuolar membrane proton pump; putative [Ricinus communis] gb|EEF49954.1| Pyrophosphate-energized vacuolar membrane proton pump; putative [Ricinus communis]	0.92	e-166	vacuolar h+-translocating inorganic pyrophosphatase	20	0.92	6	F:inorganic diphosphatase activity; C:membrane; F:hydrogen-translocating pyrophosphatase activity; P:oxidation reduction; P:proton transport; F:2-alkenal reductase activity	EC:3.6.1.1; EC:1.3.1.74
PE-XY-001&&MG-042&&A03	371	PE_SGTON9180_371_BC	2	76.842	TCACCAGTATATCTTGAGAGCTGGA	GCGTCCGGGCGTTCCAGAGGGCGTACTACACCCGGTACGGCGGCGGCGCGAACGAGCTGGCCGATGGGTACAGCAAGGGCGTGGGGCTGGGGGCAGAGATCGTCGGCACCTTCGTCCTGGTGTACACCGTGTTCTCGGCCACCGATCCGAAGCGAAACGCCAGGGACTCCCACGTTCCTGTGTTGGCACCCTTGCCCATAGGGTTTGCAGTCTTCATGGTGCATCTGGCCACGATCCCCATTACGGGAACAGGCA	3	gb|ACX37450.1| plasma membrane intrinsic protein [Hevea brasiliensis]	0.92	2e-71	plasma membrane intrinsic protein	20	0.9495	3	C:integral to membrane; F:water channel activity; P:transport
Microsatellite		embra072	2	77.462
Microsatellite		embra373	2	77.717
Microsatellite		embra390	2	78.22
CL1203Contig1	819	CL1203Cntig1_819_BC	2	78.636	CCATCTATTAGGACTTTACGCAAAT	CGGGTCGACCCACGCGTCCGGCGCGCAGCGAGAGAGAGAGAGAGAGAGAGAGAGAGAGAGAGAATGGGGCGGGAGGTTTCAGAGAGCTGCGTCGACAGCCTACTGACCGAAATGGTGTCTTCCTACTGCAATCGCTTCTACGCCGACAAGCCCGATCTCGCCGCTCGCCGGATCGAGGCCATCGGCTACCAGGTCGGCCATCAGCTCTCCGAAAGGTACACCATGGAGCGGCCTCGTTTTAGTGATCATTTGGAA	5	emb|CAO15126.1| unnamed protein product [Vitis vinifera]	0.88	8e-78	transport protein particle bet3 containing protein	20	0.871	2	P:pollen tube development; F:transporter activity
CL8236Contig1	360	CL8236Cntig1_360_BC	2	78.916	GGCCTTCTAAGATGTCTAGACTATC	CCCGGGTCGACCCACGCGTCCGGCAANAAATTAGATGAACTAAAGAATCCACATAACATGGCTCCCACCAAGGAAACCAGCGATGGCGAGGGTTCAACTGATGGGCCACATGAGTAGACCAACTTTCATTGAGGCATCCTTCGTGGTAAAAAGACAAGCAACAGAAATGCATCACTTCATTGTCTATGTGAGCATTACAATCTCCATTGACACATTTGTCTATTTGTGAAAAGCGTGCCCTCTCTCTGAATTCTT	5	NO HIT
GL-XY-003&&CN-013&&H03	189	GL_SGTON1640_189_BC	2	79.396	AAAGATGCCTCTTTCACCAGTTGTG	CGGAGAGAGAGAGAGAGTGACCATCCGAGAGAAAGAGAGGAAGAGAGAAAGAGAGGAAGAGCGAGCGAGCGAGAGAAGAAGGGGAAGAGGGAGGCCGTTCACTGCTGTTCGTCGCCGCCGTCGAACCACCGAGTCCTGCCTTGCCCCGCCGTCTTTGCTTGCTGTGTTGTGCCCAGATTAGAGATTAGAAAGATGCCTCTTTCACCAGTTGTGCCTGGTACCTTCTATGGCATACCTACTGACGTTGAGGTGGAG	10	NO HIT
PE-XY-001&&MG-035&&G02	410	PE_SGTON9145_410_BC	2	79.634	AGTTCTTCATATGCACCGAGAAGAC	ACTGGGACGCCTCCGCCTTGGAACTTCGATTGCACTTCACAAGAGGTTGTGGCTAGGATGTCGAATCCAAAGGTTTTCTTCGACATATTGATTGGTAAGATGAAAGCAGGCAGGGTTGTGATGGAGCTCTTTGCAGACGTCACGCCCAAGACTGCCGAAAATTTCCGCGCACTGTGCACCGGGGAGAAGGGGATCGGCAGATCTGGGAAACCGCTGCATTACAAGGGATCAACCTTTCACCGTATAATCCCAAAC	5	gb|ACG70968.1| cyclophilin [Ziziphus jujuba]	0.86	4e-63	peptidylprolyl isomerase	20	0.8385	6	P:protein folding; F:protein binding; F:cyclosporin A binding; P:signal transduction; C:cytosol; F:peptidyl-prolyl cis-trans isomerase activity	EC:5.2.1.8
PE-XY-004&&RS-006&&E07	405	PE_SGTON9806_405_F2	2	79.75	GCTTTCTATAGCACTCACCAAGGTT	CACGCGTCCGCTTATTCAAGAAAAAAATAGAGAGACATGGTGAGAGAGAGTCAAGAAGAGGATGGGCTCTCAACAGGCTCTCTGCTTCTCAAAGAAGTATCAAATTGTGGCAGTCACGGCGACTCTGTATCTTCCAGTGATTCTTCTGTTACAGTTCTTCTTGTATTTAGCACACTGGTCGCTGTTTGCGGGTCTTTTGTGACAGGATGCGCTGTGGGTTATTCATCACCAGCTATGTCAGGTATAATGGAGGAT	5	ref|XP_002512322.1| D-xylose-proton symporter; putative [Ricinus communis] gb|EEF49774.1| D-xylose-proton symporter; putative [Ricinus communis]	0.61	5e-28	protein	20	0.7695	5	P:transmembrane transport; P:oxidation reduction; F:sugar:hydrogen symporter activity; C:integral to membrane; F:2-alkenal reductase activity	EC:1.3.1.74
CL356Contig1	871	CL356Cntig1_871_F2	2	79.852	GCATCTTTTTGTCAGACTTAGATGG	TTTTGGAAGAGAAACCTCGGATTGATTTCAATGTAGTTACGACTTTCTCAATGTACTTACAACTTTCAAAGCCAGATAATGACATATATACTAAAGATTGTTCCAGAGATTATTTCTGAGCTGAATTAGATCTTGCCACGAGGACCCAACTTCGGTGGAAGTTGAGGACCCTTCTTGATCGGCAGAATGTCACCAGAAGCCGTGGCACTGAAATAAGCAAGAGTTGAGCCCCCTCCCAATATCAAGAACTTGAGC	5	gb|ACU13191.1| unknown [Glycine max]	0.95	8e-60	40s ribosomal protein	20	0.962	8	C:nucleolus; F:structural constituent of ribosome; C:plasma membrane; P:ribosome biogenesis; C:cytosolic small ribosomal subunit; C:chloroplast; P:translation; F:nucleotide binding	EC:3.6.5.3
CL4824Contig1	424	CL4824Cntig1_424_F2	2	80.023	GCTGTCATGTAATTCTTCACCAGTT	CGGTCCGGATTCCCGGGTCGACCCACTCCTCCGTGTTAATCAGGCAGAAGATTTATTGCATCGCACTGGTATAGATGCCTTGGCGGTGTGTATTGGAAATGTTCACGGAAAATATCCTCCCAGTGGTCCAAAGTTGAGGCTTGATTTGCTTAAGGACCTGCAATCTTTGACATCCAAGAAGGGAGTCTCCTTGGTGCTTCACGGAGCTTCAGGCTTGTCGGAGGAACTCATCAAGGAATGCATCCGATTGGGCGT	5	ref|XP_002530473.1| Fructose-bisphosphate aldolase; putative [Ricinus communis] gb|EEF31896.1| Fructose-bisphosphate aldolase; putative [Ricinus communis]	0.58	2e-31	ketose-bisphosphate aldolase class-ii family protein	13	0.632308	4	P:glucose catabolic process; P:cellular carbohydrate catabolic process; F:catalytic activity; C:nucleus
GL-XY-002&&CN-007&&D09	777	GL_SGTON1337_777_BC	2	80.309	ACCCTGGAGAATCTCATCTACATTG	CGGGTCGACCCACGCCGTCCGGCTTGGACCATGTGATGACACCAATAATGCAGCAATTTCGGGAGATCGAAACTTGTATCGAGTGTTCAGCTTACAAACAAATTCAGATCCCAGAGGTTTTCTACTATGCACAAAAGGCTGTCCTTCATCCTACCGGCCCACTATTTGATCAGGAGACACAAACTCTAAAGCCTCGCTGTGTCAGAGCCCTGAAGCGCATTTTCATTCTCTGCGATCAAGATAGGGATGGTGCCC	5	gb|ABR67417.1| ATP/GTP/Ca++ binding protein [Cucumis melo]	0.83	e-124	protein	20	0.85	9	F:calcium ion binding; C:mitochondrion; P:embryonic development ending in seed dormancy; P:small GTPase mediated signal transduction; P:pollen tube growth; P:response to abscisic acid stimulus; P:mitochondrion organization; F:GTPase activity; F:GTP bindin	EC:3.6.5.1; EC:3.6.5.2; EC:3.6.5.3; EC:3.6.5.4
UR-XY-001&&BA-029&&E02	153	UR_SGTON11690_153_F2	2	80.446	GGTTTGTGCCAATAAGTTTTTCTAG	GGCCCGCTGTTAACGACTCACTATAGGGAAAGCTGGTACTATGCAGGTACCGGTCCGGAATTCCCGGGTCGACCCACGCGTCCGCTTCCGCAGGATGATTTTGACACGACCTTGAGCGAGGATGAGGATATTGAGATGAAGTCCAACTGAGTGGTTTGTGCCAATAAGTTTTTCTAGTTTGGACACAGCCCCTCTTAGATTATTCACCTTACTGTAGAATATGCagagagagagagagagagagagagagagaga	5	NO HIT
CL6577Contig1	352	CL6577Cntig1_352_BC	2	80.679	GAACTCCGCTCATCTAATTTATCTG	GCGTCCGCAAACAGAAGCAACCGAGCAACCTCAGGCTGAAAAAGGACTTGAAACGACAAACCCCAGCTCTTCGCCAGGCGAAAGTTCTCTAAACATGAACAAAAGGCAGAAGGTTTCAGAAGCAAGGACTACTGATGATGACAATCCAGATGAGGGCGAGATAGGTCTTCCATCTCCGAAACGAGTGAGGGGCCATGAACCCTAAGCTGGAGCAGCATCCTTTCAAGGTCTTGAAGAATGGAGAAAGAGAAGGAT	5	NO HIT
CL6581Contig1	766	CL6581Cntig1_766_BC	2	80.951	GCATCGACTCGATATATGATTGGAA	CGGTCCGGATTCCCGGGTCGACCCCGCGTCCGGGAACATGCCTCGGTTGCTTGATGACAGGATTCTCATTCTACTTCCAGGACCTTCAAGTGTGGAAGGCTTTCACTCCGATCCTGGCTCTTGTCGGTGTGCTGGTTTATACAGGATCATTCTCTCTAGGCATGGGAGGAATTCCGTGGGTTATAATGTCGGAGATATTTCCTATAAACATGAAAGGTTCGGCTGGTAGCCTCGTGACGGTGGTGAGCTGGTTAG	5	ref|XP_002512323.1| sugar transporter; putative [Ricinus communis] gb|EEF49775.1| sugar transporter; putative [Ricinus communis]	0.84	2e-59	general substrate transporter	20	0.834	6	P:transmembrane transport; P:oxidation reduction; F:sugar:hydrogen symporter activity; P:carbohydrate transport; C:integral to membrane; F:2-alkenal reductase activity	EC:1.3.1.74
Microsatellite		embra110	2	80.969
CL2206Contig1	1131	CL2206Cntig1_1131_F2	2	81.733	CAGGCCATCTATTAAGTAAAACGCG	CGGTCCGGATTCCCGGGTCGACCCACGCGTCCGCAAAATCTCTCGATCTTTTCAAGGCCGCTCACAGCTTCTTCTTCTTCGCTTCGCATCCGCGGAAATCGAACCGCGCCGCCGCCGATTCGCCGCCTCCCGCCGGTCGATCGCCGCTGCAGTTGACCATTTCGAGCTCTCGCCGGAGCAAATTTCATCATCATTTTTTCTTTTTGGGCGATTTTTTCTTCTTTTTTCGGAGAATTTTTTGTGTGGAGTTTTTGG	5	ref|XP_002512480.1| conserved hypothetical protein [Ricinus communis] gb|EEF49932.1| conserved hypothetical protein [Ricinus communis]	0.72	3e-84	protein	20	0.7095	0
GL-XY-001&&RS-051&&G09	184	GL_SGTON1250_184_BC	2	82.101	GATCTTGTGAAGTTGAGGCATGTCT	GGAATTCCGGGTCGACTCCGCGTCCGAGAAGGCCATCGCCGAGGAATCGTCGTCCTCGTCGTTACCTTGATTTGTATGTTTCTCTGTTCTTGCTGGTACCCATTCCCCGCAAAAGAGAGTCTGCCATGGGGGGTTGTTCTTGCTGTGTGTAGTTCATGTGATATGTCAAGAGAAGGATGATGCGATCTTGTGAAGTTGAGGCATGTCTGAAGCATATCTGTAATTAGCTGAAGTTTGGTGTTGCAGAGTATGTAA	10	NO HIT
CL7540Contig1	263	CL7540Cntig1_263_F2	2	82.319	GTGGTTTGTGCCAATAAGTTTTTCT	CCCGGGTCGACCCACGCGTCCGCATTGTTTGCTACTCTCATGTCCATATCCAATGCGGGGAGCGTGTTAGGTGGGCTTATTGGTGCTGGGCTGGACACAGCTCTTTGGTATCACCAAAGACAGGTTTGACAATTTGGTCTTTTTGATAGTGCTGTGCAATCTCAGCTCGTTGTTGCCCTTGCCTCTCCTAGGCCTCCTTCCGCAGGATGATTTTGACACGACCTTGAGCGAGGATGAAGATATTGAGATGAAGTC	5	NO HIT
CL1Contig138	405	CL1Cntig138_405_BC	2	82.74	GCATTGTTATTGGGTAGTAAGTTTG	CCCGGGTCGACCCACGCCGTCCGGAACTCGGGAGTAGAAAGCTGACGATGGAGGAAGCGAAGGGATTGGTGAAGCATGTGCTGCTCGCCGAGTTCAAGGACGAAATTCCACCTGACCAGATCGAGCAACTCATCAAGGGTTACGCCAATCTCGTCAACCTCATCGAACCCATGAAATCATTCCACTGGGGAAAGGATGTGAGTGTCGAGAACTTGCACCAAGGCTTCACACACGTCTTCGAGTCAACGTTTGAGA	5	ref|XP_002272048.1| PREDICTED: hypothetical protein [Vitis vinifera] emb|CAO17720.1| unnamed protein product [Vitis vinifera]	0.82	6e-48	pop3 peptide	20	0.884	2	P:defense response to fungus; P:defense response to bacterium
CL2167Contig1	1112	CL2167Cntig1_1112_F2	2	83.265	CTTCTCTGATCTCCAAAATCATGTG	CGGTCCGGATTCCCGGGTCGACCCACGCGTCCGGGATCGGTTGCTGGTTTTCTGAGTCAGGATAATGTTGAAGTTGGCAATCTCATTGTAAAAGATCAAGTTTTCATTGAGGCCACACGAGAAGGAAGTCTTTCTTTTGTATTGGCGAAGTTCGATGGAATCCTTGGGCTTGGCTTCCAGGAGATCTCTGTTGGGAATGTCACCCCTGTCTGGTACAATATGATGCAGCAAGGTCTGGTGGATGACGACGTATTC	5	ref|XP_002319454.1| predicted protein [Populus trichocarpa] gb|EEE95377.1| predicted protein [Populus trichocarpa]	0.72	e-163	aspartic proteinase	20	0.8425	3	P:proteolysis; F:aspartic-type endopeptidase activity; P:lipid metabolic process	EC:3.4.23.0
CL1670Contig1	484	CL1670Cntig1_484_F2	2	83.296	GTGCGTAATGAAGAGTTATTCAACA	CCCGGGTCGACCCACGCCGTCCGATAGAAACCACACACTTCATGCAGACTGCACCTTGGTTGGGTATGATTCCAGGTGCAGATGGGCAGATAATGCAAGCTCAAGATGGTGGAGTCAGCCCTATAGTTAACCTTTTCAAATCAGCAACCACTGCCATTGTTTCTAACCCTATTTGTGCAAGTCCCATGTCCTTTCACACCATGGCAAAACAGGCTGAAGCTGCTGATTTACTGTACAAGGCTAACATAAATACAG	5	ref|XP_002325366.1| predicted protein [Populus trichocarpa] gb|EEE99747.1| predicted protein [Populus trichocarpa]	0.75	3e-29	protein	12	0.885833	4	P:actin nucleation; F:transcription activator activity; P:trichome morphogenesis; C:SCAR complex
GR-PU-003&&MG-039&&E07	417	GR_SGTON3910_417_F2	2	83.706	CTTCAAGTTGTAGGTTCTTACTTGT	CTGTTAGGCAAAGGGGGATTACATATCTACAGAATCAACTAATATCGGATATACTACAAAGCAAAAGTCAAGTGTCTAGAATGGATGATGGAATTAATATAATCAAATCTAAATTTAGAGGAAAAAAGGTTCTCGTTCTTCTGGATGATATAGATGACAAGATTCATCTTGATGCGTTGGCTAAGAAACGTGATTGGTTTATGACAGGAAGTTTGATCATTGTTACCACTAGAAATGAAGCCATTCTTGATCAAT	5	gb|ABV30897.1| NBS-containing resistance-like protein [Platanus x acerifolia]	0.4	1e-37	nbs-containing resistance-like protein	20	0.5765	7	F:transmembrane receptor activity; F:ATP binding; P:apoptosis; P:defense response; P:signal transduction; C:intrinsic to membrane; P:innate immune response
GL-XY-002&&CN-021&&A02	149	GL_SGTON1417_149_BC	2	83.913	AGATCCTGTAAATCAATTCCGTACC	CCCGGGTCGACCCACGCGTCCGAAATGTCACCGCTGGCCTTTGATAAGCTCGTGAACGACAGTATACAGGACCAGTTGCTATTGCTTTACCTGGCGAGCATCACAAGGACACAGCTCAGCTTAGCAGAGAAATTGAACACGGCGGCACAGATCCTGTAAATCAATTCCGTACCCACTCTAGCGCCTGAAGGGAAATTCATCTGGCCTGGTCTTGTTTGTCGGTGTACGGTGACCACCATTAGATTGCTGACGATT	5	NO HIT
PE-XY-001&&RS-013&&A07	330	PE_SGTON9498_330_BC	2	84.37	CAATGCTGCTGTTTTATCTACCCTA	GGCATGATTAGTGAGAATAATGTGGACACTGGCGTCGAGCTGCTTTCTTTGAAGAAACTGGCGACACCTTACAAAAGAGTTATAGCTGTATGCCTGAGGCCTTTGGAAAAGCTAGCAGCAAAATTAGCTGAAGGTCTGGAAACTTCTGCTGATAAAAGCTACCCACTTTCAAATCAGTTACTGTCCCCTACTGACCTTCATCTTGATTCATCTTGCTATGAACCACTACATCATTATCAGCTGTATGCGTGGGGT	5	ref|XP_002528131.1| conserved hypothetical protein [Ricinus communis] gb|EEF34261.1| conserved hypothetical protein [Ricinus communis]	0.56	3e-34	conserved hypothetical protein [Ricinus communis]	7	0.624286	2	F:molecular_function; P:biological_process
CL6543Contig1	317	CL6543Cntig1_317_F2	2	84.586	GGAGTTACATTCTTGTATATGCCAT	CGGATTCCCGGGTCGACCTCCGCGTCCGCCCACGCGTCCGCTCAAAGGGCTACCTGAGCCTCAGTTCAGCTCAGAAGACTACATGATGCTCTACACTACTCTACAATATGTGTACGCAGAAGCCTCCGCATGATTACTCCCAGCAACTCTATGACAAGTATAGAGAATCTTTTGAAGATTATATCACGTCAACAGTAAGGAAAATTTACCGTCCGCAACTCCCTTTTTCTGTTATATTGGTGGATTGTCTTCATT	5	NO HIT
GR-TS-002&&CN-009&&F07	199	GR_SGTON6662_199_BC	2	85.434	GTTATGTATGGCAAAACCGAAGTTT	CGGTCCGGATTCCCGGGTCGACCCACGCGTCCGGGAATGGCAGAGTACATTGGTCATCCTGCACATATTGAATTCGCGAACCAGCTCGTTCCTGTACTGGAGAAACTAGTCGTGATCGACTACAAGCCGACCATTGTCCATACCTGAGTTGGCATCGCATTGGAAGCTCTGCAAGCATTGTGATTGAATAATAAGTTTGTTATGTATGGCAAAACCGAAGTTTTTTTTTAACTGTGCCATTATATTGGTAAGGTG	5	NO HIT
Microsatellite		embra333	2	85.651
GL-XY-002&&CN-017&&A11	413	GL_SGTON1392_413_BC	2	86.172	GTTCTTTCAAGTCCGGAATAATTGA	CCCGGGTCGACCCACGCCGTCCGAGATGTGTTTGAGTGTAGGTGTTGTGGAAAGGATTGAAGAGATTCAAGAACTTAAGAGTTTATTTACCCTGTCCTTGGCTTGAGGATTCTCGGAGGTTCTTGCTGCCTGTCTCATTGGGATCAACTTATGCTGATGCTCTAATCCAGGAAAAGGCTTGGTAATTTAGGCGCCTGGGTTCTAACAATCTGAAAGGCGTATCAGCGTGCTAACATGCTGCTTGTATTAAAAAAT	5	NO HIT
CL928Contig1	441	CL928Cntig1_441_F2	2	86.68	GGTACTCTGATAAACACTGGATTTC	CTGCGGTACGGTCCGGATTCCCGGGTCGACCCACGCGTCCAGGGAAGCCTCTAGGAAACTTCTCATTCTCAAGTCAACTTGATTCTGCTGAGCCAAGAGTTGGGCATCTTCACTCTTCTTCTCCCTCCCAGCCCTTTAATAATACTTCGCGAACGCTCACGCATAAAGGGCCAGTTCATCAGTTCCTCTTCAGAGCCTCCGTCGGAGATGGGAAAGTTGTGTTGCTCATCGGAAGAAGAAGAAGAAAATGGCGGC	5	NO HIT
GR-PU-003&&GO-074&&H02	239	GR_SGTON3197_239_F2	2	87.032	CGGCTATACTTGTTTCTGATGTATA	CCACGCGTCCGAAATCTGTTGATGCATGTCTCTTCCCAGCTGTGCAATTAGCAGGATTACTCAAATGCTCCTTTTCAATCCCAAGTCCTAATATTGTTGACAGGACAAAGTACTCTCAGTTAATGACATTTGCACAGTGATCTTGTGGAACTGTACGGCTATTGGATGGAACTGTACGGCTATACTTGTTTGTAAATCAACCTGATCAAGAGATGCAAGTGACTGGCGTGGAACTATACGGCTATACTTGTTTCT	5	NO HIT
GR-TS-002&&CN-030&&C02	278	GR_SGTON6910_278_F2	2	87.548	TGCTGCTGTCAATCTTCCTGTCAAA	TCGAGCACTCGCGCACGAAGATGGGGTTTCGGCTCAACCTGCTGGTCCTCGCGGTGGCCCTGCTCTCGACTCCGGCGCTCTCCGATCTGGTGTTGACCAGGGTCGATCGGCGCGTTGATTTGACATCGCACATCGTGCGGATTGCATCAACACTAAAGGTCGAGAACACGGGAAAGGATTCAGTATCAGAGGTTCTGTTGGTCTTTCCTGAACGCCAGGCCAAAAACTTGGCATACCTGACGGCTCTATCTAGCA	5	emb|CAN59776.1| hypothetical protein [Vitis vinifera]	0.62	1e-38	dolichyl-diphosphooligosaccharide-protein glycosyltransferase	11	0.708182	3	F:transferase activity, transferring glycosyl groups; C:membrane; C:endoplasmic reticulum
GR-XY-006&&RS-057&&H01	506	GR_SGTON8231_506_F2	2	87.806	GAGCATATAATCTCCATTGACTCAT	TCCCGGGTCGACCCACGCGTCCGGAGAGAGAGAGAGAGAGAGAAACAGAGAGAGAGATATCCAGAAGGAAATGATGCGATACAGAGAGGAAAAAGAAGCTAAGAAGGAGGCATTCAGGAAGTACTTGGAATCAAGCGGGGTCGTCGATTCGCTCACCAAAGTTTTGGTTTCCTTATACGAGCAGAACGACAAGCCCTCTTCTGCAGTTGAGTTCATCCAGGACAAGTTGGGTGGTCCAACTGTGTCCGAGTATGA	5	ref|XP_002332024.1| predicted protein [Populus trichocarpa] gb|ABK95740.1| unknown [Populus trichocarpa] gb|EEF12380.1| predicted protein [Populus trichocarpa]	0.71	5e-33	associate of c-	16	0.884375	2	F:molecular_function; P:biological_process
CL2066Contig1	712	CL2066Cntig1_712_F2	2	88.44	CGAAATTTTGCTCGCCTTATATGAA	GGGTCGACCCACGCCTCCGCTCTCTCTCGCGCTCGAACATCCGAAATCGCAGCGCTCCGATTCCTGCGCGACCTCTCCGATCGACGAATCCGCCCGCCATGTCTGCAGAATCAGCCAGCGCAATCCAAAGAAACCAGGTTGACCTGTCGGACTTCATCGACTGGTCCGGCGTCGAGTGCCTCAACCAGAGCGCCTCCCACTCCCTCCCCAACGCCCTCAAGCAGGGTTACAGAGAAGATGATGGTTTGCTTTTAG	5	gb|ACU13740.1| unknown [Glycine max]	0.86	2e-84	protein	20	0.855	1	P:cell redox homeostasis
GL-XY-001&&RS-053&&E03	289	GL_SGTON1261_289_BC	2	88.494	GTGTTTGTTGAATGTCGTCAACGAG	CGCGTCCGGCGAGAGAGAAGAGCCCCGGCTTGAAGATCCTCTGGCTCTGGACCTTCGGCACCGCTGCTGTGTTGGTGACGAGCGTGATCAGGACGAGGATGCAAGACATGGAGCAGCTCATGAACGCCGCCGGCGAGCCGGACCATCCCCCTCAGCGTCCTTCCTCCGACGCCGTCGTCCTGCTCGACCCGTCTTCGGAGCAACCGGACCAAGCCCTTCGGGACGACAAGATCTAGCGACCGTTGAAGGGTCCGA	5	NO HIT
CL38Contig1	836	CL38Cntig1_836_F2	2	88.616	ATCTGTCATTTAATGTGAGCATCGT	AATGGTCACCTGCAGGTACCGGTCCGGATTCTCGGGTCGACCCACGCGTCCGAAGACCGCTCAGCCCTTCATTTCTCTCCCTCTCTTCATCTCCATCGCTTCAAGGCCCTTGGCTATTCTTTTCGTCAAGTCCTCCATGGCCATGGCTACTCAAGCTTCCCTCTTCACCCCAGCCCTCGCCGCCCCGAAGTCCGGCGTCGACCGCGTGATTGCACCGTGGAAGCAGTCGGCGTCCTCCCTGGCCTTCGCCGCCAC	5	gb|ABQ63097.1| photosystem I subunit PsaD [Glycine max] gb|ACU14192.1| unknown [Glycine max]	0.78	4e-86	psi reaction center subunit ii	20	0.783	4	C:photosystem I reaction center; F:protein binding; C:chloroplast; P:photosynthesis
CL5024Contig1	534	CL5024Cntig1_534_F2	2	89.183	GGTGTCTACTACTGAAATGAATTAC	CCACGCGTCCGCTCGCTTCTCCTCCTCCTCCCTCTCATCGCCATCCTCACTCATGGCCACTAAAGCGACCAAGCTCGTCTCCACCCTCTTCTTGGTCTCCGTCTTCTCGCAATTAACCGGAAGAGCGAGGTCCGACGAGCCGTGCGCCTATCCGTGCTACCCGCCCCCCACTGGCACCGGGACTCCGGTCACTCCAGTGACGACCACGCCGCCTTCTCAGACAGGGAATTCGCCTCCCAATTACTTCCCGCCGCC	5	NO HIT
GL-XY-002&&CN-009&&B10	427	GL_SGTON1356_427_F2	2	89.479	GATTTTGCTGCTGTCAGAAAGGAGA	CCCGGGTCGACCCACGCGTCCGTCTCTCTCTGGCCTCACGCGCATTTCCATAGGCAACCAACAGCAGCAGAAAGTAAAGTTCCTGCGGCGATATCGCGCGATCCGAGTCGCGAGCTGAGGCCCCGACCCCGACGATGGAGAACCTGATCAGCCTGGTCAACAAGATTCAGCGGGCCTGCACGGCCCTCGGCGATCACGGCGAGGAGAGCACTCTCCCTACCCTCTGGGACTCCTTGCCTTCCATCGCCGTCGTCG	5	ref|XP_002464904.1| hypothetical protein SORBIDRAFT_01g028560 [Sorghum bicolor] gb|EER91902.1| hypothetical protein SORBIDRAFT_01g028560 [Sorghum bicolor]	0.77	1e-37	dynamin-related protein 1a	20	0.8695	8	C:phragmoplast; F:GTP binding; F:protein binding; P:cell cycle; F:motor activity; P:cell division; F:GTPase activity; C:microtubule	EC:3.6.5.1; EC:3.6.5.2; EC:3.6.5.3; EC:3.6.5.4
GR-TS-001&&AF-039&&F06	126	GR_SGTON6230_126_BC	2	89.813	CTTGATAAGTTGACTGTTGAGGAAA	AATGGTCACCTGCAGTACGGTCCGGAATCTCGGGTCGACCACGCGTCCGGGAGAAGTTCCACGAGGTTGCTGAATCTCAACAGAAGAAAGAGGAAAATGAAGATGCAAGAGCAACTGCATCGCTCCTTGATAAGTTGACTGTTGAGGAAAAGAAAACAGAAGATAAATCAGGTGAAGATGTGCCAGTATCAAAGGAAGGCGAAACGGTAACTGAACCTGCCCCAGCAGATGGGGATAAGAAAAGTGAGCCTGGTT	5	NO HIT
SP-FX-002&&CN-050&&H09	226	SP_SGTON10895_226_F2	2	89.873	TACTACTGCAACGGAAACAGAGGAA	GATTCCCGGGTCGACCCACGCGTCCGGCGGCAGCTGTTCCTGAGGAGCTACCAGTTCAGCAGGAAGCGGAGCCTGGGCGAGCGGATTCGGCGGTCGCTGAGGCGGGTCAAGCGGGTCGTCTGGCTCAGGCTCCGGTCGGCTCGCCGGTTCCGGAGGCTCGTCTGGGCCAGGCTCTGCAGATCGGTCCGGCTTCATCTCCACGGCGGGCACGGCTGTTCTTGCGTCTACTACTGCAACGGAAACAGAGGAAGGAGA	5	NO HIT
Microsatellite		embra091	2	89.983
CL4277Contig1	791	CL4277Cntig1_791_F2	2	90.322	GTTGCCTCATTAGCTATTATAGAGT	TTCCCGGGTCGACCCTCGCGTCCGCCTTGATCTGCAACCATGGAATGGTCAAGACCCACCCAGCAAGGTGATATACCTACTCCAAGGGCAGGACATGCTGGTGTAACTATTGGAGAAAATTGGTTTATAGTTGGTGGTGGTGACAATAAGAGTGGGGTATCAGAAACCATTGTTCTGAACATGTCTACATTAGTTTGGTCTGTTGTGACCACTGTTGAAGGGCGCATTCCAGTTGCTAGTGAGGGTTTGAGTTTG	5	ref|XP_002512412.1| acyl-CoA binding protein; putative [Ricinus communis] gb|EEF49864.1| acyl-CoA binding protein; putative [Ricinus communis]	0.83	9e-61	acyl- binding family expressed	20	0.8555	8	P:response to jasmonic acid stimulus; F:protein binding; P:lipid transport; F:acyl-CoA binding; P:response to ethylene stimulus; C:nucleus; C:cytosol; P:response to light stimulus
CL5851Contig1	526	CL5851Cntig1_526_BC	2	91.177	GGAATTCTAGCTGAGACTATTTTTG	GGTCCGGTCCGGAATTCCGCTTCGACCACGCGTCCGCAGGTTTTGTTGGGTAAAATATCAACGGGAGCTCAAAATGACTTGGAGAAGGTGACGAAAATGACCTATGCCCAGGTAGCAATATATGGCTTCAGCGACAAGGTGGGACTCCTGTCCTTTCCTCAGAGAGAAGATGGATTTGAGATGAGCAAGCCCTACAGCAGCAAGACTGCAGCAATTATTGATGGTGAGGTGCGTGAGTGGGTAAACAAGGCATAT	5	ref|XP_002530989.1| Mitochondrial respiratory chain complexes assembly protein AFG3; putative [Ricinus communis] gb|EEF31401.1| Mitochondrial respiratory chain complexes assembly protein AFG3; putative [Ricinus communis]	0.75	3e-62	aaa-type atpase	20	0.836	9	F:zinc ion binding; C:mitochondrion; C:integral to membrane; F:ATP-dependent peptidase activity; F:metalloendopeptidase activity; P:proteolysis; F:ATP binding; F:microtubule-severing ATPase activity; C:chloroplast thylakoid membrane	EC:3.4.24.0; EC:3.6.4.3
GL-XY-001&&RS-054&&B10	256	GL_SGTON1270_256_F2	2	91.183	CAGAGTCCATTTCGCTTGAGTAAAA	CGTCCGGGAAACTAAAGGGCGTACACTGGAAGAAATACAGGCTACCATGAATCCATTTTAAGTAGGAAAGTAACGCCGGAATTTCTCTTGCAGATGCATCGCCAATTATGCAGTACCCAGTTTCTCGACGTCTGGGCCAAGAGGAGAAAGTACATTCGGCACGATCTTGTTTCCATGGTTATCAACTTATCATGTAGGAGGTCGATGAGACAATGTGACGGTGGAACTGTCAACTTGGTCTCGAGATCTAATAAT	5	NO HIT
CL1313Contig1	872	CL1313Cntig1_872_BC	2	91.888	CTTAAACATATAGTCCGTGAGTTAG	CCACGCGTCCGGATCGACTGCCCAAAATTACGAAATCCGCCACTCTCCTCCGTGGTTCCTCCGCCAGACCTGAATCGGAAGCGACCGGCCGATCGACCGACCGACCCGCCATGGGAACGCCGCCGCGACCCAGACGCGCGAACCTGCTGCTGCTGATCGGCCTCGTCCTCACCTCCGCCCTGTCGCCGGCGTCGTCGCTGTCGGTGACGGTCAACGACGTCGAGTGCGTGTACGAGTACGTGCTCTACGAGGGCG	5	ref|XP_002517064.1| coated vesicle membrane protein; putative [Ricinus communis] gb|EEF45227.1| coated vesicle membrane protein; putative [Ricinus communis]	0.89	4e-90	coated vesicle membrane	20	0.8375	4	C:cytoplasmic membrane-bounded vesicle; C:integral to membrane; C:vacuole; P:transport
CL779Contig1	417	CL779Cntig1_417_F2	2	92.412	ATGGGCGTATACTATGTTGTCGTCA	CGGTCCGGATTCCCGGGTCGACCCACGCGTCCGAGACCACTTTCACTTTCAGCTTTACTCCCGAGAGACCAAGAAACATGACGCCCATGCCTTCTTTCTTGCTCATCCTGTTGACTCCCACTTTTCTGTGCCTGGCTGGAGCACAAGACAGAGCCCCCCATGGCCTAGCCAATGAAAACCCCATGGCCTTCTCACCTTCGGCATACGATTTCTTCCACCCAAACACGCAACAGACCACTGGAAAGAACCCATGCG	5	ref|XP_002530281.1| conserved hypothetical protein [Ricinus communis] gb|EEF32088.1| conserved hypothetical protein [Ricinus communis]	0.5	8e-23	conserved hypothetical protein [Ricinus communis]	3	0.616667	0
GR-YL-001&&CN-007&&A07	194	GR_SGTON8798_194_BC	2	92.412	TCGTTCGGTGATGGTTTGATATGTA	CCACGCGTCCGCTAGTTCTAGATCGCGAGCGGCCGGGTGATGGACGTACTTGTGCCGGTGATGGAAGTACTTGCGCCGGTGATGGAAGTAGGGAGCACTATATCGGACGCCTTGAATTCTGATGGTATGCAAAACTGAGTTTTGTCTTAGCTTTCTCCGCTATGATCGATATGTAGTCCGCCGCCGTGATCCCTCGTTCGGTGATGGTTTGATATGTAGTCCCGACGTATGATATGCACTTTTTTTCCCCTCTAT	5	NO HIT
GR-XY-006&&RS-014&&E01	87	GR_SGTON7842_87_F2	2	92.916	GGTGTGTATATGTGTTCTCTTTCCC	GGTCCGGAATTCCCGGGTCGACCCACGCGTCCGAAACTCTTTGCTATGATTAGAGTTGGTTCTCAAATTAGTCATGGGGGAATAGAGGTGTGTATATGTGTTCTCTTTCCCTGTTAATTATGCGTCTGTTTTTCCCCTGATGTTGCAATCCACTAGATGTAACGGACATAATTTATATGATAAGTTAATAGCAAAGACAAGTTTGAAAAACAAAAAAAAAAAAAAAAAAAGAAAAAAAAAAAAAAAAAAAAAAAA	5	NO HIT
GR-FL-001&&GO-059&&A07	276	GR_SGTON1681_276_F2	2	93.051	GAGCAGTTTTATGGTCATCGATAAA	GGTCCGGATTCCCGGGTCGACCACGCGTCCGCCCATTTATTTGTGAGAAGTGAAAGCATGGAAGAGTACCTAGACAATAAATGAGACATAAATTACAATAGTCTCTCTTATCTTATTGTATGCTTATGAATTTAGAAGCTTCTATTTATGTTTGTGTGTGAAACTTGAATGATGCATGGTGATAGATCGTCTACTCTACTATACACTGTTGGAGATTCAATGTGATGAATAACTTTTGTGTCGGAGGGTTTTTTG	5	NO HIT
SP-FX-002&&CN-004&&F06	205	SP_SGTON10411_205_F2	2	93.506	AGGATTATGTAAACTGAGGCATGCC	GGTCCGGATTCCCGGGTCGACCCACGCGTCCGATTGTCTTCATAATTTTATGTGATGCTCCACCTGATGTGGAGAAAATCCGGGCCTCCATTTCTGTTTCCAAATTTGGTTTCTCAATGTATTCCTACTTTTCCTTCAGTTCACGCACGATACCCCTGACAACAGACCCTAGGTAGAAATGGAATGACAGCTAAAGGAAAAGAAAGGATTATGTAAACTGAGGCATGCCCACCGATAAAGAGTAAAGGTCTATTT	5	NO HIT
CL1174Contig1	1142	CL1174Cntig1_1142_BC	2	94.053	TAGTCCCAATATACATGTGGCTGAA	CGGGTCGACCCACGCGTCCGCCCGCATCGTCCCGACAAACGTGAGCCTGTCCGGAGAGCCAAGAAGTTTAGAACCCATCAAAATTTCTGGGTCCGGGCATGTGGGTTTTTCTTGCTGGGCACTAAAGGTCGCTACTTTTTTCAAGAATTGGTTGGTAATCGTTGGTGACGCATGGCTTCTTCGCTGCTTAATGGAGCTGAATACGCGGGATTGATGAGGAGGGTGTCCCCAAAAGGGTTGGGCTTTGGGGGGTCG	5	ref|XP_002520956.1| chloroplast inner envelope protein; putative [Ricinus communis] gb|EEF41373.1| chloroplast inner envelope protein; putative [Ricinus communis]	0.79	e-157	mpbq msbq methyltransferase 2	20	0.848	4	P:metabolic process; C:viral envelope; F:methyltransferase activity; C:chloroplast inner membrane	EC:2.1.1.0
CL4566Contig1	416	CL4566Cntig1_416_BC	2	94.445	CAGATAGATTCCTTTTCTAGACATG	ATGGTCCCTGCAGTACGGTCCGGACTTCAGGGTCGACCACGCGTCCGGGCTTATTTCGGGATACTGCTTTTGAACCAGGATCTACCGGCTGCAATGAGGTTGTGTCTTTATGAAGGCCCTTTTCTGCCGGTCCCTAGTCATTTGTCTGGATTGGTCCTCTAGTTTCTGGTCTGTCAAATTGGTCCGGACAAATAGAATCGAGTCTGGGATTAGACGGGAGTTTATGGTCTTGGGTTTGTTGAAGGTTTTCACTAT	5	NO HIT
GR-PU-003&&MG-013&&F12	299	GR_SGTON3522_299_F2	2	94.87	GGACGTTATTTGACCTTCAAGAAAT	CACGCGTCCGGCAGAGTGCATGCAGCAAGGAGGCTCTTTGAGTATCTACAAGAAAATGCTCTTAATTTCCCTGTTATTCACCATCTTCAATTTCCAGATGGGACTCACCGGGATGACCTGGTAATTGGTGCCGGAACAAATGCAGGAGCCCTTCTGGTAGATGGACTTGGTGATGGAGTCCTCATAGAAGCGCCGGACCAAGATTTGGAGTTTCTGAGGAATACTTCTTTCAATCTACTGCAAGGCTGCAGAATG	5	dbj|BAF98296.1| 4-hydroxy-3-methylbut-2-en-1-yl diphosphate synthase [Hevea brasiliensis]	0.85	1e-89	hydroxymethylbutenyl 4-diphosphate synthase	20	0.866	8	P:systemic acquired resistance, salicylic acid mediated signaling pathway; P:isopentenyl diphosphate biosynthetic process, mevalonate-independent pathway; P:response to bacterium; F:4 iron, 4 sulfur cluster binding; P:terpenoid biosynthetic process; C:chl	EC:1.17.4.3
CL6302Contig1	580	CL6302Cntig1_580_F2	2	95.708	GAAATTCTTGTCAGTTTGTCCATGT	GTCCGCGGAATCTTCACAGCTCTCACTGGGCCTATTGAGGGATAGAACTTTAGACATTTGGCGGTCTTCATGCTCCGCAGGTAAATGTACGGCATTTGCATCAGAATTATTCTTTGAACCCAATACTGTTGGAGTGTTGGGACTTAAAGCATGCGGGCTTCTGAGGACTCGTGATTTCTGCCATAGTTTATGTGCCAAACACGAAATATTAGCAGTGCAGTGCGCTGTGTAATCAAACCTGGCTGGTTAGTTCAC	5	NO HIT
CL1842Contig1	309	CL1842Cntig1_309_F2	2	96.362	TAAAGACTGTCGAGAAATTGCAGTT	GGTGAGGAGCTTCCTGGAAGCTGGAAGGGCTGCTCTAAGAGCTGGAGCCAACGATTCTGCAATCATCAAGAATGAGGCCATCCCTCACGAGCCGAAGCGCGGGAGGGCATCAGAGTTGGTGCGAAGAACTGTGAAGGGGATTGTTCTTGCGGTCGCTGTCTGTATATAGCCACTAAGATCAATAGTGATACTTCTGTTGTACGCATTAAGTTCAAGGAAATACTGTTACAATGACATGTACTCGTTATGGGCATT	5	NO HIT
CL1340Contig1	687	CL1340Cntig1_687_F2	2	96.574	ATAGGACGGTCTTCTTTCTATCTTC	CGGGTCGACCCACGCGTCCGCCACCCTCCCCCCCTTTCCCTACAAATTCTCGGGTAAGAACGCGTCTCGTTCACTCCTAGTCCTCTTTGCCTTCTATGTCACTCCCCCAAAAAGCCTGTCGTCCTTTGAATTTTTTCTTGCACTTTCCATGCACCTAATAACGTCACCCTAAGAAAGGCCCGATCCTTCACCAATCCCACGAGAAGTTCCAGTTCTCTAGATTCATCCTTTTAGTTTATCTCTCTGATCGGATCA	10	NO HIT
GR-XY-006&&RS-051&&A10	178	GR_SGTON8165_178_BC	2	97.299	AGATCTACTGTCGTTAGCTTGATGC	CCACGCGTCCGCGGACGCGTGGGCTCGAACTCCTCGCATTCTCTCTCCTTTCCTCCTCTTCTTCCTCCTCCTCATCTTCTTCGTCTCGCCAGATCTCTCTCTGTAATTGGGGTCAAGTCCGCCGGGCAATCCCGGGGTTTGCCCGTTCGCCGGCCATCTCGCCGGCAATGCCGGCTCAGATCTACTGTCGTTAGCTTGATGCGCGACTCCGTGTGCTCTTTCTAATCCTCACACCAACATTTGGCGGACGGTAAG	10	NO HIT
Microsatellite		embra201	2	98.356
CL8165Contig1	285	CL8165Cntig1_285_BC	2	98.714	GTGGAGTATTGAGTTGTTTTATGCA	ACCCACGCGTCCGGCTTTCTGTATGCTCATTATTTTTCTAGCTCTCCTTTAATCAATACTAAGCTACTGATTTTTTGTATGTTACCCTGATGCACAGTTGTTCGACACGGTTGCATTCTAATGATATCACTTCGGAATTGATGAGGCTCTGTAAAGGGAGATGAAAGCTGCATTTGATGAAACTCAGAGAAACTCCCCAAACACTACGGGTTGGAGATTCGCTCAGGTGGATGCATGGAGTTCGCGCCGCTTGGC	5	NO HIT
CL259Contig1	353	CL259Cntig1_353_F2	2	99.387	GCCTGTCTAATCTAGACAATAAATG	CGTCCGACCGGGGTTGCAGGGGCCGCCGGGGCCACAGGGGGAGAAGGGGGAGAAGGGGGAGAAGGGGCCGCAAGGGCTACAGGGGCTGCCGGGCGTGTGCCGGTGCCCGTTTGGGGAGTGCCGAGGGGCGTGCCGGTGGCTGCCGGGGGAGTGCTGATGGCCGTGAGGGTGGCAGCGGTGGTGAGGATGGCGGAGGCGACGGTGACAACGACAGCAGAGTAGGGGTGGCAATGGCTACAGTGGGGCAATTAGCCG	5	NO HIT
GR-XY-006&&RS-039&&G07	204	GR_SGTON8067_204_F2	2	99.387	TAGTAGGAGATTTGATGCGATGAAT	CGGTCCGGAATTCCCGGGTCGACCCACGCGTCCGGACTAGTTCTAGATCGCGAGCGGCCTGTCTAATCTAGACAATAAATGAGACAGAAATTACAATAGTCTTTCTTATCTTATTGTATGCTTATGAATTTAGAAGCTTCTGTTTATGTTTTTGTATGAGACTTGAATGATGCACAGTGATAGATTGTCTACTCTACTATACATAGTAGGAGATTTGATGCGATGAATAAAAAAAAAAAAAAAAAAAAAAAAAAA	5	NO HIT
GR-XY-006&&RS-048&&A06	257	GR_SGTON8144_257_BC	2	100.096	ATCCGTTGAAACAGGGATGAAAGAC	TCCCGGGTCGACCCACGCGTCCGAGACGGACCGATCCCTCAGTATTTATGCTGGTGCAAGCGCAAAAGCTTGGAGGCGCAAGAACGTGATGGGAGCAAAAATGATACTGACATGAGTTTGACTAACTGAGTTTCGTTGACTTTTGAAATTACCTATCTGTATAGTAAAGCCCAAGAGCTTCTCCTTTCCTTTTCCTTATTGGCTCATGAGCTGGCGAATCTGGAGACGGGAATCAGAGATGCTGCTGGGAGGAAT	10	NO HIT
CL3171Contig1	1242	CL3171Cntig1_1242_BC	2	100.195	TATGTTGCAAAGTGTTGTGGAGATC	CGGTCCGGATTCCCGGGTCGACCCACTCGTCCGCTCTCCCCGACGAACTCCCTCCCTCTCTACCCTCGCTTTTTCCGACCGGCGAACCACCGCGAGCAACCGACGAACCAGGAGGATACCGGCGAGACGACCGCGAGCAACCGACCGGCGTGCGACCTCCTTCTCTCTCTCTGCCCTCCCTCTTTCCGACCGGCGAACCACCGCGCCGCCCCTCTGGCTCCGGTTCCGGCCCCGACTCGTCCGTCCCTTACTCTT	5	ref|XP_002314950.1| predicted protein [Populus trichocarpa] gb|EEF01121.1| predicted protein [Populus trichocarpa]	0.82	3e-93	protein kinase	20	0.8615	6	F:protein serine/threonine/tyrosine kinase activity; P:regulation of transcription, DNA-dependent; F:ATP binding; F:MAP kinase kinase kinase activity; P:signal transduction; P:protein amino acid phosphorylation	EC:2.7.112.1; EC:2.7.11.25
GR-YL-001&&CN-007&&B04	479	GR_SGTON8800_479_BC	2	100.432	GGTAGATCGTCTACTCTACTATACA	CACGCGTCCGGCCAAAAGGGTCGCCAGGGCCACAAGGGCTGCCAGGCAAGCAAGGGCCGCCAGGGGAGTGCTGGTGGTTGATGGGGAAGTGCCAGTGCCAGTGCCGGTGGCCAACAGGCCAATGCCAGTGCCGGTGGCCGATAGggcagtgctagtggccgtgagggtggcggcagcggtgagggcagcaggggcagtggcgatggcaagggtgacggtagagtgggggtggcaacgactatggtggGGCAATTA	5	NO HIT
Microsatellite		embra027	2	101.532
CL3045Contig1	525	CL3045Cntig1_525_BC	2	102.541	TGTACAGTGGAATCTCATGGAGATG	CCACGCGTCCGGACAACTCTTTTAACCAGTTGCAGGCCTTGGAAAAGGAGCTGAGTAGGCTAAAAGATGAGCTCCAGCAAGAATCTACATTGAGGCAATTAGAGAAGCAAAGATTTGTGGATGAGCAAGCTCGAACTTCTTCACTGATGTCTGAAAAGCAAGCTTTAGAAGAGAAAGTGGCTGCTCTGTCCAAAGAATCTTCTGAGAAAGCTCCTGAGAACGCAGTTCATGAAGCAATGTCAGTGGAGGATAAGG	5	ref|XP_002520502.1| conserved hypothetical protein [Ricinus communis] gb|EEF41915.1| conserved hypothetical protein [Ricinus communis]	0.67	1e-87	myosin heavy chain-related	20	0.7395	3	F:transcription factor activity; C:nucleus; P:regulation of transcription, DNA-dependent
GR-XY-022&&BA-011&&C02	323	GR_SGTON8558_323_F2	2	103.269	ATTACGTATCGCCCAACGACAATAA	ATGGAAAAATGGAAGAAAAAAAATAAGACAAAAATGCTCTTAATTGGGTAAATGTGTCACAGTTTGAAAAGTTTGGGGTTTTTCACATTACAAGAAAAAGTTATGGGTAAATTTGTCACTTTGAGCAAAGTTTGGGGTTTTTGATGGTATTTTCCCTAAAAAAGTAAATTGCCTCTTGAATTGATGCTTTATAATATGTTTGTAAGTTCATCGCTTGAATTGAACTACCTCCACAGGGTTTTCTTGATGGAGAAC	10	NO HIT
CL1098Contig1	503	CL1098Cntig1_503_BC	2	103.945	GTTTGTGTGTTGAAACTTGAATGGT	CCACGCGTCCGCGCTCGGGTCGTATAATCTTCTCAGTTCGTCACGATGGAAAAGGGTTTCTCTACTTGTTAAGGATTTTCTTGATGGAGAAGAATAACTATCCACCAAATTATCAGGGTTTCCCGTACTTCCCTCCTCCATCGGCATGGATCGATCCGAATCCGGTATCATCCGACGATTGTGACTACAACACTCCCACGTGGGTCATCGTCTGCATAGTGCTTGTCGTGGTCATACTCTTCGGTTTCCTTTTCT	5	NO HIT
CL5888Contig1	375	CL5888Cntig1_375_F2	2	104.216	GTATTCAGGTGCACAAAGATCTTAT	CTTTCACTGCTGGGTCTAGCCTATATGACTATCAGTCAGATCCATGTGAATATTTCCATGCTGGAAAAATCAAAGCCTCGACTCTCTCCCTCTCTGTCTTGGTTGCCATTGAGATGTTCAATTCCCTTAATGCCCTCTCTGAGGATGGGAGCCTTCTGAGCATGCCGCCGTGGGTCAACCCCTGGCTTCTTCTGGCTATGTCTGTTTCATTTGGCATGCACTTCTTGATATTATACGTGCCGGTCCTTGCTCAAG	5	ref|XP_002532807.1| calcium-transporting atpase 4; endoplasmic reticulum-type; putative [Ricinus communis] gb|EEF29564.1| calcium-transporting atpase 4; endoplasmic reticulum-type; putative [Ricinus communis]	0.73	2e-45	calcium-transporting atpase endoplasmic reticulum-	20	0.795	10	F:calcium-transporting ATPase activity; P:cellular manganese ion homeostasis; C:integral to endoplasmic reticulum membrane; P:manganese ion transport; P:ATP biosynthetic process; C:cytoplasmic membrane-bounded vesicle; F:ATP binding; P:calcium ion transpo	EC:3.6.3.8
CL467Contig1	672	CL467Cntig1_672_BC	2	104.511	AGATAAACTTCAATTCACCACATGC	GGTCCGGAATTCCCGGGTCGACCCCGCGTCCGAGAAATTGGAGGATTCAAACTAATATCTACGGCAATGGAAGCACCAGCGTTGGCAGGGAAGAGAGATATGGCCTCTGGTTCGATCCTTCCGATGACTTCCATCAGTACGGCATCCTGTGGACCGACTCTCAAATCATATTTTATGTGGACAATGTGCCCATCAGAGAGTTTAAGAGAACGGAGGCTATGGGAGGCCAATTCCCCTCTAAACCTATGTCTTTAT	5	gb|ACD03223.1| xyloglucan endotransglucosylase/hydrolase 13 [Actinidia deliciosa]	0.76	2e-96	xyloglucan endotransglucosylase hydrolase protein 2	20	0.798	8	F:xyloglucan:xyloglucosyl transferase activity; F:hydrolase activity, hydrolyzing O-glycosyl compounds; P:fruit development; P:stamen filament development; C:cell wall; P:phloem or xylem histogenesis; P:cellular glucan metabolic process; C:apoplast	EC:2.4.1.207; EC:3.2.1.0
Microsatellite		eg096	2	105.135
SP-FX-001&&BA-022&&A01	101	SP_SGTON10085_101_BC	2	105.369	ATTGGTACACACTGCGAGAATATCG	CCACGCGTCCGGGAACTGGAAGGTGGAGAGATGTTAAGCTTCGGGCCTTTGATAGTGCAAAGCATCGGACGTATGTGGACTTAAAGGATAAGTGGAAGACATTGGTACACACTGCGAGAATATCGCCTCAGCAGAGGAGGGGAGAACCTGTTCCTCAAGAGCTTTTGGACAGGGTCCTGACCGCACATGCTTACTGGTCCCAACACCAAGCCAAGCAACAGCTCAAGCACATCTGAGGGAGTTGAAGAAACAGGT	5	ref|XP_002283389.1| PREDICTED: hypothetical protein [Vitis vinifera]	0.97	1e-35	double-strand telomere binding protein 2	20	0.9385	3	F:DNA binding; P:regulation of transcription; C:nucleus
CL733Contig1	476	CL733Cntig1_476_BC	2	106.668	GTGGAAAAGCTACTTCGTTTATCTA	CCACGCGTCCGTTGCAGCGCGACGCACAGCAGAAGCCGAAGAAGACGGTCACAGAGAGAGAGAGAGAGAGAGAGAGGGAGAGAGGGAGATGGAGGTGGAAGGGTCGTCGAAGAAGATGATCGCGACGCAGGAGGAGATGGTGGAGGCGCGGGTGCCGCTGGCGTACCGGGACCAGTGCGCCCACCTCCTGATCCCGCTCAACAAGTGCCGCCAGGCCGAGTACTACCTCCCCTGGAAGTGCGAGGGGGAGCGCCA	5	ref|XP_002285291.1| PREDICTED: hypothetical protein [Vitis vinifera] emb|CAN63291.1| hypothetical protein [Vitis vinifera] emb|CAO42448.1| unnamed protein product [Vitis vinifera]	0.79	1e-37	protein	20	0.8185	6	P:mitochondrial electron transport, NADH to ubiquinone; C:respiratory chain complex I; F:NADH dehydrogenase (ubiquinone) activity; P:photorespiration; C:plastid; C:mitochondrial membrane	EC:1.6.5.3
PE-XY-001&&MG-058&&G10	382	PE_SGTON9283_382_F2	2	107.325	GCCAGTTCACTATTGTTTGTTAGAT	CACGCGTCCGAGTGACTTCCCAGAATCTTTGAGAGATCATATTCCCACACTTGTGGATTTTGAGGCAAAGATACTCAAAATGAACACGCCTATCTTCAACACCGCATTGCCCTTGAATGGGATACCGAAATTAGATGAAGATCAGGTTCATTTGTGCCGGTTCTTGGATTTTCACCCGCTGGTTTCCAAGTTGAAAGAAGGGTACAAAGTTCAGGTGGCAAAGCGGAACCCACCATTCATTCCCGGAATGCAGCT	5	ref|XP_002268358.1| PREDICTED: hypothetical protein [Vitis vinifera]	0.53	1e-32	tir-nbs-lrr resistance protein	16	0.705	2	F:binding; C:chloroplast
CL5711Contig1	686	CL5711Cntig1_686_F2	2	108.251	CTTTCGTGTGATTTGATCGTTCAAT	CCACGCGTCCGGGCGCGGTTCAGCCGCAAACCTAAACTCGGCTAAGGACAGAAAGCGACTATTAGTGCAGAGTCCATGGATTCTCCAACACAAAATACGTCATTGCAGCGGCTTCAAAATGTTGAAAAGAGAATCATCAAGGTTTTGGAGCTAGCTGGGGGAGTGATGGATGAATTAGCCAATCCTGCTGGTCCCCGTAAGGAATCCATAAACCAACATTGCCGCGAGTTCATGCAGTCGATCAAGGATATCCAG	5	ref|XP_002269953.1| PREDICTED: hypothetical protein [Vitis vinifera] emb|CAO67961.1| unnamed protein product [Vitis vinifera]	0.82	6e-46	PREDICTED: hypothetical protein [Vitis vinifera]	14	0.844286	2	P:regulation of transcription from RNA polymerase II promoter; F:RNA polymerase II transcription mediator activity
SP-FX-001&&BA-042&&H06	254	SP_SGTON10157_254_F2	2	108.366	AGAAGCCATCTCCAACTTCGTAAAG	TCATTCTCTCACAATGCTTCAGAGAAGGGGGCCCCGTCTGGGTTTGTCTTGCCAATAAGAGATGTCAGGGCCAGCATTGGAGCAGGATTTATATATCCTCTGTGTTGGCACCATGAGCACAATGCCGGGTCTTCCCACAAGGCCTTGCTTTTATGACATTGATCTTGATACTGCGACTGGCAGGGTCATTGGTCTGTCGTGAAGTCAGCAAAGCACCCCACTATGTTTCTGCATCATCCAGTCTCTAGCCTGGAG	10	ref|XP_002531646.1| formate-tetrahydrofolate ligase; putative [Ricinus communis] gb|EEF30742.1| formate-tetrahydrofolate ligase; putative [Ricinus communis]	0.94		10-formyltetrahydrofolate synthetase	6	0.98	8	F:copper ion binding; C:plasma membrane; F:formate-tetrahydrofolate ligase activity; P:one-carbon metabolic process; F:ATP binding; P:folic acid and derivative biosynthetic process; C:chloroplast; C:apoplast	EC:6.3.4.3
CL2277Contig1	691	CL2277Cntig1_691_BC	2	108.905	TCAGACGTTATGCTTGTATGAAATC	AATTGGACTTACATGGAATAATTCAAGAGACTGAACAACGAGGGATGTCATTTGATGAACTACTTACTACTCCTGAACAAGATGATTGGATGTATAGTGATGGGAAATCGACCACATGTGTTGCCTTTATACTCGCAATGTACAAGGAAGCTGGAGTATTTGGTCCCATTTCATAGTTCTATTCAAGTAACTAAATTCACGATTCGTGATGCTTACATGCTGAAGATTTTTGAGAATAACCAAACTCGTCTGCCG	5	ref|XP_002520208.1| conserved hypothetical protein [Ricinus communis] gb|EEF42263.1| conserved hypothetical protein [Ricinus communis]	0.81	7e-61	at4g27020 f10m23_360	20	0.858	3	C:endomembrane system; C:mitochondrion; C:vacuole
CL2039Contig1	726	CL2039Cntig1_726_BC	2	109.308	GAGTCTACTTACATTGCTTTTGCAA	NAATGGTAGCCTGCAGGTACCGGTCCGGATTCTCGGCTCTCTCTCTCTCTCTGGAAAAGATGGGCGCACCAAACGACCCACACTCTACTGACAAGGCTGCTCCTTCACAGAAGGAGCCGCTGCCGCCACCGCCACCGCCGCCTGTGACTGGAGTTCCGGTGGTTGCTCTGCCTCCGTCGTTGGATCACGTCCCCTGGTCCACGGATCTCTGCGACTGCTTCTCCGACCTCGAACGCTGTTGCATTAGCTTCTGGT	5	ref|XP_002284819.1| PREDICTED: hypothetical protein [Vitis vinifera]	0.65	1e-46	protein	20	0.752	2	P:response to oxidative stress; C:plasma membrane
Microsatellite		embra648	2	110.318
Microsatellite		embra695	2	110.941
Microsatellite		embra1369	2	112.223
Microsatellite		embra1810	2	112.481
CL1844Contig1	913	CL1844Cntig1_913_BC	2	113.372	GTGTAATCTTCCAAGTGAAATGCAT	CCCGGGTCGACCCACGCTTCCGCTCCCAAACTATCAGCACTAATTTTATCTTCTGGCAGGTATATGACGACACAAGTGAGGGCCAGAAGGTCTGCACCTATTACAAATTGGATTCAATCCCTGTAGTGCTTGTTATTGACCCCATCACTGGCCAAAAGATGCGGTCTTGGACTGGAATGATTCAGCCTGAGAGCTTGCTTGAGGTACCTATCACAGCAGAATTTGTTACTCTTCCTGGAAGGTGGCCCCAAGGAT	5	ref|XP_002274120.1| PREDICTED: hypothetical protein [Vitis vinifera]	0.64	2e-88	ubx domain-containing protein	20	0.667	2	F:molecular_function; P:biological_process
CL110Contig1	10	CL110Cntig1_10_BC	2	113.752	GACTATGGTTCCTTGCCTTAATCTC	GCTCCAACCGACTATGGTTCCTTGCCTTAATCTCCTTCTTGACCACGGCCTTCGTACGTGACTCGTTATTTACACGACAGAGGATTCCACAACTGGTGGCGGCTGCGCTGCCACCACCACCTTTTACCCCACACACGACGGCCATATAAAACGCGCCTCTGCCATCAACCGCAATCAACACCCTTCTTCACTATGCATCCAAGTTCAACGACTTTTTGCGGATGTCCTACCCCGAGCTCAAGCCCATCTAAGACG	5	ref|XP_002310711.1| predicted protein [Populus trichocarpa] gb|EEE91161.1| predicted protein [Populus trichocarpa]	0.6	7e-73	predicted protein [Populus trichocarpa]	20	0.6355	2	F:molecular_function; P:biological_process
CL3369Contig1	513	CL3369Cntig1_513_BC	2	114.188	GATGGTCTTCTTTACGCTTTTATGG	CGGTCCGGATTCCCGGGTCGACCCACGCGTCCGGTTCAGGATGGTTTAACCAGGCCCAGATACAGCTCTCATATCCTTTCAAGGAGCTCCAGCATGGGTGCTTACACATGCTCAAGCGTGAAGGGAAAAAGTTGCGAGGCTGATTCGACTTTCAACCGAAATGGAGAGCTGGTGAAGGGTTTCTAGTACAAGGGGAAAAGAAGTGAAAATTGTTCTTCATATGTAACACAAAGTACCGGCGACATGATTTTTGTG	5	NO HIT
CL937Contig1	593	CL937Cntig1_593_BC	2	114.717	CATTGGTGTATTTTCGACTTGCTAT	CCGGAATTCCCGGGTCGACCCCGCGTCCGTGCTCCTAACCTGATTTCCCGTAAATGGACTCACCATATAACAACATTGTTATTCTTTGGGTTTGGCATTTGGTCTTTGTGGGATGGATTTCATGAGGGAGGGGAATCTGAAGAACTTGCTGAAGTTGAAGCAAAATTGGATGCCGACTGGACGAAGGCTGGCTCTGGAGCAGCTGGCTACAATTGGTCTGGCAGCAGATGAGAATCCATTTGGTGTAGTACTTGG	5	ref|XP_002281939.1| PREDICTED: hypothetical protein [Vitis vinifera]	0.91	9e-43	membrane protein	17	0.942941	1	C:integral to membrane
SP-FX-001&&CN-050&&D11	384	SP_SGTON10309_384_F2	2	115.148	GCAGATGATTCCTTGTAATGTCAAA	CGGTCCGGATTCCCGGGTCGACCCACGCGTCCGATTGCTCTCTGCGTGATCGCATTGGAACATTTTCCCACCAAAATAATGGAGGACGAATCCATGTTGAAGAAAGGTGTTCCTGACACAACGAAGCTAGCAATCACGTTCAGAATTCAAAAGAAGTCGCTCATCGTAGATGTGATGAGAGACCTGTCGAGAAGAATAAAGTCGCTGCTGTCGAAAGAAACAGTCTCTGCAAAAGGCTAAGGGAAATCGTGACTT	5	NO HIT
CL569Contig1	1470	CL569Cntig1_1470_BC	2	116.367	GATGTTTGCACACCTAATGAATTTC	CACGCGTCCGGAACCGGAGAGGCTCACTGTATTGGGCTCGAGTCGAGAGTAAATTTGCCCCAGGTCGAAGCAGAGTCGCGAAGCCATGGACCCGTCGAATCAAACCCTGCATCCACAGCCGGCCGCGTCTCCTCCGCAGCAGGCGCCGTCGCCGTCGCCGTCGCCGACGCCGCCGCAGCAGCAGCAGCAGCAGCAGCAGCAGCAGCGACAGCCTCAGCCGCAGCCTCAGCCGCAGCCGCAGCCGCAGCGCCCTCC	5	ref|XP_002512086.1| SPFH domain-containing protein 2 precursor; putative [Ricinus communis] gb|EEF50755.1| SPFH domain-containing protein 2 precursor; putative [Ricinus communis]	0.81	e-154	spfh domain-containing protein 2	20	0.874	4	C:nucleolus; C:endoplasmic reticulum membrane; C:plasma membrane; C:plastid
SP-FX-002&&CN-064&&E07	168	SP_SGTON11040_168_BC	2	117.468	GGTTTTTGATTTGGAGTTCAATGGA	GGTCCGGATTCCCGGGTCGACCCACTCCTCCGCCCACGCGTCCGCCCACGCGTTCCGCCGCACCAAGTTAGGATTTTGAGGCGGATTAGACGTAATTCGAGCCTGTTTTTTGTTTTTATTATGAAAAAGATGGAGATTTTTGCTTCATTTGTAAGACTATTAACGAGGGTTTTTGATTTGGAGTTCAATGGATGGAAGTTACGTTTTTGAGCAAGTTGAAATGTAATGACATTTTCTTATATTACTGTCATCTGG	5	NO HIT
GR-ML-002&&BA-080&&C02	121	GR_SGTON2440_121_BC	2	117.489	CGACTCATTCCATGTTGATTAGTTA	CCACGCGTCCGGACAAAATGGTATTCCGCTAGAAGCAATGGAGAAATATGCGCAATATCGGAAGATTAGGAGTTGATTGCTTACTGTTTCCTTAGTTCCTTTTTTGGAAATGTGGGTTTGCGACTCATTCCATGTTGATTAGTTACTGTTTCCATAGTTTCATGTTGTAGGGGGTAGTAGATATGATTTGCTAAATCCTGAAAAAGGACGGTACTTGAAAAAACACTTTAAAGACCTCTGTTCTAGTATCAACAA	5	NO HIT
GR-PU-003&&MG-004&&H03	82	GR_SGTON3383_82_BC	2	118.423	GCTACAATTTTTGACTATCCATCTG	CCACGCGTCCGGCTAACAGCAGCCACATTTGTTGCTACGATTTTTGCTGTTGTGACGGGAATCTTTGGGATGAATTTTGCAGCTACAATTTTTGACTATCCATCTGCTTTCCATTGGGTTCTCGTCATAACTGGTTTATTTTGTGCTGGCTTATACTTCTCCTTTGTGCTTTATTTTAGGTATAAGAAAGTTTTCCCCTTGTAAAGTTTCCGGCGAAGCTTATTGCAATGCAAATATACTCTGATTCTTATCTTG	5	NO HIT
UR-XY-001&&BA-040&&H06	215	UR_SGTON11794_215_BC	2	119.287	TATACCTAGAGACGAAGGGTAGTAC	TGGGGACTTGCTCGGTTTCTTTGGTGGATTCGGCTTCGCTCCCACATCTTATTTCCTCCCATGTATCATGTGGCTGATCATCAAGAAGCCTAGAAAATTCAGCATCAACTGGTTCGTCAACTGGGCGTCCATTGTGATCGGAGTGTTCATCATGTTGGCATCGACGATTGGGGGTCTGCGGAACATAGTGGCGGACGCATCCACATACAGTTTCTATACCTAGAGACGAAGGGTAGTACCGGTCTTTCGTGATAT	5	ref|NP_173924.1| lysine and histidine specific transporter; putative [Arabidopsis thaliana] gb|AAG50812.1|AC079281_14 lysine and histidine specific transporter; putative [Arabidopsis thaliana] gb|AAY25427.1| At1g25530 [Arabidopsis thaliana] dbj|BAE98710.1	0.75	2e-25	lysine histidine transporter	7	0.805714	3	C:integral to membrane; P:amino acid transport; F:amino acid transmembrane transporter activity
CL702Contig1	1022	CL702Cntig1_1022_BC	2	120.073	AGCTAGAAAGGCTACTCTTGATAGA	GAATTCCCGGGTCGACCCACGCGTCGGGCGAGTGCGCTACATGGTGGCTAATCAATTGTATGAGCTTTGCGAAGCTGTGGGACCAGAGCCTACGAGGACGGACTTGGTCCCTGCATATGTGCGTTTACTTCGGGATAATGAGGCTGAAGTACGTATAGCAGCTGCTGGAAAAGTTACCAAGTTTTGTCGGATTCTGAACCCAGAACTTTCCATTCTACATATACTCCCATGTGTAAAGGAACTGTCGTCGGATTC	5	ref|XP_002276180.1| PREDICTED: hypothetical protein [Vitis vinifera] emb|CAO68041.1| unnamed protein product [Vitis vinifera]	0.92	e-173	serine threonine protein phosphatase 2a regulatory subunit	20	0.9575	10	F:protein phosphatase type 2A regulator activity; C:cell wall; F:binding; P:positive regulation of abscisic acid mediated signaling pathway; P:regulation of phosphorylation; P:auxin polar transport; P:regulation of stomatal movement; C:protein phosphatase
GR-TS-001&&GO-059&&C10	222	GR_SGTON6460_222_F2	2	120.408	TAGATTATCCCTGTAGCCTCTTGTC	GAATTCCCGGGTCGACCTCGCGTCCGCAGAAGGCGATTGCATGCAATGACCATGCTGCGGACAAATTTGTTGATGCGGATGAGAGTGAAAGTGTCCTTGCTCCATCTTCCCCAGATTATGACAATTCCCAGCTACCAAAGAATATGCAGTTGACCCATTCTCCAGTTTCTGTGACTCAAAAATGGGGTAGCAGAGGCAGTTCTGCTCCTGGTGTTGATGGTTAGATTATCCCTGTAGCCTCTTGTCACATATTGC	5	NO HIT
UR-XY-001&&BA-089&&E08	208	UR_SGTON12257_208_F2	2	121.542	GAGTCTTGATTTTCCTGTGTAGTAT	CCACGCGTCGCAATAAGAGTTTTGGACCAGCGGTTGAGGGCTATGAATCTTTCCACACATTCTCTGGGTTGTGCTCCTTTAGTGTGGCTGTTGCCTGGATGGGCCGCTAGGTGACATTGGTTCCCTTTTTTCATTTCTTGGTTGGACAGGAGTGCTACAATGAAGTCCTGTGAATTTCTCCCAGGTTATATTGCTCTGAAGTGAGCAGAGTCTTGATTTTCCTGTGTAGTATTTGAATATTTCCTTAGCCATCCT	5	NO HIT
SP-RX-001&&GO-006&&G03	515	SP_SGTON11445_515_BC	2	121.716	CTGGAGTTATGTATTGCATTTCCAT	CCGGGTCGACCCTCGCGTCCGGTATATGCAAGAAAAGACTTTCTCGTAAAGTTTTGGCATTTTTCCAGCCACATGAAGTAGTGTGACTGGGACAATTTCGTATTTACACTTTATAATTATAATTGAGATGGTGGGGTTATTGGTTTTATTCTGTTGCTACCGACAATCATGCAAGCTTTCACTAATGCACCTGAAAATTAATTCTTATCAGTAAGTATCTGCTCTAAATTTCTCCCCTCTTAATATTTTCACAGG	5	NO HIT
CL1Contig11	455	CL1Cntig11_455_F2	2	121.745	CTTTGTAGAGTTTGCTTCGAAGATC	GTCCGCCCACGCGTCCGTCCACGCGTCCGCCCACGCGTCCGAAGCAAATGCCACTTCCAGTTGTTTTTACTCCTCTTCTTTTGGTGCAAGGAGCTGGACTCTTGTTTGCTGCATATAGATTGATAGAAAAGATTGTCTTTATGTTGCACAGTGGAGCTTGTTCTAGCAATTACTCCCTGATCTCATTGAAAATTCGTGATTGCTTTGGATTTTTGCATCATGGGTCACGGTTGTTAGGTTGGTGGTCGATAGATG	5	ref|XP_002281391.1| PREDICTED: hypothetical protein isoform 2 [Vitis vinifera]	0.74	8e-67	protein	20	0.7665	2	F:zinc ion binding; F:protein binding
CL1724Contig1	625	CL1724Cntig1_625_BC	2	121.89	GCTGGGTTGATATCGATTGAAAAAT	GTCCGCACGAAGCTTCCGTCTCTCGGTTTTATAGCCCCTCGGACACCCTCCCCGTCGCCTTCCTGCAGCTCGCAAACCCTCCCTTAAACCCTAGCTCCGGACCTCGAATCCCCTAAGAATGGCGAAGCGACTGGTGCCGCTGCTGAACCGCGTGCTGGTGGAGAAGATCGTCCCGCCCTCCAAGACCACCGCCGGCATCCTGCTCCCCGAGAAGTCCGCCAAGCTGAACTCCGGGAAGGTGGTGGCCGTGGGGCC	5	gb|ABN46980.1| small molecular heat shock protein 10 [Nelumbo nucifera]	0.85	3e-41	protein	20	0.89	12	F:calmodulin binding; C:mitochondrion; P:protein folding; F:chaperone binding; P:response to cold; C:chloroplast envelope; P:response to heat; F:ATP binding; C:chloroplast thylakoid membrane; C:chloroplast stroma; P:response to cadmium ion; C:apoplast
GR-TS-002&&RS-008&&C10	216	GR_SGTON7479_216_F2	2	122.184	TCGAAATCCATGGCTTTAGATGTTT	GCGTCCGGTTGCTAGCTTGTTACCCGAGTCGGCGATCGATTCATGGCGGCTGGGATTTTGCCTCGGCATTAGGAAGAGGGGGCAGCTCAAGGACTCGAGGAAGAACGAGTAGTGTGCGTAAATCCCTCGGCTCTATGGCTCGCGTGCGGGTCATGCACAGAGCTTTGTGCTTGTTCTGTCTGCGAGATTTTCGTCTTTCCAAAAGTGTATGATCTTCGAAATCCATGGCTTTAGATGTTTGTTTTGTGTTAGCAC	5	NO HIT
GL-XY-001&&AF-074&&E03	194	GL_SGTON453_194_BC	2	122.839	CCACTCATGAAGCATACCAGGATAA	CGGTCCGGATTCCCGGGTCGACCCTCCGTCCGGTCAAGTGGCTTCTTTTGGTTGCTTAATTTCTCTTCTGAAGGTTCAGCAGAGGATCTCATCAAGCAAGATCTTCGAAATGTTGCTGAGGGTGTAGCTGCTTCTGTTCTTCAGCCGGCTCTTCCTTCTAATCCTGATTTAACAGTTTATGAAGGAAATGAGTCCACTCATGAAGCATACCAGGATAAAAATGTGCAGCAAGAAGCTGACACTGAGGTGATTGAG	5	NO HIT
CL5940Contig1	799	CL5940Cntig1_799_BC	2	123.171	AAGAAATGAGCTTCTGGGTTGTCTA	TTCCCGGGTCGACCCACGCGTCCGGAAGAAGTATGCTGAAGAGTACGCGAAGAAGAAGGGCGAGGAGAGGGGCGAGGGCGGCAGGGAGAAGGCGGAGGTGGTTTCCGATAAGAGCACATTCCATGGTAAAGAGAAGAGGGTAGATGCTGGTTCTGGGACTGGAAGAGTTGCAAAGTCTTCAGAACTCTGAAATGTCATGAGGGGGTATGTATTGGGTGTGAGTGGCATCCACTGGAACAAAGTAAAGTAGCAACC	5	ref|XP_002312609.1| predicted protein [Populus trichocarpa] gb|EEE89976.1| predicted protein [Populus trichocarpa]	0.98	8e-28	pre-mrna splicing factor	14	0.943571	1	C:CUL4 RING ubiquitin ligase complex
CL447Contig1	1243	CL447Cntig1_1243_BC	2	123.743	GCTGTCAAAGAAATAATTCGGTGAA	CGGGTCGACCCACGCGTCCGAACCCTCCTCCTTCGCTCCCACAACAACCACCGCAGTCGGTTTCGCTCCGTCGACGAATCTGCACTGAGGAGGAGACGGCCCATGGCGATGCAAACTGGGATAGGGCTTTCCAAGATCCTGGTCCTCGCCGGAGCTGGATACACTGGCACGATACTGTTTCAGAACGGGAAGTTGTCCGACTTGTTGGGCGAGCTCCAGGGTTTGGTGAAGGGATTAGAAAAATCTGGTAGCCAA	5	ref|XP_002277155.1| PREDICTED: hypothetical protein [Vitis vinifera] emb|CAO41042.1| unnamed protein product [Vitis vinifera]	0.62	e-103	bzip transcription factor bzip109	20	0.7225	1	P:regulation of transcription, DNA-dependent
UR-XY-001&&BA-069&&F11	390	UR_SGTON12059_390_F2	2	124.427	GATAAAGCTTGCTTTGGACAGAAAT	CTAATTTTTGTCGCCGAAATCGTTCAGGTACAACGCGAAGCGTAGGCACTGGCGCCGCACCAAGCTAGGGTTCCGAGGTGTTTTCATGGGAGGAGTTGCTTTTGCTTTGGGTTACTACTTTCATCAAAACTTGCAAAGAACAGATTAATATCCTGCAAGTTAGCATAACTGAGGAGGAAAGAAAGTTGAAGGGATGGCTTGGCCTTAGTGCTGATGGTTCTAAATTTCTAATGCTGATAGCCTGATACCATAGCA	5	NO HIT
CL2638Contig1	490	CL2638Cntig1_490_F2	2	124.618	CATGCTTGTAAGCTTCGTGTTATTT	GGATTCCCGGGTCGACCCACGCGTCCGCGATTGACGGCAACAGAAGAATCCTAGGCGCAAATCGACGTTTACGACAAGCGTAATCGAGATCGACGACGCTAATCGGCGTTCGGTTTTCTCCGCTTCCGTCCTTGTTCGCGCCGATCGATCGGAATGCCCGATCCAGATCGCAGGTCGCCGGCGGCTTGAGCGCTTCCCGGTAACCCTGAATTCAGATTTGCGATTGAGGAAAACAGAGAGCCGCGAAATTAACTG	5	ref|XP_002312629.1| predicted protein [Populus trichocarpa] gb|EEE89996.1| predicted protein [Populus trichocarpa]	0.92	6e-32	protein	15	0.928667	7	P:protein amino acid phosphorylation; C:endomembrane system; F:oxidoreductase activity; F:protein binding; P:oxidation reduction; F:ATP binding; F:protein serine/threonine kinase activity	EC:2.7.11.0
CL107Contig1	871	CL107Cntig1_871_BC	2	125.084	CACCGTACTCTAAGTTGTAATTGAA	AATGGCACCTGCAAGTCCGGTCCGGATTCCCGGGTCGACCCACGCGTCCGAGCGAGTAAAAACCCTAGCGACAGCAGCAGCAGCAGCAGCAGCAGCAGCCGCCATGGTGAAGTACTCGAGAGAGCCGGACAATCCCACCAAGTCCTGCAAGGCGAGGGGCTCCGACCTCCGCGTTCATTTCAAGAATACCAGAGAAACAGCTTTTGCCATTAGGAAGTTGCCTTTGGTTAAGGCCAAGAGGTACTTGGAAGATGT	5	gb|ACU13592.1| unknown [Glycine max]	0.88	2e-84	protein	20	0.8985	8	C:nucleolus; F:peptidase activity; C:vacuole; F:structural constituent of ribosome; C:cytosolic large ribosomal subunit; P:proteolysis; C:membrane; P:translation	EC:3.6.5.3
CL691Contig1	571	CL691Cntig1_571_F2	2	125.985	GTTCGTACGTTTTGGTTTATGTAAG	GGTCCGGATTCCCGGGTCGACCCACGCGTCCGAAATTACATTGGCTGTCGTCGTCTGACTGAGCTTCAATCCTCGAGCTGAGAAAGGGAGAATGAAGTTCATCATGGAGTTCGCGGAGAACTTGATTCTGAGGTTGATGGAGGACCCGAAGGAGAGAGACAAGAAGTTCAGGGAGCACGTGTACGCGATGAAGGACAGGTGCGGCAAGACCAAGGAGATGTGGAGCTACCCGCTTCGTCCTTACGGGTTCTGGAC	5	ref|XP_002299302.1| predicted protein [Populus trichocarpa] gb|ABK92612.1| unknown [Populus trichocarpa] gb|EEE84107.1| predicted protein [Populus trichocarpa]	0.86	5e-42	at1g67350-like protein	16	0.848125	0
UR-XY-001&&BA-038&&C03	297	UR_SGTON11762_297_F2	2	126.319	GGTCTCTGTATTATACATCACATGT	CCACGCGTCCGTTCGGAAGATGAAGACATCTGTCCCACATGTCTTGAAGAATATACTCCAGAAAATCCTAAAATTACAGCACGATGCTCTCACCATTATCATCTTGGTTGTATTTATGAATGGATGGAAAGAAGCGATAGCTGTCCTATTTGTGGCAAGGAAATGGAGTTTTGCGAAAGCCCATAGCAACGCGTCATGTAACATTGGTTATAACAAAGAGAAAAATATACACAGATTAGTTGGGTGTGTGATCTG	5	ref|XP_002268079.1| PREDICTED: hypothetical protein [Vitis vinifera] emb|CAO68710.1| unnamed protein product [Vitis vinifera]	0.89	4e-28	zinc finger (c3hc4-type ring finger) family protein	20	0.9135	5	C:ribosome; F:zinc ion binding; F:protein binding; C:chloroplast; P:ribosome biogenesis
GR-TS-002&&RS-014&&G06	475	GR_SGTON7550_475_BC	2	126.59	ATTGGTTCTTTCGTTCAGACTGCTC	CGCGTCCGGAAGCTTGAAACTTCAGTCCTATCAGTGTGCTTGGCGGTGCTTGCGACGCTCTATACGATCCCAGATGGACTTGGGGCGGCAGTAAGCACACGGGTTTCAAATGAACTAGGCGCAGGGAATCCACAGGCAGCTCGTTGCGCTGTTAGAGTTGCCATGCTGATTACAGTGTCGGGGGTTGCTGTGATAAGCACAATCCTGTTCATCACCCGCCGCTCATTCGGCTACATATTCAGCAACGAGGAAGAG	10	ref|XP_002314825.1| predicted protein [Populus trichocarpa] gb|EEF00996.1| predicted protein [Populus trichocarpa]	0.68	1e-69	transparent testa 12	20	0.775	5	C:membrane; F:antiporter activity; F:drug transmembrane transporter activity; P:drug transmembrane transport; C:chloroplast
CL2483Contig1	478	CL2483Cntig1_478_F2	2	127.397	CCATTAACGATTGACTCGATTTTTG	CCGGGGGGGTACGGGTCCGGAATTCCCGGGTCGACCCACGCGTCCGCCTCAAAAGAGCTCAGTCACGCCTCTCTCTCTCTCCTTCCATGGCGGCTGCTGGAAGAATTTCGAGGGGGTTCGTCAAGCTCCTATCGTCGCCTAATCCCATCGCTTCCCCAGCTCGTCTAATCTTCCATCGCGGACTCGCTTCCACGCTCTTCGTCAAAGGTATAGCTTTTGACACGACTGAAGGCAAGCTAGCAGAAGCATTTTCAA	5	ref|XP_002276063.1| PREDICTED: hypothetical protein [Vitis vinifera]	0.53	3e-27	rna binding	11	0.696364	1	F:binding
CL1108Contig1	1661	CL1108Cntig1_1661_F2	2	127.559	GTGCTATTTCCTCATGCCTATAAAA	TCCCGGGTCGACCTCCGCGTCCGGATTAAAGCAGGCGGCGGATCTGAGAAGAAGAAGAGGAAGGCGAGGACGAGGAGAGCGCTCTCATTTCACTCGGGCGAATTTCCATTTCCATTTCCGAAGGGGCAGATCGAAGGAGGAGAAGAAGAAGGAGACTTTTGTCTTCAGATCGATCCGGGAGGTCTTCTAGGGTTTCGAGTGAGAAAGAGAGGATGAGGGAGATCATAAGCATACACATTGGGCAGGCGGGGATTC	5	ref|XP_002285721.1| PREDICTED: hypothetical protein [Vitis vinifera] emb|CAO22082.1| unnamed protein product [Vitis vinifera]	0.9	0.0	tubulin alpha-5 chain	20	0.9165	11	F:structural constituent of cytoskeleton; P:microtubule-based movement; F:GTP binding; C:tubulin complex; P:response to cadmium ion; C:plasma membrane; C:cell wall; P:protein polymerization; C:cytosol; F:GTPase activity; C:microtubule	EC:3.6.5.1; EC:3.6.5.2; EC:3.6.5.3; EC:3.6.5.4
CL2256Contig1	263	CL2256Cntig1_263_F2	2	128.023	ATTACTGCGGTTGTAATAGCAAGAT	CCACGCGTTCGGGAGCTTGATTTCATGTATCCTAGTGAGGGAATTCACAGACGATGGGATAGTGGATATCGTATTACATCCACAGCAGCAACTTGGGATCAATCTGCCCTGGTTTTGAGCATCCCAAAACGCAAACCTGGTGATGAAACTCAGGAAACTCTGCGCACATCCCAATTTCCAAGCGTGCATGTAAAGGAGAAATGGGCGAAAAATCTCTATCTCGCATGCTTGTGCCATGGGCGAACTGTGTCTTGA	5	ref|XP_002283346.1| PREDICTED: hypothetical protein [Vitis vinifera] emb|CAO22020.1| unnamed protein product [Vitis vinifera]	0.9	2e-39	protein	20	0.9305	3	P:protein amino acid phosphorylation; F:ATP binding; F:protein serine/threonine kinase activity	EC:2.7.11.0
CL1850Contig1	1284	CL1850Cntig1_1284_F2	2	128.709	GACTGATGGATTAACTTCGTAGATG	GGAATTCCCGCGTCGACCCACGCGTCCGTTTTTTTCTCTCTCTCTCTCTCTCTCTCTGGTTTGGAATCGGAATCGGAATCGGAATCAATTCTCTCAGCATAATCTCTCTCTCTCTCTCTCTCCTGCGCTCTGCGCAGGAGCTTATTCTTTTATTCTTTTCTTCTTCTTCTTTTCTGTTGGGTAGATTTGTAAATTAGTAGGACGAAATCCGGACCTTCTTCTTCTTGCTCCCCTTTCTTCCTGCAGCTCGAATCG	5	gb|ACU23961.1| unknown [Glycine max]	0.66	4e-58	ring finger-like protein	16	0.734375	3	F:DNA binding; F:zinc ion binding; C:plastid
CL3773Contig1	916	CL3773Cntig1_916_F2	2	128.709	GAACAGTGGTTGCATGTATGTATAT	CGTCCGCCTTTCTCCATCGTCGGCCGCGCCCAGAAGTGGAACCTCTCCCGCACTCTCCTCGTCACTGCATTTGGGGCAGTTTTGCATGTAATTTCTACTTCACTTCTTGGCATCACTGCTATTACAATGGCAAATACGATTGCTGGCGAAGAAACAGTCCATAAACTTGCTTCTCTTTTGCTTGTAATTCTCGGTGGTGGCTACGTGTTGTTGTTTATTTCCGGAAAGGGTGGTCACAGTCATTCACACAACCAA	10	ref|XP_002521652.1| conserved hypothetical protein [Ricinus communis] gb|EEF40759.1| conserved hypothetical protein [Ricinus communis]	0.86	2e-88	at5g21070 t10f18_100	19	0.86	1	C:membrane
CL5883Contig1	311	CL5883Cntig1_311_F2	2	128.709	GTTGAAGCTCTTTATGGTGCTTTTT	CGGTCCGGATTCCCGGGTCGACCCACGTCCTCCGTCCAGAAGAAGTCAGTGTCGACGGAAATAAGGCGAGTTGAGATGGAAAAAGCTTTCCAGATTATCACTCTGACCTCCAGGGATATTTAATATGAGGCTTAGGTCGCGAAGTTATCTATAGAGATTTTGCTAGTCTTAGAACTAAACTAATTTCTTTGTTAACATCATCCTCCGAACTTCATTAAGTCGGATCTTGACACTGGATCTTAAAGCATTGTCATC	5	NO HIT
SP-FX-002&&CN-020&&B01	259	SP_SGTON10560_259_F2	2	128.709	CATTTGACTGATGGATTAACTTCGT	GGTCCGGAATTCCCGGGTCGACCCACGCGTCCGGAAGAAGCTCCGACTTACTCTTGTACATAAGCGTAGACTGCTGTGAAATAATGACTTATTTAGGCGAGATAAAGAAGATGATTCTGTAAATTAGTTCTCTTAAGCATTCTGCTTTCAAAATTCAGACGCGAAGATGTGGGCTTTTATGCCCTTGTGTACCTTTCATTTGGTGGTGGCATGCTTCCCTCTGAATTGGGGATGCTTTGCCACTTAATCTTTATG	5	NO HIT
CL2365Contig1	814	CL2365Cntig1_814_BC	2	128.715	GGAATGTAATGTCCATAATCCGATT	GGTCCGGATTCCCGGGTCGACCCACGCGTCCGCTGGATGATTTCGATTTCTACGAAAATCGTCAGAGGGCGATTCAAGAGAAAAAGGCAAGGCAGTTGCAGTTTCAGAAGCAGGCGTGGGGAGGAAAGACTACTGGTGAGAAGATAGAAATGGCTAATGGAGAGCTAAAACCACAAGATGAGGTTGCCTCAGATTTGACTAATGAAAGCACCCAAAATTGTGTGAATGGGGATCTGAAGCATACTACCAATGATG	5	NO HIT
UR-XY-001&&BA-039&&E01	330	UR_SGTON11777_330_F2	2	129.481	CGGCTATTAATAGTATCTACTATGC	GTCCGGAATTCCCGGGTACGACCCACGCGTCCGGATGGAGTTCACTGAAGCCGAGAGCAACATGAACGACCTTGTGTCAGAGTACCAGCAGTACCAGGATGCAACAGCCGATGAGGAACTCGAGTATGAGGATGAGGAGGATGCTGAGCAGGATATGTAAATGTGCTATCGAGAGGGGTAATACACCTTTGTTGCAGCAATTTATGGTGGTTGATGCCTAAGTACTTCATCCGGAGAGGGGGTCTGAAGAATGCC	5	NO HIT
CL1656Contig1	1097	CL1656Cntig1_1097_F2	2	129.521	GATTGTGCAAAACGAGTTCTATCAA	CGGTCCGGATTCCCGGGTCGACCCACGCGTCCGATCGAAGCGACCGTCCGTCCTCCCCTCCCCTCCCGATCGCGCATGAGGTTTCCTCCTAGATCCGGCTGATCGACTAGGGGGGCGATGGCGATTCTGTACGCGATGGTCGCCCGGGGCACCGTCGTCCTGGCGGAGTTCAGCGCCGTCACCGGCAACACCGGCGCGGTGGCGCGCCGGATCCTCGAGAAGCTCCCCTCGGAGGCGGACTCCAGGCTCTGCTTC	5	ref|XP_002273961.1| PREDICTED: hypothetical protein [Vitis vinifera]	0.83	e-101	r- vamp71-family	20	0.8495	4	C:integral to membrane; P:response to salt stress; C:Golgi apparatus; P:vesicle-mediated transport
GR-XY-006&&RS-011&&E08	532	GR_SGTON7810_532_BC	2	130.558	TGGTAGAGACCATCGAGGAATCTAT	CCCGGGTCGACCCCGCGTCCGAGAAAATGCGGAAACTGGACATCTTGAACTACCAGACTCTACACGCTATCGGGCTGCTCCAACTGAAGGATCCGCTCGACTCAAACACAAACCGTAAAGCTCTCCTCTCGCAGAGCTGGACAAATAGACTGAGGAGGCCCAAGATCGACTCCGTGGCGGAGTCCAAGGTCGCATTACACGGCGACCTCGAAATGGTTTATGTAGGACACGCCTGCCTCTCGTGGGAGATTCTCC	5	ref|XP_002278235.1| PREDICTED: hypothetical protein [Vitis vinifera]	0.57	4e-44	structural constituent of ribosome	18	0.69	4	F:structural constituent of ribosome; P:translation; C:ribosome; C:intracellular
CL5352Contig1	602	CL5352Cntig1_602_BC	2	130.575	TCATGTACTTATCCAGATCGGGTAG	CCACGCGTACTGGTGTAAGCACGCTAGCCGGTACACCAGGTTATGTACCACCGGAGTACTACCAAAGCTTCCGATGCACAGCAAAAGGGGATGTGTATTCCTTGGGCGTCGTTCTCTTGGAACTATTGACCGGAAAGCGCCCTACCGACAAGGAGGATTTTGGGGACACCAACTTGGTGGGGTGGGTGAAGATGAAGGTGAGAGAAGGGAAGCAGATGGAAGTCATACACCCGGCAATGCTATCGACAACCAAAG	5	ref|XP_002312487.1| predicted protein [Populus trichocarpa] gb|EEE89854.1| predicted protein [Populus trichocarpa]	0.8	8e-54	serine threonine-protein kinase	20	0.744	12	P:oxidation reduction; F:2-alkenal reductase activity; P:phloem transport; F:identical protein binding; P:leaf vascular tissue pattern formation; P:brassinosteroid mediated signaling pathway; P:transmembrane receptor protein tyrosine kinase signaling path	EC:1.3.1.74
GL-XY-002&&CN-025&&C11	404	GL_SGTON1456_404_BC	2	131.149	GACCTATCTTACTCATTGCAGTGTA	TGGGAGGGGATGGCGTTCTGGGGGACTCGAGTGATGGAGATAGTGAAGAAGCACGACTCCGGCGGCCTCGTCTGGAAGAGGATCAAGCTCACCTCCACCCGCAAGGCCAACGCCAAGAAGCGCCTCCTCCGCGTCTGGCAGAATGAGGCTGTCCTCAAGGCATGTTCAGAAGCACCTCCCTCGAAAACTTCTGGGCTTGCTGCTGATACTACTGCGAGATCAGAGGGAAAGAGTAGTCAAGTTGGCAATGGAGAA	5	ref|XP_002512885.1| conserved hypothetical protein [Ricinus communis] gb|EEF49388.1| conserved hypothetical protein [Ricinus communis]	0.81	2e-27	conserved hypothetical protein [Ricinus communis]	3	0.863333	0
GR-TS-002&&CN-061&&A02	258	GR_SGTON7222_258_F2	2	131.539	CTGTAAATACACGACGTTTAGTATC	TTCCCGGGTCGACCCACGCGTCCGAGACCATAAATAGTTATGCTGGGCAATGGAAGAGGGAGCTGGACTCTTGTGAAGAGCGATGATGTATGAAGACTGTAAAATGTTATGCTGGTCAATGGAAGAGGCAGATGGTGCTTTCTTCTTTAATATCTCAGTATATTGTACTTGCAAGCAGTCAGGTGTTTGTATGTGTATGGTGGAAGGTGGGATGCTTCCTTGGAAGGAAGTTTTGTAAGATATGACTTCTCTCTT	5	NO HIT
GR-TS-001&&AF-028&&D04	400	GR_SGTON6074_400_BC	2	132.122	TATTATCGTGACAGTTGTGATGGGA	AATGGCACCTGCAGGTCCGGTCCGGAATTTCTCGGTCGACCACGCGTCCGGGAGGTGATTCCAAGGGCAAACAACTCACGCTACGGGCTGGCAGCTGGAGTCTTCACCCAGAACATAGACACGGCGAATACCTTGACCCGCGCTTTAAAAGTTGGAACAGTTTGGGTTAACTGTTTTGATGTCTTTGATGCGGCTATTCCATTTGGCGGGTACAAAATGAGTGGCCATGGAAGGGAAAAGGGCGTGTACTCTCTG	5	emb|CAA71003.1| aldehyde dehydrogenase (NAD+) [Nicotiana tabacum]	0.89	1e-39	aldehyde dehydrogenase	20	0.939	4	P:oxidation reduction; F:3-chloroallyl aldehyde dehydrogenase activity; F:retinal dehydrogenase activity; F:aldehyde dehydrogenase (NAD) activity	EC:1.2.1.36; EC:1.2.1.3
CL7228Contig1	496	CL7228Cntig1_496_BC	2	133.191	GAAAGAGACCTTCCATCTTTTTAAC	GCGTCCGAGAGGCTTACGACGCGGCGATGCGCACAGCGTTCAGGGAAGATGAGACCCGAAGGAATGCGCCGTTGACGCCCCACAACGCCACGAGAGTGATGGAAGCCATGCGCGGGGTGTCGTTTGGTGGACTGGCTCCCGACTGGGCCCAGAGCGTGCCCGAGGATCAGTGGACCGAGCGTCTCCGGAGGCTCCGGCAGCCACCGCACCCCTCCAATTGATGCGGCGGGAGACGGAAGTGAGGGGAATTCCGTA	5	ref|XP_002277821.1| PREDICTED: hypothetical protein [Vitis vinifera]	0.76	2e-24	PREDICTED: hypothetical protein [Vitis vinifera]	2	0.87	0
SP-FX-004&&BA-063&&C03	314	SP_SGTON11388_314_F2	2	134.103	TATACGAGAAGTTCAGAGATGGCGT	GCACTGCGCTGCTCTCGCATTATCCGGAGCTGTCGGGCTCAGTACTACTCTACGTTGTTCAATTGCGGACAATTGGCCAGCCCCCTCGGTTCGTACATCCTGAACGTGAAGGTGACCGGGATGCTCTACGACCGGGAGGCGCTGAAGGAGCTCGCGAGGAAGGGGCTCAGCCGGGACTCGGTGAAGGAGCTGACCTGCATCGGGAGGCACTGTTACAGGCTGTCCTTCATAATCCTGGCATTGGTGACCCTGTTC	5	ref|NP_180379.1| nodulin family protein [Arabidopsis thaliana] gb|AAC98454.1| nodulin-like protein [Arabidopsis thaliana] gb|AAL14413.1| At2g28120/F24D13.9 [Arabidopsis thaliana] gb|AAL32615.1| nodulin-like protein [Arabidopsis thaliana] gb|AAM13326.1| no	0.73	9e-38	nodulin-like protein	20	0.822	1	C:plasma membrane
GL-XY-001&&AF-124&&B09	145	GL_SGTON880_145_BC	2	134.547	GTGCTGTCAAAGTAATAATTCGGTG	CGGTCCGGATTCCCGGGTCGACCCACGCGTCCGGGACTTTGGTAGCATCAGTCCTCATTGCAGATGTAACGGTAGATTTGGTATGTAAATGGAATTCACTTCCAAAGTATGAGAGATTGAGAGTTATTATGGTGATGCAGATTGGTGCTGTCAAAGTAATAATTCGGTGAATCTCATCCCGAATATTTGCTGCTCTTTTATATTATTTTTCAAGTTATGGTATGAAAACCTCTGAAGCGGTTTGTTTCCGCCCCT	5	NO HIT
CL2019Contig1	654	CL2019Cntig1_654_F2	2	134.991	ATTGCAGTACTTTTTCTCGGATGAC	CCCGGGTCGACCCACGCGTCCGCCCACGCGTCCGCGCCATCGTAACGAAGAAGAAGAAGAAGAAGAAGAGTCGAATCGAAGGAACTCCCCGACCCTTGCTCGCCACCATTCCCCCGCCTTCGATCGGAAGCGAGCCTTCCCTTCAATTCGATCCCCGACCTTCGCCGGCGACCGGCAATCGGCAATCGGCAATCGGCAATGGAGAAGAAGGACGAGCCGGTGATCGGAGTCCCGTACTACGTCGGGCAGAACCCC	5	ref|XP_002512639.1| conserved hypothetical protein [Ricinus communis] gb|EEF50091.1| conserved hypothetical protein [Ricinus communis]	0.83	1e-66	litaf-domain-containing protein	17	0.817059	1	P:biological_process
PE-XY-004&&RS-004&&D07	34	PE_SGTON9783_34_BC	2	135.256	GTTTTTAAGGTCGATTTCGGGATTT	GATATCTAGGAACCTATATCGTACTCGTCACAGGTTTTTAAGGTCGATTTCGGGATTTATCAAGGTTTCACTTGTACTATCTAGATTATAATGAATTATTACTTTTAAAAAAAAAAAAAAAAAAAAAAAAAAAAAAAAAAAAAAAAAAAAAAAAAAAAAAAAAAAAAAAAAAAAAAAAAAAAAAAAAAAAAAAAAAAAAAAAAAAAAAAAAAAAAAAAAAAAAAAAAAAAAAAAAAAAAAAAAAAAAAAAAAAAA	3	NO HIT
CL1735Contig1	850	CL1735Cntig1_850_F2	2	135.42	GGTAGATTTTGTTAGCTGTGGATTA	GGTACGGTCCGGACTTCCCGGGTCGACCCACGCGTCCGCCCACGCGTCCGGTCGGCTGCTCGAGAGGGGAGGCGATACATTCTCGAGAATTTCTGGCGCCGGAAAATGACGTCACCAGCGGCGACGCTGTCGTGGAGTTCCTCTTCGTGGCTCCATAGCCTCGGCGGGTGCTCGAACGAGGCCTCCGAATCGTCCGACAGGAGGTCGGCCATGGTGGTCATTGCTCAAAAGAAGGCCAAGAAAACCCGCAAGATA	5	ref|XP_002274311.1| PREDICTED: hypothetical protein [Vitis vinifera] emb|CAO16741.1| unnamed protein product [Vitis vinifera]	0.65	6e-51	50s ribosomal protein l9	20	0.689	6	C:plastid large ribosomal subunit; F:structural constituent of ribosome; F:RNA binding; P:ribosome biogenesis; C:chloroplast stroma; P:translation	EC:3.6.5.3
UR-XY-002&&BA-104&&F11	295	UR_SGTON12446_295_F2	2	137.628	CTGTGCTCTGTAAATTTTGGGAAAT	GTCGGCAGTACATCCAAAGAGCAGGTACCTGATCCTAAAGTCAGCAACAGAAGTAAGAATACAAGCAGAAAAGGAAAGGTAACGGAGCCTGATCTTCTCGGAGCAATGGCGCAAGACGGTCTTCATCAAATGGAAGTTCCCCAGGTGAGAACCACGCACCTACACGGCATGGTGCCGATGCAACTGCATAATTTGGTGCCAACAATGTTTCATAATGTTCCACCTACTCCGTTCCAAAACGTAGCTTCAATGCAG	5	NO HIT
GR-TS-001&&GO-045&&F07	27	GR_SGTON6339_27_BC	2	138.332	GTTTTGTGTTGCTTAGTTAAGGAAG	CGTCCGGGGTATCTCATATTTGATTAGTTTTGTGTTGCTTAGTTAAGGAAGGTGAGAATAAATTCCCATCTCCAACNaaaaaaaaaaaaaaaaaaaaaaaaaaaaaaaaaaaaaaaaaaaaaaaaaaaaaaaaaaaaaaaaaaaaaaaaaaaaaaaaaaaaaaaaaaaaaaaaaaaaaaaaaaaaaaaaaaaaaaaaaaaaaaaaaaaaaaaaaaaaGGGGGGGGGCCCCCCTAAAAAAACCAATTTTTAGGCCG	4	NO HIT
CL4381Contig1	616	CL4381Cntig1_616_BC	2	138.44	TCTTGGGTTGGAAAGGTTCAATGAA	CACGCGTCCGTGCTAAGGAGCATGCTTTGAAGAATGGCCCTATTATTCTTGAAATGGACACCTATAGGTATCATGGCCACTCCATGTCTGACCCTGGGAGCACATACCGTACTCGTGACGAAATCAGTGGCGTCCGACAGGAGCGTGATCCAATTGAAAGGATTAGAAAGCTGGTATTATCTCTTGACCTGGCAACAGAAAAGGAGCTGAAGGATATCGAGAAGGAAGTAAGAAAAGAGGTTGATGATGCCATTG	5	gb|AAY86036.1| pyruvate dehydrogenase [Citrus x paradisi]	0.92	2e-58	pyruvate dehydrogenase e1 alpha subunit	20	0.95	7	C:mitochondrial matrix; F:pyruvate dehydrogenase (acetyl-transferring) activity; P:oxidation reduction; P:glycolysis; C:nucleus; C:cytosol; P:response to salt stress	EC:1.2.4.1
GR-TS-002&&RS-013&&F11	665	GR_SGTON7536_665_BC	2	139.773	GAAAATGTCAGTCGCAGTTCCAATG	CGTCCGCGATCGCCTCTTCTCCCCATCTCCGCGCCGATTCCCCTTTCTCCTTCCTCTGCAAATCGCCGCAATCGCCGCAATCGCCTCTCCTTCTCCCTCCCTCTCTTTCTCTGTCTCACTCCAATTCGAGGTCGGGTTTGGACGAACAAAGCTGTTGCCTCACCAGTGAGTCGGAGAAGGGAGCTGATAGAGAAAGTTACAGGCTGTATTCTGCTCGAGATTTTACCTTTGAGAGTTTCTTAGGGATGAAGGCTT	10	ref|NP_564959.1| zinc finger (C3HC4-type RING finger) family protein [Arabidopsis thaliana] gb|AAG52506.1|AC018364_24 unknown protein	0.61	2e-43	zinc finger (c3hc4-type ring finger) family protein	20	0.733	1	F:zinc ion binding
CL5633Contig1	698	CL5633Cntig1_698_F2	2	141.233	CTTCACATCCAAAAGCAATTCTTGA	CGGTCCGGATTCCCGGGTCGACCCACGCGTCCGGTTTGAGTTGGGTCAAAAAGCTTACGGAAGAGGAATGTATGGAAGGGCAATCGAGTTCCTAGAGGGTGCGCTTACGATCATTCCTAGGCCTACATTGTTTGGCGGTGAGATTCAGATATGGCTCGCAATGGCATATGAGGCTAATAATCGTCACGCAGATTGTATTGCACTTTATCAACAGTTGGAGAAGAAGCACCCTATTGTTAGCATTCGACGTCAAGC	5	ref|XP_002272662.1| PREDICTED: hypothetical protein [Vitis vinifera]	0.8	1e-82	atp-dependent protease clp atpase subunit	14	0.81	2	C:chloroplast thylakoid membrane; F:binding
GR-PU-003&&GO-074&&H05	380	GR_SGTON3199_380_BC	2	142.147	TGACATATTCGATGTTACTTACGGA	GTACCGGTCCGGAATTCCCGGTGTCGACCCACGCGTCCGACCAGAGGGAACATATAAATTGTGGGCGAGGCAAATACTCCTTGAAGCATGTAGTCTGTATAACACTATCCGTTGTAACAAGCAAACCTTTCAATGCTTTACCAGCTAGTCATGGATGGCCATCCTGATACTAACCTTCCTCCATCAAGAGAAATTAATCCTCCTAGAGCATTGTCAGATGACTAGAGCATTGAGATCTTTGAGAACCAGATGACA	5	NO HIT
CL1094Contig1	859	CL1094Cntig1_859_BC	2	142.248	GGATCAACAGCTTTAATATGGATGT	AAATCGATGGAGCGTTGCAAATCGCCTCACGCGCAGCATGGTATGAAGAAGACGCATCTTTTTATCCTCAAAATGGCTAACAGATTCAAAATGTTGTTTTAGTATAGCGGCGGCTTTACGCCGCTCGCAATGTTGGATTACAACGTCGTGACTGGGAAAACAGAAGGTTCTCAATGTCTCCGGAAACAAGTTGAAGGCCCTTCCTGAAAGCATAGCTTGGTGCAGTTCACTGAAGGAGCTAGATGCTAGTTTCAA	5	ref|XP_002530026.1| leucine-rich repeat-containing protein; putative [Ricinus communis] gb|EEF32326.1| leucine-rich repeat-containing protein; putative [Ricinus communis]	0.66	3e-82	leucine-rich repeat-containing	20	0.701	2	F:hydrolase activity; F:protein binding
UR-XY-001&&BA-072&&G01	97	UR_SGTON12088_97_BC	2	144.344	AAGAGAAAAAGATCCGCTCTCATGA	GTACCGGTCCGGAATTCCCGGGTCGACCCACGCGTACGGGATGGAGAAGGAAGAGCAGATAAGGAGGGTCCGGGAAGAACTTCTGCAGCAGCAGGCAAGAGAAAAAGATCCGCTCTCATGATGACTTCCCGTTGGATTCTCGAAAAGGTTTACTGTGTTTTGTGACCCCGTGATGGATCGTTGCTTCTCTGAACTTCCGTGCTCTGATAAGAACTCTGGGCTTAGATGCATGAATTTTATTATTCTCCCGTGTGG	5	NO HIT
CL3989Contig1	801	CL3989Cntig1_801_BC	2	145.684	TGAACAGATGTTACCGGTGAGTTAG	AAATGGTCCCTGCAGGTCCGGTCCGGAATTCCTGGGTCGACCCCGCGTCCGGAAGATGAAGAGCTCCGGGATGATAGGGTCGTCGTCGGCGACGCCGTCGTCGGCGACGGCGTGGGCGTCGACGACCTCGGTGTCGTCGTCGGGGAAGAGGATACAGCGGGAGATGCTGGAACTGAACCTGGACCCGCCTCCCTATTGCTCCGCCGGCCCCATGGGCGACAACCTCTACCACTGGGTCTCCACCATCATGGGCCC	10	ref|XP_002299458.1| predicted protein [Populus trichocarpa] gb|EEE84263.1| predicted protein [Populus trichocarpa]	0.84	1e-69	protein	20	0.8145	7	P:modification-dependent protein catabolic process; F:protein binding; F:ubiquitin-protein ligase activity; P:regulation of protein metabolic process; C:nucleus; P:post-translational protein modification; C:plastid	EC:6.3.2.19
GL-XY-001&&AF-074&&A03	288	GL_SGTON447_288_BC	2	149.245	GAGTAGCTTTTTATAGAGTGGAAGT	CGGTCCGGATTCCCGGGTCGACCCTCCCGTCCGGTTTTTTGTGCTGCCCAGTTGCGCTGTCATCTTGCTCCTGTATCTTCTGCTCACCATTCTTTTTGCAATACCCTCGTTTTTGGTATTGTACTTTGCATACCCTGTTTTGGGATGGCTAGTGAAGGAGATAACATCGTGAGATTTAGGTTTTCAATCACGAAGCCTGGGATCCTGCCTGTTCAAGATGTGATGTAGTTGGCTGTTTTCTCTGCAGTGGCCATG	5	NO HIT
CL765Contig1	1358	CL765Cntig1_1358_BC	2	150.678	GTACTCAAGGGAAAACTGATTTTCT	CGGTCCGGAATTCCCGGGTCGACCCACGCGTCCGCCCACGCGTCCGAACGCAGGAAGGTCCCTCGGTTTCTTCTCTCTCTCTCTCTCCGCCGCCGCCGCCGCCGCCGCCGCCGTCGTCGCTGCGTCGAATCTCCGGTGAGGATCCGAACCGAAGAAGGAATGGGAGAGGAGAAGAAGCCGAAGCCCGCCGGCGTGTGGCCGACCGTGAAGCCCTTCGTCAATGGAGGCGCCTCCGGCATGCTCGCCACCTGCGTC	5	ref|XP_002285722.1| PREDICTED: similar to dicarboxylate/tricarboxylate carrier [Vitis vinifera]	0.92	e-154	dicarboxylate tricarboxylate carrier	20	0.9285	8	F:oxidative phosphorylation uncoupler activity; C:chloroplast envelope; F:binding; C:plasma membrane; C:cell wall; P:mitochondrial transport; C:integral to membrane; C:mitochondrion
UR-XY-001&&BA-086&&H10	365	UR_SGTON12233_365_BC	2	153.383	ACTCTTAAGTCATTTTACCAACGCT	CACTATAGGGAAAGTCGTGGGTAAGGTACCGGTCCGGAATTCCCGGGTCGACCCACGCGTCCGCCCACGCGTCCGCCCACGCGTCCGTGATCACGATCATAATGGCGATGTGGGTTCTGGAGGACAGCATGTGCATAGGAAAGTCATTGGGTTCTGATATCTTTTGTTTCTTCCGCGTATGTCGTTGGCGATCTGCAGAAAATGTTCTGTTATCTGGATTAGGTAACCCTGCTCGTGTGCTGCTTGTTTTGGCAC	5	NO HIT
GR-XY-006&&RS-049&&C11	343	GR_SGTON8154_343_BC	2	157.675	ATATACACGGGTTGGAATCAACGAC	GGAATTCCCGGGTCGACCCTCGCGTCCGACACGAACCACTCCATTACAATGGAGAAGTCCCCTGAGCCGGGCACTGATTCGGCTGTCCATGCCACCTTCAGACTTGTCTCCAAAGACCCCACCACTTTAGGAATCAGGTCACGAGAGGGCATGATCGGGAAATCGGTCATGCTCGAACCATTCGACCTTCCCGGAATGGTGGTAGTGGAAAAAGGGCAAGAAAAGCACCTCGTAGTCGAGGGATCAAGCAAGGGC	5	ref|XP_002285548.1| PREDICTED: hypothetical protein [Vitis vinifera] emb|CAO21942.1| unnamed protein product [Vitis vinifera]	0.57	2e-34	protein	9	0.685556	2	C:vacuole; C:plant-type cell wall
GL-XY-001&&AF-111&&G05	314	GL_SGTON753_314_BC	2	167.959	CTTTGTATAGTGCAACTTCTAATGC	CGGTCCGGATTCCCGGGTCGACCCACGCGTCCGCCCACGCGTCCGCGAGCAAAGATATAACTGTGCTTGCTCGATGCGTGGATCCCCCCCCCCCCCCCCGCCGCAGCGGGGGCGATTATATTGCACCCTGCTGATGTTATTGTTGCTTCAAATAAGTTGTAGTAAGGTTCTTTAATCTGCAATTCTGCAGTATGATAGAACAAATAAGAGAAGCTCAGCTGCAACAGTACTATTTGATAGAATACATGTACAGGA	5	NO HIT
CL1Contig18	662	CL1Cntig18_662_BC	3	0	ATGAAGTTATGGTTCGAAGCAACTG	NNCCGCAAANNNNNNNAAATGGTCACCTGCAGGTACGGTCCGGACTCCCGGGTCGACCCACGGGTCCGGATTCCCGGGTCGACCCACGCGTCCGGGAAGCTTAGGGAAGAAGAATGCATAACCCTCCACCACCCCCCGATCCTCACCACCCCCCGCCCCACGCGCCGCCTCCCGGTCCTCCTCATCCAGCACCACCTCCTCCTCATCCCGAGCCGCCTCCTCCTCATGGCCACCCTCCCCCTCCCGGCCCACACG	5	NO HIT
CL2656Contig1	954	CL2656Cntig1_954_BC	3	2.348	CATGGCATATTGTAAGAGATCACTC	GGTCCGGATTCCCGGGTCGACCCACGCGTCCGAACAGAGGAGCGTGGACTGTCACGGAAGACAAGATCCTTACTTCCTACATCAAAGCCCATGGCGAAGGCAAATGGAGGACACCTCCCCAAACGAGCCGGTTTGAAGAGGTGTGGCAAGAGTTGTAGACTGAGATGGCTCAATTATCTCAGACCAGACATCAAGAGAGGTAACATCTCTCTTGATGAAGAAGAACTCATCATCAGGCTCCATAAGCTTCTTGGT	5	emb|CAN78909.1| hypothetical protein [Vitis vinifera]	0.47	1e-60	protein	20	0.7125	3	P:regulation of transcription; C:nucleus; F:DNA binding
CL5006Contig1	482	CL5006Cntig1_482_BC	3	9.883	ACGCATAGATAGTTTTTCCCTCTTC	ATTGGCTCTTCTATACCTAGCTACTGTCCAAAGTCTTGCATACGGTACTCGCCACATAGTGGAGCATTGCAATGCCCATGGCCATAAAATTGATACATTGCTAGCATGTGGGGGCCTGGCCAAGAATCCATTGTTCCTTCAAGAACATGCAGACATCATAGGTTGCCCAATTATTCTTCCAAGAGAAAGTGAGTCTGTGCTATTAGGTGCTGCAATCCTTGGGGCAGTCGCAGCAAAGAAATATTCTAGTCTTAG	5	ref|XP_002275685.1| PREDICTED: hypothetical protein [Vitis vinifera]	0.77	1e-55	carbohydrate kinase	20	0.765	4	P:carbohydrate metabolic process; F:phosphotransferase activity, alcohol group as acceptor; F:carbohydrate kinase activity; C:chloroplast	EC:2.7.1.0
GL-XY-001&&AF-049&&A07	290	GL_SGTON220_290_BC	3	11.51	CCATCTTTTAGCAGGTTTGGGTTTT	GGTCCGGAATTCCCTGTCGACCACGCGTCCGGGAATGAGCAGATTCAGAGTGGAACTTTCCCAGGGCCTCTTTAATTTCAGACTTTGGGCATTCAGTGTGACCCTTGTTGGTCATGGACGTGCAGATTTTTATGTTTGTTTCTGAAACTTGGCCCTCTGGCATGTGGATTTGATTCTAGAACAATAAGGCATCAAATGGAGCTTTTTGAGTTTGCCCAGGTTACTTCGATTTCATCGAACAAGACTCCTTGTCTT	5	NO HIT
Microsatellite		embra1661	3	13.654
GR-PU-003&&MG-027&&D10	409	GR_SGTON3731_409_BC	3	15.289	TTCGGGTGTATGCTTTTCTGAGTTA	CACGCGTCCGCTAATTCGCTCCCGTTCTACTCCTCCCGGCTTGATTCATTCGTCGCATTCGAACGGCTTGTGGTGCAGGGGTGTTCTTCGCGATTCTCGGCTCGATCTTGTTCATTCCCGGGTTCTACTACACGCGCATTGCTTACTACGCGTACAAGGGGTATAAAGGTTTCTCCTTCGCCAACATACCTGCTGTTTGAGGAGGGGGGTAGCTCTCGGTTTTCGCCTTCTCTTCCCCTGTACACATCTTTCTTT	5	NO HIT
PE-XY-004&&RS-011&&B02	430	PE_SGTON9859_430_BC	3	15.502	ATATATGGGAGGTGATCCCTTGCTA	GCGTCCGAAGATCAATCAAGGAATGCAACAGAGCATTAGAACTGAACTCTACATATATGAAAGCATTGGTCAGGAGAAGTGAAGCTCATGAGAAGCTAGAAAATTACGAAGAAGCTCTTGCTGATAACAAAAAGATTTTGGAATTGGACCCTTCAAACAACCAAGCTAAGAAGACCATTCTCCACTTGGAGCCACTTGCTGCGGAAAAAAGAGAGAAGATGAAGGAAGAAATGATTGGGAAGCTGAAAGAGATGG	10	ref|XP_002324511.1| predicted protein [Populus trichocarpa] gb|EEF03076.1| predicted protein [Populus trichocarpa]	0.75	4e-41	protein	20	0.807	2	P:response to stress; F:binding
CL1341Contig1	562	CL1341Cntig1_562_F2	3	17.253	ATTCTCGATTTTGAGGTTCAGCTGG	GAATCCCGGGTCGTCCACGCGTCCGCCCAATCCAAGATGGCCCCGAAGCCGGAGTCGCAGAACCCCTCCCACGCCGACGCGCCGCCGTCGGGCGCCGCCTCCGTCGACCCCCTCTTCCACATCCTAAAGGTCCTGCCTTTCGCCTTCCTCCGGCCGCCGCGCCTCCGCCTCAAGCTGCCCACCCTCACCCTCCCCTCCCCGATGACCGTCTACGCCCTCGTCCTCCTCACCTACTTCATGGTCGTCTCCGGCATC	5	ref|XP_002324678.1| predicted protein [Populus trichocarpa] gb|EEF03243.1| predicted protein [Populus trichocarpa]	0.68	1e-59	protein	20	0.7375	1	C:plasma membrane
CL3366Contig1	1168	CL3366Cntig1_1168_F2	3	18.172	CATAGCTGGGTCTGTGTTGATATAG	TGCGGTACGGTCCGGATTCCCGGGTCGACCCATCCGTCCGATGATCCGTTAGCCTCTCACTCCCCTCGCACCCGCACCCAACGAATCTCCTCGCGCGCCAGCTCCATCATCTGCGCGACCAAGCCGCGAGACCGAAGAGGAGGCGTTTGCTTCGATGGCGGAAGGGCCCGACGCGCCGTCGTCCACGCCACAGCCCCCGCCACCGCCTCCGCCGTCGTCATCGCCGGAGAAATCCCCTCAAGGCAATATCCGGCA	5	ref|XP_002269262.1| PREDICTED: hypothetical protein [Vitis vinifera]	0.5	1e-55	PREDICTED: hypothetical protein [Vitis vinifera]	9	0.553333	2	P:biological_process; C:plasma membrane
GR-TS-002&&CN-019&&F08	235	GR_SGTON6791_235_F2	3	19.763	GAATTTGACTAGACTTTAGCTTCCA	GGTCCGGATTCCCGGGTCGACCCACGCGTCCGATCAAATGTTTAGCCCTACGCGGTTTGCGTTCTGAGTAAAGCTGAATGTTATTCATCCAAGAGAACCGTAATCATCAAAAACAAGAGCTGGGTTTCGTGTCGTATTTATGTGTCTTTCCGGAGAAGCATTTTTTTGTCTGAAACTCCAAAAATCATCCATGGGCTTGTATATGAATTTGGTGGGATAACTTGAGTTTAACCTGAATTTGACTAGACTTTAGCT	5	NO HIT
GR-SE-001&&GO-127&&E06	351	GR_SGTON5275_351_F2	3	19.887	CTTATCCGATGCTAACCTAATGATC	CGGTCCGGAATTCCCGGGTCGACCCACGCGTCCGCGGACGTCTGGGTTCCATCTATTGGTTTGCAACAACTGCCACTGTGAGCCCTTTCGAGAGGAAAGGTCTCGGCTGATAGTTAACATGGGCAGCGAGAAGACAGCAGTTTGAAGATGGTATAGCAAATGTTACGATGGATCAGCTATGCAGATCGATATACTTAAAACGATGCTTAAGAAGAGAAGGGTCGAAACCCCCCCTCGGCTTCTTGCCCACCTCTT	10	NO HIT
CL740Contig1	640	CL740Cntig1_640_F2	3	20.027	ACCTGAATTTGACTAGACTTTAGCT	CAGGTACCGGTTTCGGAATTCCCGGCTCGACCCACGCGTCCGATCGGGAAGTAGCAGCTGCACGCGGAGAAGAAACTCAAGGGAGCAAAAGATCGCGCCTTTCCTTCTCTGCGAACCCCAAAAAGGCCTCTTTGCCTCACCTTCTTTCTCTTCCAATGGCTACTATTCCAGTTAATCCTAAGCCTTTCTTGAACAACTTGACTGGGAAGCCAGTTATTGTGAAGCTTAAGTGGGGCATGGAATACAAAGGTTTTC	5	gb|ACU14380.1| unknown [Glycine max]	0.9	7e-41	small nuclear ribonucleoprotein f	20	0.967	3	C:nucleus; F:nucleic acid binding; C:small nucleolar ribonucleoprotein complex
CL3351Contig1	774	CL3351Cntig1_774_F2	3	20.601	TATCCGATGCTAACCTAATGATCAT	CGGTCCGGATTCCCGGGTCGACCCACGCGTCCGGCTTTGATGGCCACGACAGTATGGGATTTGGGCCTCTAGTTCCAACTGAAAGTGAGAGATCCTTGATGGAACGGGTGAGGCAAGAGCTGAAGCATGAGCTCAAGCAGGGCTATAAGGAAAAGATTGTGGATATCAGAGAGGAGATTCTGCGCAAGAGGAGAGCCGGAAAGCTGCCAGGTGACACCACCTCTCTATTAAAAGCGTGGTGGCAAACACACTCCA	5	gb|ABH03531.1| class II knotted-like homeobox protein [Prunus persica] gb|ACJ71731.1| class II knotted-like homeobox transcription factor [Prunus persica]	0.9	2e-65	knat3 homeodomain protein	20	0.9625	8	C:cytosol; P:detection of cytokinin stimulus; P:response to light stimulus; P:regulation of transcription, DNA-dependent; F:sequence-specific DNA binding; F:transcription activator activity; F:transcription factor activity; C:nucleus
CL2090Contig1	907	CL2090Cntig1_907_BC	3	20.951	GATGCCATGCCTTGCATATAAAAAA	GTCCGGATTCCCGCGGTCGACCCTCGCGTCCGAGAAAGCCCCAGAACAATTAGAATTCAACAGAAAGCCCCCAACGCTTCGCCCGCTTCATTTCCAAGCACATATATTCATATCTCTAGAGAGAGACTGCAGAGAGAGTTAAGTTCTTGAAGCTCGAGAGGAAAGAGAGAAGAAGAAGCGAACGAAAATGGTGAACTACATGCTGAAGATCACCGCCGACCTCGAGAACCTCACCAACCTCCAGCCTCAGAACGG	10	ref|XP_002276450.1| PREDICTED: hypothetical protein [Vitis vinifera] emb|CAO43772.1| unnamed protein product [Vitis vinifera]	0.78	5e-75	protein	20	0.7535	2	F:molecular_function; P:biological_process
CL863Contig1	1131	CL863Cntig1_1131_BC	3	20.953	CCCTGTGTGCCAAAAAGAAAAGAAG	ATTCCTGCCTCTGGTCTGGGAACACATCCTGCCAGTGCTGCAATGTGTGGTATGAAAATTGTTGCTGTTGGAACTGATGCCAAGGGTAATATCAACATTGAGGAGCTGAGAAAAGCAGCAGAAGCAAACAGAGATAACTTGTCTTGCCTTATGGTCACATATCCTTCAACCCATGGGGTGTATGAGGAGGGCATAGATGATATATGCAAGATAATTCATGACAATGGAGGTCAAGTGTACATGGATGGAGCAAAC	5	gb|ABO61734.1| mitochondrial glycine decarboxylase complex P-protein [Populus tremuloides]	0.88	0.0	glycine dehydrogenase	20	0.9025	9	C:glycine cleavage complex; F:glycine dehydrogenase (decarboxylating) activity; P:glycine decarboxylation via glycine cleavage system; C:mitochondrion; P:oxidation reduction; F:2-alkenal reductase activity; C:chloroplast envelope; F:ATP binding; F:pyridox	EC:1.4.4.2; EC:1.3.1.74
GL-XY-001&&AF-124&&E06	480	GL_SGTON883_480_BC	3	21.726	TGGAGTTCTGGAATTGAGTTAAGAT	GGTCCGGATTCCCGGGTCGACCACGCGTCCGCTGGTGGAGAATTTTGAGAAAGATGCTTGTAATAGTGGGTGGCTATATGAAGTCCAGCGCTAGAGTTGTTGCAGATTCCATAGTTAATCTGTCAAAGAAATGCTTAATAGATATGGAGACTCCCTCAGCAAGAGCATGATCTTGAGATGCAAGTTCAGTTGCTGCCACTCAGAAGTTACTTGAGAAGAAGGTAAGCTAAGTTTAGTCGGCCCCCGACACAAGAG	5	NO HIT
PE-XY-001&&MG-056&&F12	122	PE_SGTON9263_122_F2	3	22.871	GGTGGTTTCATCACTCAAATGTATA	CACGCGTCCGCCAGAATTTGTTGAAGCCGATTTGCCATCTCAAGCCTTAAGCTCCGTAAGGCGAGCCCTTGGCACAAACCTTGGACGTGCTATTTTAGAAGAATGATAGTGGCAATCCATGGGTGGTTTCATCACTCAAATGTATATATATTTGGATAATCTTTGCCCACCACCACCAGACCTGCTCTCGCCTGGTCCATCTTTTGCGCCAACACACAGTCGCGGAGCCCAGTCAGGGATTTAAACCACTGAGTA	5	NO HIT
Microsatellite		embra189	3	23.378
GR-TS-002&&CN-036&&C02	174	GR_SGTON6973_174_BC	3	23.696	CGCCTAGGCTTTTAGATCTTCTTAT	CGGTCCGGATTCCCGGGTCGACCCACGTCTCCGCTGATGCTGGCGGTGATGTCGTTCAACGGCGGGGTGTTCCTGAGCGTGGTGTGCGGGCTCGGGGTCGGGTACCTGGTGTTCCGGAGCGGGACCGACGAGGCCGTGACGGTGACGGCCGTCGCCGACAACCCATGCGCATGCGCCTAGGCTTTTAGATCTTCTTATTTTATAATATAGCATCACCCATGTAAATCACGAAGACGATGAATCGGAAGAGGTCCC	2	NO HIT
CL7569Contig1	391	CL7569Cntig1_391_BC	3	25.062	TACAGTGTGTAGCGCATTTGTATTA	CTTGTTCACCCGACTGGGATGCTGGAGCTAAACCTGTGGCTTGGGGGCACTCCACTTTGATTGGACCATTTGGACAAGTTTTGGCGACAACAGAGCACGAGGAGGCCATCATCATTGCTTAAATCGATTATTCTGAGATGGAGATGAGAAGGACTAATCTTCCATTGGAGAAGCAACGGTTTTTTGATCTCTACCAGTTGTTCGATGTCCAAAGATTGAACTCCTAACAAGTCTCTCCAATACAAATGATCGGAA	5	NO HIT
CL248Contig1	992	CL248Cntig1_992_BC	3	25.856	CGTATTAATGAAGGATGTCTGTGTA	CCACGCGTCGCGATTCTCTCTCTCTAGGCCGAGGACAGAGGAAGAAGAAGATCCGGGGTGGAGAACAGGGCTAGTCGGGCTTCAAGAAATGGAGGGGAAATCCGGTGATGCGAAGCCTGTGGAGGAGGAGGAGGTGGTGGTGCAGGACAAGGCGTGCTCCGGGGAGGCGGCCGCGGCCAAGAGCGAGAGCGAGAGCGAGACGAATGAGCTCCTGGGCAGCGCCAAGAACGACGCCCCGAAGCAGGCCGAGGCTGG	10	ref|XP_002516176.1| conserved hypothetical protein [Ricinus communis] gb|EEF46178.1| conserved hypothetical protein [Ricinus communis]	0.55	5e-36	zim motif family protein	18	0.616667	1	F:protein binding
CL807Contig1	457	CL807Cntig1_457_BC	3	26.885	GGATGGCTGTTATCTTTGTTGTTTA	GGTCCGGATTCCCGGGTCGACCCACGCGTCCGCGCTCTCTCTCCTTCATCATCAGCGGAGAAGCCACTTCCCTCGCCATGGCTCCAAAAGGGATTGCCAGTCCAGTGCCGATCTCGTGGTACCCGACGCTGTCTGTGTTGATGCTCGCCATCGGACTCGTCATCACGGCTTCTTTCTTCATCTATGAAGCAACCTCTTCTAGGCGAAATCGTAGCCTAGCTAAGGAGCTTTTTACAGGAGCCGTGGCATCCATCT	5	NO HIT
CL1870Contig1	514	CL1870Cntig1_514_F2	3	26.92	ATGAGTATCTGTTGCATGTACTGGG	CGGTCCGGATTCCCGGGTCGACCCACGCGTCCGAATTTCCCTGGTCCGTCGCGGCGAGCTTGGTCCGGGAAGAGGAAACAGAGCATGGGGATCCCATCGGAGATGAGAGATTTCTGGGCCAACCGCCGGAGGACGAATCCGTTCCCGATCGCTTCTCCGGCCGAAGAGCGGAGGATCCAAGCCGCTCGAAATTGCACTCAAGAGGGCGTCCGTGCTGGAGCGAAGGCAGCTGCGATCGCGTGCGTCGCCAGCGCC	5	ref|XP_002525450.1| Early nodulin; putative [Ricinus communis] gb|EEF36940.1| Early nodulin; putative [Ricinus communis]	0.46	6e-22	Early nodulin, putative [Ricinus communis]	1	0.52	0
PE-XY-004&&RS-012&&F11	279	PE_SGTON9872_279_BC	3	27.84	AAGCATACCTTAATCTTGTTCTGTC	CGTCCGCTTTGCCAGATTGAGGATAGAAACAGGCGTGAAGGGCAGGTGATGACTGCATTTGGCCGTCGAATGGATGCTCTGAAAATCTGCCAAAGTCAGTGGTTTCGTCCGCCTGCTAAATAAAGGAGATGACTAGGTCTTTTGATAAATTGGGCTCTACTTCATTGTTCTTTTCACATGGCAATGGAGCAAGGCCTACAGAAGACAGTTGCATCGCCTTGGGCATGTCAAGACAATCAAAAGACCCAATTACTG	5	NO HIT
CL2236Contig1	1024	CL2236Cntig1_1024_F2	3	28.64	GTAGTCGTTTGTTTTGCTGATACCA	CCACGCGTCCGAAGGGACAGAAGTTGCGAAAGAGAGTTCGGACATCATAATTTTGGATGATAATTTCGCTTCTGTTGTTAAGGTCGTCAGGTGGGGAAGATCTGTGTATGCAAATATTCAAAAATTTATCCAGTTTCAGCTTACAGTTAACGTTGCAGCTCTTATCATAAACGTTGTTGCTGCTGTTTCCTCAGGTGACGTTCCACTGAATGCAGTGCAGCTTCTCTGGGTTAATCTTATCATGGACACCCTTGG	5	ref|XP_002309001.1| autoinhibited calcium ATPase [Populus trichocarpa] gb|EEE92524.1| autoinhibited calcium ATPase [Populus trichocarpa]	0.79	e-110	autoinhibited calcium atpase	20	0.8005	13	F:calcium-transporting ATPase activity; F:calmodulin binding; F:zinc ion binding; C:integral to membrane; F:protein self-association; P:one-carbon metabolic process; P:ATP biosynthetic process; F:ATP binding; P:pollen development; P:calcium ion transport;	EC:3.6.3.8
SP-FX-002&&CN-066&&D04	569	SP_SGTON11061_569_BC	3	29.827	TAGTCGTTGGCCAGTTCAACTATGA	GGTCCGGATTCCCGGGTCGACCCAGTCTCCGCGGACGCGTGGGGTGCGTTTCATTTTCTGTGGAGAGCTTAAATGCAATGGTGTATCCAAACCAAATATCTGGGGTATGGATGCAAGGGGGACGCTCTTTAAGCCGATTGCATTGCGTCTTGTGATTCTAGGGATGGGCGTAAGAAGAGGAGGAGGGTGGAAATCGAGCACAGAGAGAACGGGAAGAGATTAAGGGGTCCAGCATCATCTGGTGGTCTGTTTCTG	10	NO HIT
CL399Contig1	1184	CL399Cntig1_1184_F2	3	31.276	TATGGAAGGTAGCTTTTAGGTCACC	CCACGCGTCCGCAAAACCTCAAAGATATTGTTATAACAGGACATAATGGCACCATAAATGGACAGGGTCAATCATGGTGGAAGAAATACCGCCAAAAGCTTCTTAACCACACAAGGGGCCCGCTAGTTCAGATCATGTGGTCAAGTCACATAGTTATCTCTAATATCACTTTGCGGGATTCTCCTTTTTGGACACTTCATCCATATGATTGCAAAAATGTGACGATTAAGAATGTCACTATATTGGCTCCCATAT	5	ref|XP_002516244.1| polygalacturonase; putative [Ricinus communis] gb|EEF46246.1| polygalacturonase; putative [Ricinus communis]	0.9	e-167	glycoside hydrolase family 28 protein polygalacturonase family protein	20	0.894	5	C:endomembrane system; P:carbohydrate metabolic process; F:polygalacturonase activity; C:mitochondrion; C:plastid	EC:3.2.1.15
UR-XY-001&&BA-010&&E03	313	UR_SGTON11546_313_BC	3	31.689	GTGCTCTATTATCTGTGAATCAAGT	AGGGAAAGCTGGTACGCCTGAGGTACGGCGGAATCCGGGTCGACCCACGCGTCGTCTGCATCGAGTGCCAAGCGAACCAGGCCAGCGCCACTAGCGAGGAGTGCACGGTTGCTTGGGGAGTGTGCAACCATGCATTTCACTTTCACTGCATCAGTCGTTGGTTGAAGACTCGTCAAGTATGTCCACTAGATAACAGTGAGTGGGAATTTCAGAAGTACGGCCACTGAATTTCTTCTAGTGCCTTTCAAGTTTTCT	5	gb|ACU15939.1| unknown [Glycine max]	0.98	1e-29	ring-box protein	20	1	5	F:protein binding; P:protein ubiquitination; P:response to auxin stimulus; C:Cul3-RING ubiquitin ligase complex; C:SCF ubiquitin ligase complex
CL2955Contig1	1158	CL2955Cntig1_1158_F2	3	33.089	TATCTGCTATCAATGAGTTGCATCA	CTGCGGTACGGTCCGGATTCCCGGGTCGACCCACGCGTCCGCCCAAAAGGAACAGATACTGTGACTGTTGACGAAAACTCAGATGTATATAAGTCTTGGTACCCACCTCTCGAGAAAACTATATCCTGCCTTTCAAGGTTGTACCGTTGTCTAGAATCTGCTGTTTTCACTGGCTTAGCACAGGAAGCAGTAGAAGTTTGTGCTTTATCAATCCAGAAAGCAAGCAAACTAATTGCAAAGAGATCGACAGCAATG	5	ref|XP_002273836.1| PREDICTED: hypothetical protein [Vitis vinifera]	0.86	e-141	protein	20	0.8075	5	P:Golgi vesicle transport; C:cis-Golgi network; P:intracellular protein transport; C:chloroplast; C:membrane
CL5371Contig1	458	CL5371Cntig1_458_F2	3	33.526	GTTTCCTTCAGTACTAACATAGAAC	CACGCGTCCGACATGAAAAACTTAGGTGAGGAAGACGATGATGAAGAAGATGAAGATGAGGATCCACACTTCCCTTCAAAATTGGGAAAAGTTTTGAGGGACAAGGAAAGCAGAAAGGGTGATTGGAAGCAGAAACTAACAGAAGGCATCAAAACTACTGGGGAAGTAATAAAGAGACATGCAGACAAAGTCTCCTTCCGATTACAAAAATGGTGGAAAGGAATTAGAAAACCAGACTCGAAGAAAAATTCAAAG	5	NO HIT
PE-XY-001&&MG-030&&F11	199	PE_SGTON9106_199_BC	3	36.396	GGTGCCCTATGTAATAAAGAGAAAC	ACGCGTCCGCTTACTGTTTTCAGAAAAGGAGCTTCGGCATATTTTTTAAAGGAGTTGTCCCCCAATAATTGTGCAAGCTTATTAGCCTTTCATGCTTTTGAAGAAGCAAACTTTGAGAACCACCCGCAATTGGAAACAATAGGCAGGAAAATAGCTGAAAAATGTAAAGGTTTACCTTTAGCAGCAAAGATGTTGGGCGGTGCCCTATGTAATAAAGAGAAACCCGATGAATGGGAAGATACCTTAAAAAATATA	5	NO HIT
CL3247Contig1	992	CL3247Cntig1_992_F2	3	36.783	GTGAAGTAGTCTCGACTCTTTTAAA	CCACGCGTCCGATTTCGGATTCGGAGAGACGGGCGTTCGAGATGGAGGGAGGGCAGTACAACCCTAGGACCGTGGAGGAGGTGTTCCGGGACTTCAAGGGCCGCCGGGCCGGCATGATCAAGGCATTGACCACTGATGTCGAAGAATTTTATCAGCAGTGCGATCCCGAGAAGGAAAACCTTTGTCTGTATGGGTTCCCCAATGAGCTGTGGGAAGTTAATTTGCCAGCGGAAGAAGTGCCACCGGAGCTTCCTG	5	ref|XP_002514076.1| DNA binding protein; putative [Ricinus communis] gb|EEF48030.1| DNA binding protein; putative [Ricinus communis]	0.72	4e-99	dna binding	20	0.724	1	F:metal ion binding
CL265Contig1	1110	CL265Cntig1_1110_F2	3	37.787	CTGCTATGCCTATGCATCAATATTT	TTATTTGGTACGCCTGCAGGTACCGGTCCGGAATTCCCCGGTCGACCCACGCGTCCGCGGACGCGTGGGTTAAGAGCGAAGTTAGAGATAGAGAGAGAACAAGGCGACGAAGCAAGGAAGCCTTGCGCCCTCTCTCTCTCTCTATCAACACGCCTAAGCAAACCTCCATTATCATCCCTCCCCCAAAATTCAACCCTCCCCACCACCACCACTGCCGCCGCCGATTCCTCTCCACCGGCCCACCGCGTCGCGATC	5	ref|XP_002308308.1| predicted protein [Populus trichocarpa] gb|EEE91831.1| predicted protein [Populus trichocarpa]	0.97	2e-73	charged multivesicular body protein 4b	20	0.951	3	P:protein transport; P:vesicle-mediated transport; C:ESCRT III complex
GR-ML-001&&BA-057&&C10	213	GR_SGTON2158_213_BC	3	38.687	CGCTTGATTTATCAAATTGACCTCA	TCTGGAACAGGCACGAGTCCGAGAACTTGACCGAAGCAGCTATTCAGCCACTTCCCGATGGCGCTACAAAAGCAGTCTTTAGATTTGGAGACAGTAATGGGCATTCGAGACGGCGGGTGGTTTCAGCCTCCATCCTTGTGATTTTGGAGTTCTACATTGGGGATGGGAGATGTTTTCACTTTTTTGGTTTTGCTAAATTACATCATTGTTTCCGCTTGATTTATCAAATTGACCTCAATTTCGGCAAACATGTAT	5	NO HIT
CL953Contig1	1550	CL953Cntig1_1550_BC	3	38.71	CATGTGGTAGTTATAGCAAAGCTTA	GCGTCCGGGCGGGAGTTGGTGTGTCCGGAGCTGGATAATTTGCTACGGGATGAAGATGATGCTACAGCTGCTTCTACTCCTTATACTGCTGCCGTATTGGAATATAGGGTGGAGTATCATGACCCTATGGATACACCCGCTCTGGAGAAAAGCTTAAGCATTGCCAATGGTAATGTCGTTATTGATGCTCAACACCCACGCAGGGCTAATGTTGCCTCAAGGAGAGAACTGCACACTCATGAATCTGATCGATCC	5	gb|ACN54324.1| NADPH:cytochrome P450 reductase [Gossypium hirsutum]	0.76	0.0	nadph:cytochrome p450 reductase	20	0.806	7	C:extrinsic to membrane; F:electron carrier activity; F:NADPH-hemoprotein reductase activity; F:iron ion binding; F:FMN binding; P:oxidation reduction; C:endoplasmic reticulum	EC:1.6.2.4
GR-TS-003&&GO-011&&F10	145	GR_SGTON7627_145_BC	3	39.302	ATTGATCTGCAACCACAAGCAAGTC	TCCCGGGTCGACCTCGCGTCCGGGAGACATTCTTCGTCTGATTCCGTCGTGATGCACATATGAAATCCCAAGTGTCGTACCAACCTGGTTTAAGTAACGGGGCACAAAGCCTTGACAGTTTACACCTGTGTTTGAACCTGCACAATTGATCTGCAACCACAAGCAAGTCCCCGGATTTGTTGGTTGTTCCTGTCAAGTGTGACATATGGATTCTTTTCTTCATGCAGAACAGAACATATGGTTCTGCTGTACATA	10	NO HIT
GR-TS-002&&RS-012&&E07	457	GR_SGTON7525_457_BC	3	40.67	ATTTTGGTACGGGAATTGCTGTTAG	CCCTCCTCTACCTGGCCAGAAACTTACTGGGGATTCAATCTGCACTTTGTTGAGCTTCCTGCTCGTGCTCCTCCGGAAGTGCACATGGACTTTGATCCACAGCAGCAGGATCCGAATCTGCACTTTGTTGAGCCTTTTGCTCTTGCTCCTCCAGAAGTGCACATGGACTTTGCCCCACAGCAGCAGCATGAGGCAGAACTTGCTGAAGCAGCTATTCAGCCACTTCCCGATGGCGCTGGAAAAGCAGTTTTTAGG	5	NO HIT
CL5189Contig1	768	CL5189Cntig1_768_F2	3	40.933	GGCAGAGGCTTTTCTTCTTTAATTC	CGGTCCGGATTCCCGGGTCGACCCTTCGTCCGGCCGTCTCCTACTCGGACGCTTCTCAACCCGTGGCAGTCGGCGACGTTTCGTCGGTCCGCGGCGGCTCCGCCGTTCCTCTCCCGCGCGCAAACCTTTAGAACTCTAAATTCTCCCATCGGTTGTGCCGGAGCGGCGGCCCGATCGCGCGACGGTCCGGTTCGATCGGAGCCTCTCTTCCCGTCGCGTTCAGGCGATCCCGTAACTTCCGATTTCTTCTTCTTC	5	ref|XP_002318513.1| predicted protein [Populus trichocarpa] gb|EEE96733.1| predicted protein [Populus trichocarpa]	0.79	8e-48	signal recognition particle 19 kda protein	20	0.779	3	P:SRP-dependent cotranslational protein targeting to membrane; C:signal recognition particle; F:7S RNA binding
CL4329Contig1	852	CL4329Cntig1_852_F2	3	41.262	TTGACTACCACCGTGGATGATATTG	ATTCCCGGGTCGACCCTCGCGTCCGTTCCGAAGAACCCTCAGCTCGACCCTCGTTTTCTCCGAGAACCATGGGCAGCTTCGGGAATGGCCCCGCCGGCGACCGTACGGGCCCCCACGGCATCGGCGGCGGCGGCGGCCCCGCGGCGGCGGTGGACAAGGGCGTCGACTTCGCGAACTACTTCTGCACCTACGCCTTCCTCTACCACCAGAAGGAGATGCTCTCCGATCGCGTCCGCATGGACGCTTACTACAACG	5	ref|XP_002285026.1| PREDICTED: hypothetical protein [Vitis vinifera] emb|CAO65619.1| unnamed protein product [Vitis vinifera]	0.82	e-158	protein arginine n-methyltransferase	20	0.804	7	C:cytoplasm; F:protein-arginine omega-N asymmetric methyltransferase activity; P:peptidyl-arginine methylation, to asymmetrical-dimethyl arginine; P:vegetative to reproductive phase transition of meristem; F:[myelin basic protein]-arginine N-methyltransfe	EC:2.1.1.126; EC:2.1.1.125
CL1407Contig1	1084	CL1407Cntig1_1084_BC	3	42.615	TTGTCTGTCAGATAATCCATTCGAG	GGAATCCCGGGTCGACCCACGCGTCGCTGTCTTCTCGCTTTCTCCCCCTCTTCCATCCTCGAAGCCGCGACCGGGGCGAGAGCAGCAGCTCCTCCGCCGCCCTCCGCCGCCGCTCCAACGCGCGATTAGGGTTTTCCTCCGCCGCCGATGCCGCCGCATCCGCCGCATCCGCCGCCGCCGCTCCGGGACACGGCCCTGTCGGAGGAGGAGATCACCCGCCTCCACCGAATCCGGAGGACGGTGATGCAGATGCTC	5	ref|XP_002331171.1| predicted protein [Populus trichocarpa] gb|EEF10385.1| predicted protein [Populus trichocarpa]	0.87	9e-97	rna polymerase ii and iii kda subunit	20	0.846	6	F:DNA-directed RNA polymerase activity; C:DNA-directed RNA polymerase II, core complex; F:DNA binding; C:cytoplasmic membrane-bounded vesicle; P:transcription; C:DNA-directed RNA polymerase IV complex	EC:2.7.7.6
SP-FX-002&&CN-005&&B12	526	SP_SGTON10418_526_BC	3	43.611	TCTTAAGCTCTGCTAGGAAATCTCG	CGGTCCGGATTCCCGGGTCGACCCACGCGTCCGCTTGGACCTGGCGGTAGCCGCAGTGGCGGACAACCTTCAACCCACCCAGCCAAGGCGGCGAAATTTGCTAATCCTAGCCCATCGTTCAACCGGAGGAACCCGCTTCCACTCGCGCACCTCAGCTCTGCTGTAAGATATTCCACCCCTTACAGCTATCCTGGCCAGGGTGCTTATGAAGTTCCGGGCGTAGCTGCATACGCGCCGCCATATGGGAGGACCAAT	5	NO HIT
CL660Contig1	525	CL660Cntig1_525_BC	3	44.239	CGAATGAATTTCTCCTTTTGCCTAA	GCAGGTACCGGTCCGCAATTCCTTGGGTCGACCCACGCGTCCGCCCACGCGTCCTCTCCTTTCCTTTTAGGTTGAGTTTTCCGGTTGTGCTCAGTCCAACCCAAGAACGAGAGGAGCTTGGAGCATCTCCTGGACATGGCGAATTCTATATGCTTCGCTCCGGCTTGTTCTGTCAAGCCTCCACCCAGAGTGGGAGCGGTGATTGGTAGCTCGGTTGCTGGGAAAGTTCTCAGAGTGAATGAAGCGTGTATTGGG	5	gb|AAK25754.1|AF334834_1 putative chaperon P13.9 [Castanea sativa]	0.7	9e-51	protein	19	0.798947	4	P:protein folding; F:unfolded protein binding; F:heat shock protein binding; C:chloroplast
CL3469Contig1	624	CL3469Cntig1_624_BC	3	44.664	TATGAGAGTAGCTGTTATACTGCAT	CGGTCCGGATTCCCGGGTCGACCCACGCGTCCGAATCTCCATTAACCTCCGTCGTCTTCGTCGTCTTCGTCGTCGTCGTCGTCTCGCCATGCCGAGCAGATTCCCGGGAGCCATCACGCAGGACTGGGACTCCGTCGTCCTCCACAAGTCGAAGCCCAAGTCGCAGGACCTCCGGGACCCCAAGGCCGTCAACAAGGCCCTCCGCTCCGGCGCCCCCGTCCAGACCGTCAAGAAGTTCGACGCCGCCTCCAACAA	3	gb|AAL32037.2|AF439278_1 ethylene-responsive transciptional coactivator-like protein [Retama raetam]	0.74	5e-52	ethylene-responsive transcriptional coactivator	20	0.7325	9	P:response to water deprivation; C:nucleolus; P:response to heat; F:sequence-specific DNA binding; P:response to abscisic acid stimulus; F:transcription factor activity; F:transcription coactivator activity; P:positive regulation of transcription; P:ethyl
CL1520Contig1	829	CL1520Cntig1_829_BC	3	47.085	AGACGCATCTAGTCAGTTTTGCTTC	CGGTCCGGATTCCCGGGTCGACCCACGCGTCCGCCCTTCAAGGACATTGGAGCACTAATGGCAAGATTCAGTGGTGAATCCGAATCAGAGGCCCAGTTAAAAGTGCTCTTACCTCACATTGTTGCATGCTTTGGTGCAAATAAATCAGTTGTGGAGATAATTGCAGAGCTGAGAAAGCATCAGCAGAGCTCTGATGCCAAAGTGGTTGAGTGGGCCACTGATGCTCTTCAAGGTCTTGGGAAAGGTGCTCCATTC	5	ref|XP_002515579.1| 3-hydroxybutyryl-CoA dehydratase; putative [Ricinus communis] gb|EEF47028.1| 3-hydroxybutyryl-CoA dehydratase; putative [Ricinus communis]	0.67	3e-58	3-hydroxyisobutyryl-coenzyme a hydrolase-like protein	20	0.7715	3	F:enoyl-CoA hydratase activity; C:membrane; P:fatty acid beta-oxidation	EC:4.2.1.17
CL1826Contig1	1412	CL1826Cntig1_1412_F2	3	47.482	GGATTTCACTACGTAATTTGGTGAA	GTCCGCTTTCTCCATTTCGATTAAACGGTCACAACCTTTTTCACTTCTCTCTCTCTCTCTCTCTTCTCTCTCGCCTCTTCATTCGTATGGCCGGAGAAATTATTAATGAAGTGGGGACGAAGAGAAGAGAAGAAGAAGAGGAGGAGGAGCGTGTCCAGACAAAAGAACCAAAATGAAATAGAAGCCAAAGAAGGAGGTACAAGAACTACTTTCAGTTGTGTCCCTATAAAGAAACCCTTCACCACCAGCTAAACA	5	ref|XP_002514305.1| conserved hypothetical protein [Ricinus communis] gb|EEF48259.1| conserved hypothetical protein [Ricinus communis]	0.48	1e-39	conserved hypothetical protein [Ricinus communis]	3	0.71	0
SP-FX-001&&BA-057&&E02	303	SP_SGTON10177_303_BC	3	47.998	CGCCATAGGTTATTCATGTTTGTTT	CTCCATCCTGTCGCTATTGTAGGGTTGAAATGCAGAGGCGGCATGGGGATTTATAAGGGAGATGCCGCATTGCGACATGTTGCAAAAGTTCGAGGGAGTGGCTTGATGAGCGTGGAGATGAGATTGTCCAATGGATACATTTAATCCATTGGCTCTTGTGAGGAGACGTTGGCTTTCATGAGCAAGCTTAGGGAATGGACTCAAAAGTAATTTTTGTTATGAATGCGGAACTGGACTTCCCTCTTACACCTTTAG	5	NO HIT
CL926Contig1	592	CL926Cntig1_592_F2	3	48.391	CTTCTCGTTCTACTTAAATATGACG	CGGTCCGGATTCCCGGGTCGACCACGCGTCCGCCCACGCGTCCGAAAAACCCTAGCCTCCCTCCCCACAGTTTGCTCATCGACAATGACGGGAGAAGCGGTGAACCCGAAGGCTTATCCCCTCGCGGACGCTCAGCTCTCCATCACCATACTCGATCTCGTCCAGCAGGCTGCTAATTACAAGCAGCTCAAGAAGGGCGCCAACGAAGCTACGAAGACGCTGAACAGGGGTATCTCTGAGTTCATAGTGATGGCT	5	gb|ACU16514.1| unknown [Glycine max]	0.89	5e-55	protein	20	0.8805	3	C:ribosome; C:nucleolus; P:ribosome biogenesis
GR-TS-002&&RS-010&&D04	694	GR_SGTON7504_694_F2	3	51.909	CATAGAACTCTCGTATAGCTATCTT	ACAATCTGCCATAGTCTTTGGTTGGAAGAGCCTTTGTTATTTTAATGCAGGTTGCAGCTGAAACGATTGGTCTCACTGGAGGTTATCCAATTAACTGCTCTTTGGAGTAATTTCAGAGATAAATTTGGGAATGAGAAAACCATGCTCGAAGGTGCACTTGTTAAGAAGGCAGCAGAAGATCTTAGACAGAGAATAAGCAAACATGTAATTATAGAACTTTGTCGTTTTGTTTCCCTTGCTTTCTTTGGATCATCA	5	ref|XP_002278249.1| PREDICTED: similar to 26S proteasome subunit RPN5b [Vitis vinifera]	0.6	1e-48	26s proteasome subunit rpn5b	20	0.695	5	C:cytoplasm; C:proteasome regulatory particle, lid subcomplex; P:ubiquitin-dependent protein catabolic process; P:embryonic development ending in seed dormancy; C:nucleus
UR-XY-001&&BA-056&&H07	263	UR_SGTON11950_263_BC	3	52.246	TTAGATCGCCAGGATTATGTCTGTG	CCACGCGTCCGACAGGCCTCCTCTCCCCCCCGCGACGAGCTTCCTCCTGCGACCTGCGACAAGCGACGAGCGACGGGCGAAGAGCTTCTCCTCCGGCGACGTGCGACGAGCGACGAGCTTCTCCTCCTCCGACCTGCGACGAGCGTCTCCCCCTGCGACGAGCGCCTCCTCCTGCGAGCAGAGAAATCCATCGTCTTCTCCGGCGCCTGTCTCCGACGAGCGCCTCCTCCAGCCGCTGCTCCTTCACCAGGTTCG	3	NO HIT
CL1000Contig1	434	CL1000Cntig1_434_F2	3	52.408	AGCCTGTAGGAGATTGAGAGAAATT	CCGGGTCGACCCACGCGTCCGCAAGAAGAAGAAGAAGAAGAAGAAGAAGAAGAAGACGACCTCGACGTCCAAAGGCGTAACCTTTGGAGGCTTTTCGCACTCGAGCAGGACCGCAAGCGAGAACCCACGATGAGAATCTCTCTCCCAGTCGTGCTTTTCCTCCTCTTCTCGCTCCTCGTCGATTCCTCGGACCTCCCGGACGTCCCGGCCCGGCCCGTCTCCAGGGCCCACGCGGAGCTGACCGCCTACGGCTTC	5	NO HIT
GR-SE-001&&GO-101&&F06	618	GR_SGTON5043_618_BC	3	52.893	GTTCTGGTTTGTGGTTTGTATAAAG	CGGGTCGACCCACGCGTCCGCCCACGCGTCCGCCCAAAACCAGAAGCTGCAGCTCCGTCGCCAACCGTCCCGCCGCCGCACCGCCGCTCGCACGCCCGCAACGGCCGCCCGCTCGACGCCGCGCGCGTCCAGGCGTGCTTCCCCGAGCGAATCCGCTCGGCCCAGCCCTGTTTTGCCCCTGTTCCGCCCCGACCAGCCCTTGTCCGGCCATCTCCGGCCACCGCCCAACTCCGCCGGACCTCCCCCGCGTTCCCC	3	NO HIT
PE-XY-003&&CN-004&&F07	312	PE_SGTON9559_312_BC	3	54.453	TTCTTTCATCGAATCAAGTCCGGTG	CGGGTCGACCACGCGTCCGGCAGAACAAGCCCTCGATGCCTCTATTAGCGAGCCGATGTTCCACAAGGTTAGGGATGTGGCTCCGAATAAGGCGATGTACTGCCTGAGTTTCAGGCTGCCCGAAGCATGCTGTAAGGAAGATTCGGATAACTCTACTCTCCCTGCTGAAGGGAAGACATAAGCGCGGTAGGAACAATTACGCGGAGGGCTAAACACGGCCTCTCACCTAACGATTAAGAAGGCGGTTTTTTTCTA	5	NO HIT
UR-XY-001&&BA-018&&B08	217	UR_SGTON11603_217_BC	3	55.704	CGTTGTTGTCATATTTGCTGGATAC	TGCCACGCTCTATTACGACTCACTATAGGGAAAGCTGGTACGCCTGCTACCGGTCCGGAATTCCCGGGTCGACCCACGCGTCCGGATTAAAGAAGCAGAGGGAGGTATTCTCTTTGTAGATGAAGCTTATCGGTTGATACCGATGCAAAAGGAAGATGATAAGGACTACGGATTAGAAGCATTGGAGGAGATAATGTCAGTCATGGACAGCGGGAGCGTTGTTGTCATATTTGCTGGATACAGTGAACCAATGAA	5	ref|XP_002280965.1| PREDICTED: hypothetical protein [Vitis vinifera] emb|CAO65524.1| unnamed protein product [Vitis vinifera]	0.87	7e-54	protein	15	0.868667	4	P:protein metabolic process; F:ATP binding; F:nucleoside-triphosphatase activity; C:chloroplast	EC:3.6.1.15
CL781Contig1	435	CL781Cntig1_435_BC	3	55.831	AATACCATACCTAATGCTTTGCCAT	CGGTCCGGAATCCCGGGTCGACCCACGCGTCCGCCCAATCATCTCGACTTGCGTCCCTCCCTCGCACTCCCCCACTTCGCATTTCGGCCAAAAAAGGCCCTTGCGAGTGTTGGGTTCGTTGAGGAGTGATAGTGATGGATAACAATGACTGGAGGCCGACGCCGCCGGCCGGAGTGGGAGGCGGGGGCACTGAAGCTGCGCTCGACGGGGGCGATTGGAGGGCTCAGTTGCCGCTCGAATCGCGGGATAGGATCG	5	ref|XP_002530460.1| transcription cofactor; putative [Ricinus communis] gb|EEF31930.1| transcription cofactor; putative [Ricinus communis]	0.69	2e-35	protein	20	0.772	1	F:protein binding
GR-XY-006&&RS-062&&D01	729	GR_SGTON8294_729_F2	3	56.211	CTTAGGAGCTTCATTTCAGTATGGA	GCGTCCGGATCTCATCTCCATCTTTGATAACAATGCCAGATCTTTCGAGCTTGATCAATCTAAAACAACTATTATTGTGCATGGGAGTGCGTGATGTCTCTGGCCCATCTGAGTTGGTGCAACTGCAAGATCCCATGCCTTCGTGGATTGGTAGGTTATCCAAATTGGAAGTCTTGACCCTGACACTCCCACACATGACCAACCTATCTCCTGAGCTAGGTATGCTTCCTCACTTGAGATCTCTTCATCTTCATG	5	NO HIT
CL1869Contig1	862	CL1869Cntig1_862_F2	3	57.938	AGAACAGAGTCGGTATGTCATTTGC	CCACGCGTCCGCACGAGACCAAAAGCTTAAGATGGGAGTCCATTTCTGATTCTCAGTCGTCGTCATTCGAGTTCGCGTGTATTGTCTTGCGGAATCGCGTTGCAACCGTCGACCTCGTCCTCCTCCTCGTCCCGAGCCAGAAGCCCCTTCGACTTCAATCGTAATTCGTCGAAGACGAGTTGAATTTGGTGGAAGTCAGACTTCCTGTAGCAGACTTGATTTGCGAGGATATATCGAAATGCAGACATCGAGGGC	10	ref|XP_002284068.1| PREDICTED: hypothetical protein isoform 2 [Vitis vinifera] ref|XP_002284062.1| PREDICTED: hypothetical protein isoform 1 [Vitis vinifera] emb|CAO44055.1| unnamed protein product [Vitis vinifera]	0.96	1e-85	ubiquitin-conjugating enzyme e2 16	20	0.9405	7	P:protein import into peroxisome matrix; P:modification-dependent protein catabolic process; P:regulation of protein metabolic process; P:post-translational protein modification; F:ubiquitin-protein ligase activity; P:fatty acid beta-oxidation; F:protein	EC:6.3.2.19
GL-XY-001&&AF-074&&G07	414	GL_SGTON457_414_BC	3	58.279	AGGAAATCTCCTCGTCCTTTTATCA	CGGTCCGGATTCCCGGGTCGACCCATGCGTCCGAGGTGCTCAGTACCTTGACCATCGCGATGTATGGGCTATCGGTTAGAGATGACAGCAGCTTAAGGAACTCTTCATACCAGGTGTCCACTTCATCGTATGTGACGCCCATGAGGCCTTCAAAGCCAGAGGACAAGCTATTCGGAGATCTTGTTGATATGGCTAAAGTGAAATCGTCTGCAAAATCTACTCCGGGCAGAGCTGGTAGCATGTAGCATTAGTATT	5	NO HIT
CL3810Contig1	375	CL3810Cntig1_375_BC	3	59.167	GTATTCTTTGCTATGTCTTCTGAGC	CGGTCCGGAATTCTCGGGTCGACCCACGCGTCCGCCCACGCGTCCGCTCGGCTGAAGCTTCGTTCTCGTGCTCTCCCTTTTCCGGCGTCTCTCCCATCTCTCCGGCGGCTCCCACTCGGCTGACTCTCCGGCGACTCCTCACTCCGGCGACTCCAGCCTTACCAATTGGGGAATATGCTGCTGTGACCTTGCTTATATTCTTTGGTCTCAAATCAATAAAAGATGCATGGGATATTCCGTCAAATGTAGATAAGA	5	emb|CAN65115.1| hypothetical protein [Vitis vinifera]	0.89	4e-38	membrane protein	13	0.863077	2	C:integral to membrane; C:plastid
CL5029Contig1	622	CL5029Cntig1_622_BC	3	60.702	TAGCGAGCTGCATAGATCATTTTTT	CCACGCGTCCGGATTTCTTGATCCTCGAAGGACATGAGTGAAGCTCAAGAAGAGTTGCCCAAGAAAGCTAAGTTCTTCTTTAGTACTGCAGTTCAAATGTGGAATGCAGAGTACTATGTGAAAGTTGATGACAATATTAACCTTGATTTGGAGGGGTTAATCGAAATGCTGGATCGCCATCGTGGTCAAGATGGTGCTTACATTGGGTGCATGAAATCAGGAACCGTGATTACAGAAGAGGGAAAGCCTTGGTAT	5	ref|XP_002515480.1| galactosyltransferase; putative [Ricinus communis] gb|EEF46929.1| galactosyltransferase; putative [Ricinus communis]	0.88	4e-72	beta -glycosyltransferase-like protein ii	20	0.8165	4	F:galactosylxylosylprotein 3-beta-galactosyltransferase activity; C:Golgi apparatus; P:protein amino acid glycosylation; C:integral to membrane	EC:2.4.1.134
CL1597Contig1	1105	CL1597Cntig1_1105_F2	3	61.424	GGATGGACTGAGTTCTAATTAAATG	CGGTCCGGATTCCCGGGTCGACCCCTCGTCCGGCGTGCTTCGTTGACCTGAATTCTCTCCCCCGACGACGCTCGGGATGCCCTTTCCGAGCACTAGATCTGTCGATCTCGAGCTCCTATCTCGCGAATCTGAGATCTGTCTGTAAGGGCGGAAAGGCTCCGGCTTTGAGAGCTCGAGCGGCGACCGGGCTTTCGGGTTCGAGGGTTTCTTTTCCCGAGCGTTTGGGTTGAGGATCTACTTCCAGATCTGGACTTG	5	ref|XP_002324905.1| predicted protein [Populus trichocarpa] gb|EEF03470.1| predicted protein [Populus trichocarpa]	0.86	e-132	ccr4-associated factor	20	0.893	4	F:poly(A)-specific ribonuclease activity; F:nucleic acid binding; C:nucleus; P:RNA modification	EC:3.1.13.4
SP-FX-002&&CN-029&&H08	668	SP_SGTON10677_668_F2	3	62.102	GAAGCTCATGATCTATTTTCGTGTT	CGGTCCGGATTCCCGGGTCGACCATTCCTCCGCATCTGACCAACATAAAAATATTGCTCGTTATCATGGAGTGGAGTATGACCCGGATTTCGTGTATCTTGCTCTTGATCACTGTGCTTGTAACTTAGACGATTTAATTCAAGCACACTCGGATTCTTCAAATAACTCTGCGTTCTGTGGTGATCCAGCATCAACGGATGATTATAAAATCAAACTGGATTCTGTTAGGGGTATGATGCAAGATGTTAACTTGTG	10	ref|XP_002521737.1| kinase; putative [Ricinus communis] gb|EEF40724.1| kinase; putative [Ricinus communis]	0.61	7e-91	protein	20	0.6955	6	P:activation of signaling protein activity involved in unfolded protein response; P:primary metabolic process; F:protein kinase activity; ; F:endoribonuclease activity; C:extrinsic to endoplasmic reticulum membrane
UR-XY-001&&BA-061&&C08	460	UR_SGTON11986_460_BC	3	63.863	GATTTTCTCAACCCGATTACTAATG	TGACATGATTACGCCAGCTCTAATACGACTCACTATAGGGAAAGCTGGTACGCCGCAGGTACCGGTCCGGAATTCCCGGGTCGACCCACGCGTCCGGTCTTTACGTCCACTCCTGACAAAATATCAAACAAATATTATCTGGGTCCTGCTCCATTGGAGGACATGGCAAGGCAAATTGCCACCGCTTTGGGACCTTGTGGAAACAATAGAGACTATCTGTTCCTATTAGAGAAGGCCTTGTTTGATATTGGGCAT	5	ref|XP_002527996.1| Cation transport protein chaC; putative [Ricinus communis] gb|EEF34408.1| Cation transport protein chaC; putative [Ricinus communis]	0.8	2e-41	cation transport protein chac	20	0.787	2	P:response to lead ion; P:response to cadmium ion
GL-XY-001&&RS-029&&E02	277	GL_SGTON1029_277_F2	3	64.092	TGTGTACTACTGTAGAGCGCTTCTT	AGTAAAGATCAAAGTTGATGACCAGAGTATGTCTCAGACCTTCTCGACTCTATTCCAGTCAGCCTTGTCCAAATTTGGTGTACAATGAACTTGGTCTCCCATGTATCCAATATTTTGCTTCTGAGGGAGTTATGCTCTGTTCAATTGCCATCGTTGTTGGGGAAGGGTGAAAAATAAAAGAGAGGAGGAAGTCTTAGTAACAAATTGCACGAGAAGAAGGGTGAATAGTGAATGATGCTGTACCTTTCCCCTTGG	5	NO HIT
CL1803Contig1	949	CL1803Cntig1_949_F2	3	65.954	CTTGATGATTCTGGTTGTAGTGATG	ATTCCCGGGTCGACCCTCGCGTCCGAATTTTGAATCTCAGACAGGAGCAGATGGGGCGAGGAAACATCCTTTGTAATTTTTCTGAGTGAAATGGAAGAGGGGAAAATAAAGCAGGAAACCCAGAGCTAAATTTCGCAGAAAGTGCACAGGGCCCCCAGCAATTTTCTTCTCCGCAAGCTCGTCAAACCCCTGAGAAGAAGCTCCCGTCCGGAGGGCGAGCATGGCCATGGCGGCGAGGAGGTGCGTCCTGTACGC	5	ref|XP_002527695.1| glutaredoxin-1; grx1; putative [Ricinus communis] gb|EEF34694.1| glutaredoxin-1; grx1; putative [Ricinus communis]	0.83	1e-41	glutaredoxin	20	0.8525	4	C:endomembrane system; P:cell redox homeostasis; F:electron carrier activity; F:protein disulfide oxidoreductase activity
SP-FX-002&&CN-059&&G09	330	SP_SGTON10982_330_BC	3	66.422	GGAAAGGTCTCTCCATTATTTTCAC	CGGTCCGGATTCCCGGGTCGACCCACGCGTCCGATGTCTCGTGCCTCATACGATCATTGTTCGGCACACCTTCAGAGCTGCCAGTCTCAAGTGTCTCGAGCAGTAAAATTCTGGATGTGGAACTCATCATAGTCAGCACGAAGCCTGAAGTTTTGGCGATCTTTTCCAGTTGCCCATTAAATGATGATGTGTTGCTCGTGAGGTTTCATTTCTTAACATTCAGAGTTTTTGGTGATTGTTAAATAAGAAGAATAT	5	NO HIT
GR-SE-001&&RS-001&&F12	149	GR_SGTON5535_149_F2	3	67.579	AAGGTATATAGGGACGTGATCCATG	AGCGTATAGGAAGTTTTTCAAGCAAGAGAAGATTGGAAATATCGAGACCCTCTTGATTGGTTCCGCGGCAGGGGCTATTTCGAGCAGTGCAACTTTCCCACTGGAGGTGGTGCGTAAGCACATGCAGGTTGGGGCATTGAGCGGGAGAAAGGTATATAGGGACGTGATCCATGCTTTCATGAGTATCCTTGAGCAGGAAGGAATTGGAGGCTTATATAGAGGTTTGGGCCCGAGCTGCATGAAGTTGGTGCCTGC	5	ref|XP_002309614.1| predicted protein [Populus trichocarpa] gb|EEE93137.1| predicted protein [Populus trichocarpa]	0.76	1e-39	adenylate translocator (brittle-1)-like protein	20	0.8045	7	P:nucleotide transport; F:binding; C:mitochondrial inner membrane; F:nucleotide transmembrane transporter activity; P:mitochondrial transport; C:integral to membrane; C:chloroplast
CL1859Contig1	1021	CL1859Cntig1_1021_BC	3	68.188	GTACTGTAATTGTTCAACAACCGTG	CGGTCCGGATTCCCGGGTCGACCCCGCGTCCGAAGACCGAGCGGTTGGAGCCAGAAGCTTCCGGAGACCTAGGGAGATCGCGTTGAACGGACCTCCGTCGCCGCCGCCGCCGTCGTCGTCGCCGTCGCCGTTTCGGGGGTGGTCGCCGGGCGCGTCCTGGTCGCCTGCGAGTCCTTGATCGGGGTCGATTCAGGCCGCATTCGCAGCGCAGGGCGGGGGATCGCCGAGATGGAGGGAGGAGTGTCGGTGGAGGAG	5	ref|XP_002274382.1| PREDICTED: hypothetical protein [Vitis vinifera]	0.71	1e-69	protein	17	0.794706	3	F:chaperone binding; F:ATPase activator activity; C:cytoplasm
CL1332Contig1	1062	CL1332Cntig1_1062_F2	3	68.928	GCAATTGAGAACTACGTGTACTATA	CGGGTCGACCCACGCGTCCGCAAAAGATCAATGATGAGCAGAAGTCAAAGATACGTAAAACTGAACGAGCTCTTAAAGTGGCTGAGGAGGAACTATTGAAGGCAAAGATTGAAGCTGCTTCAAAGCATAAGGAGCTAACAGAGGTTCATGGTGCATGGCTCCCACATTGGTTGGCTACACATCTTACACAATTTCAGTCCTTCGCTGAGTTGCACTGGAGAGAACATGGAAAACCTGCGATGAATACTATTACTC	10	ref|XP_002527981.1| conserved hypothetical protein [Ricinus communis] gb|EEF34393.1| conserved hypothetical protein [Ricinus communis]	0.57	2e-91	dna repair atpase-related	20	0.651	2	C:cytoplasmic membrane-bounded vesicle; C:plasma membrane
SP-FX-001&&CN-036&&D08	416	SP_SGTON10236_416_BC	3	69.736	AAGAGACAATTGCGGTGACAGTAAC	CGGTCCGGATTCCCGGGTCGACCCACGCGTCCGCAGACGGTTTGGAAAGTGGGGAGAGATGCGATTGAAGCGGGGACGAACCTGGTGCCCGATGCTGTTCCGAGGCCTGTAGCGAGGATTTCGGTTACTTTCGTTGGGTTGTCCGTTGCACTTTTTGTGCTGAAGTCATTCTTATCCACTGCCTTCTTTGTTCTGGCCACCATGGGACTCATATATTTCGCGTTCCTCGCCTTAAACAAAGACAACGGACCAAAG	5	ref|XP_002264856.1| PREDICTED: hypothetical protein [Vitis vinifera]	0.64	1e-28	PREDICTED: hypothetical protein [Vitis vinifera]	12	0.703333	1	C:plastid
CL696Contig1	481	CL696Cntig1_481_BC	3	70.694	GGTGCCTTAGAACTTTTAGTTAGAT	CCACGCGTCGCCCACGCGTCGGTCAGAGAGAGGGCCTGACAAGTCCGCCCACGCGTCAGCCGCTTTCGGCTCTCGAATTGCACCCGGTCGCAAGCCGAGCCCAGGGAGGGAGAGAGACGGGCAAAGGGCATCGCCGGCGAAGATGATCATCCCCGTCCGCTGCTTCACCTGCGGCAAGGTGATTGGAAACAAGTGGGATCAGTATCTCGATCTCCTCCAGGCTGATTATCCGGAAGGAGATGCTCTTGATGCATT	10	gb|ABK20909.1| unknown [Picea sitchensis] gb|ABK22149.1| unknown [Picea sitchensis] gb|ABK25286.1| unknown [Picea sitchensis]	0.95	2e-33	dna-directed rna polymerase ii kda polypeptide	20	0.942	7	F:DNA-directed RNA polymerase activity; F:zinc ion binding; C:DNA-directed RNA polymerase IV complex; P:regulation of transcription; C:DNA-directed RNA polymerase V complex; C:DNA-directed RNA polymerase II, core complex; F:DNA binding	EC:2.7.7.6
CL5417Contig1	762	CL5417Cntig1_762_BC	3	70.821	CAGCAGTTTAATCATTCTCGTTAGT	CGGTCCGGATTCCCGGGTCGACCCACTCGTCCGGACATTATGGAAGATGAGAATGAAGAGAAATCAAAGAAATTGATCCAATTACTGAAGGCTGCTGCAAGTGCCAATCGTGACTTGGTGTTTGCTTATGTTGGGTTCAAACAGTTTGAAGACTTTACTGAGTCATTTGGCATCAACAAGAAGTCTGAGCTCCCAAAAATGGTTGTTTGGGATGGCAATGAAGAGTACTTTATGGTGGTTGGTTCTGAAGTGATC	10	ref|XP_002533878.1| protein disulfide isomerase; putative [Ricinus communis] gb|EEF28509.1| protein disulfide isomerase; putative [Ricinus communis]	0.69	6e-54	protein disulfide isomerase	19	0.797895	6	C:plant-type cell wall; C:cytoplasmic membrane-bounded vesicle; C:plasma membrane; P:cell redox homeostasis; F:protein disulfide isomerase activity; C:endoplasmic reticulum	EC:5.3.4.1
Microsatellite		embra350	3	71.22
Microsatellite		embra239	3	72.299
Microsatellite		embra122	3	72.759
CL3533Contig1	993	CL3533Cntig1_993_F2	3	73.197	GTACGTGTACTTTGAGTCTTCTTTA	GCTATGGATATGCAAGCTCTCCTGGGAAAAGGGCTTCGATGGAAGATTTCTATGAGACAAGAATAGATGGTGTAGAAGGGGAGATAGTTGGTCTTTTTGGAGTTTTTGATGGTCATGGGGGTGCACGAGCTGCTGAATATGTGAAACAAAACCTCTTCAGTAATTTAATCAGGCATCCAAAATTCATCTCTGATACCAAATCTGCTATAGCTGATGCATACAACCATACGGACTCTGAGTTTTTGAAATCGGAAA	5	ref|XP_002263210.1| PREDICTED: hypothetical protein [Vitis vinifera] emb|CAN67174.1| hypothetical protein [Vitis vinifera] emb|CAO14548.1| unnamed protein product [Vitis vinifera]	0.96	e-134	protein phosphatase 2c	20	0.941	7	P:defense response to bacterium; C:protein serine/threonine phosphatase complex; F:protein serine/threonine phosphatase activity; C:cytoplasmic membrane-bounded vesicle; P:protein amino acid dephosphorylation; F:magnesium ion binding; C:mitochondrion
Microsatellite		embra361	3	73.81
CL8267Contig1	378	CL8267Cntig1_378_BC	3	75.467	AATTACTGCCAGGATGAGCGAAGAT	TTAAGAGTGATGTATACAGTTTTGGAGCTGTTGTCGTGGAGTTGCTCACAGGAAAGAAGCCTACAAGTTTTATTACTAAGTCCGGAGAGTCAATTAATATTATCCATTATTTCATCTCTTCCGTGAAGGATAAGACGCTATCTGATGTCATAAACTTTGAGGCAGCTAGTGAAGATGAAATGGAGAGAGTAGGAATGGCTGCTGAGATTGCAGCGAAGTGCTTGGACCAAAGCGGTGCGAAGAGGCCAGTAATGA	10	NO HIT
CL102Contig1	490	CL102Cntig1_490_F2	3	76.344	CGGTCTTTACATTAGTGAATGCTCC	GTCCGGTCCGGAATTCCCGGGTCGACCCACGCGTCCGATCAACTCCTCCGATCTCTCTCCCTCCTCCTCCGCCGCCATCTCGCTCGCTTCCTCCGAAGAAGAGACACAATGGGAGTCTTCACCTTCGTCTGCAGGAGCTCCGGCGACGAGTGGACGGCGAAGCAGGTCTCCGGCGACCTCGAGGCCTGCGCCGCCTCCACCTTCGAGCTCCAGCGGAAGCTCGTCCAGTCCGCCGTCGCCGCCGACTCCTCCGGC	10	emb|CAN65458.1| hypothetical protein [Vitis vinifera]	0.54	2e-23	60s acidic ribosomal protein p3	9	0.735556	4	C:cytosolic ribosome; F:structural constituent of ribosome; C:nucleus; P:translational elongation
Microsatellite		embra1845	3	77.425
UR-XY-002&&BA-111&&A09	451	UR_SGTON12487_451_BC	3	77.859	ACTGCATTGCATCTCATGCTTTAAT	CGACCCACGCGTACGGAAACTGGAATCAGTGATGTGCTCACTGCTGAGGACTTTCTTGTGGAAAGGGAAGAGATGTTAAAAACAATGTTTCCCACGAGTGAGCTAATGCCAGTGGCTAGCCGCTTGATCAGACATCTTCATGCAAAAGAATCTGCTTGGCTACAGGCTCCCATAGGCACCATTTTGAGGTGAAGACTCAAAGACACGGTGAGCTTTTTTCCTTGATGCATCATGTGGTGCTTGGTGATGACCCAG	10	gb|ACU21191.1| unknown [Glycine max]	0.79	6e-42	unknown [Glycine max]	9	0.895556	2	F:catalytic activity; P:metabolic process
Microsatellite		eg098	3	78.351
GL-XY-002&&CN-041&&H10	597	GL_SGTON1564_597_BC	3	78.625	AAAGAAACTCTTTTTCCAACCTGCT	TCTGCCTCCCGTTTTACATATAGGGGTGTCCCGGCGGCCGTTGCCCCCTCTCCGATCGACGGCGGATCTGGTGCCTTCGCCGGTCCACGACGACGAGCCGGTGATTCGAAACGGCCGCGGTTCCAGAAAGAAAAGGAACAGAAAATACAAAAGGGATAATGCCACGAAATGTTCTAAACCTTCGACCGACGACGACGGCGACGGGGACGGGGACGGGGACGACGACGATGCAGCTCCTTTCTGATCTGACCTCAA	5	NO HIT
Microsatellite		embra1656	3	79.982
PE-XY-000&&MG-045&&G08	175	PE_SGTON8890_175_BC	3	80.725	GGGTTGCATTCAATTGTTAATCTGA	ACGCGTCCGGAAGGCAGAGAAAAAGAGACAAAAGAAGAGCTTTGTCGAGAAAAAGAAGCAGAGAAACGAAAAGCTGCAGTGGAGAAGGCCACTGCTCGCAGAATTGCCAAGGAATCCATGGAGCTTATGGAGGATGAACAGCTGAAGCTGATGGAATTGGCCGCTGCAAGCAAGGGGTTGCATTCAATTGTTAATCTGAAACATTTAGAAGTGAGGATCTGGTTTATATTTCATTGCACTTGAATTTGCTTCATG	5	NO HIT
CL1445Contig1	697	CL1445Cntig1_697_F2	3	81.24	GTTGACAATCTGTAGTTCATTGGAA	CCCGGGTCGACCCAGCGTCCGCCCACGCGTCCGCGACGACCGACCGGTCTGCTCCCAATTTCCCCAGCTCAGGAAGCATCCAGTGTCCCGTGCTTTCGCAGCACTCGAGGCGACAACGACATGAAGTCCTTCTAGGTGCAGGAGCTCGGAGACGGGAGCGTCGGAAGTGATCGCCTGATTGCTTCGTGTGGGGGCCCTTCAAAATGAGTATGTACATTCGCATTAAGCGGAGTAAGACGACTTACTTTATCCAGT	5	gb|ACU14062.1| unknown [Glycine max]	0.76	6e-39	ubiquitin-like protein	16	0.871875	2	C:plastid; P:protein modification process
SP-FX-002&&CN-040&&F11	402	SP_SGTON10788_402_BC	3	82.053	CTGCCAATTATAGTGGGTATCTATT	GGATTCCCGGGTCGACCCACTCCTCCGGAAAGAATTTCGAGAAATATTCTAAAGGTTGGATTCAGATTCCGAGTCATTGAGTGATGAAGAGAGGAATTTGCTGTATGAGCGAAAGGCATCAGCTTGGTACCAGGTCACCTACCATCCAGATTGGGTGAAGAAGTCGGTGGACTTGCGTCAGGACGATGACGGAGGTACAAGCGCCTTGATGTTAAGCTTTGCTTGGATTGCCACTGACTTCCTCGCTCGGATAAA	5	ref|XP_002308662.1| rna-dependent RNA polymerase [Populus trichocarpa] gb|EEE92185.1| rna-dependent RNA polymerase [Populus trichocarpa]	0.58	9e-29	rna-dependent rna polymerase	11	0.710909	8	F:RNA-directed RNA polymerase activity; F:nucleic acid binding; P:carpel development; P:production of miRNAs involved in gene silencing by miRNA; P:virus induced gene silencing; P:production of ta-siRNAs involved in RNA interference; P:leaf development; C	EC:2.7.7.48
Microsatellite		embra125	3	82.152
Microsatellite		embra286	3	83.446
GR-SE-001&&GO-102&&C11	368	GR_SGTON5055_368_F2	3	84.451	TGCAGTGTACTTATTCGCATGAAGT	GGTCGACCCACGCGTCCGCTCAACTGGAGCACCTCGAGATTCGCTTTTCCACGTTAACGGAAAAAGGCCTTACCTCCATTTGCGACGGTTGTCTCGACCTTATGCACTTCGACCTGTCGGGGTGTGCAAACCTGACTGGTCGTGATACTGCGTATGTGATATCCAATTTGAAGAATCTGCAGCGCTTAATTAACCCTAGATTCTACATCTTCAATCGGACTATACGGAGCAGTATGAGCACTGGCAGTTTATGAT	5	NO HIT
CL948Contig1	576	CL948Cntig1_576_BC	3	84.732	GAATTGTTTAACCATACTATGCCTC	CGTCCGCGAGGTTGTCGCGGAGACGAAAAGCTCTCGCCGAGGAGGAGGCCGACGATGTCGTCGTTTCTGCAGTCGTTCCTGGATCCCAAGAAGAACTGGCTCGCCGCTCAGCACATGAAGACCATCTCCAAGCGCCTCCGCCACTACGGGCTGCGGTATGATGATTTGTATGATGGGTATTATGAGCTCGACGTGAAGGAGGCGCTTAATCGGCTGCCGAGGGAGATTGTGGACGCGCGCAACCAGCGGCTCAAG	5	gb|ABK92701.1| unknown [Populus trichocarpa]	0.75	9e-45	ubiquinol-cytochrome c reductase complex 14 kda protein	20	0.7635	6	C:mitochondrial respiratory chain complex III; F:ubiquinol-cytochrome-c reductase activity; C:plasma membrane; P:mitochondrial electron transport, ubiquinol to cytochrome c; F:electron transporter, transferring electrons within CoQH2-cytochrome c reductas	EC:1.10.2.2
Microsatellite		embra1007	3	85.471
SP-FX-001&&CN-049&&C10	38	SP_SGTON10298_38_BC	3	86.559	AGACCTCTCAATGCTTTTCTGATTA	CGGTCCGGATTCCCGGGTCGACCCATGCGTCCGAAAGAGACCTCTCAATGCTTTTCTGATTATTGCTTTTAAGCGAATTGAAGACTTTTAAGGAAGCAAATAGCTGCTTAGATATAGTGCTGCTTTGTTACTCTCGAGCACAAGCATTTTTTATATCCGATGATCTGCGAATTGTGGTAGTTTCTATTGCTTCATGTGGTTTTGATAGTATCAGGGATGGGATTTTAGTGAATTTTAATGTTGCTTCAACTTTAT	5	NO HIT
CL978Contig1	504	CL978Cntig1_504_BC	3	87.365	TGACCTACCTCCAAGGGATAATATG	CGGGTCGACCCACGCGTCCGCCCACGCGTCCGCTCTTATTCTCATCGTCCTTCTAAACGAAGAGAGAGAGAGAAAGAGGTCTTCATCCTCGCAATCGGCCGCAAAAATGGCGAAAATCGCACTGGGAAACAGCCGTGAGGCCACTGAGCCGGACTGCCTCAAGGCCCTTGTCATCGAGTTCGTTGCCACCTTCCTTTTCGTCTTCGCTGGAGTTGGATCTGCCATGGCCGCCGAGAGGCTAGCGGCAGATGCTTT	5	ref|XP_002309548.1| aquaporin; MIP family; TIP subfamily [Populus trichocarpa] gb|EEE93071.1| aquaporin; MIP family; TIP subfamily [Populus trichocarpa]	0.69	1e-89	tonoplast intrinsic	20	0.6655	3	C:membrane; F:water channel activity; P:transport
SP-FX-001&&BA-020&&A06	339	SP_SGTON10071_339_BC	3	88.189	GAGGTGTTAATACTTTCTGGTTGTG	CCACGCGTCCGGGCTGTAGCTGGAATATTGTACCAGAAGAATTAGCTGCTCTACCAAATCTAAGGTTCCTTCGACTTAAAGACATCGATTTTAATGGCAATTTCAAGAATCTTGATTTGAAGTTATGTTGGCTTTCTTGGGAAGTGATGCATAATAAATTTCGTGCGAAGAATATTCATTTTGATAGCTTAGTCGTGCTAGACCTTTCAAGGAGCAATATCGAAGATGATTGGGATGGATGGAGCCAATTCCAGA	5	NO HIT
CL3851Contig1	652	CL3851Cntig1_652_F2	3	90.248	TGTTGATTGTTGGTGTTTGAAGTCC	GGTTTTGGTGTAGCTGCATTGGCTCTTCGCAGACCAGCTTAATTTGCAGATACTTTCTTTATCTGGCTGTACTGAGATATCAGAGAAATGCTTGCCTGCTTTGAGGAAATTGGGCCAGTTACTTGTAGGTTTGAATCTCCAGCATTGCAGTGGAATCAGCAAAAAATCAGTGGACTTGCTTGTGGAGCAGCTTTGGAGGTGTGACATCCTCCATTAAGCAGCAAAGGTGACTAATCACACACTGAGCTAGTACAA	5	NO HIT
CL3195Contig1	528	CL3195Cntig1_528_BC	3	90.344	AGATTCATGTCCATCGCTTTGGATG	CCACGCGTACGTCTTGCTCGTCGGGAAGACCTCGGCATTGACGATGAATGTGGCCGGGGTCGTCAAGGATTGGCTGCTGATCGCCTTCTCTTGGTCCGTCATTAAGGACACCGTCACGCCGGTGAACCTGTTCGGTTACGGCCTGGCGTTCTTGGGCGTGGCGTATTATAACCACTCGAAACTGCAGGCTCTGAAGGCGAAGGAAGCGCAAAAGAAGGCCACGCAGGCGGATGAGGAGGCGGGCAGGTTGCTGGA	5	gb|ACU21180.1| unknown [Glycine max]	0.67	4e-28	plastidic phosphate translocator-like protein1	20	0.6895	1	C:membrane
PE-XY-003&&CN-017&&D12	298	PE_SGTON9655_298_BC	3	90.81	TTCATTAAGGAGTTGGTACAGCTGA	GGTCCGGATTCCCGGGTCGACCCATGTCTCCGGGCTTCTTGACTGGATGTAACTTTCCTGGTTGACATCTTCGGCTTTCTTAGGTGCTCCCTATCACATTAGGTAGGAACCGCATCGGGAGCTTCCACTTAAATTAGTTGAATGACTTTATGATGGTTTTTTTAACTTGATTGAAAGAAAAACAAATTGAGTAGGCACACTGCAGTTGAAAGATTGCGATACTGATACATAAGAAAACTGTCATCTATTGTTGAA	5	NO HIT
SP-FX-001&&CN-053&&C06	280	SP_SGTON10333_280_F2	3	91.766	TTGCTAGTCTGTATTGAAGCTGATT	CGGTCCGGATTCCCGGGTCGACCCACGCGTCCGAATTCGCGCTTTTGAGAATCATTCTTGTTTGGATACTCTAGTTTTGGCTAATTGTGACGGTGTTAATAATGTGCGTGACATAGAGCAGATGGTGCTTGGATGCCAATCTCTGCAGGTTATGGTGCTTCCAAAAGGATTGAGAATGTGGATGCCAGAAGCAATGCGAGAGAACATCTGTAGACTATGTAGTGTTGACTGGAAATGATGGATCATGATTCCGTA	5	NO HIT
CL8324Contig1	280	CL8324Cntig1_280_F2	3	92.332	CCTTTGTCGCAAGATTTCAATTGTA	CACGCGTCCGAGATAATTATTGGCAGTTTGCATCTTATATCGAAAGAGAATTGGCTTGATGGAAGAGAAAGAGGTGCATGTTTGAACATCATCGACATGATGCAGGTGTACAGAAGAAATTCTTAGTCAGGCGAACAATAGTTCTTCATTTAGGTGACCATAGGTTAGGTACATTCAGTTAACTGCTTGCCCTTCTTCTCCTCGTTTTGATGATTACGTCCAGGAAAGATTCAAAAGCTTTTGGGAGCAAATAGA	5	NO HIT
GR-TS-002&&CN-075&&E10	579	GR_SGTON7387_579_F2	3	93.828	GAGTGATCTGGGTTTTTTCTAGATT	GCGTCCGTGATTTTGACCGGTGATCTGAATTGTGCCCATCAGGAAATAGACATTTACGATCCTGCGGGAAATAAAAGAAGTGCTGGATTTACAATTGAAGAAAGGGAATCTTTTGAGACCAACTTCCTGTCAAGGGGCTTTGTTGATACCTTTAGAAACAGCATCCTCATGCTGTTGGTTATACTTATTGGGGTTATCGGCATGGCGGGAGGAAGACAAATAAAGGGTGGCGGCTCGATTATTTTCTTGTTTCAG	5	ref|XP_002530098.1| ap endonuclease; putative [Ricinus communis] gb|EEF32297.1| ap endonuclease; putative [Ricinus communis]	0.84	7e-50	dna-(apurinic or apyrimidinic site) lyase	20	0.8415	7	C:chloroplast nucleoid; P:DNA repair; F:endonuclease activity; C:mitochondrion; F:DNA-(apurinic or apyrimidinic site) lyase activity; F:DNA binding; P:positive regulation of transcription	EC:4.2.99.18
CL341Contig1	1501	CL341Cntig1_1501_BC	3	94.348	GTATCTCAACTTGCTTGTCACATAA	CGACGCCTCGAGGTTCTTCCGCGCCGGCGACGACGGCGGCGACGACGACTCTGTCTGGACGAGGTGGGCGGTCCTTATCGCTGGATCCAACGGTTACTGGAATTACCGTCACCAGGCCGATGTTTGCCATGCATATCAGCTCTTGAAGAAAGGAGGGTTGAAGGATGAAAATATCTTTGTTTTTATGCACGATGATATTGTTGTTTTTGTTCAGAACCCTCGGCCTGGAATTGTTATTAACAGTCCAGATGGAGA	5	ref|XP_002276759.1| PREDICTED: hypothetical protein [Vitis vinifera] emb|CAO43774.1| unnamed protein product [Vitis vinifera]	0.79	0.0	vacuolar processing enzyme	20	0.85	4	C:lytic vacuole; P:vacuolar protein processing; F:cysteine-type endopeptidase activity; P:proteolysis	EC:3.4.22.0
CL1459Contig1	858	CL1459Cntig1_858_BC	3	95.04	ACTTTCTGAAGGTAGCTTTGTATGT	CCCGGGTCGACCCACTCCTCCGTCTGAGTCCGCTAATACAGAGGTATTTTTCAAATGGTCTAGGGAAGAAATTTGAACTCTCGCCTCCTGCCTGTTCGGAGGGTATCCAACAGCTTTGTGAAGCGGTTGCCTACAAAATCGTATTCCATGATCTAAGCCATGTCCTTTGGGATGGTCTTTATCTAGGTGAAGTTTCATCTTCTAGAATCGAGCCATTCCTTCAAGAGCTGGAGAAATACTTGATGATCATTGCAG	5	ref|XP_002516505.1| conserved hypothetical protein [Ricinus communis] gb|EEF45846.1| conserved hypothetical protein [Ricinus communis]	0.81	e-102	protein	20	0.8355	2	P:biological_process; C:cellular_component
CL2510Contig1	1501	CL2510Cntig1_1501_BC	3	95.811	CATCAATAATTGCTGTCTTCTCTCG	GGTCCGGATTCCCGGGTCGACCCACGCGTCCGGAAGGACTTACCTTTGACCGACAAACAGAGAAAAGTAAGTAGTATAAGCAGAAAAAGGACCAAAAACTCAGTAAACTAATTTACAGTGAAGGATAAGACTTTCACAACAAGCCTTTGACTAATGAACAGACAAGATTATTTGTAATTTCTCTCTTATCACTTCTATTTATTAAGAAGGAAATGAAGCCAATGTCACCAGTTATCACATGATGATAACTAGCTT	5	ref|XP_002284900.1| PREDICTED: hypothetical protein [Vitis vinifera]	0.79	e-138	transcriptional corepressor leunig	20	0.8445	6	P:flower development; F:transcription repressor activity; F:DNA binding; F:protein heterodimerization activity; P:negative regulation of transcription; C:nucleus
GR-PU-003&&GO-076.F&&H12	221	GR_SGTON3243_221_BC	3	95.964	CCTGATGATGTCATAGATCTATTGA	TGCAGGTACCGGTCCCCAATTTGTGTGTCGACCCACGCGTCCGGATTTGTGCTTTGACTCTAGGCGATTCTTTTACGTGGTGGATCCGCGAGTCCCTTCCTTCCTCCTTCGTTGGCGTCGCTGCTGTGTGTTCTTTTGCTGGTTTGAGAGTCTTTTGAGTCGAGTACATACTCCTGGTGGTGCTTCTGCTTCTTTAGTTAGAGAGAGTCTCGTGCACAGTCCTGATGATGTCATAGATCTATTGATTTATCATGT	5	NO HIT
CL3005Contig1	744	CL3005Cntig1_744_BC	3	96.618	GTGGTCATATAATTAGACTTGTCCA	CCACGCGTCCGAGCACTGCAGTCGAAAATTTTCAGTTGGTCCTGAATTCACATCGTTGGGTTCCTCTACCATCTGTTGGTTTTTCAGCCAACAGTGTCACAGAAGATGGTCAAGAGGATGTCACTCCTCCATCTCATCTCATGGAACATCCTCCTCTTGCTGTATTTGTCAATGGTGTATCTGCGGCAATGAATGAACTACGCCCTTGTGCCCCAATTAGCTTGAAGCATATCATTGCTCAAGAATTAATTAAGG	5	ref|XP_002279909.1| PREDICTED: hypothetical protein [Vitis vinifera]	0.67	1e-76	conserved oligomeric golgi complex	15	0.773333	4	F:molecular_function; C:integral to membrane; P:protein insertion into membrane; P:biological_process
GR-ML-001&&BA-027&&D05	293	GR_SGTON1920_293_BC	3	97.029	GAGGATTGGCCTTCTTCAATTTCTT	CCACGCGTCCGCCAAATAGTAAGCGGAGAAGAAAGAGCAACCAATCCAGTTTTGATGAAACTTGTAGAGCCATACAAGATTATCTAAAAATTAAGTCACCAAGTCCATCTGGTGATGGCTCTGCGAGCTCAGGGACTTCACAACCACCTGTTGACCCTTTCTCCGTATGTACTGCGGTCCAGATTCTAAACAATATGCCCGAGCTAGAGCAAGATGTTTACAATAAAGCAGTGGAACGAGCATGCGTCAATCGTG	5	NO HIT
Microsatellite		embra1071	3	97.781
CL7585Contig1	1161	CL7585Cntig1_1161_F2	3	98.229	GCGTAAAATTGCTCTCCTTTAGCTA	CTGCGGCGGAAATTCCCTGCGCGCACGGCGGGATGACTGCAGTGGCGAGCTCGATCGTGCACGACGTGCTGGGCCCGCGGCTCCAGGACGTGGATCAGCCCATCGTCGACTACATCGTCAACGTCCTCGCCGACGAGGACTTCGACTTCGGCGACGACGGCGATTTTTCCTTCGAGGCCATCGGCGAGCTCCTCGTCGGCGCCGAGTGCGTCTCCGACTTCGACGAGAGCCGCCTGGTCTGCAGCAAATTGAATG	5	ref|XP_002516134.1| conserved hypothetical protein [Ricinus communis] gb|EEF46136.1| conserved hypothetical protein [Ricinus communis]	0.55	1e-61	f-box family protein	16	0.64125	2	P:ubiquitin-dependent protein catabolic process; F:protein binding
GR-SE-001&&GO-091&&G06	297	GR_SGTON4942_297_F2	3	99.135	TTACGTGTCAACACACCATTTGATA	GGTCCGGATTCCCGGGTCGACCCACGCGTCCGCCCACGCGTCCGCGAAAGGCAGAACAAAGTTGTCATAACGGACAGAATGTGGGCTAGGCTTCTTTCTTCAACGAACCAACCCAGCTTCTTAGTGTTGAAAGATGGAGTTGAAGAAGCCAAGGAAGAGGAAGAACCCAGCTTCTTAAGGTCGAAAAATGGAGTTGAAGAAGCCAAGGAAAAGAAAGGACTGGATGTGAGGGAAGCGTAATTTAAGACATTCGCC	5	NO HIT
CL2037Contig1	891	CL2037Cntig1_891_BC	3	100.089	GTAGAGAGTTACCCATGATAAGAAT	CGGTCCGGATTCCCGGGTCGACCCACGCGTCCGGTGCAAGGAATACACGGGTCATCCTCACCGCGGACCAGCAAAAGTCCACAAAAGTCACCTCTCCTCTGTCACGTTACACTTTTACAGGGGTTTCTTGGAAGCTCACCTATCGGTCCGCAAAGTCTTTCTGGAATCGGGTAAAGCTTTCTTGAGCTCGGGGAGGAAGAAAGTTCTTGTCTTGCAGAAGAAAGGGTTTCAATCATGTTTCAGAAAATGTTTACG	5	gb|ACJ85894.1| unknown [Medicago truncatula]	0.52	9e-48	charged multivesicular body protein 4b	20	0.7535	2	P:vesicle-mediated transport; C:ESCRT III complex
CL62Contig1	400	CL62Cntig1_400_BC	3	100.565	GGGATGATATATTTACGTTGGTTGT	CGGTCCGGATTCCCGGGTCGACCATCGCGTCCGCTCTTGCACCCGAAAACCCTAGCTCTCTCTCTGTCTCTCAAGCTCTCCTAACCTCTCTCAAACCTCGAGATCGCGACAATGGCGGCCGTGAAGTTCGCGAACGTGGCCGCGGTGGCCCTCCTCGTCGCCGCCATGGCGGTCGCCGCGACCGCCCAGGAGGCGCCGGCGCCCAGCCCCGTCTCCCCGGCCAGCTCCGTCACCCCGTCCATCCTCTCCGCCGGA	5	NO HIT
GR-TS-001&&GO-047&&B10	478	GR_SGTON6355_478_F2	3	100.702	TACGAGTCGTTATCGAAGCAAATCC	TCCCGGGTCGACCCCGCGTCCGCTTTTACTTCCGTATGCAGCTTCGATCTTCTTCCTCTTCTTCTTCTCCGCCGGACGCCGTGCTCTCGAATTCCGATCTCGATTCGACGGATTCCGATCGCACGAGCCGCCGGTGAAGAAGGGAGGGTCCGATCGGAGGGGGATCGATTCGCGGCCGATCGCCCGGCGATGGACAGCAGGAGACCGGGAGTGATGAAGGTGAGGCTCGACGGCTCGGCTCTCGGCAGGAAGATG	5	NO HIT
CL2105Contig1	786	CL2105Cntig1_786_F2	3	101.013	GAAGTAGTAGGGTTCTCTCTTTTTT	CCACGCGTCCGTGCAAGAATTGCTGCAGATGCTACTCCTGAATTAATGGATTATATTAAACAATTTTTCATCGATCTTTTTCAATACTCTGCAGAGAAGCTTGGTTGGGATGCCAAAGAGGGTGAGAGTCATTTAGAAGCTATGTTAAGAGGACAAATTTTAACTGCCCTGGCAGAGTTTGGAGATGAATCCACACTAAAGGAAGCGAGCAGGCGCTTTTATGCATTCTTAAATGACAGGAGCACTCCTCTTCTT	5	ref|XP_002280239.1| PREDICTED: hypothetical protein [Vitis vinifera]	0.79	e-115	at4g33090 f4i10_20	20	0.79	6	C:plasma membrane; P:auxin polar transport; F:aminopeptidase activity; P:proteolysis; F:zinc ion binding; F:metallopeptidase activity	EC:3.4.11.0
PE-XY-003&&CN-017&&B12	100	PE_SGTON9652_100_F2	3	101.119	TTTTGAAGTGAACGCCCAGGTATAT	CCCGGGTCGACCCACGCGTCCGCTTGGTTGTTTTAACTGTTAATATCCACTCGTCACCTCCCAATGAACATGCACATGCTCAGATGGATGGTGTGGTAATTTTGAAGTGAACGCCCAGGTATATTAGTATTTGCCGTCTTCATGAGTTTAAAAAAAAAAAAAAAAAAAAAAAAAAAAAAAAAAAAAAAAAAAAAAAAAAAAAAAAAAAAAAAAAAAAAAAAAAAAAAAAAAAAAAAAAAAAAAAAAAAAAAAAAA	5	NO HIT
UR-XY-001&&BA-100&&D12	261	UR_SGTON12285_261_BC	3	101.436	AGTGCTTTGGTGAAGGCATTGATTA	CTCGACGTTGTCTCTGGTTCGTTCTCTCCACAACAACAGCGACGGCGACTGCTGCTTCTTCATCGTTGAAGTTGCTCGTTCAAGGCGAGGCAGCGATAGGAGGAGGAGGAGCGGGTAAGCAGCAAAAGAAGAACGGCGCAGCAGAAGAAAGAAACCGCAAAGCCCTCGGCGACATTGGCAATCTCGTCACTGTTCGGGGCATCGAAGGCAAGGTGGTCGAGTGTTTTTCAGTGATGCCTTGACCCTGTTCATGGT	5	NO HIT
GL-XY-001&&AF-061&&H4_H04_16	80	GL_SGTON322_80_F2	3	101.899	TGCAGATTTAACGCAGCTATTCCGA	GCGTCCGGGAGTTCAGCAGTGATGTAGAGTCTGCAGCTGCTGCAATTCGGAGTCTTTCAGCCACCTCAGCTTGTGGTCATGCAGATTTAACGCAGCTATTCCGAATCGCGGCTCATGAAGCTAAGAAATCTCGCATGCAAAATAGAATTTTCAGGGTGATTCTCATATACTGCAGATCATCCATACAGCCTCAGCACCAATGGCCAGTTAACCAAAAGCTTTTCACTCTGGATGTCATCTACCTCCACGACAAGC	5	ref|XP_002277081.1| PREDICTED: hypothetical protein [Vitis vinifera] emb|CAO43777.1| unnamed protein product [Vitis vinifera]	0.83	9e-60	protein	15	0.806667	2	F:molecular_function; P:biological_process
CL5098Contig1	755	CL5098Cntig1_755_BC	3	102.312	ATGAATTGTATCAGGTCGATCTCTC	CACGCGTCCGCCACGAGCTCCGATAGAGAGAGAGAGAGAGAGAGAGAGAGAGATGCAGAGCCTGCAGGAGAAGGCGGCGCAATGGAGCGGCGTTGACCAGGAGGACGCCTTCGCCATCGACGGCACCAACCTCTTCGAGAAGCTCGGCCTCCCCACCTTCGTCAATCTCTCCACCAATTTCTACACCAGGGTGTACGATGATGAAGAAGAATGGTTTCGGTCGATCTTCGCGAATTCAAAGAAGGAAGAAGCGAT	5	ref|XP_002284484.1| PREDICTED: hypothetical protein [Vitis vinifera] emb|CAO44108.1| unnamed protein product [Vitis vinifera]	0.9	6e-82	2-on-2 hemoglobin	20	0.878	6	F:heme binding; P:response to auxin stimulus; F:oxygen transporter activity; P:oxygen transport; P:response to hypoxia; F:oxygen binding
CL176Contig1	859	CL176Cntig1_859_BC	3	103.559	GGTCCTTTTCCTTGAAAAATAAAGG	CGGTCCGGAATCCCGGGTCGACCCACGCGTCCGGAAAGGAGCAAGCAGAAGTCGCAAGAGAGAGAGAGAGGGGAGTGGGGGGGAATGGCGAAGCCGCTGGGACCGACGGGAGAGTTCTTCAGGAGGAGGGACGAGTGGCGGAAGCACCCGATGCTGGGCAATCAGATCCGCCACGCCACTCCTGGCCTCGGCATCGCTCTCGTCGCTTTTGGGATCTACCTCGTCGGCGAGCAAGTCTACGACAAGCTCTACAAG	5	ref|XP_002519364.1| conserved hypothetical protein [Ricinus communis] gb|EEF42981.1| conserved hypothetical protein [Ricinus communis]	0.91	9e-23	conserved hypothetical protein [Ricinus communis]	3	0.91	0
PE-XY-001&&MG-023&&B12	292	PE_SGTON9072_292_F2	3	103.802	ATTTGTCCTTCTTACATATGTCGGC	GCGTCCGAAGCTTCAATCTTGATCGAAAACCCATCACTTGCTTCGCGCGACGGGAACGACCCTTTTCCTCCCCCGCAAAACTACAAAGTGGGTTCGCCTTCGCATTGAATTTTGTTGGGTAGGGGTGGAGGGAAGAAGAAGAAGAGCAAGGAGAAGGAAGAATCCAAGAACGCGCGCGCGCTGGGACAAAAGGGAGATCTTGAGTCGCTGTGAAATAACACGAATCCCATTCAAATGAAGAAATCCATCAAGCAA	5	NO HIT
SP-FX-002&&RS-011&&G12	310	SP_SGTON11176_310_BC	3	104.771	GTTTGGGTCGAAAGAAGTGATTTTT	CGCGTCCGAGTGACTCCGAGGGCCGAGTCGTCGCCGCGGTACGGGCAACTCGGCGGCGGAGGCGGGCTCTTTGATCTGTGGGAGTCTCACAGTCGCTGCGAGGAGGAGCCTTCGATGGAAAGGGTCGAGTCCGGGAGAGATTTGAGGGCTAAGATGTACGCCAAGCTCAGCAAGGAGAATTCCCTCGATGGCGCCGACCTTGTCGGGTCCGGTTCCGGTCCCGACGTGGGTTGGGTCTCTGAGCTGGTCATGTGA	5	NO HIT
GR-TS-002&&CN-033&&A04	318	GR_SGTON6941_318_BC	3	104.98	TTTATGTGATAAGCTTGGTTGGAGT	CGGTCCGGATTCCCGGGTCGACCCACTTTCCCGTGCATCTCTATTAAGGACGTGTTTACGCTGAAGGCCGTCCTTGATAAAGCCGGCATTCCTTACACGCTTAGCAAGTCGGGGAGGCCGGCGATTTTCACGAGAGATCCGGATGCAAATGCTCTCGAGTTTGTGCAACTTGATTCATGAGACATGATATCATACGTACCAGTATTTCGAGAGTTCGTACTTTCACTCCTTTGCATCCGATATCTCTGCACTCAC	5	NO HIT
SP-FX-002&&CN-056&&C08	481	SP_SGTON10945_481_BC	3	106.254	CTCTGTTATATAGGAGGTTTCAAGA	CGGTCCGGATTCCCGGGTCGACCCACTCCTCCGGCTCATTGCGGACCGTCAGAGTACTCCTGGAAGGAATGGTGATAACAGTGGAGCCCGGATGCTACTTTATCGATGCTTTATTGGATCCAGCAATGGAAAGCGCAAACACATCAAAGTTCTTCAATCATGATGTTATTGGAAGATTCAGAACGTTTGGTGGAGTGAGAATTGAAAGTGACGTGCTCGTTACTGCTACTGGTTGCAAGAACATGACGAATGTCC	5	ref|XP_002282779.1| PREDICTED: hypothetical protein [Vitis vinifera]	0.81	2e-42	x-pro dipeptidase-like protein	19	0.811579	5	P:cellular process; F:dipeptidase activity; F:manganese ion binding; C:chloroplast; F:aminopeptidase activity	EC:3.4.13.0; EC:3.4.11.0
SP-FX-001&&CN-055&&B01	364	SP_SGTON10357_364_F2	3	106.346	AAAGAGTGCGGACTTGATATAGCTG	CGGTCCGGATTCCCGGGTCGACCCACTTCTCCGCTGGAACTGTCAAGAAACCGACAATGGAGAAGATACCGGTTTCGAATCACAGTAGCAGCTAATCCAAGTCCGGCTCAAAAGTGCGAGGATCAGATTCATGCAAATTCACAAGGACTATCCCAGCAAAGGATGAAGATGACGTGGTGGACGGAGAAGATGAAGAAGAGCATGGGGATACTTTGTGTGGGGACTGTGGGGAGAACTATGCTTCAGACGAGTTCT	5	gb|ABK26041.1| unknown [Picea sitchensis]	0.94	1e-27	dna binding	20	0.943	5	F:DNA binding; F:methylated histone residue binding; C:nucleus; F:zinc ion binding; P:regulation of transcription, DNA-dependent
CL2078Contig1	1045	CL2078Cntig1_1045_F2	3	106.533	GGAGCAATTTGATGAGTACTTTCAA	CCCGGGTCGACCCACGCGTCCGCCCACGCGTCCGCTCTCTAGCGAGCGACGACGGAGACGACGAGCGACTGAACCAGATTCGAAAGGGGCTTCCGTCCCAGCAACCCGTCCGGTCGGATTGAAGAGCTCACCCGATCGAACGGTGGTTCGTGGCCGGCAAGAAGAGATGGGGAGGGAACAGGTCTCGTACACGGTGGAGCAGCTCGTCGCTCTCAACCCCTACAACCCGGACATGCTTCCGGATCTCGAGAATCA	5	ref|XP_002274986.1| PREDICTED: hypothetical protein [Vitis vinifera]	0.89	e-110	protein	20	0.875	5	C:eukaryotic translation initiation factor 3 complex; P:regulation of translational initiation; F:translation initiation factor activity; C:nucleus; F:ribosome binding
CL809Contig1	543	CL809Cntig1_543_BC	3	107.183	CTGTAATTGTCATCAGTTGTCCGTA	ATGGCACCTGCAGGTCCGGTCCGGTATTCCTGGGTCGACCCACGCGTCCGCTCGAGTCTCTCTCTCGCCAACCTCCGCTCCCTTTCGATTTCTCTGTTTCTTCTCCATTTTCTCGAGCCCGTTCGAAAAGGGGTTTTTCTGCAGAGAGAAATTCCGCTTCTCCTTGGCTTTGGTAAAGAGAGAGTTAGCAGAAGAGACAGAAAGGAACAGGAAAAATGTCGGGCACGATGAACTGCATCGACATCATCCTAGCCA	5	NO HIT
CL2846Contig1	148	CL2846Cntig1_148_BC	3	107.432	CAAGTTCCATCCTGTCACGATTTTT	TCGGGTCCTATGAGACCGGGAAGAGGAAGGCATTTTTGGGAGAGACTGAGAACATTGTCCGGGGTCAGCGCGAGTGAACACGGCTCATTTCTGGGGTTATGGCCAGGTTCCAACTGAGGGAGGTTTCTTAGGCGACAAGAATCGACTCAAGTTCCATCCTGTCACGATTTTTTTGTTCTTGAAATTTTGCGGATCAACCAGCATGGCGGTCCTCCACTCTCAACAATGGCTCGCATCAGCTGGCGATCACAAGAC	5	NO HIT
CL439Contig1	803	CL439Cntig1_803_F2	3	107.566	AGAATAGTGACGGTTCGGATTACAT	CACGCGTCCGATCTTGAAACTTCCATCGTCACCTGCTCAAGAACAGCTCCCCTTCTTATCTTCCTCGTCCCACGCCAACCCTCATTCTTACAAGAGAGAGATATGGCGAGCGGTCAGCTCACGGCGCCCGCGTTCTCGGCTAGGTTGGTCCCGTCCTTCGATGGGCTCAAGCCGTCCACGGTGAAGTTTGCTTTCGTGGGTCCGTTCAAAGGTGGGTCCTTGGCGCAGAGGTCCTTCAGGGGGCTCGTCGTGCGG	5	emb|CAO65204.1| unnamed protein product [Vitis vinifera]	0.81	e-112	cpn20 (chaperonin 20) calmodulin binding	20	0.882	10	F:calmodulin binding; C:mitochondrion; P:protein folding; P:response to cold; C:chloroplast envelope; F:ATP binding; C:chloroplast thylakoid membrane; C:chloroplast stroma; P:response to cadmium ion; C:apoplast
CL498Contig1	1522	CL498Cntig1_1522_F2	3	107.883	GTAATTTGATGTGCTATGCTTTCGT	CCACGCTGTCGCTCTCCTCCGCCGTCCCTAATTTCCTTCGTTATCTCTCTCTCTCTCTCTCCTCGCGTCTCACTTGGCATCTCGCTCTAGATCTGAGGAGAAGCTCCCCCGCCGCCGCCCGATCGCCGCCGCTTCTCCGGTCGCCTTCCCCGCCTCCGCCCGCCGACCGATCGATCGATCCCTCCTTCCCTCCCTCCCTTTCTTCCGTCCGTCGTCGACATCAGCAATGGCAGGATTAACCCCGGAAGGTTCGGC	5	ref|XP_002281219.1| PREDICTED: hypothetical protein [Vitis vinifera] emb|CAO65326.1| unnamed protein product [Vitis vinifera]	0.92	0.0	dead box atp-dependent rna	20	0.9475	5	F:ATP-dependent helicase activity; F:RNA binding; F:ATP binding; F:translation initiation factor activity; P:translation	EC:3.6.5.3
SP-FX-002&&CN-046&&F10	238	SP_SGTON10850_238_BC	3	108.149	CGGCATTTTACTTTGTTAATACCGT	CGGTCCGGATTCCCGGGTCGACCCACTTCTCCGCCCGCAGGGTCAACACATACTCTAACAGGCAGCCATGGGAATGGGTACTGCTGGAGCCAGTCAGGCAATCTATGATGGCGGGTTTCCGAGTGTGGCGACTACCCAGCAGCTTATGTATTACCATTAGATATTGAGATGGGATTCTCCCCCTACTGTATAATGATCTGGAAGCAGAAATAAGTCTTGGAAGAACGAAGAACTGTTCGGCATTTTACTTTGTTA	5	NO HIT
GR-ML-001&&BA-056&&G08	326	GR_SGTON2148_326_BC	3	108.743	CTTAGTTGAACTTTATCCTCCATGA	CCACGCGTCCTGAAGAAAAGATTTAGGAAGAAGATGAAAGTGGGAGTGATTGGGGGTGGCGTGAGCGGGCTCGTGGCAGCCTACGAAGCGGCGAGGGGAGGAGCGAGGTGCGTAGTGTATGAGAAGGAGGATTACTTGGGCGGCCATGCCAAGACCGTCTCATTCAACGGTGTCGACCTGGACCTCGGCTTCATGGTCTTCAATCGTGTTACATACCCTAATATGATGGAGTTGTTTGAGAGTCTTGGAGTGGAA	5	ref|XP_002311690.1| predicted protein [Populus trichocarpa] gb|EEE89057.1| predicted protein [Populus trichocarpa]	0.79	2e-22	cyclopropane fatty acid synthase	3	0.883333	0
CL971Contig1	1683	CL971Cntig1_1683_BC	3	108.953	GAACTGTTCGGCATTTTACTTTGTT	CACGCGTCCGCCCACGCGTCCGCCTCTCTCTTCCCTCTGCTCCCTGCGATCGATCTCCCCCTTATTTTTTTTCTTTTCTTTTTCCCTCTCTTTTTTTCGAGGGTTTTCTTCCATTTTCTTCTTTCCCCCCCTTTCTCCTCCTCCTCCTCCTGCTCCATCTCCTTGGTCCTTTTCTTTTCGAATTTTCCTCTTCCTTCCTTTTTTTTTCCCTTCCTCCACCTCGTTTTTCGTTCGGTCTTCCTCTTCCTCTTCGCA	5	ref|XP_002277008.1| PREDICTED: hypothetical protein isoform 2 [Vitis vinifera]	0.8	0.0	nucleolysin tia-	20	0.824	2	F:nucleotide binding; F:mRNA 3'-UTR binding
CL5820Contig1	388	CL5820Cntig1_388_F2	3	109.828	TAGTGTTCGTTCGGGCACCTTTTAT	CGGTCCGGATTCCCGGGTCGACCCACGCGTCCGCGGACGCGTGGGCGGAAGAGAAGCAGCAATTCAAGATTCGGTGTATATATAAGAGTCTTTAGTGTTAAATTATTAATTAATCACCATATATATATATATATGTGGTAGATACAAATATTGTAGAAAGAGGTTTCCTTGGGGGGTTTTCTGAGAAGAAGATCAGATGGGAGCTGTCCTGATCTTTTGTATTTGTGGGGTGGTTTTCTGGGAAGATCAGCAAAA	10	NO HIT
GR-PU-000&&MG-019&&F02	226	GR_SGTON2800_226_BC	3	110.395	GTATTGTTTGCAATCCTACATCTCC	CCACGCGTCCGCGCCACCTTGATGATCTTGGCTATCTTAACTTCACGCTATGGTGCATAATATTTCCTCAACTCACTACCGACCAAGATGATACTGGGCCTCACTTTTCTCTTTCTCTCTTTGGCCTTTATGCTGGTGGCATTTGGCTCTGCTCTTACCATCGTCGTAAGGGAACAGCTTAAGTGGATTTACATCCCAATTACTTTTTTTGCTGCCATCCCTGTCGTATTGTTTGCAATCCTACATCTCCCCTTG	5	NO HIT
CL4326Contig1	222	CL4326Cntig1_222_F2	3	110.496	GCATGTATCTAGAAATCAGGCAGTT	CGTCCGCGGACGCGTGCGGTTCAATTTTGAAGATACAGGGTGCTGCAAATAATGGAACTGCTTCTTTTGTGAGCTCTATTCTTTTGCCTAGCCCGTGATGCTTGTCTCTACAGCAGCTTCTGATCAGCCTCACCTCACCGGTTCTAGGACATCAGCGAAGCAAAGCGAGCATTATAATATAATGCGGAAGACATGTATCTAGGGGTTTGCCTAGGTAACGGGCATGTATCTAGAAATCAGGCAGTTCACTAGGAA	5	NO HIT
GR-PU-000&&MG-012&&F05	412	GR_SGTON2724_412_BC	3	111.528	ACTCAACAATCGTCGGTATCATGAG	CACGCGTCCGCCTTTTCCTCTCTCTCTCTCGACCTCATTTCAGAGGTTCAGGAGTTTTCGACCCCACAAAAAAAAAAAAAAATACAGGAGTTCACTGGTGGCTTCTCAGAGGCAAATCTAGTCGGAGAAGGTGGTTTTGGTGGGTGTACTGCGGAGTCCTTCCCAGCGGGGAAGATGCAAGCAGTGAAGCGACTGGAAGATTCTGAGCTTTGAAGCCAATTGTATACGCCATCTTCGGGAGCTCAAAGCACATAG	5	NO HIT
CL998Contig1	1461	CL998Cntig1_1461_BC	3	112.325	CATGTCTAGGGAACTTGAAAATGAT	CCACGCGTCGCTCCACCGCCCTCTCTCTCTCTCTCTAGCCCAATTCCCAAATCCTAGGGTTTAAGCTCCTCCGCCGGCGGCCGCCACGCTCCTCCCCAATTCAAGCCGCCCGCCGCCGCCATGAGCAACGCGAAGGACAACTTCAACGTCGCCGATCTCACCGCCGCTCTCAACGACGAGGATCGAGCGGGCCTCGTGAATGCTCTCAAGGATAAGCTGCAGACGTTGGCCGGGCAGCACTCGGATGTGCTCGAG	5	ref|XP_002308283.1| nucleosome/chromatin assembly factor group [Populus trichocarpa] gb|EEE91806.1| nucleosome/chromatin assembly factor group [Populus trichocarpa]	0.61	e-120	nucleosome assembly protein	20	0.65	7	C:cytoplasm; P:DNA mediated transformation; F:DNA binding; P:nucleosome assembly; C:plasma membrane; C:nucleus; P:DNA repair
UR-XY-001&&BA-026&&A01	401	UR_SGTON11654_401_BC	3	112.33	GCATCATCTAATGGCTCAAATTATC	CCCCACGCGTCCGCAACAATCTTCACAAATGTTAAGGAGGACAGTGTGATCATGAAGGATGAGATTTTCGGCCCCGTCATGTTGCTCATGAAATTCAAGACCACGGAGGAGGTGATCAAGAGGGCCAATGACACGAGGTATGGTCTAGCAGCAGGGGTTCTCACGAAGAACATAGATCTAGCAAACACGGTCTCAAGGTCAATTCGAGCGGGCATCATTTGGATAAATTGCTACTTTGCATTTGACAATGACTGT	5	ref|XP_002514327.1| aldehyde dehydrogenase; putative [Ricinus communis] gb|EEF48281.1| aldehyde dehydrogenase; putative [Ricinus communis]	0.84	1e-54	cytosolic aldehyde dehydrogenase	20	0.868	6	F:aldehyde dehydrogenase (NAD) activity; F:retinal dehydrogenase activity; P:oxidation reduction; F:3-chloroallyl aldehyde dehydrogenase activity; F:coniferyl-aldehyde dehydrogenase activity; P:phenylpropanoid biosynthetic process	EC:1.2.1.3; EC:1.2.1.36; EC:1.2.1.68
GR-PU-003&&MG-046&&G03	457	GR_SGTON4035_457_BC	3	112.508	GTGATCTGGCTCATTTTTAAAGAGA	AGTACGGTCGGGATTCCGGGTCGACCATGCGTCCGATGGGCTGTGAGGAAGTCATCTTCCTTGGCATCTCCTGTCCCCTCACTTCAGGGAGCTGGTCATTTAGGGGGGCCAAAGAAAACAACTAAAGAAGCCCGTCGGTTGCGTACGGATTCGAGCTATCTAAGTCTACGGGTCTTTCGGTCGAAAAAAGTGAGTCGACCCTTTCTCTTATTAGTTGCCAACGGCGCCTGGCAACGGCAAAGTTACAACTTCGAA	5	NO HIT
GL-XY-002&&CN-023&&E02	237	GL_SGTON1438_237_F2	3	113.48	ACACTGACCGCAAATTGTATCTCAA	CGTCCGCTTCCACATACATGGAGCTGTTTTTCTTTCGTTCTCAGGACCCGAAGGACTAGCACATGCTTATGAGGATTGTCATCCTAATATCAAGGGAGCTAATTTACTTGTGACTTCGAATTCGAGTCCAAGATTCGAGCCTTGTATCTTCGGGAGCTCAAAGCACGTAGCGATCTGGACCGTGACCGCAGCTTCACTGCTTCTTGCTGCGTCCATTCAAGAGAAAGTGTCGCCAGACACTGACCGCAAATTGTA	5	NO HIT
CL1142Contig1	547	CL1142Cntig1_547_F2	3	113.65	ACCTTCCATGGTTACCGAAATATAT	CGGGTCGACCCCGCGTCCGCTGCAATCGAACTCGAAGAGAAGCGGCTTGACGCAGACCGACGACGACCTTCCGAGCTTCAGCGACGACGATGGCGCCGCCGAGAGCAATCGCCAGCCCGGTGCCGGACTCGCTGTACCCGACCCTGGCCTTCGTCATGCTCGCGATCGGCCTCGTCTTCACCGCCGCGTTCTTCATTCATGAGACAACCTCCTCAAGACGGAACCTCAGCCTTGTCAAGGAGGTGACTACTGGGG	5	NO HIT
CL1126Contig1	902	CL1126Cntig1_902_BC	3	114.361	CAGACACTCTTATTCTGTAGTATTG	CCACGCGTCCGAGCATCCCCAATTTTGCAAAATCCCCTGAACCTTCCCACGAAGGACCGGGAGCCTGTGGCTCCTATTCATTCCTGAATTTTGAGGCCGTGGTCGATTCATGCTGCACATACACACAGCCTTAAAATAATAATTACAATTATCAAAGGCAAAAAAAAAGGAGCAAAAGCAGAAGGAACAACCCGTTCCGAGATTCGTGGATCCATCTCCGCTCGATCATGGCGTCTCTGCTCAGCCCATCATCAC	5	ref|XP_002281014.1| PREDICTED: hypothetical protein [Vitis vinifera]	0.67	2e-69	protein	20	0.806	2	P:metabolic process; C:chloroplast
SP-FX-002&&CN-017&&C08	690	SP_SGTON10534_690_F2	3	115.384	GTGTCATGAAGGTTAGTTAAGCTCA	CGGTCCGGATTCCCGGGTCGACCCACGCGTCCGGAGGTTTCTCGATGATAACTTGTTGAAGTGCCGTGCTAAATTGGTCTTTGATGTTTCTGTTGCAAATGAGAAACCAGTCTTGGAGTTGGAGGATAAGAAACAGGAAGATAATGTTCTCTTTTACATTGATAACAAAGGGGAAGAGAAAGATAAAGATGAAGATGGAGATGGAGAGGGCAAAGACATAGATGAATCAATGAGCGCCGCATTTATAGCAGCTGC	5	NO HIT
GR-TS-001&&AF-005&&H08	251	GR_SGTON5793_251_BC	3	115.61	ATACAAATCCTGCAGGTGAAGGTTC	GCGTCCGGGAGGAGGAAGCTCTCGGGGATCGTTCGTCTCCTCTCCCTTCTGCATCTTCGTTTCTAGCGTCTCCCCTCCGTGCGAAAGAGCAGCAAACCAGAGCGGAGGTTCGAGATAGGGATGGGAGGAATACCGTCGGAGGAGGGAAGAGCAAGCGGCGGCGGCGGAGGATTCCAGAAACCCCAGATACGTGACCCTCCGGCGACCGAAAACGGGCAAAGGGAAGGCCCAGCGCCACCACTCGCCATCCATACA	4	NO HIT
PE-XY-001&&MG-014&&B09	390	PE_SGTON9002_390_BC	3	116.126	GAAAGGGGATGATATGATTTCCATT	GCGTCCGCGGCGGAGACCCGGATCCAGCGCCTCATATCGGAGCACCCGGTCATCATCTTCAGCCGCTCCTCCTGCTGCATGTGCCACGTCATGAGGAAGCTCCTCGCCTCCATCGGCGTCAACCCCACCGTCATCGAGCTCGACGACGACGAGATCGCCGCCATCCCCACCGCCGGCCCCAACCCCCCGCCCGCCGTCTTCATCGGGGGAACCTGCGTCGGCGGCCTCGAGGCCCTCGTCGCCCTCCACCTCAGC	4	ref|XP_002308552.1| glutaredoxin [Populus trichocarpa] gb|EEE92075.1| glutaredoxin [Populus trichocarpa]	0.79	4e-38	glutaredoxin-like protein	14	0.775714	3	P:cell redox homeostasis; F:electron carrier activity; F:protein disulfide oxidoreductase activity
GR-SE-001&&RS-011&&E11	47	GR_SGTON5628_47_F2	3	116.358	ATCTCTTCTGGATGGACTTTGCGAA	CGTCCGAGGAGATGACACAGTTATAGTGCATGAGAAATTGCATAGTATCTCTTCTGGATGGACTTTGCGAAGGGAGCAAAGTGACCTTGTTTTAGATAATGAGCTTGCATGATGATATTTAAGTTAGAGTAATGAAAATTAAAGCACTAGTTTTAAGTGTGGAGACTGGAGGTCTCATATATTAATGATGGGAATGACGATAAATACATAGATTCACAATAGTTGATTTTGGAATATTAATATTTTTCTTGTTGG	5	NO HIT
PE-XY-001&&MG-014&&A03	299	PE_SGTON9000_299_F2	3	117.373	TGGTTTACCCTTCAACATGTGATGG	CCACGCGTCCGGTTGCTTTTGCCTCATATTGTTTCTTGCTTTGGCGCAAATAAAACTGTTATTGAGACAATGAAAGACCTGACTTTGCTGAAGGTGTCCGTGCAGTTTTGGTGGATAAAGATCAGAAACCAAAATGGCAACCGCCGACCTTGGACAAGGTTGATCATCATGAGGTGGACTCACTCTTCGAACCATTGGGTGAAGGGGTCGAGGACTTGAGAGTTGGAGCTCCGCCGCCGCGTAGTTGAATAGATA	5	NO HIT
CL3778Contig1	737	CL3778Cntig1_737_BC	3	117.515	CAACGTTTAGAAGGCTAATTGGTTC	GTCGACCCACGCGTCCGCCCACGCGTCCGTCTTGATGCAAGTGAGAGTTGGTTGGTCTGTGGTCGGGGTCGGGATTTATCTGTCTGGAGTATATCTGCTTCTGATTGCATAGCAAAAATCTCAACCAATGCTCCTGCACAGGATGTCTTATTTGATGATAATCAAATATTACTGGTTGGAGCTGAACCTTTGATCAGTCGTTTAGACATGAACGGGGCGGTTCTTTCTCAAATACATTGTGCACCTCAGTCGGTG	5	ref|XP_002281247.1| PREDICTED: hypothetical protein [Vitis vinifera]	0.73	2e-40	wd-40 repeat protein	9	0.815556	3	F:helicase activity; F:protein binding; C:CUL4 RING ubiquitin ligase complex
Microsatellite		embra1139	3	117.865
GR-TS-002&&CN-046&&A10	704	GR_SGTON7089_704_F2	3	119.154	ATGATGTGCTTGAACTGAGTACGGA	CCCGGGTCGACCCACGCGTCCGCTTACGGAAACCCTACTGAGCCTCTCTTCCCCCTCTCCCTATCTCTCTTGATCGGACGCCCCAGATTGTTGCGTCAAGCTAAAGCCACGCTCTTCCTCTCTATTTAAAGCCCTCAGCTCGTCCGGCTTCGTTCTTACTACTCAGCCTCTCTCCCCCTCCCTCCTTTATCTCTCTTGCTCGCGTCTCTTCGAACTGATCATGTCGAGCAGTAGCTCTTCTCCGGCTGTGTCGAG	5	NO HIT
CL1798Contig1	885	CL1798Cntig1_885_BC	3	119.211	GACTCCATTTGTATGTATATCGAGA	CGTCCGGCAGTCCCTCCTCCCCAATCCCCGAGGTCTTCTTCCTCTTCCTCTTCCTCTTCCCTCCTCCTCCAGCTAGGGTTCCGGATCACTTCCCTTCCTTCGTTTTTCTCTCGGCAGGATCGCTTGCGTACGACGCCGCTCCCGGCGGACCTGATCGCCGGCGATCGAGCGGTTCCCGGCGACCCCCGCTGTCCACTTCCGGAAAACAGGGAGAGATTATGGCGAACAGGCACACGATCATTCTCATGCAGACTT	5	gb|ABK23389.1| unknown [Picea sitchensis]	0.86	2e-45	enhancer of rudimentary	20	0.9035	1	P:biological_process
CL627Contig1	538	CL627Cntig1_538_BC	3	119.874	GACGGATGGATATTCGATATGGATT	CACGCGTCCGCCCACGCGTCCGGCAAAATCTCTCTCTCACCTACCAAGTACCAACATCATCCTCGGATCCATCGAGCTGTAGCTGTTAGCCATGGAGTTCACCCCGAGCGAGCTGATCCAGTTCAACGGCACCGACCCTTCCAAGCCCATCTACGTGGCCATCAAGGGCCGGGTCTTCGACGTCACCGCCGGCAAGTCCTTCTACGGCCCCGGCGGGGCCTACGCCGCGTTCTCCGGCAAGGACGCCAGCCGGGC	5	ref|XP_002515400.1| steroid binding protein; putative [Ricinus communis] gb|EEF46849.1| steroid binding protein; putative [Ricinus communis]	0.85	3e-44	membrane steroid-binding protein 1	20	0.85	3	F:heme binding; P:electron transport chain; F:2-alkenal reductase activity	EC:1.3.1.74
Microsatellite		embra1494	3	120.588
SP-FX-001&&BA-013&&B09	273	SP_SGTON10016_273_BC	3	121.593	CTTGGTCTTGGTGTTTGATAGCTCA	CCACGCGTCCGGGGAAACCCTGTAGAGCTGCCGGAGTGAGCTACCAGGAAAAAGAGAACAATGATTAAGGCTGTGATGGTTATGAACACCCAGGGCAAGCCTCGCCTTGCCAAATTCTATGATTACGAGCCCGTCGAGAAGCAGCAGGAGCTCATTCGCAGTGTTTTGGCAGCTTTGAGCAGTAGAGCTGAAAATGTGAGCAATTTTGTGGAGGCTGATGCAATTTTGGGTCTGGACAGTCGTCTAGTGTACAAG	5	ref|XP_002266832.1| PREDICTED: hypothetical protein [Vitis vinifera]	0.82	7e-54	clathrin coat assembly protein	20	0.851	5	C:clathrin vesicle coat; F:protein binding; F:protein transporter activity; P:vesicle-mediated transport; P:intracellular protein transport
UR-XY-001&&BA-013&&A12	35	UR_SGTON11561_35_BC	3	121.757	AACGTTCTTTCTTTCTCAGGTGCTG	CCACGCGTCCGACTAGTTCTAGATCGCGATCTAGAACGTTCTTTCTTTCTCAGGTGCTGGCCTTCTTGTCTTCCAAACCTGTTTATTCCCACACTTGACCAGACTTCTTGGCCCAGTTGTGGTAGCTCGCATTGGTGGGGTCTTATCAATACCCCTCTTGTCGAGCTACCCATTTATTGCCATGCTTACTGGGCTAAGTCTCTCCACAGCATTGAATTGTGCATCAATCGCAAAGAATGTTATGTCTGTTTCCAT	10	ref|XP_002277751.1| PREDICTED: hypothetical protein [Vitis vinifera] emb|CAO46211.1| unnamed protein product [Vitis vinifera]	0.71	2e-47	transporter-like protein	20	0.8085	3	C:membrane; P:response to nematode; F:sugar:hydrogen symporter activity
SP-FX-002&&CN-054&&B11	352	SP_SGTON10921_352_BC	3	122.656	GTTTTATCCCTCTCAGTAACAGTCA	CGGTCCGGATTCCCGGGTCGACCCACGCGTCCGCGGACGCGTGGGTTGGCTCATTCGCATCGCAGCCGTCCAACCTCCCCTGCGAAACCGTCGCCCTCCGTTGCTCGCCTCCGGAGCCACCGCAATCGCCGCCGCCGCCGACGACGACAGATAATGAACAGAGGAGGAGGAGCAGGAGCAGGACTAGGTAGTGGGAGCAGGCCCACAGCTGCTGCAGCTGCCCAGAAGCAGAAGACACTCCTACAAAGAGTTGAA	5	NO HIT
GL-XY-001&&RS-032&&A3_A03_1	469	GL_SGTON1050_469_F2	3	122.727	GTGTAATTATATATGGGGATCATGG	GTCCGGAATTCCCGGTTCGACCCACGCGTCCGGCCAGAAAGAGCATGAATTAAGGAGTCAGGAATTGCAGCATTTGAAGCAGCTGGTGTCTCAGTACCAGGAGCAGTTGAGGACTCTTGAGGTGAACAACTATGCACTCACGGTGCACCTGAAGCAAGCTCAACAAAGTAGCTCCATCCCTGGGCGTTTTCACCCTGATGTGTTTTAGGGAACTATGAATCTGTTGATTTGTGCTGTTGATGTGCACCGTGGTCT	5	ref|XP_002325204.1| predicted protein [Populus trichocarpa] gb|EEF03769.1| predicted protein [Populus trichocarpa]	0.87	4e-21	predicted protein [Populus trichocarpa]	3	0.96	0
GR-TS-002&&CN-053&&C06	699	GR_SGTON7143_699_F2	3	123.002	GGAAAAGTCTCTTTACCCCTGTTTT	GGTCCGGATTCCCGGGTCGACCCAGTCCTCCGGGCAAACCAGCAAACGCCGTCTAGCCCGTGGATCATGGACGCAGCAGCGCCGTACTTGGTGGTGCTCCTTATGGCCGCTCACGTCTTCGCTCTGATTGGCTACCGAGAAGCAGCCCCAGAGAAGAAAGGCTCATTGAAGAACTTGCCCATTTGCTATTGATGCGCCGAAAGTTGGTCGAAAGCCCTGAATTGATCCGACCCGTTTTCCTCGATGGCAATGGAA	10	NO HIT
UR-XY-001&&BA-078&&B08	455	UR_SGTON12137_455_BC	3	124.48	ATGATCAAGGCTCTAACCACTGATG	AGGTACGGTCCGGAATTCCCGGGTGACCACGCGTCGGAAAATCTCAGTCCCTCCCTTCCCTTCCCTCCTCTTCAAAACGCACATTTCCCCAATCCCTCTCTCTCCGAAATTCCTCCGTTCCGCccgtcgccgcctccgcctccgccgccgccgccgAGAAATGCCGATCCTCCGCCCGCTccgccgccgccgcgccgcccgTCCCCGCTCCTCGACGCGCGAATTCGGGCTTTGAGATTCCGAATCTACCCCCCG	4	NO HIT
CL1563Contig1	1755	CL1563Cntig1_1755_BC	3	124.89	AGCTATTATATCTACTCCACCTATG	CGGTCCGGATTCCCGGGTCGACCCACTCGTCCGGGTGATTGTATATTGGAATCGTGTCGATTCTTGAACCATGATAGGCACTGTTACTAGCAGGCCTTCCTGGTTCGTCCAAGTTATTTTCGCAGCAATCACCTTCCTGAGCTATGGGGCCAGAGTATATGGTGGGATCACAAGTACGTTTGTCAGATCAGAGTGGCCGTCTGTTGACATTCCTTTGGATAATGAAGTCTTTGCAGTCCCCAAGGGTCACAATGC	5	ref|XP_002331022.1| predicted protein [Populus trichocarpa] gb|EEF10083.1| predicted protein [Populus trichocarpa]	0.78	0.0	acid phosphatase	20	0.873	4	F:metal ion binding; C:plant-type cell wall; F:protein serine/threonine phosphatase activity; F:acid phosphatase activity	EC:3.1.3.2
PE-XY-003&&CN-016&&H03	550	PE_SGTON9647_550_BC	3	125.7	CCTGGAAGGTAGATTTTTGAGATAA	GGTCCGGATTCCCGGGTCGACCTCGCGTCCGCGCTAGGGGGCAAAAAGTTTATCTTTTGAAAACGTTCAGATATACAACGTGGTCACTTCAATTTTGAAGATCAGGGTGCTGCAAATAATGGAACTGCTTCTTTTGTGAGCTCTATTCTTTTGCCTAGCCCGTGATGCTTGTCTCTACAGCAGCTTCTGATCAGCCTCACCTCACCGTTTCTAGGACATCAGCGAAGCAAAGCGAGCATTGTAATATAATGCGGA	5	NO HIT
SP-FX-001&&CN-035&&B10	330	SP_SGTON10226_330_BC	3	127.077	CATCTGGTTGACATTGCATACTTTA	CGGTCCGGATTCCCGGGTCGACCCACGCGTCCGGGCTCACTGAAGAACTTGCCCATTTGCTATTGATGCGCCGAAGGAAGGTTACAGCTCAAAGATGGTCCATCTTGGGGAAAATACAGTAGATGGATTGCTAGATATATGGGGCGAGAACTTTTCACACATGTTTTCTTACTCCATACCTTCTCATTACGTTCAAAGTCATTGCTCTTACTTTGTACAGAGTACTTTGGACTTCCAGATTCCTTTCTTGTGTTA	5	NO HIT
CL1083Contig1	917	CL1083Cntig1_917_BC	3	127.787	TGATCACCGCAATTCAAACGATGTA	TCCGGGGTCCGGGAATTCCCCGGGTCGACCCACGCGTCCGCCCACGCGTCCGTCCAACCCTGCAATTCAGGAAAAGAAACCCCTTTTTGATCTCTCTCCATCTGCTCCGATGGTCGGTTCGGAGGGGATGAATTCTTGAAAAACAAGGAGGAACGATCGTCTCCTTTCTTGGGGGGGCTGGGGATTGGGGGGAGGAATGGGGGCGCAGCACAACTCCAGGACGAACCCGGAATGGGAGACCCATGTGATCCTGAA	10	ref|XP_002524445.1| conserved hypothetical protein [Ricinus communis] gb|EEF37885.1| conserved hypothetical protein [Ricinus communis]	0.73	2e-86	erebp-4 like protein	20	0.778	0
GR-PU-003&&GO-077&&E09	154	GR_SGTON3255_154_BC	3	128.005	TAAGATTGTTCTAGCCCTCAAGGGA	GTACCGGTCCGGAATTCTCGGGNTCGACCCACGCGTCCGCCTACTTGTCGATCCTAAACTGCAGAACCATTATGACAACAATGAGATGGCTCGTATGGAGGCATGTGCAGCCGCTTGCGTGCGTCAATCGGCGGGCCGTCGACCAAAGATGAGTAAGATTGTTCTAGCCCTCAAGGGAGGTCTACCTCTTTCTGACCTCAATGATGGGATCAGGCCCGGGCTGAGTATCCTCTACCGTTTCTTACGAAGTTCAGA	5	NO HIT
SP-FX-002&&RS-009&&G04	514	SP_SGTON11158_514_BC	3	129.435	GTGTTGCAGGGTCTAATTCTCAATT	CGTCCGATACAATTTCCCAGAAGCAAATCTATTTGGCAGTTATGATGCTCGCGCCAATGGTTAGAATATTGTGGAAATGCTTCAAAAATGATTCGAACTTATGAGTGAAGATCTTGCTGCACGACGGATATTTGGTCTATCTTCAATAAAAGTTGGAGCCTTGTCTGAAAGTCAAATTTCCGAGCAGTGTTCTCTCCATCTCGTTATGTTGGTTGGTAGGCCTGGCATTGGGGTCTTGGACAGAAGAAGTTGGGG	5	NO HIT
CL3285Contig1	347	CL3285Cntig1_347_BC	3	130.898	GTTTAAGGACAGTGTTCAAATGATG	CGGTCCGGATTCCCGGGTCGACCCACGTGTCCGGGCATTACCGTTTACTGCAATTTTACAGGAACCTTTTGCAGACTGATTCAGTTTTCTTCTGAGGAATGTTTTTTGGACCGGAAACCCTGAGCACAGCGAGATTCCTGCTTTCTGAACAGGTTGAAAGCTTCAGTTTTGTCAACTTTCTTAATCTTTCCCAAAAGTTTTTCTGGATCCTGGTCCCTTGCTGCTGGGTTTTCCTATTGCCAAGCCGAAGCCTTT	5	NO HIT
CL2211Contig1	801	CL2211Cntig1_801_BC	3	131.547	GTTGCTGTGATGTTGCAAATATTGA	CGGTCCGGATTCCCGGGTCGACCCACGCGTCCGCTCTTACAGGAGAAACTCTTCATAGCTCAATCCCCCCCACATCTCTCCTCCACATTCAAAGACCCCAAGAGAGAGGAAAAAATGGTGAAGAAAGAATTGGAAGTCGTGAAGGACGTGGACTTGGAGAGGTACATGGGAAGATGGTACGAGATAGCGTCGTTCCCGTCCTTCTTCGTGCCTAAGGGGGGGGCGGACACGAGGGCGACATACACTCTGAACCAG	10	gb|ABB02389.1| temperature-induced lipocalin' [Populus balsamifera] gb|ACJ02357.1| temperature-induced lipocalin [Populus tremula x Populus alba]	0.79	2e-76	temperature-induced lipocalin	20	0.8745	3	F:transporter activity; F:binding; P:transport
PE-XY-004&&RS-017&&F08	279	PE_SGTON9906_279_BC	3	133.126	AACTGTGGATAATGCGAGAACATAC	CGTCCGTTTTTCCAGGAAATTGGTTCTCCATTCTGTTTGAATGCTTACCCATTTTTGGCTTATCTGAGTGATCCCGGGAATATCGACGTCAATTATGCCCTCTTCCAGAAGACCCAGGGTATCTATGATCAGAAAAACGATGTACGCTATGATAATATGCTAGATGCTATTATTGATGCTACCTATGTTGCTCTCGAGGATGCTGGATTTAAAAAGATGGAAGTCATTGTCACCGAGACAGGGTGGGCCTCAAAA	5	ref|XP_002527196.1| Glucan endo-1;3-beta-glucosidase precursor; putative [Ricinus communis] gb|EEF35209.1| Glucan endo-1;3-beta-glucosidase precursor; putative [Ricinus communis]	0.79	1e-69	protein	20	0.8385	4	C:anchored to membrane; P:carbohydrate metabolic process; F:glucan endo-1,3-beta-D-glucosidase activity; F:cation binding	EC:3.2.1.39
CL1653Contig1	413	CL1653Cntig1_413_BC	3	135.016	ATATGTCTGAAGAGGTTCAAGGCTT	CGGATTCCCGGGTCGACCCACGCCTCCGTTTTCATTCCCTTCTTCACTCACCTTCATCATCTTCTACTTTCTCTTGCTGTACTCCGAGCTCTGATCACAGAAGAGAGGAAGAGATGTTTGCTCCGCCAGGCTATCAGCAAGTGTCAGTGTCGCACGTCGATCACATCCGTCGACGCCATGAAGAAAGAGGCTGCCTCTATGCCTGCCTGTTCGCGCTGTGTTGCTGCTTCTGCTGCTTCGATACTTGCGAGTATT	5	NO HIT
GR-XY-006&&RS-007&&F03	695	GR_SGTON7770_695_BC	3	140.012	TTCCAAGTTGGTTTTCGAGGAGACA	CCCGGGTCGACCTCGCGTCCGGGAAGAACGAGTTCCTGACGTCCAAGGCGATCGCGAACCGGATCAAGGCGAAGGGCCTGCAGAAGCTGCGGTGGTACTGCCAGATGTGCCAGAAGCAGTGCCGCGACGAGAACGGCTTCAAGTGCCACTGCATGAGCGAGAGCCACCAGCGGCAGATGCAGATCTTCGGCCAGAACCCCCACCGCATCGTCGACGGCTACTCCGAGGAGTTCGAGGACTCCTTCCTCGAGCACA	2	gb|ACJ85115.1| unknown [Medicago truncatula]	0.69	1e-95	protein	20	0.828	2	F:zinc ion binding; C:intracellular
CL429Contig1	1718	CL429Cntig1_1718_BC	4	0	GAACTATGCTGAGCTAAGCATTATA	GGTCCGGATTCCCGGGTCGACCCACGCGTCCGCGTACAGCAACCTATTGCTTGGATTGATGAAGCTGGTAGCTTCTTTTTTCCAGAAACCTTTGCCAGCGAGTGCTGTCAACATAAATGCTTTGATCTACCAGAGCCTATGCATGGGGATGGGCCTTGCGAATTGAAGCTGCAACTTGAGATTGACATAAGTGGCATAGATCAATTTAAGCTAAAAGAATGTAGTGGCGAGTCAACCACTCCCAACAAGCAAATC	5	ref|XP_002303439.1| predicted protein [Populus trichocarpa] gb|EEE78418.1| predicted protein [Populus trichocarpa]	0.49	e-115	poly polymerase catalytic domain containing expressed	20	0.5825	16	P:programmed cell death; P:lateral root morphogenesis; P:response to ozone; P:response to water deprivation; P:jasmonic acid mediated signaling pathway; P:response to salt stress; P:photoperiodism, flowering; P:embryonic development; F:protein binding; P:
GR-TS-002&&CN-027&&E06	315	GR_SGTON6877_315_BC	4	2.529	ATCCTGGGAGTAAGTTCTCATTGTG	GGTCCGGATTCCCGGGTCGACCCACGCCTCCGTGAAGATTGACATGTTGATGTTTTTGGAAAAGTAACGCAAGAACTGGTGAAGTTCTGCTGCAGATCCCCAATTGTACGCTGGTTTCTTGGTTTTGTTGGAAACAGATTTTGCTTCTAGCTTGGATTACTGGAAGTTGAGGGACGATGTCTTGGCGATGAAGATTGACATGTTGATGTTTTTGGAAAATAATGCAATAACTGGTGAAGTTCTGCTGCAGATCCC	5	NO HIT
CL2976Contig1	823	CL2976Cntig1_823_BC	4	4.775	CATCCGGACATACAGTTCATACTTA	GGTCCGGATTCCCGGGTCGACCCACTCGTCCGCCCACGCGTCCGTTTTGGGGAATGCGATACAAATCAATTGAAAAACACTATGTCTGCTATCTCACCCAATGGGCGATTTATTGCTGCTGCTGCTTTTACTGCTGATGTTAAGGTCTGGGAGATTGTTTACTCAAAAGATGGTTCTGTGAAGGGAGTTACAAAAGTCATGCAGCTTAAGGGACACAAGAGTGCAGTGACTTGGTTATGCTTCACTCCAAACTCA	5	ref|XP_002320061.1| predicted protein [Populus trichocarpa] gb|EEE98376.1| predicted protein [Populus trichocarpa]	0.84	2e-94	protein	20	0.797	2	C:endomembrane system; C:cytoplasmic membrane-bounded vesicle
CL6102Contig1	444	CL6102Cntig1_444_F2	4	7.025	GTGCGAAACTTCTGGTTATTTACTT	CGGTCCGGATTCCCGGGTCGACCCACGCGTCCGCTCATGTGAAGAAGAAGGAATCGAAGCTTTATGGCGCTCACTTCAGGGAAATTGCTGCAGATGCTCCAAAAGCTAAGAAAATCACATTTGACAACTCTGATGATGAGGACTGAATTGTTGGTAACAGTGGCTGCACTATCTGGAGAGGAAAACAGAAGACAATCGCACTTGCTATGAGACTTATGCACTTGAAGGTTTCCAATATTAATGTTTGTGTGCGGA	5	NO HIT
SP-FX-001&&BA-041&&C03	390	SP_SGTON10142_390_BC	4	8.061	GTGCTCATGTTTACAAATTTCTGCT	TAAGCACAGGAGCATTATCACGATTGATCCTTTCAGATGACTCTCTTAGGCTGGCAGTGAATGAGTTAAGGGCATCTAAGGGAATGAAGCCTCTCAAGTGAGACTATCAAAGCTATCCATACCAGATATTCCGAATGGTTGTGATGAGAAGTGCCTTTCTCGTCTCATGCAGAAGCCTTCAGCATCGATAGCATGACTTGTGCAATTAGCAAGCTAAGCTGCCTATCCCGCATGCATCATACACCTTTATACATT	5	NO HIT
CL90Contig1	735	CL90Cntig1_735_BC	4	10.231	CTTTTTCTGCGAGGTTCAGCATTAG	TGCAGGTCCGGTCCGGAATTCCCGGGTCGACCCACGCGTCCGCCCACGCGTCCCGGACGATTGGACCGCAGTACACGGGTAAGCTACCGGGCTGCGAGCGTGATTCCGCGTGCTCCTCCCCCCCCTATGAAACTCTCTTTTAGCTCAGATCTTTAGAGCCGTCGTGGTTTGCTGCTGGTGCTCGAGCTCTCCTCCTCCTCCTCCACCTCCTCCTCCTCGTCGGATCCTCGAATCCCCAATCTCGCCATGTCGAAG	5	ref|NP_001045982.1| Os02g0162500 [Oryza sativa (japonica cultivar-group)] dbj|BAD25218.1| putative ribosomal protein S14 [Oryza sativa Japonica Group] dbj|BAF07896.1| Os02g0162500 [Oryza sativa Japonica Group] dbj|BAG86836.1| unnamed protein product [Oryz	0.87	3e-62	40s ribosomal protein s14	20	0.891	3	C:ribosome; F:structural constituent of ribosome; P:translation	EC:3.6.5.3
GR-TS-001&&GO-066&&G07	402	GR_SGTON6535_402_F2	4	10.878	AATGATGCTTTCAGGAATGGGATCG	GATTTGAGTGGCAATCATCCCGAGACCAACAATTTTTGCATGTTCATTAATGAGGTTTATGCGGTGCTTAGTGACCCTGTGCAACGTATGGTTTATGATGAAATACATGGTTATGCATTAACTGCGCTCAACCCATTCTTGGATGACTCATGCCCAAAGGATCATGCCTTTGTTGATGAGTTTAGCTGCATAGGTTGTAAAAACTGTGCCAATGTAGCACCTGATGTCTTTGCGATTGAAGAAGACTACGGAAGA	5	ref|XP_002530203.1| expressed protein; putative [Ricinus communis] gb|EEF32177.1| expressed protein; putative [Ricinus communis]	0.86	1e-85	protein	20	0.862	4	P:protein folding; F:unfolded protein binding; F:heat shock protein binding; C:chloroplast
PE-XY-001&&MG-042&&H09	458	PE_SGTON9194_458_BC	4	11.421	TTCATTCTCCAGGGCAACAAAACTT	CACGCGTCCGGAAAATAGGCAACGAGAGATTATCAATCCACAGTGTGAGGGTGTGCAGACGGAAAGTCTTGATGCTCTGCTTGGTATCGCAATTCAGTGCGTCTCCTCTAGCCCAGAGGATAGGCCAACCATGCACAGGGTGCTCCAGTTACTTGAGTCTGAGGTCATGACCCCTTGCCCAAGTGATTTATATGATTCCAACTCCGATTGAATTTTCTGATGAGAAGACGGATATGTTGAGATTCACATCCATAA	10	ref|XP_002266702.1| PREDICTED: hypothetical protein [Vitis vinifera]	0.84	1e-26	brassinosteroid insensitive 1-associated receptor kinase 1	17	0.902353	11	F:protein serine/threonine kinase activity; P:transmembrane receptor protein tyrosine kinase signaling pathway; C:cytoplasmic membrane-bounded vesicle; F:ATP binding; F:protein binding; C:endomembrane system; P:unidimensional cell growth; P:plant-type cel	EC:2.7.11.0; EC:2.7.10.1
CL4683Contig1	1182	CL4683Cntig1_1182_BC	4	11.587	GCGACTGTAATCTTGTTCAACTATC	CCACGCGTCCGCCTGATCTGTGGAATAGAGGTCCAAATGTTCCTGCGCTTGTGCGCCTGCTTCAGGCATTTCTTCAAAAGTCACCGAATGAATTGAGTCAGGGAGGTAGGCTAAGCCAGGTGCTTGGCATATTCAACAAACTAGTCCTGTCTGCAAGCACAGAGGAACAGGGCTTCTTTGTCCTCAACACTGTTATTGAGAATCTAGATTATAGTTTGATTGTGCCCTACATCCCCCACATCTGGCATGCCTTGT	5	ref|XP_002523327.1| importin-alpha re-exporter; putative [Ricinus communis] gb|EEF39043.1| importin-alpha re-exporter; putative [Ricinus communis]	0.74	e-115	protein	20	0.754	6	P:apoptosis; C:nuclear pore; F:importin-alpha export receptor activity; P:cell proliferation; C:cytoplasm; P:protein import into nucleus, docking
CL834Contig1	988	CL834Cntig1_988_BC	4	12.662	CCAAAGTCAGATGTATTTGTCGTAT	CACGCGTCCGCGAACGCCTCGGGCGTGTCCGTGCAGATCGGGCACCAAACGTCGCCGTCCCGTTCCCCCCCACGCTCTCTCGCTCTCTCGCTCTCGCCGCCGCTCGCCGCTCGCCGCCGGGGAAGGTTCCGCCGCCGACGCCGATCTGCCCCTTGCGATTCCACCATGAGTACCGGCGATCTCCTCAAAATCGAGCCTCAGGAGCTCCAGTTCCCCTTCGAGTTGAGGAAGCAGATCTCTTGCTCTCTCCAGCTG	5	ref|XP_002511657.1| vesicle-associated membrane protein; putative [Ricinus communis] gb|EEF50326.1| vesicle-associated membrane protein; putative [Ricinus communis]	0.7	5e-78	protein	20	0.72	9	C:endoplasmic reticulum membrane; P:intracellular transport; C:plasma membrane; F:protein binding; C:integral to membrane; C:protein storage vacuole; C:nucleus; C:cytosol; F:structural molecule activity
GR-TS-003&&GO-014&&G04	413	GR_SGTON7660_413_BC	4	13.535	ATGTCTCATGGTGCTCATCATCTTG	ACGCCATTCTCTTCTCCCCGACCACTACCTTTTCTTAAGCGTTGGTGGGTACGCTGTATGGTAACACATGCACCACGGGTCGTATCCTCCACATGGATATCCTCCGCAGGGGTATCCACCGGGGTATCCACCGGGGTATCCACAAGGTGGATTCTCGAGCTATGCTACTGGGTACAATGAGGGGCAATACATGCACTGCGAGTCATATCCTCCTCATGGATATCGTCCGCCGGGTGGATATCCTCTTGCCGGTTA	5	NO HIT
UR-XY-002&&BA-095&&A08	344	UR_SGTON12362_344_BC	4	14.221	ACACTCATTTTTGAGCCAGTTTAAG	CCACGCGTCGCTCCTCCTCCTCGTCGGATCCTCGAATCCCCAATCTCGCCATGTCGAAGAGAAAGGTCAGGGAGCCCAAGGAGGAGACCGTCACGCTCGGCCCCGCCGTGCGCGAGGGCGAGTACGTCTTCGGCGTCGCCCACATCTTCGCCTCCTTCAACGACACCTTCATCCATGTCACCGATACCAACCGACAGTACTCGCAGAAAGAGTGGTAGAAGGGGGAGAAGGCTGTGATTGCTCTTGGCATCAGGC	5	NO HIT
CL4509Contig1	652	CL4509Cntig1_652_F2	4	14.301	AGAGATAAGGAATCCAGTGCACAAT	CGTCCGCCCACGCGTCCGAGCATTCTTTACTGATGGAGATATCCCTGATACCCCTGGCACTCTTGCGACGACTTTTCTTTCTTTTGTTTTGAATTTGGCATTTTCTCTGAGCGTGTTCGGCTTCCTGATCTTGCATATGTCTCTGGTTGCTGCTAACACCACCACAATTGAGGCTTATGAGAAGAAGACCACTACCAAATGGCATTTTGACCTTGGACGGAAAAGAAATTTCGAGCAGGTGTTTGGAACAGATAA	5	ref|XP_002511714.1| zinc finger protein; putative [Ricinus communis] gb|EEF50383.1| zinc finger protein; putative [Ricinus communis]	0.77	8e-42	protein	20	0.8415	3	F:zinc ion binding; C:endomembrane system; C:membrane
GL-XY-001&&AF-079&&G08	442	GL_SGTON489_442_F2	4	14.301	GTTGTAGACCTGTTTAGTGGTAACC	CCGAAATTNNNNAAGATGGCACCTGCGGTACGGTCCGGTATTCTCGGGTCGACCACGCGTCCGATGGCTTTTTCACTCGCTGCTTGTGCAGATGTTCCAGTTACAATCAAGGATCCCGGTTGCACAAGAAAAACTTTCCCTGACTACTTCGAAGTTCTCCAGAGTGTCACGAGCCATTAAAAATATGCGAGCGAGAGACTTCAAGCGTGTTGGTAATGCCCGTCACTACCCTTAAGCAATGTCATGCCCCGTAGT	10	NO HIT
CL2694Contig1	714	CL2694Cntig1_714_BC	4	14.651	ATGGAATGAACCTGGGTGAGTTTTA	GGTCCGGATTCCCGGGTCGACCCACGCGTCCGCGAGATCTCTGCAAACGCTGAGAAGAAGTGCGACTGATCCGTTTCCCGCAGGACGGGCGCGAGAAGACAGCGATCGAGGAGGGGCTTGGCTCGGGCCGAAGGAGAGACATGTGGTCGAGCGTTCGCGGCGGAGCCTCGAGAGCCGCGGCGAGCGGCGGCGGCGGCGTCTTCGTGCGGTACTTCTCCCGGCAGCGAGCGGAGAACGTGAGGAAGATAAACCCTA	5	ref|XP_002518962.1| conserved hypothetical protein [Ricinus communis] gb|EEF43495.1| conserved hypothetical protein [Ricinus communis]	0.66	4e-40	at1g73940 f2p9_19	10	0.714	1	C:mitochondrion
CL450Contig1	1852	CL450Cntig1_1852_F2	4	15.418	TAACACTGCACTTGTAAAAACACCT	TACGACAGGTCCATTGGCCAAGGAATCGCCAATGCTGTTGGTTTGGCTCTTGCCGAGAAACATTTGGCTGCTCGTTTCAACAAACCGGACAATGAAATTGTCGACCACTACACATATGCCGTTCTTGGAGATGGATGTCAAATGGGAAGGCATTGCGAATGAAGCTTGTTCCCTCGCTGGGCACTGGGGACTTGGGAAGCTGATTGCCTTTTATGATGACAACCACATCTCCATTGATGGTAACACAGAGATTGC	10	ref|XP_002301278.1| predicted protein [Populus trichocarpa] gb|EEE80551.1| predicted protein [Populus trichocarpa]	0.9	0.0	tktc_crapl ame: full= chloroplastic short=tk	20	0.9325	5	F:transketolase activity; F:calcium ion binding; F:magnesium ion binding; P:metabolic process; C:chloroplast thylakoid membrane	EC:2.2.1.1
GL-XY-001&&CN-055&&C06	445	GL_SGTON898_445_BC	4	15.906	GGATGTCCTTGTTGATCCTTCTTAT	CGCGTCCGCGCCGGAGCTAGTCGAACGATTAAATTTCTTCCTCTCAAGTCTAGCTTTTGGGAAACCATAAGATCAGGTTTTTTATAGGACAGTGCGACACAAATTGTTGATCCACCAACCAGTCCTGAAGAGGAGGAAGAGATCTTACCTCACGAGTTTTTACTATTTGAGAAGACTCTACCGGATGGCTCACTTGAACAGATAATGTTCTCATCTGGCGGTGATGTTGATGTGTATGATCTTCAAGCACTATGT	5	ref|XP_002266361.1| PREDICTED: hypothetical protein [Vitis vinifera]	0.62	4e-49	atnsi (nuclear shuttle interacting) n-acetyltransferase	20	0.7225	4	P:metabolic process; F:N-acetyltransferase activity; C:nucleus; C:plastid
GR-PU-003&&MG-029&&B12	479	GR_SGTON3760_479_BC	4	15.911	TAAAGCTTGAACTTCAATCACGTGG	CGTCCGTATACTTCCAGTTGTAATGGAAGTGGTTCTGAGGAAGAAAAAGAGACTGGCATGCAAGTGTGTTCAGAATCCGACGGGTGCTCTGGTGGAGTTGTGCCTGATGAAAAAGTTGCTTTGGTTAACCCAGTTTCTTCTGAGGGTCTTGCTGTTATGTCATTGGAGTGTGCCATAGTTTCTGAGACTGAAACAGTTGAGCCCGTGAATGAGAGTCAACATAAAGTTGAACCTGAGAATTGCGAAGCAGTGGTT	5	ref|XP_002385798.1| hypothetical protein MPER_16207 [Moniliophthora perniciosa FA553] gb|EEB86728.1| hypothetical protein MPER_16207 [Moniliophthora perniciosa FA553]	0.82	4e-61	hypothetical protein MPER_16207 [Moniliophthora perniciosa FA553]	1	0.83	0
CL1377Contig1	1258	CL1377Cntig1_1258_F2	4	16.469	GGAAATAAGGCCGACTCTTGTATAT	GTATCCCGGAAGCAATCCAGAAGGAGCGAATCTCGTTCTCGCGCCTACCCATTTTCTCTCCCCCCCTCCCTTTCCCGGAAAACGGAGGAAAACCGAGAGAAAACGAGGGAAAGGGGAGGAAAGTTCGGACCTTTACGGGGGAGAGAGAGGGAGGCGCGGCGGCGGCGGCGGCGGCGATGGACACGGACGCGGGCGCGAAGGTGAAGGTGGGTTCCTCCAAGTTCCCGCTGAGCTCCTGGGAGGTGGCAATGGCGG	5	ref|XP_002278896.1| PREDICTED: hypothetical protein [Vitis vinifera] emb|CAO63386.1| unnamed protein product [Vitis vinifera]	0.8	e-104	PREDICTED: hypothetical protein [Vitis vinifera]	20	0.847	2	C:cytoplasmic membrane-bounded vesicle; C:membrane
CL1639Contig1	1135	CL1639Cntig1_1135_F2	4	16.897	GCAAATCACAAGTCATCAAGTACCT	GCGTCCGCGGACGCGTGGCGGAATAAAGAAAGAGCCTCAAGCTATTTCGGTTGCTTTGCTTCTGGAAGAATGGAGAGGTATAAATTAATAAAAGAAGTTGGTGATGGAACATTTGGAAGTGTTTGGCGAGCTATAAATAAGCTGTCTGGTGAAGTTGTCGCAGTTAAGAAAATGAAGAAGAAATATTATTCATGGGAGGAGTGCATAAACTTGAGAGAAGTGAAGTCATTGAGAAAGTTGAACCATCCAAACATT	5	ref|XP_002519870.1| mak; putative [Ricinus communis] gb|EEF42474.1| mak; putative [Ricinus communis]	0.66	e-170	serine threonine-protein kinase mak (male germ cell-associated kinase)-like protein	20	0.6995	2	F:protein serine/threonine kinase activity; F:nucleotide binding	EC:2.7.11.0
GL-XY-001&&AF-074&&G04	89	GL_SGTON456_89_BC	4	17.553	CGCAAGTGCTGTATTTTGTGTTGTT	CGGTCCGGATTCCCGGGTCGACCCCTCGTCCGGTAGAACTAGGCTTTAGTGAATAAAAACAAACTGCTGCTTGGCTTTTGATCTTTGCCGCAAGTGCTGTATTTTGTGTTGTTAGTTAATTACCGTCATGGGTCGTCTGCTGTTGGTTGTGCCCAGTTGAAATTGTGGAACTCTGGTGACTCTTAATCTTTCCCAGAGCATGACATTCTGATGAACATGTTCTGAGAGCAATCTAAACATGAGGCTCTTTAGAGA	5	NO HIT
CL6345Contig1	473	CL6345Cntig1_473_F2	4	18.279	TGAAAGGTAGCTTCTTTTGGTCCAA	AACCCTAGCTCGGCTCTTTGGATCGCCGCTGCGACTTCGAGAAGAGGGCAAGAAATCCAATTCCAGTCGCGAGCATCGGGAAAGATGTCGAAGAAGAACAGCTTGTCTCGGAGGAAGAAGCAGTACGAGTTTGATCTTCGAAGAGAGAAAGCGGAGAAAGAGAAGAAGGAGAAGAAGCTTCAAACAAAGAAGAACAAGATGAAGGTCGATGGTAGTGGCAAGAAGAAGAAGGGTGCGGGTGGATTCCAAGTGGGG	5	NO HIT
SP-FX-001&&BA-021&&D06	230	SP_SGTON10080_230_BC	4	18.304	GGACCCATTTTCCAACTTTTTTGTG	CCACGCGTCCGATCAAGAATGAGAGAGATGACTTGCAAATGCTGTTCGAAAATGCACTTAAAGCTAATGAGGAGCTCTCATCACACCAAGCTGGTGAACCTTCAAGTTTGAACTCGGAGGATCAGGAAGTCATTACCAAGTTTTCTTTCTCAGAAATTCTGGAAGCTACAGAAAATTTCAATCCTTCCTCAAAAATAGAGGAAGGGGATTATGGAAGCACTTAAAAATGGGACCCATTTTCCAACTTTTTTGTGA	5	NO HIT
Microsatellite		embra213	4	19.781
SP-FX-002&&CN-061&&H05	521	SP_SGTON11007_521_F2	4	20.224	GGAAAACTTAACATTGGCCTCTTTT	CGGTCCGGATTCCCGGGTCGACCCACGCGTCCGAAAAGCTGAGGAAGTAGTCGATCCAAAGCTGCCTGAGATGCCTGCTTCAAAAGCGCTCAAGCGGATTCTTCTGGTTGCTCTTAGATGCGTTGACCCTGATGCAACGAAGAGGCCCAAAATGGGTCATGTAATGCACATGCTTGAGGCTGATGACTTGCTGTTCCGTGATGATCGTCAAATTGGGAGAGAGCCTTCACTCTCAAACCGGGGAAACCAGCAGGA	5	ref|XP_002320820.1| predicted protein [Populus trichocarpa] gb|EEE99135.1| predicted protein [Populus trichocarpa]	0.67	1e-35	brassinosteroid insensitive 1-associated receptor kinase 1	20	0.7925	5	F:signal transducer activity; C:plasma membrane; F:protein tyrosine kinase activity; F:protein serine/threonine kinase activity; F:nucleotide binding	EC:2.7.10.0; EC:2.7.11.0
CL264Contig1	803	CL264Cntig1_803_BC	4	21.173	TGTTCGCTCTGCATAAACCCGATAA	GCGTCCGCGTCAAGCTTCCATTTTTCTCTCTGGAATTCCTCTCTCGCCCTCTCTCTCCCTCTCTTCTCTGGATCGGAGCTGCGTCGATGGCTTCCAAGCGAATCCTGAAGGAGCTCAAAGATCTCCAGAAAGACCCTCCTACGTCCTGCAGTGCCGGCCCTGTGGGAGAGGACATGTTCCACTGGCAAGCAACAATAATGGGTCCTACGGATAGTCCGTATGCCGGGGGAGTATTTCTAGTAACTATCCATTTCC	10	ref|XP_002309194.1| predicted protein [Populus trichocarpa] gb|EEE92717.1| predicted protein [Populus trichocarpa]	0.96	4e-82	protein	20	0.978	5	P:ubiquitin-dependent protein catabolic process; F:ATP binding; F:ubiquitin-protein ligase activity; P:regulation of protein metabolic process; P:post-translational protein modification	EC:6.3.2.19
CL5589Contig1	981	CL5589Cntig1_981_BC	4	21.49	GCTTGGAGTGTATGTGTAGTAATTA	CGGTCCGGATTCCCGGGTCGACCCACGCGTCCGAATGGATTGAACCAGCAGGCGCTCGAAGTGTCATATAGGGTTAGTGTCGGGGGTCCGAAGGTTACTCCTTTTAATGATTCTCTGTGGAGGACTTGGGTTCCTGATGATGCTTATCTGAAGTCGACTTATGGATCGGAAAGGGTACTCTTTGGTGGTAGGATTAAGTACCAAGAGGGAGGTGCAAGCCGTGAAGTCGGTCCTGACAATATGTACAATTCTGCC	10	ref|XP_002278060.1| PREDICTED: hypothetical protein [Vitis vinifera]	0.66	4e-97	atp binding	20	0.6715	2	C:plasma membrane; F:protein kinase activity
CL2904Contig1	603	CL2904Cntig1_603_F2	4	22.714	GGCAACTACACATTTACTGGTGGAA	CCACGCGTCGGAAAGACGCAGTGTATGACTTTATCCTGAGATGGGCTAGAGCCCAGTATCAAGGATTAGAGGAGCGACGTGATGTTCTAGGATCACGCCTCGCACGCTACATACGCTTTCCTTATATGTCCTGTAGAAAGCTTAAGAAGGTCTTATCGTGTACTGACTTTGACCATGAAGTTGCATCAAAGCTCGTGCTCGAAGCCCTCTTCTTCAAAGCAGAGGCCCCTCACCGGCAACGAACCCTAGCTGCTG	10	ref|XP_002320175.1| predicted protein [Populus trichocarpa] gb|EEE98490.1| predicted protein [Populus trichocarpa]	0.9	e-129	protein	20	0.92	1	F:protein binding
Microsatellite		embra179	4	23.774
CL2027Contig1	990	CL2027Cntig1_990_BC	4	24.63	GGATTTGAACATCGATGACATAGAG	TTTTTGCAGTTTTCATAATTCAAATTAACCAAAGCCTGGCCTTGCACCTCTCTCTCTATATAACAAAGCATTTTCTCCAACTCCTCGTGACTGAGAACAACCATGCTCATGCTCATGACATTCAATTCTCATTCCTCCCTCCTCTTTCTCATCTCTCTCTCACTATGCATCTCCATCACAACCCTCTCATTCACTCCAGACACTCCATGGCTAAATTCTGTTGACAGAAATGATGATAACTTCAAAGGGCTTGCT	5	ref|XP_002511639.1| Metalloendoproteinase 1 precursor; putative [Ricinus communis] gb|EEF50308.1| Metalloendoproteinase 1 precursor; putative [Ricinus communis]	0.61	e-104	metalloendoproteinase 1	20	0.7115	5	F:metal ion binding; C:cytoplasmic membrane-bounded vesicle; C:anchored to membrane; P:proteolysis; F:metallopeptidase activity
CL410Contig1	1305	CL410Cntig1_1305_BC	4	25.26	ATGAGGAAATAAACTACAGGTTCTG	GTCCGGAATTCCCGGGTCGACCTTCGCGTCCGGAAGAATTCTATTTTAGAGGAGGAGATATCTAGGATAAGCAATGAATGGTTCCTCTTGAAAGTAAGAGGAGGCTTTTGTCTCAGAGACCCTTTGTGGTTAACCTGGAGTAATGGAGACCGAGGTGCTTCACAGGAGTGACCTTGGTGGTTCCGTCCCTGTCGAAAATGTCCAAGCTCTCGCATCCAAGGGCCTGAAGGAGGTTCCACCTCGCTATCTCAGGGC	5	ref|XP_002279610.1| PREDICTED: hypothetical protein [Vitis vinifera]	0.62	e-123	flavonol synthase flavanone 3-	20	0.6935	3	F:metal ion binding; P:metabolic process; F:oxidoreductase activity
Microsatellite		embra036	4	25.346
CL284Contig1	658	CL284Cntig1_658_BC	4	26.36	TATGCTTGTCGCTTAAGTTACTGGA	CGGTCCGGAATTCCCGGGTCGACCCACGCGTCCGCCCACGCGTCCGGGAAACCCTAGCACCATCCTCAACCTCGGCTTCCCAGAGGGTAAGCTAGACCGCCCGCCGACGCCGACCGAAGAAGCAGAGGCAGCTCCGCTCTCCGTTCGTCCGCCGCCATGGGTCGCATGCACAGCCGAGGTAAGGGTATTTCAGCTTCTGCTCTGCCCTACAAGAGGACTCCTCCGAGCTGGCTCAAGATTTCTTCTCAGGATGTT	5	sp|P62302.1|RS13_SOYBN RecName: Full=40S ribosomal protein S13 gb|AAS47510.1| ribosomal protein S13 [Glycine max] gb|ABX71080.1| ribosomal protein S13 [Glycine max] gb|ACU13288.1| unknown [Glycine max]	0.98	4e-72	ribosomal protein s13	20	0.982	9	P:cytokinesis by cell plate formation; P:translation; C:cell wall; C:nucleolus; P:trichome morphogenesis; F:structural constituent of ribosome; C:cytosolic small ribosomal subunit; C:chloroplast; C:membrane	EC:3.6.5.3
CL7723Contig1	315	CL7723Cntig1_315_BC	4	27.243	TTTCGTGTTGGAAGAGAACCCTTTC	GTACCGGTCCGGCATTCCCGTGGTCGACCCACGCGTCCGCGACTTCTCTCTCTCTCTCTCTCTCTCTCTCTCCCAAACATCTTGTGACTGTCAGCTTAATCTCATAATTTCCAGGAGCTTCTCGGTCGAGCTCCAAACGGGCCCCTAGATCCAGTCTCTCTCCCCATGGATTGCCTGGTCTTGCCGGTCTCGATCCTGAGAAGGTGGTCGGCGGGTTCGAGATCGGGCTACCGGCCCCTCCTGGAGGAGGCAGAG	3	ref|XP_002326721.1| predicted protein [Populus trichocarpa] gb|EEE72520.1| predicted protein [Populus trichocarpa]	0.63	1e-34	predicted protein [Populus trichocarpa]	6	0.746667	1	P:biological_process
CL7475Contig1	853	CL7475Cntig1_853_BC	4	28.985	GGAATATTGTTGAGATCTGTTTTGG	CCACGCGTCCGCGACTCAAACACATCGATCCGTCTCGTCTCTCAGCCCCCCTCCCATCTCAGGGTCCTTTCGCTTCCTCTAAAAGATCCGAGTCCCACCAACCCCCACTGAGCAGAGATGAGTGGTGAGACCAATGCAAATGAAGGAGGTGAAGGAAGCCAATCCCAATCCCAATCCCAATCCCAACCTCAGACTCAGCGACCCGTTCCTCGCCTGAACGAGAGGATCCTTTCCTCTCTGTCCAGGAGATCTGTT	5	gb|ABD32723.1| Inorganic pyrophosphatase [Medicago truncatula]	0.92	e-107	inorganic pyrophosphatase	20	0.944	6	F:inorganic diphosphatase activity; C:membrane; C:cytoplasm; C:nucleus; P:phosphate metabolic process; F:magnesium ion binding	EC:3.6.1.1
CL6788Contig1	440	CL6788Cntig1_440_BC	4	30.257	CTGATCTTGTGTAAAGTGTAACTTC	CGGTCCGGATTCCCGGGTCGACCCACGCGTCCGGGCTCCTCCAGTCAGGTATGGTGAGAAGAGCGACGGGCTTGTTACGAGGCGGGATGCAGAGGTTCCAGGATCTGTGGTTGTGCGGCCCACACGCAAGCTGGATCATGCCTGGATGGTTTACTCGACTTTGAGTGAGAACCCATCTGAGGTTGATGCATCTAAAGTGTGCGAGGCTCTTCTGACATTGCTTGTGGAAGTCGGGGAGAACAAGAGGCAGGGAGT	5	ref|XP_002511626.1| conserved hypothetical protein [Ricinus communis] gb|EEF50295.1| conserved hypothetical protein [Ricinus communis]	0.81	2e-24	conserved hypothetical protein [Ricinus communis]	18	0.870556	1	P:biological_process
CL3936Contig1	965	CL3936Cntig1_965_BC	4	31.01	GTTTTGATAGGATGTCGCTTTTTGG	CCCGGGTCGACCCACGCGTCCGAACCTGTCACCAATCAAGAACAGCAACTTCTCGCTCCACTGCCCTTGGTCTAATTCCCTTGGGCACAGGCTCTGATTTCGCCAGAACATTTGGCTGGAAAAATGATCCTCATGATGCTGTTGAACGCATAGCCAAAGGGCAAAGATCTCAAATAGATGTTGGTGTCATTGTGGGAGAAAACGAAGAGCGTCATTACTTTTTAAACGTTGCAGACATTCATTTGAGTGCAAAAG	5	ref|XP_002511912.1| bmru protein; putative [Ricinus communis] gb|EEF50581.1| bmru protein; putative [Ricinus communis]	0.77	6e-99	diacylglycerol kinase catalytic region	20	0.6895	5	P:activation of protein kinase C activity by G-protein coupled receptor protein signaling pathway; F:D-erythro-sphingosine kinase activity; F:diacylglycerol kinase activity; C:plastid; C:mitochondrion	EC:2.7.1.107
SP-FX-001&&CN-053&&A06	368	SP_SGTON10331_368_BC	4	32.323	TTAAGCAGGGCCATTAGCAGAAATG	CGGTCCGGATTCCCGGGTCGACCCACTCGTCCGGTCATCTACGAGAGGGGTTTGATAGGCATTTACCATGATTGGTGCAAGTTTGAGGACATTCTTCTGGAGATGGACCGCATATTGCGGCCTGAAGGCGCAATCATCCTGCGGGACGAAGTTGATACAATGAACGAGGTCAGGAAGATCACCGGAAGAATGAGGTGGGATGTCAAATTGGTGGATCATGAGGACGGTCCCCTCGTGCCCGAGAAGATATTGGTT	10	ref|XP_002528760.1| ATP binding protein; putative [Ricinus communis] gb|EEF33582.1| ATP binding protein; putative [Ricinus communis]	0.6	1e-34	atp binding	20	0.673	3	C:plant-type cell wall; C:Golgi apparatus; C:plasma membrane
CL3917Contig1	659	CL3917Cntig1_659_BC	4	34.575	AAATAAACGGGTGACATTTGCTTCA	GTCCGCCTTAACGGCCAAGTCTCAGATATCTTGGTGAAGGAGCCACTGACTCTGGTGGGTACTACTCCAAGTTACTGCAGGAATATGATGCAGTCATCCTCTCGTCAACCTCATTATCTGATAAATTGTCACTGCCCACTTCCCAAGAACCTGGTGCCAATCAACCTCTTCGGATAGTAGTAGCAGGAAGTTCCAATGCCACACTTGATGTCCCAGGTCTCGCTGCAGGAGTAAATTCCAAGCTTATAATATTTA	5	ref|XP_002302581.1| predicted protein [Populus trichocarpa] gb|EEE81854.1| predicted protein [Populus trichocarpa]	0.5	1e-43	cytidine deoxycytidylate deaminase family protein	10	0.601	3	P:riboflavin biosynthetic process; C:chloroplast; F:diaminohydroxyphosphoribosylaminopyrimidine deaminase activity	EC:3.5.4.26
Microsatellite		eg128	4	35.203
GR-TS-002&&CN-053&&G02	181	GR_SGTON7147_181_BC	4	37.193	TCTCGCGACAATGATTCTTGATTTA	CGGTCCGGATTCCCGGGTCGACCCACTTCCCCGCAGATTAAATGGAGGGTCTATACGCTGGATAAGCATCTGCTTACACATGCAGTTGACTCCCAAGCATATTTTTTTAACATGTTTTGTTGCAAGAATGCCTCATGGTACAGTGGAGCGCCTGTTCAAACCTAATATTCCTGATGAGGATCTCGCGACAATGATTCTTGATTTAGGGTTGTGTGTCATGTTCTCTTTTTTTTGTTTTGTTTTTTTGTCCTTCCT	5	NO HIT
CL798Contig1	613	CL798Cntig1_613_BC	4	38.88	GGAATAAAGCTCTCTCTTTTACTCT	GCGTCCGCAGAAACCCAAAAATCCTTCTCTCTCTTAAAGAGAGAGACTTGAGGAGGAGGAGGAGGAGTTCTTCGCCGTATTTACGGCTTCGCCACCGGAGCGGCCATGGTCGAAGCCCAGACATGGACGACCCGCCGGATGAGCAACCCGAGGCTGGACCACCCCGCCGCCGCCGCCGCCGACCAGGTGCTCGACATCCCGGCGACGCCGCCCGGCGACGCCCGTGGCGGCCGTCGTGTCAGTTTTGATATTCAA	5	NO HIT
GL-XY-001&&AF-012&&A2_A02_2	442	GL_SGTON78_442_F2	4	39.831	CTTTCACATGTTATGTTCACCTGAA	CCCGGGTCGACCCACGCGTCCGCCAATTTGAAGTTGCCGTTTGTCTACTGGGCAGCAGTCATGACTGCAGTTTCGGCACTTGATAGAGATGCAACTGTGCTCAGAAATGCCACAGAACCAAGGCTATCGAATGATTTATGAACAGAGAAATTGAAGCTGCCAACCTTGATGTACAAATCACGGTCGAATTGGAATCTCTTTCTTGGCCCCATGCCCAAGGGTCCATGGATCAGGCTGAGGAATCTGTGGCACTAA	5	NO HIT
CL1945Contig1	26	CL1945Cntig1_26_BC	4	41.089	GTCTCTACGAATGACGATATCTCAA	CACGCGTCCGGATGCAACACTTACGGTCTCTACGAATGACGATATCTCAAGTTTTGGATCGAACGAATCCATTGACACAAATTGGTCATGGGAGAAAATTGACGAACTATTGGCAAGAAGTCTGCAGGAAGAAGAGTTCAATGCTTAACGCCGGTCCCCAGGTAATTAGAATTTGAAGCAATAATCTTAATGGATGAAGGAGGAATAAAGTTTTTATAATTTGTCTACTTGCATGTGACTACGTGTCATCTTATT	10	NO HIT
GR-TS-002&&RS-006&&H04	443	GR_SGTON7466_443_F2	4	41.515	ACTCATGCCTCCATTGTATGATAAT	GGAATTCCGGGACCCCATGAGCTCATCCTCCGGCGGCGGCGATCGCGGCGGCGTCGGCCCGAAGCTCCCTCAGGACGTCGCGGTCGAGATCCTGAAGCGGCTGCCGGTGAAATCGCTCCTCCGATTCAGGTTGATGAAGTGGTAGCAAGATTTTATGGCTGGATGTGCAATGGTTTGGTTTACATTTCCAGAGACATTGCTTCTTGATTGTTTTCCCGGCATTGGATGATCACTCTATCCATTCCAGTGTGCTCT	5	NO HIT
CL448Contig1	452	CL448Cntig1_452_F2	4	41.589	AATTCAGTGGCCAACACTCGCTTTA	GTCCGGTCCGGAATTCCCGGGTCGACCCACGCGTCCCGACTCGCGGACTTTTTTCCGTATACCCATCTTCGAATTCGCCGTCTCTCTTGAGATCGATTTGCGGTATCTCCTCGAGCCTCTTGCATAGAAGGAAGATTCTTGCTTGGCGTTCGATCTTCTGCCGGGAGCAGTCATGCCGTCTCAAGAGTACATGGATAAGCTGCAGGTCCGGCAGAATTACCGGAACCTGTGGCACACTGATCTGATGCACACCAT	10	ref|XP_002279525.1| PREDICTED: hypothetical protein [Vitis vinifera]	0.84	4e-64	hydroxyproline-rich glycoprotein family protein	20	0.8735	0
CL1010Contig1	1193	CL1010Cntig1_1193_BC	4	42.613	CCTATTATTTACAGTGGAATGAGGA	TACGGTCCGGATTCCCGGGTCGACCCACTCGTCCGGGAGCGCACAGCGATTTACGAACAAACCATTAACGAGAGCAAGAGCTTCAAGAAGCGCTCGAAGCATCAGCAACACCAGATCCGACTGCATCGCGATCTCCTCAGAGAAAGTCTGCGGGAAATGGCGTCGGCAGTAGCGGTGACGACCCCGGATCACCTGTTCAACATGAGGAACAACTTCTACCTGGGAGCCTACCAGGCCGCGATCAATTGCAGCGAC	5	ref|XP_002317073.1| predicted protein [Populus trichocarpa] gb|EEE97685.1| predicted protein [Populus trichocarpa]	0.82	e-130	coatomer protein epsilon subunit family protein cope family protein	20	0.864	5	C:plasma membrane; P:retrograde vesicle-mediated transport, Golgi to ER; F:protein binding; C:COPI vesicle coat; F:structural molecule activity
CL79Contig1	586	CL79Cntig1_586_F2	4	44.024	GGCGTCTACAGTTTAGATAATTTGT	CCACGCGTCCGCGCCGAGACCCCAAGCTCCAGCCAGCCTCCCTCCGCTCGCCATGGTCCTCAAGACTGAACTCTGCCGCTTTAGCGGTGCCAAGATTTACCCCGGCAGGGGAATCAGATTCATCCGCTCGGATTCCCAGGTTTTCCTGTTTGCCAATTCTAAATGCAAGAGGTACTTCCACAACCGCCTGAAGCCTTCGAAGCTTACATGGACAGCCATGTACAGGAAGCAACACAAGAAGGATATCGCTGCAGA	5	ref|XP_002509729.1| 60S ribosomal protein L24; putative [Ricinus communis] gb|EEF51116.1| 60S ribosomal protein L24; putative [Ricinus communis]	0.97	2e-57	protein	20	0.9755	3	C:ribosome; F:structural constituent of ribosome; P:translation	EC:3.6.5.3
SP-FX-001&&CN-054&&G10	334	SP_SGTON10354_334_F2	4	44.305	GTCCAGGGACAATGTTCTTTTTTCT	CGGTCCGGATTCCCGGGTCGACCCACTCCTCCGGTTGAGGGCTTCCCATAAGGGTTTCAGCCATCAAGGGAGAGGAAGCTCTGACCGATTCAGCCGCTCCTCCCACCATTCTCCCAACCGAATCTCGGCATATGCAAGCTATGGAGTTCTCCAGCAAACCAGATCTGCCGTTTTCACGGTTCCCTGAGCCGGCAACTCGTCGATGGTCCGATGCTCTGTGCCCAGGTCGTAGCTCTCCGCTCAATCCGCGATTCC	5	NO HIT
CL4128Contig1	597	CL4128Cntig1_597_BC	4	44.541	GGAAATATATGTGGATTTTCACCCA	CGGTCCGGATTCCCGGGTCGACCCACGCGCCCGGCTTTGTGTGTTCTTTCGTAACAATCATTTCAGTACCATGTTTAAGTATGAAGGTCAACTATATCTATTAGCTACAGACCAAGGTTACCTAAATCAGCCTGATTTGGTGTGGGAGAAATTGAATGAGGTCAATGGGGACACCGTGTTCATGACCAGCAATTTTAAGGAGTTTAAGATGGAAAGTCCTACAAATGATACATGGGATGAGCATAATGCCATGGC	5	ref|XP_002509683.1| conserved hypothetical protein [Ricinus communis] gb|EEF51070.1| conserved hypothetical protein [Ricinus communis]	0.67	4e-56	protein	13	0.657692	3	C:nucleus; C:cytosol; C:plasma membrane
CL415Contig1	929	CL415Cntig1_929_F2	4	45.076	GTAATACAGGCTTGTGAAATCTTGT	CCCGGGTCGACCCACGCCGTCCGAATAAATCAATTCAATTCCCAGACTCTTGATCTTTTCATTTTTAAATGACCCAAATTCAACAAATTCCAACCAACATGCCTCATTGTTCCCCAGATTAAAGATACTGTTTGCATTTAATTACATCCAGGCCTTGCTCAAATTTTTAGTCTATTATATCTTCTTTTCGCGTGTACCGGTGGCTAAGTTGAAGGATTACGTGATGGAAGAGGAGGTGGAGAAGAAAGCTGGTCG	5	NO HIT
SP-FX-001&&CN-053&&D01	87	SP_SGTON10335_87_F2	4	45.46	AGAACTTGTAACGATGTCCTTCTGA	CGGTCCGGATTCCCGGGTCGACCCACGCGTCCGGCAGGAGCAAACACCGGGGCTGATTCGAGAGGGAAATTGTCTTCGAAAATGTGAGAACTTGTAACGATGTCCTTCTGAAATTAGGGTGACGATGCTTGGTTCTCCTCCAAAGGTCTCTACCCCAGGATTAGGGATGTTTGCTTTTAATAAATGTATGCAACGCTACGCTTCAATTGAATGAACCTGCAGAGTTGAAGCTCAGCTTACTGGCTACTGGCTGAT	5	NO HIT
CL5583Contig1	730	CL5583Cntig1_730_F2	4	46.47	AATGTTGGAAGGTGATGTAACTAGT	CTTCTTCTCGATTCGCCTCCGGCCCAGTCCCTGCTCTCTTCCGGTTCCAGGTTGCTGCTCATCCCCGGCCGTCGATCGGTGGGGCTTCGGGGATTCGCCACGTTCAAGCCGAAGATGGCATCGGAGCAGCCTTTCGCTTTTGGACCTTACAAGATCGACCCTGCGGAAGTGTTCTACGCCACCTCTCTATCCTATGCCATGGTCAATTTGCGTCCCGTCATTCCCGGTCATGTGCTCATCTGCCCAAGGCGTGAA	5	ref|XP_002326061.1| predicted protein [Populus trichocarpa] gb|EEF00443.1| predicted protein [Populus trichocarpa]	0.8	2e-70	bis(5 -adenosyl)-	20	0.8435	3	F:bis(5'-adenosyl)-triphosphatase activity; F:adenosine 5'-monophosphoramidase activity; F:adenylylsulfatase activity	EC:3.6.1.29; EC:3.6.2.1
GR-TS-002&&CN-072&&B06	449	GR_SGTON7354_449_BC	4	47.583	TGCAGGTTATCCATCAGCTTATCCA	CGGTCCGGATTCCCGGGTCGACCCACGCGTCCGATCTTTGTCGAGCAAACAGGTCTAATGCCTAAAACTTGTTTGACAGACTGCTCTCGACTCAATATTGCTTGTGTTGGGCTGGCCTTCTCGATACTTTCCCGGCATCCTACAGCATCACTTTTCGTTGACTAATCATGGATGGAAAAGACGGGCGCAATAATGACCCCGCTGACAAAGGGCTTTTCTCGGGCCTAGCTGGGTATGCAGCTGGGCAATACATGC	5	NO HIT
CL4262Contig1	753	CL4262Cntig1_753_F2	4	47.977	CTTGACCAGTGATGTTAAGCATATA	CTCGGTGATCTCATTGGAGTTGTTAAAGCCTACACTTCAAGGGTCGGTTCAGGTCCTTTCCCAACAGAACTATTCGGGAATGAGGGTGATATGCTTAGATCTGCTGGGCATGAGTTCGGGACAACTACTGGCCGTCCTCGTCGTTGTGGATGGCTTGATATAGTAGCACTGAAATACTGCTGCCAAATTAACGGCTTTTCTTCTCTAAATCTCACCAAACTTGATGTTCTCTCTTATCTTCCTGAAATTCATTTG	5	ref|XP_002526727.1| adenylosuccinate synthetase; putative [Ricinus communis] gb|EEF35641.1| adenylosuccinate synthetase; putative [Ricinus communis]	0.86	3e-79	adenylosuccinate synthetase	20	0.8915	7	F:adenylosuccinate synthase activity; P:AMP biosynthetic process; F:magnesium ion binding; C:chloroplast stroma; P:response to cadmium ion; F:GTP binding; C:apoplast	EC:6.3.4.4
UR-XY-001&&BA-071&&F06	203	UR_SGTON12078_203_F2	4	48.094	GTTTTGTTTACGGTAATACTAAGCC	CCACGCGTCCGTGAAACTATCACATTTGAGGGTCGCTTTGAGATATTATGTTTGTCGGGATCTTATTTAGTTGCTGAAGATGGTGGTCCTCGCAACCGCACTGGTGGAATAAGTGTTTCACTTTCAAGTCCTGATGGGCATGTTGTTGGTGGCAGTGTTGCGATGCTTGTTGCGGCTAGCCTGGTTCAGGTTGTGGTGTGCAGTTTTGTTTACGGTAATACTAAGCCAAAGAACAAAGAGGTGGCTGCTCATGCA	5	ref|XP_002298038.1| predicted protein [Populus trichocarpa] gb|EEE82843.1| predicted protein [Populus trichocarpa]	0.63	2e-41	dna binding	20	0.6845	1	C:nucleus
GR-TS-002&&CN-023&&E11	387	GR_SGTON6832_387_BC	4	50.033	GTACCCGTTCTTATGCCATCAAATA	CGGTCCGGATTCCCGGGTCGACCCACGTCTCCGAATTGAAGGTGAAAAAGAGGACTGAGGCTGCATCAAGAGATCTTGAGAGGAAGGCTTCATCTGTTCGGAGCATAGAGAAGAATACTACCATTCGTACTCTATGGTTGGTGTAGGGTTCCCTGATCCTGGGCCCGACAATGGCCAGGTGCTGGATGCTCGGGACCCACTGGCCGAGAAGAAACTTGAACTTGCAACCTGCCAAAGGAGGGTAGAGGAAGAAAT	5	gb|ABI34654.1| bZIP transcription factor bZIP80 [Glycine max]	0.8	3e-47	bzip protein	19	0.826316	2	F:DNA binding; C:plasma membrane
GL-XY-001&&AF-105&&F06	170	GL_SGTON687_170_F2	4	51.096	GAGATGGTGTAATTATGAACCCTAT	TGCGGTACGGTCCGGATTCCCGGGTCGACCCACGCGTCCGTCGACATGTCGTTTTAAGCTGTGTCTCGGCCACCCCCAAAGTTTCTTCCGATGTTTGCCATTTTGTATAGAACTTTGCGACGGTCAGTTGATTACTAAGATCCACAGATAAACACGAGAGCTTCCTGGAGAGATGGTGTAATTATGAACCCTATATTATCACTTTACGTTTAGGACGGTACAAAGCTAAAAGTTCCACTTAGTATTCCCACTTTT	5	NO HIT
GL-XY-001&&AF-111&&C05	195	GL_SGTON746_195_BC	4	51.15	ATGTGATTGGATCACGAATGGGTTA	CGGTCCGGATTCCCGGGTCGACCCACGCGTCCGCACCGTATTACCAAGGATACGGTGCCATGCCATACGGTGCCATGCCATACTCTCACGGGGTGCCGGCTTATTACAGTGAGAGCAGTTATGGTGTGAATAGGGGCTATAACACGAACCACCCGGACTACTTCAGTGAAGAGAACCCTGAGTCGTGCACAGTCATGTGATTGGATCACGAATGGGTTAGCGTTGTATGTACATGTTAACTTGCTAAAGGTTTTA	5	NO HIT
PE-XY-001&&MG-060&&A02	152	PE_SGTON9300_152_F2	4	52.138	GCTTTTGATGTAATCTGTTAGGTTG	CCACGCGTCCGGTCCATTGGATTACTCCTTACAATGATGTCAAAGCGAGACGATAAGATCCGTGACGAATTCCCGCCAGATGTTGCCATTGATGCATCCTGATGTGCTGGTTATCGGCTGACTAGTTCTTGGTGGTATACCTGTACTTGTAGCTTTTGATGTAATCTGTTAGGTTGAGATTATGAGATATTATTAGTGTCGTGTGTAAACTGCACTGCCTTGAATATTTTTATAAAGCGCAGAATGTCAATGTTA	5	NO HIT
GR-TS-002&&CN-021&&B12	535	GR_SGTON6809_535_BC	4	54.07	AGTACACCCATCATATTGCATCAAT	CGGTCCGGATTCCCGGGTCGACCCACGCGTCCGCCGTGCTTCATAGAATAGAACCAATTATGACTTCATCATGAAAGCTCGAGAAAAAAGCTTTGCGCTATCTTGGGAGTTAGATCACCGATCACATTTCTAGGTGGCTATAAAATGATCTGAGAACTTTTCCCCGTCCTCTCCTCGCTGATAGTACTCAAATGGACAACTACCGCCTAGATAAAGTTCATAAATTTGAGGAGTTTGTTGATCAACGTCTGAAAC	5	ref|XP_002522491.1| protein binding protein; putative [Ricinus communis] gb|EEF39983.1| protein binding protein; putative [Ricinus communis]	0.82	6e-64	protein binding	20	0.7905	3	P:protein folding; C:prefoldin complex; F:unfolded protein binding
GR-TS-002&&CN-027&&F11	444	GR_SGTON6879_444_F2	4	54.499	AGATTTCGAAGTTCCCCACTTAAAC	TTCCCGGGTCGACCCACGCGTCCGTCCGAGCCAGCAACAACAACAACAGATGCAGCAACAACAGCAACAGATGCAGCAGCAATTGCAGGCCCCACCGCATCCGCAGATGCAGCAGCAGATGCCTCAACAGCTGCAGCCCCAGCACCAACAGATGCAGATGATGCCCCAACAACAGCAGCAGATGCAGCAGCTCCAGTCGCAGATGCCACAACTGCAGCAGCAGCAGCAGCCACCACAGCAACATCTCCAACAGCT	5	NO HIT
CL5506Contig1	699	CL5506Cntig1_699_BC	4	55.255	GAGTCCTGACTTTCATGAACTTTTC	GCGTCCGGACTGAGCTGGCATCTTCAATGTCATCAGGCTTCTCAGAAGATAAAGTACCTCTTGGCTTAGGTGATCCCTTGATCATATGGCCCACAGTGGAAGATGTTCGATGCTCCTTAGAGGGTTATGCAGCTGGAAATGCCGTACCAAGTCCACTAAAGAATGTGGAGAAGGAATTTTTGAAGAAGTATTGGGCAAAATGGAAGGCGAGCCATACTGGTCGCTGTCGTGCTATGCCACACATAAAGACATATA	5	ref|XP_002265078.1| PREDICTED: hypothetical protein [Vitis vinifera]	0.76	3e-99	tyrosyl-dna phosphodiesterase 1	20	0.708	8	F:double-stranded DNA binding; P:double-strand break repair; F:protein binding; F:single-stranded DNA binding; C:cytoplasm; F:3'-tyrosyl-DNA phosphodiesterase activity; C:nucleus; P:single strand break repair
UR-XY-001&&BA-086&&E07	113	UR_SGTON12231_113_BC	4	56.215	TGTACCAATCTCAAGGGCTTTACAA	CCACGCGTCCGGCAGAGGCTTCATGGAGTTCTGAGTACATATGCAGGTGAAGATGTTGTCTTCATTGCCAATGACTGGCACACTGCTCTTCTTCCATGCTACCTCAAAACAATGTACCAATCTCAAGGGCTTTACAAAAATGCCAAGGTAGCATTCTGCATCCACAACATTGCCTACCAGGGAAGATTTCCCTTTGGAGGAATCTCAAGCCTGCAAAGGGAAGGAAAATCAACTGGATGAAGGCTGGAATTATAG	5	dbj|BAG31602.1| putative granule-bound starch synthase [Zanthoxylum ailanthoides]	0.89	4e-30	granule-bound starch synthase	20	0.908	0
CL5242Contig1	483	CL5242Cntig1_483_BC	4	56.262	AGCAAAGACAGATGCTTCTCTCTCT	GTACCGGTCCGGCATTCCCTGGGTCGACCCACGCGTCCGCACGCTACTCCAACGTTATCAGCAAAAGAAAATCTCTTTATTGACCTGGGGTTGGCAGAGGGCCACTGCGTGGGATATGCTCAAGGTGTACAGCAGTTTTATTGAAGCTCAAGAGAGGCGCAGGATTGAGCGACTGGAAATATTTGATGAATTTGAAGAATGGCACATGATGCAGGAGCACTATTGCGTGGCTTATGCAATCAATGACTCAATGGG	10	ref|XP_002271322.1| PREDICTED: hypothetical protein [Vitis vinifera]	0.79	4e-31	leucine carboxyl	10	0.876	1	F:methyltransferase activity	EC:2.1.1.0
Microsatellite		embra1944	4	57.359
CL351Contig1	691	CL351Cntig1_691_BC	4	58.672	TTTGAGTATTGACTGGTGGAATCTC	CGGTCCGGATTCCCGGGTCGACCCCGCTCTCCGCTCTCTCTTTCCCCCCAACATTTTCACGAACACCTGCCGGACGGAGAGAGACCTGCAGCTGGGTTGCCGGAGAGGAAGAGGGAGAGAGGGACAATGGCGCAGTACGAGGAGGACAACGCCGAGTTCTACGTGCGGTACTACGTGGGCCACAAGGGGAAGTTCGGGCACGAGTTCCTGGAGTTCGAGTTCAGGCCCGACGGGAAGCTGCGGTACGCCAACAAC	5	gb|ABK93059.1| unknown [Populus trichocarpa] gb|ABK96316.1| unknown [Populus trichocarpa x Populus deltoides]	0.91	6e-77	mago nashi	20	0.9575	2	C:nucleus; P:sex determination
Microsatellite		embra645	4	59.851
Microsatellite		embra332	4	61.289
GR-TS-002&&CN-024&&E06	373	GR_SGTON6844_373_BC	4	62.15	TCATGGATGGATTTCAATAGCGGAG	CGGTCCGGATTCCCGGGTCGACCCACGCGTCCGATTGGCCATCTTGCAGATGATGACTTTGTATCTTTCTTTATGAGAGCCAAGGCTGGCCTCAAACCTGGTGGGCTTTTCGTCCTGAAGGAGAACATTGCTAGAAGTGGTTTTGTGTTGGACAAGGAAGATCGAAGCATCACCAGGTCCAATACGTATTTTAAGGAGCTCTTTCACCGGTGTGGATTGCATATCTTCAAATCAAAGGACCAGAGGGGATTACCT	5	ref|XP_002317082.1| predicted protein [Populus trichocarpa] gb|EEE97694.1| predicted protein [Populus trichocarpa]	0.77	5e-43	protein	13	0.8	1	F:methyltransferase activity	EC:2.1.1.0
GR-TS-002&&CN-020&&B06	380	GR_SGTON6800_380_BC	4	62.76	GGTCTAGTCTTTTAACAATGTCCAT	CCGATGGGAGCATGGCCACAAAGGGGCCTGGCTGCTGCAGCTGCTGCTTACGGGGCACACCAAATTTTTCATCCCACTCATCATCTTGGACACGGGGCTTTCTTCGGCCATCATCATGGAAAGTTTAAACATGGAAAGTTCAAGCACGGGAAGTTTGGAAAGCGATGGAAACATGGCAGTTTTGGAAAGCACAAGGGCAAGTTCTTTAAAAGATGGAAGTGATTTTGATTCATCACATCTGTCTTGCTAGGGGAC	10	NO HIT
Microsatellite		embra1144	4	63.642
Microsatellite		embra1507	4	64.11
CL287Contig1	977	CL287Cntig1_977_BC	4	64.902	GCTTTGACACAGATTATTGATCAAG	AATGGTCACCTGCAGGTACGGTCCGGTATTCCCGGGTCGACCCACGCGTCCGGGGAGAGAGAGAGAGAGAGAATTTGGTAATTATGCGCTGCAGACGTCCTACAGTAAGATCAGTGAGCTCGAGCTCGTTCTCCCCCCGCGTGGCGCGCTCTCACTGGTCAACGATTCTGATCAACGAGAATTCGGGTGAAACTCGTCCCCTCCCCCGTGCGACCTACCCACCATCGCCATCGATCTACCACCCCCTTCCCTCTG	5	ref|XP_002518402.1| Brain protein; putative [Ricinus communis] gb|EEF43789.1| Brain protein; putative [Ricinus communis]	0.86	6e-51	brain protein 44	20	0.9125	1	C:mitochondrion
UR-XY-001&&BA-033&&B08	166	UR_SGTON11720_166_BC	4	64.902	TGCCTAAGCAATGTTGGAGTATTTC	CTCTTGGCCAACGCCCTCTTCTTCTTCAACGTCAACGTCCTCTTCTGGGTCATCTGTTTTCTTTGCTTAACTCTGATTGGAAAGGCATTCTGCTGCCATGTCTTATACTGCAAAGATATGCTTTCTGCGTCGTTTGCTACTGGCCAAGACTATCCGCAGCTCTTTTGCCTAAGCAATGTTGGAGTATTTCCCTATGAATCCTTGATTCTGAAATGTTACTTCTATGTAAAGCTATGTAAATTTCTGGGGTTGTGC	5	NO HIT
SP-FX-001&&CN-034&&C03	578	SP_SGTON10213_578_F2	4	65.23	GACTCAACCCTTTTCTTAAGACTTA	CGGTCCGGATTCCCGGGTCGACCCCTCGTCCGGTCGAATGATAGGCTTAGCTGCAAGCAGATTCTGGAAATGGATGCTGAATTTATTGATTCTGATGCTTTAGGACTAACATTTGTCAGAGAAGTTGAGGAGTCGGGATTGAGGAGAGTTGTGGAACTCTGTGATGGTGGGAAGGGCATGGTGGTGAATAGCAAGAATAGGAATGATTATGTTGATCTTCTTATAAAACATCGGTTTGTTACCTCAATCTCTCAA	5	ref|XP_002272059.1| PREDICTED: hypothetical protein [Vitis vinifera]	0.69	2e-46	protein	19	0.741579	4	F:acid-amino acid ligase activity; C:cell part; P:cellular protein metabolic process; F:transporter activity	EC:6.3.2.0
CL559Contig1	1038	CL559Cntig1_1038_BC	4	65.709	CAGTTCCTCTACGGATTAGAAAATA	GCGTCCGGGCAAACCGAGGAGAGAGAAGTCTAGAGAGAGAGAAAGAGGAGCGATGGCGGAGGATCTGGTGCTGGACACGGCGATCAGGGACTGGGTGCTGATCCCTCTCTCGGTGGTGATGGTGCTCATCGGCGTGCTCCGCTACTTCGTCTCCAAGCTCATGCGCTCCGCCCAAATCCCCGACGCCAAGCTCGTCAAGGAAGGGCAGGTGATCGTTAGGGCTCGGAACCTGCGCGCCGCCGCTAATTTCATCCC	5	ref|XP_002277989.1| PREDICTED: hypothetical protein [Vitis vinifera] emb|CAN72892.1| hypothetical protein [Vitis vinifera] emb|CAO21128.1| unnamed protein product [Vitis vinifera]	0.91	e-125	protein	20	0.8535	2	C:mitochondrion; C:endoplasmic reticulum
CL2703Contig1	726	CL2703Cntig1_726_F2	4	65.883	CTATGGAAATGTCAGGGTTGGATTT	GTTCCTGTGACACAGAAGGGATATTGGCAGTTTGCTATGGGAGATGTTCTTATTGATGGCAAACCAACTGGATACTGTGGTGGAGGATGTGCTGCAATTGCTGATTCTGGAACCTCTTTGCTGGCTGGTCCTTCGACTGTGATTACTATGATAAACAATGCTATTGGAGCCTCCGGAGTTGCTAGTCAAGAGTGCAAGGCTGTTGTTGCACAGTATGGACAGACAATTATGGATTTGCTTTTGGCGGAGGCTTCA	10	ref|XP_002518445.1| Aspartic proteinase precursor; putative [Ricinus communis] gb|EEF43832.1| Aspartic proteinase precursor; putative [Ricinus communis]	0.79	e-118	aspartic proteinase	20	0.8665	5	P:lipid metabolic process; C:vacuole; F:aspartic-type endopeptidase activity; P:proteolysis; P:response to salt stress	EC:3.4.23.0
CL605Contig1	1283	CL605Cntig1_1283_BC	4	66.955	TGCCAAAGCAATGTTGGAGTATTTC	CACGCGTCCGGTTTTTCAGTTTTACCACAGAGAATGGACCAAGCAGCGATTACTGATTAGGCGGACCACCGATGAACACAACTCAGCTCCACTCAACCGATTCCCCATTCCATTCGAGAAAAAGGGATTCGAACAGCAAAATTTCGGCGCAGCATCTTGCCCCGCAAACGACGGCGAGTGGAGATCACGCGCCGTCGGCCTCCCTCGGCGAACGGTGAATTAGCAGAATCCCCGAGAATCGATCATGGCTTCTTC	5	ref|XP_002276285.1| PREDICTED: hypothetical protein [Vitis vinifera] emb|CAO46765.1| unnamed protein product [Vitis vinifera]	0.76	e-125	protein	20	0.813	6	C:endoplasmic reticulum; C:Golgi apparatus; P:intracellular protein transport; F:binding; C:plasma membrane; F:transporter activity
CL8478Contig1	636	CL8478Cntig1_636_F2	4	68.224	GTTTACAGGAAGAAACGTGTTTATC	CCACGCGTACGACTTCAGCAAGAATTGGAGCAGATCGAATCAGGAGTACGATCTTCAAGGCGTGAATTTCCATCCTCCGCTCAGTCCAGTCGCTCACGGGATAGATATCGTGAGAGGGATAATGGAAGGCTGGTTAATGAAGGAAGCACAAGAGCAGGTGGTGGGAGTTTGCAGCCTGAAAATGCTGGCAGCAGCTCATCCATGGGAACAATGTCAACGGTTGTGTTGTCTGGATCTCGTCCATTTGCTGGGCAG	5	ref|XP_002319222.1| predicted protein [Populus trichocarpa] gb|EEE95145.1| predicted protein [Populus trichocarpa]	0.58	1e-35	predicted protein [Populus trichocarpa]	3	0.656667	0
Microsatellite		embra004	4	69.934
CL5855Contig1	826	CL5855Cntig1_826_F2	4	70.987	GAAACATCCAGTTACAGTGGTTCAA	AAATGGTCACCTGCAGTCCGGTCCGGAATTCTCGGGTCGACCCACGCGTCCGGTGGAGCAAAGGAGAGCAATCTACAGCCTTGGCAACTGCCACTGGTTCCAGCTTACAGGAATTATCTGACTGGAATGTACGATATAAGCAGAAGTTTGGATTTATTTTTATTATTTGCGCTTCTGGAAGGACAAGTCCTGAAATACTTGCAGAGCTGAAGAAACGGTTTTCTAATAGGCCCATAGAGGAGTTCCAGATTGCAG	10	emb|CAO23132.1| unnamed protein product [Vitis vinifera]	0.73	e-108	transthyretin precursor family expressed	20	0.7335	6	C:peroxisome; C:extrinsic to internal side of plasma membrane; F:protein binding; P:transport; P:regulation of cell growth by extracellular stimulus; P:brassinosteroid mediated signaling pathway
CL3185Contig1	399	CL3185Cntig1_399_BC	4	71.019	ATAGGGTAGTTGTGAGCTGTAAATT	GCGAAACCTGAACCCACAAGTTTTAGTTTACCGCCATCATACAGCGAGGATGACAGGGTTGTCTCTGCCATGAGTTCAAGAGGCCCTCATACCGATGCCCTGTTTGCAGAACAAAGAAATGAAAGATTGCTCACTGGAGTGAGCGGTGGTACATTGGACGCAATCAGAGAGAGAATGAGGAGCATCCAATTAGCAGCAGCTTCTGGTAACCTCGACTCTGGAAATAAGCCACCATTCTACACAAACGGCAATGTA	5	emb|CAO16931.1| unnamed protein product [Vitis vinifera]	0.58	2e-35	microtubule organization protein	6	0.713333	2	F:binding; P:intracellular protein transport
CL1147Contig1	827	CL1147Cntig1_827_F2	4	72.255	GCGTTTTGATAGTGATGGTATTTTG	CCACGCGTCCGCCTCCCTCGATTACCCTGTTCCATACACACTCACCAGTATCTCTCCGAGAAATCGATCATGGAGGTCAAGCTATGGAATGACAAGCGCGAAAGGGAGATGTACGAGAATTTCGCCGAGCTGTATGCCATCATCCGGGCCACCGAGAAGCTGGAGAAGGCGTATATTCGCGACACCAATTGCCAGAAGCTCATCGCACATTTCAAGACGCTGTCCTCCACCTTGAAGGACACCATCCCCAGCATC	5	ref|XP_002273704.1| PREDICTED: hypothetical protein isoform 3 [Vitis vinifera] ref|XP_002273673.1| PREDICTED: hypothetical protein isoform 2 [Vitis vinifera] ref|XP_002273612.1| PREDICTED: hypothetical protein isoform 1 [Vitis vinifera] emb|CAN74473.1| hy	0.77	5e-84	protein	20	0.718	3	C:ESCRT I complex; P:transport; F:transporter activity
CL5652Contig1	577	CL5652Cntig1_577_F2	4	72.255	GTGGCCTCTAATATGTTTCTTCTCA	CCACGCGTCCGGTGAATTTGTCTGATTGAAGTGGGGAGCACCGGTGCAGAGAGTCTGAGGGTGTGGAATTCACAGAAAGCTCGAACATTCTGTTACCTATGTTTCTGCGGTTCAGCTAATTCCAGATTGTGAAGGCACACAAAATGGATAATCTGGTGGGAAAAACAACGTGTAGTGTCTGCCTCCATTTGCTTGAAGGTGCTGGAAAGCGTATGATGCAGTCGGTGAGATGGAGTTCAAAAGAAACACCAGAGA	5	NO HIT
CL5682Contig1	116	CL5682Cntig1_116_BC	4	72.698	GGGAAACTTAATATGCATCCTTGGA	CGGTCCGGATTCCCGGGTCGACCCACGCGTCCGCTGGATAGAATTGGATTGCCAAGATCCATGTAGAAAGCCGTCAGATGTTGACCATTGATGAAAGTGGCGCAACTTTTAATTTGGGAAACTTAATATGCATCCTTGGAGCCGTCACACTTGTATTGCTTTTCATTGCCTAGAGCACACCTGTTTCAGATGTAATGTTTAGAACCAACTCTCACTCTATATTATCATCTGAGAGGGCTGTTTTAATCATTTTCC	5	NO HIT
CL5143Contig1	418	CL5143Cntig1_418_BC	4	73.062	TATATGGTCGGTCAATTCACTGTTC	NTATTACCGCCGCGCTTATCGACTCACTATAGGGAAACCTGGTAGTCATGCAGGTACCGGTCCGGAATTCCCGGGTCGACCCACGCGTCCGCAGATTAATCTGAATACTTCTAATATGTGGGGGATTGTGAAGTCTATTGTGGACTTGTGCATGAAATTGAATGAAGCGAAGTATGTTCTTGTGAAGGATCCGTCTAAGCCACAAGTAAGAATTTATGAGGTCCCAGCTGATGCCTTTGAGAATGATTACGTGGA	5	ref|XP_002305792.1| predicted protein [Populus trichocarpa] gb|EEE86303.1| predicted protein [Populus trichocarpa]	0.69	6e-27	eukaryotic translation initiation factor 3 subunit eif-3	11	0.744545	2	P:translational initiation; F:translation initiation factor activity
CL5375Contig1	150	CL5375Cntig1_150_F2	4	73.68	GGTCTAAAAAGCTTTGCTAAGTAGT	ACGGTCCGGATTCCCGGGTCGACCCACGCGTCCGCTAGTTCTAGATCGCGATCTAGAACTACGGCCGAGATCCAGGGGCTCGAAGCCGGGGCCCGGTGAGGTGACCATGTACATAGATGGTGTCCCCTGCTATGCTCTGTTTTCAGCGGGGTCTAAAAAGCTTTGCTAAGTAGTATTTGTATGTATTGACTTTGATGAGTGAGTGTTGCGTTTGAAGGTATGGCGGTTTTGTGACAAGTCATGAAAGCGATGTAA	5	NO HIT
Microsatellite		embra078	4	73.95
Microsatellite		embra1122	4	74.322
CL2422Contig1	829	CL2422Cntig1_829_BC	4	75.014	CTCTGTCTTATGGAGAATTCTTGCA	CCCGGGTCGACCCACGCGTCCGANAACGACGTCTCGTATTTGCCTGCCCCACAACGATAAATCCCTCCTTCCAGTTCTTGATCTGAGGTTTTTCCTGTCGCCATTTTCCCCGAGAAGAACCCAGTACAATCTGCGGCGAACCGACGCCGGCGGTTCCAGCGATGATGGGTGTCGCGTCGAGGTTGTTGGGGCCGCGCGCCGGCCTAGCGAGGGTGGCAAGGCTCGCCTCCGTTGGCCGTCCGCCGTCGCCACCCT	5	ref|XP_002301027.1| predicted protein [Populus trichocarpa] gb|EEE80300.1| predicted protein [Populus trichocarpa]	0.58	8e-60	ndp1 (random potato cdna clone) binding	8	0.65375	3	F:binding; P:biological_process; C:cellular_component
CL1Contig192	359	CL1Cntig192_359_F2	4	75.234	CACTAGCATCACAGCTTTAACTGAG	ACTATAGGGAAAGCCCTACGCGTAGTACGGTCGGAATTCCCGGGTCGACCACGCGTACGCTCTTCTTTCTTCTCCTCTAGTCTTCTCCAAATTCCACCACTTCTTCATCCGCTTCCTCCGTCCCTCCTCGACAGAGCTCGCCATCTCTAGGGTTTCCATCGACGCGCGATCTCGAAGGAACTTAAGCCATGGGAAAGAGGAAGTCAAGGGCGAAGCCACCTCCTAAGAAGCGAATGGACAAGCTAGATACAGTCT	5	ref|XP_002316799.1| predicted protein [Populus trichocarpa] gb|EEE97411.1| predicted protein [Populus trichocarpa]	0.89	1e-32	transcription elongation factor 1	16	0.91	1	F:translation elongation factor activity
CL7354Contig1	489	CL7354Cntig1_489_BC	4	75.939	GTGTCTTCACGAATCTTCGATTCAT	CGGTCCGGAATCCCGGGTCGACCCACGCGTCCGCCCACGCGTCCGATTTCGGGGTCGGGCCAAACTCTTCTTCCGGTATGGAGCCGCTATCAGCCGGCGTTTGATTAGGGTCAGGCCGGAACGGATCAGTGCGAGCCTTTTTAGAACCGGTACCGTGGGGGCCTTTTGGCCCCCCATCTAGGCCGTCTCAACCACCACAGTCGCCGTCGCCGCCCAACCACCACCATCACCGAGAAGAGGAAAGGAAGCTCATGG	5	NO HIT
CL5886Contig1	420	CL5886Cntig1_420_BC	4	77.314	CCTTAATGGGTATCATTCTTACAGT	CACGCGTCCGCTCCTACCTTACTTTCTTGTCAAGCTATTAGTGTGGTATGGATGTTGGTTTTGGAGGTAAAGGTGAAACAGGCTCCTTCCTCTTGGGAAGATGCTGCTTACCTCACACAGAGAGCACTTAGCGTTCCCATTGATGCCTGGAGCAATATAGATGAATTGACCAAAGAAGATCTGATCAAAAGACGTCTATGGAACAAGTCGAACTTGGATAGCTACTTCATGGAGATGAGGAAAGAGCACAAGCGC	5	ref|XP_002305615.1| predicted protein [Populus trichocarpa] gb|EEE86126.1| predicted protein [Populus trichocarpa]	0.75		predicted protein [Populus trichocarpa]	1	0.88	0
CL2072Contig1	585	CL2072Cntig1_585_F2	4	77.349	GGACATTTTTGGAATCCGTTATGAT	GGGTCGACCCACGCGTCCGCCCGAGGTCGGTTTCTGTCTCTCTCTCAAATGGCGTCCGCAGCGATCCTCTCGTCTTCTTCCCCGCTCTCCCTGGGGAGCAGAGCTCGAGGCCCCCGCGCTTCCCTCACCTCCCTCGCGGGCTCGGGGAGGAACGGCGCTCCTCCCTCCGTGAGCTTCGCGAGGGCCGCGGCTCGCTCGCCCCTGCTCCACTGCTCGTTCTTGTCCTCCTCGTCTTCTCTCTCTTCCCCGAACTCC	10	ref|XP_002274637.1| PREDICTED: hypothetical protein [Vitis vinifera]	0.78	1e-26	plastid ribosomal protein l34 precursor	10	0.824	5	C:ribosome; F:structural constituent of ribosome; P:ribosome biogenesis; C:chloroplast; P:translation	EC:3.6.5.3
CL502Contig1	711	CL502Cntig1_711_F2	4	77.811	GGAGGTTCTGATAATTTATCGTTAG	CCCACGCGTCCGCGCCACTCCTGCTTGCTCCCTGTTCTGCACCGTCATGGCGTCGGAGAAGAAGCTGTCCAACCCGATGCGGGAGATCAAAGTCCAGAAGCTGGTCCTCAACATCTCCGTCGGCGAGAGCGGCGATCGCCTCACCCGCGCCGCCAAGGTCTTGGAGCAGCTCAGCGGCCAGAGTCCCGTCTTTTCCAAAGCGAGGTACACGGTGAGGTCGTTCGGGATTAGGCGTAACGAGAAGATTGCTTGCTA	10	ref|NP_191429.1| 60S ribosomal protein L11 (RPL11B) [Arabidopsis thaliana] ref|NP_567563.1| RPL16B; structural constituent of ribosome [Arabidopsis thaliana] ref|NP_568649.2| 60S ribosomal protein L11 (RPL11D) [Arabidopsis thaliana] sp|P42794.2|RL112_ARAT	0.87	2e-83	60s ribosomal protein l11	20	0.8825	7	C:nucleolus; C:vacuole; F:structural constituent of ribosome; C:cytosolic large ribosomal subunit; C:chloroplast; C:membrane; P:translation	EC:3.6.5.3
GL-XY-001&&AF-047&&A11	203	GL_SGTON200_203_BC	4	77.826	GGGAGTTTTTATTAGCTGGTATTCT	GTCCGCCGGGCGGTCGTCTCGCATAGCCACCGCGAGGCGGCATTCCCCGGTCGCCGTCGCCGGCGGCCTCCAAATGCCCGAAACCCAGTTCGTGGAAGCCGTTTCTGGGCTCGCTCGTGCTCTGCTTCGAAGTCTCTGCGTAAAACAGAGTGCAAAGGAAGCTACATTGGTGATGTTAGCCCCGGAGATTTTGGTGACAGATGGGAGTTTTTATTAGCTGGTATTCTGAGATCCACAAGGATGGTATACCTTCTC	5	NO HIT
CL3959Contig1	783	CL3959Cntig1_783_BC	4	78.876	GTCTCTGTCTCTTGATTGATAGAAT	CCACGCGTCCGCTTTTCCGATTGATCGTCCGCCGCTCCGACGAAATTCCGACCGGCTCTCGACACGACCTCGCCCCCAGAAGAAACCCTTTTGCGGCGTCGCTTCGGCTCTTCCCCCGTTTTCTCGGCCTCTTTTCGCGAGTGAATCTGGGCGAGGTCGTAGCCGGGATGGCGAAGCGCGAGCTCTCGAGCACCTTGAAGAATTTGAAGTTCATGCAAAGGGCGGCCGCGAGAGAGGAGAAACCCAAGAAGGAGG	5	ref|XP_002283328.1| PREDICTED: hypothetical protein [Vitis vinifera] emb|CAO21628.1| unnamed protein product [Vitis vinifera]	0.51	5e-45	scarecrow-like transcription factor 11	13	0.584615	3	C:mitochondrion; F:molecular_function; P:biological_process
Microsatellite		embra186	4	79.252
CL5936Contig1	711	CL5936Cntig1_711_F2	4	80.097	GCCATATATTTCTCTGTCTGTGCTG	GTACCGGTCCGCAATTCCTGGNGTCGACCCACGCGTCCGCTGCGCTGTTCTAGAGAGAGAGAGAGAGAGAGAGAGGGTTTCGGCGAGAAGGGAAAAAGCTTCCGAACGTCTGATTCCGATGGCCGATCACGAGGAGGCGAAGGGCGGCGAGTCTTTGCTCGAGAAGATTTCCGCCGCCTTCGCCGCGCTCTCTCTTCCCCGGACCTTCTCCTCCGCTTCGTCTCCTTCTCCGGGTTCGTCGAAGATGCACCTTAT	5	ref|XP_002275152.1| PREDICTED: hypothetical protein [Vitis vinifera] ref|XP_002263393.1| PREDICTED: hypothetical protein [Vitis vinifera]	0.62	7e-35	thioredoxin o	14	0.717857	1	P:cell redox homeostasis
UR-XY-002&&BA-093&&A01	528	UR_SGTON12335_528_BC	4	80.541	GTAATTACATGGGAGTTTCTTTTCC	GGGTCGACCCACGCTGTCGAACGGGGGTTACACAATTGAAGTGGAGATTCACGACGGCCCTTACAACGTGATTAAGAACTGGAACTACACTGGTCTCGTGGATGCCATTCACAATGGTGAAGGCAAATGCTGGACAGCAAAGGTTCGCACAGAGGAAGAGCTGAAAGAGGCAATCGCAACAGCGACAGGGCCGCATAAGGATTGCCTGTGCTTCATTGAGGTGATCGTACACAAGGACGACACAAGCAAAGAGCT	5	gb|AAO72533.1| pyruvate decarboxylase 1 [Lotus corniculatus]	0.89	2e-48	pyruvate decarboxylase	20	0.932	5	P:defense response; F:thiamin pyrophosphate binding; C:plastid; F:magnesium ion binding; F:pyruvate decarboxylase activity	EC:4.1.1.1
PE-XY-001&&MG-068&&C07	226	PE_SGTON9364_226_F2	4	81.836	GTGTTGACCGCCTAGATAAGATGAT	CCACGCGTCCGGAGAAACCAGCGGAGCAACATACAGGATCTGCAACTGAGGCTGTATGCAACTGGTATATTGAGAATATAGTTAAGGATTCATCTGGTGCTGGAATCCTGTTTGCTCCAATTCATAATTGCTTCAAGAGCACTAGACCTGTTGGAGGATATTTTGCTGAGTCAGTCACTGATCCAAGAGAATTACGAGCGTTTGTTCGCATATTTGGTGGCTATGGTGTTGACCGCCTAGATAAGATGATGAAGG	5	ref|XP_002318298.1| predicted protein [Populus trichocarpa] gb|EEE96518.1| predicted protein [Populus trichocarpa]	0.82	2e-81	protein	20	0.839	6	F:protein binding; P:actin nucleation; F:transcription activator activity; P:multidimensional cell growth; P:trichome morphogenesis; C:SCAR complex
CL3678Contig1	335	CL3678Cntig1_335_F2	4	81.853	CACATTTTGACTCATTGTCAGTTAG	AGTGGCGGCGGTGTCCTGAGGAGCTTAATTTCGGCGGCGGTGACGACGGGGGTGGCGGAGGCGAAGGGGAGGATATTCGGACACATCCTGAATCCCACGGGGCAGCGATCACCACACAAGCTTCTCAGGCAGAAGCTCTTTGGCGAGAAAGTCGCGCAGTGGTACCCCTATGACATCAAGAAGGACGACCCTCTCGTCATGGCCCGTCAAGAACAAGATCGCTTATCAAAGCTTGAAATGTTGAAGCGTCGTGGG	5	ref|XP_002528138.1| conserved hypothetical protein [Ricinus communis] gb|EEF34229.1| conserved hypothetical protein [Ricinus communis]	0.67	1e-32	conserved hypothetical protein [Ricinus communis]	9	0.74	2	P:biological_process; C:cellular_component
GL-XY-001&&AF-068&&E9_E09_9	307	GL_SGTON396_307_F2	4	82.026	GGATCTGTCTCTGTATTTACTCATC	CACGCGTCCGGGAAAACAAATACTCCGCCTTAGTTCAGTAAGAAGGTACCCTTAGAACTTCATGGGGTCCATGGTCCGGGACGTTTCAGCAGAGTCATTATCTGCTGCCCGCTGATGTGAAGCATCTGCATCAACTCTTGCTCCGCTCCCTCAATTGCCGTGGCGGAATACAGGAGACCGATTGAGCATGGATTGTCGATGAATTGCACTCTGTACAAAATGAAATCAGATGAAACTATAGAGCTTTAAGTTTTA	5	NO HIT
PE-XY-003&&CN-024&&H06	168	PE_SGTON9727_168_BC	4	83.274	TTGCTTTGAAGTCTGGTTGATATTG	CCGCTGGACTAGATCAGAAGCAAATCAACAACTGGTTCATCAACCAAAGGAAGAGGCACTGGAAGCCATCGGAGGACATGCAATTCGTGGTTATGGATGCCACTCACCCTCATTACTACATGGACAACATGCTCGGCAATCCCTTTCCCATGGACATCTCTCCGACCTTGCTTTGAAGTCTGGTTGATATTGCTAATATTATTCGACCCTAGTGTCATTATGAGCTCTAAATGTGCTCTTTCCGAGTGCTGTAGA	5	ref|XP_002518420.1| homeobox protein knotted-1; putative [Ricinus communis] gb|EEF43807.1| homeobox protein knotted-1; putative [Ricinus communis]	0.96	6e-27	shoot meristemless-like protein	20	0.973	4	F:sequence-specific DNA binding; F:transcription factor activity; C:nucleus; P:regulation of transcription, DNA-dependent
CL4673Contig1	1191	CL4673Cntig1_1191_BC	4	84.137	GTGATAGATAATGCCTAGTTGGAGT	CGGTCCGGATTCCCGGGTCGACCCACGCGTCCGCTATTGTTGGGCCATATTGCTAAAACAAAAGGTTGGTTCAACATATTGTTGTGTGGAATATGTTGAGAACCATTTCGAGTTGCTAGACTCTCTTGTTGTAAGCTACGATAACAAGGAAATTGCATTGAACTGTGGAAATATGTTGAGGGAATGCGTCAAGTTTCCTACACTTGCAAAGTACATTCTGGAGTCAGCAAGCTTTGAACTGTTCTTTAAATTTGT	5	ref|XP_002279174.1| PREDICTED: hypothetical protein isoform 1 [Vitis vinifera]	0.77	e-105	protein	20	0.831	3	P:ribosome biogenesis; F:binding; C:ribonucleoprotein complex
CL4577Contig1	606	CL4577Cntig1_606_BC	4	85.547	TGGCAGAGACAACTGAAATAGACTA	CCCGGGTCGACCCACGCGTCCGCAAATACTATGGTGCTAGGGTATTTGTAACAGCAGGAAGTGAATAAAATTAGCTGCTTGCAAGGATCTGGGTGCAGATGTTTGCATCAACTACAAAACAGAGGACTTTGTTGCACGAGTGAAAGAAAAAACTGCAGGAAAAGGTGTCGATGTGATTCTGGACTGCGTTGGTGCATCCTACTTCCAGAGAAACCTGGATAGCTTGAATTTGGATGGGAGGCTATTCATCATCGG	5	ref|XP_002305665.1| predicted protein [Populus trichocarpa] gb|EEE86176.1| predicted protein [Populus trichocarpa]	0.79	2e-63	quinone oxidoreductase	20	0.8345	4	P:oxidation reduction; F:alcohol dehydrogenase activity, zinc-dependent; F:zinc ion binding; F:NADPH:quinone reductase activity	EC:1.6.5.5
CL1688Contig1	1092	CL1688Cntig1_1092_BC	4	85.671	GACCATCTTGTGCTTTAACTTCTAG	GTCCGGAATTCCGGGTCGACCCACGCGTCCGCTCTCTCCCTTCTTTCTCTCTCTTCTTCGTGCGCGATCGCCATTGAAGAAGCTCCGCGCGAGACCTCGGAAGGCGGAGGAGGAATCCCCCCACGCGATTTCGCATCCGCCGCCGCCGCCGGCCGCCGCTTTCCGTTCTTATTGCAATTCTCAAGATAGATCCATGGCATTCGAGCAGTACTTTGCCCAGGAGTGGAGGCCCATCTCTGGACCAGCTATGGATTC	5	ref|XP_002519056.1| rnf5; putative [Ricinus communis] gb|EEF43267.1| rnf5; putative [Ricinus communis]	0.56	2e-70	protein	20	0.597	1	F:binding
CL1397Contig1	1498	CL1397Cntig1_1498_BC	4	86.899	CATACCGACATAAAACCTTTGAATC	CCCGGGTCGACCCACGCGTCCGCCTTCTCTCTCTCTCTCTCTTTCTCTCTCTTCTTTCTCTCTCTTGTCAAGATGATGCAACCATCTGCAACCGGCATGGTCCCTCCCCCGCTCGATCAGCAGCAGCAGCAGCAGCAGCAGCAGCAGTACCAATACCAGCAGCAGCCGCCGCAGCAACCGCCGCAGCAGCCGTCGCAGCAGCCGCCGCCGCAGCCGCAGCCCTACATGATGATGCCACCCGCCGGCCACCCTTCC	5	dbj|BAE71244.1| putative DNA binding protein [Trifolium pratense]	0.76	e-116	rna binding protein 45	20	0.811	1	F:RNA binding
GL-XY-001&&AF-080&&E07	391	GL_SGTON498_391_F2	4	87.93	TGGAAGTGTGATTGGTTCCAATGCA	AAATGGTCACCTGCAGTACGGTCCGGAAATTCCGGGTCGACCACGCGTCCGCAAAAAGGCCCTCGGCACCTTGACCCGACTCAGCCCGACCCTCTCACTCTTATTTTTCAACTCTAATTTTCAGCCCCGCCAGTCCACCACCAACACCGCCACCGTCGCCGCCAACCACCACCGTCGCTGTCGGCACCCAACCACCACTGTCGCCAAGAAGAGGAAAGGAAGCTCAGAGGGTTGCGAAGAAGAGGAAAAGAAGAA	2	NO HIT
GR-PU-003&&MG-002&&D08	246	GR_SGTON3348_246_BC	4	89.902	GTCTTCTGTCTCTTTAGATTAGGTA	CCACGCGTCCGAGATGATTAAGCTCTTGGAAGTTTCATCATATGATTGTACCCTAGACTCGACTAGAAGTCTAGAATTACCCTCTTATTTTTATATTTTAGAATCTTTTTTTTTTTTTTTGGGGATTTTATGTATGGATAGTGGGTGAATAAGGTTACAGCAAGATGCCCAAGTGGGGTCTGTTGTGATGTGGTATTTGTGGATGTGAATGTGTGAGTTGAGGATTGGGAGTCTGTTGATTGCACGTCTTCTGTC	5	NO HIT
GL-XY-001&&RS-048&&E06	225	GL_SGTON1204_225_BC	4	90.699	CAGGTCTCTGTCTCTTATTTGAACA	CTGTGCTGAACTCATGTGTGGGCACGCGCATTTTAATTTTCAATTTTTCCAGTTTCACTTGATTCTGCACGAGTGAAAAGGCTGTGATGTCTAATAATTATCAAACATTAAAACCCTTACTAGGATTCTTTTCAGAGCTTCCTTCTGTCCTTCCCATTGATTTATAAGCTTGTGTCAGATTCCAACTTTTTGGGGCAACTAGCGTTAGAATGTTCATTGTCACTCAGGTCTCTGTCTCTTATTTGAACAGTGCAA	5	NO HIT
GL-XY-001&&AF-066&&H1_H01_15	181	GL_SGTON377_181_F2	4	91.205	GACATTAACATGTCTCTGTCTGATT	CGCGTCCGTGAAAAGCTCCTATCTTTGGCTCTCTCCCTTTTCCCGATTGTCGTCACCTTGAGCGATGGCACTCACCCAGCAGTGGCGCAAGGCAGCAACAACAGCAACCCAACAACGATCGCCGTGAACGTTGGGGTGATCCTTGATCTGGAGACGCAGGTGGGTCAGATGGGATTGAACGACATTAACATGTCTCTGTCTGATTTTTATAGTTCGAACCCTTCCTACAAGACTAGGCTCGTCCTCAACGTTAGA	5	NO HIT
CL2145Contig1	810	CL2145Cntig1_810_BC	4	93.024	TTTTGTCAAGTCCAATGTAGTCTTG	CCCGGGTCGACCCACGCGTCCGCGCTTCTTCTTCTCCAATTTCCACTGAACCAGAGTTTCAAGGCCCGAGCGAAAAGCAGAGCAGTTCGCGTCCCTCCCGCCGCAATGCCCAAGAAGAAACCTTCCAAGTCCGAGAAATCGGTCCCTTCTTCTCCGCCCGTCAGCGCAGCTCCGACCGAGAGAAGCGGGATGGTGTTGAGGGTCAAGTCGAGCGAGAAGATGAAGCGGCTGGCGCTGATGAGCAGGGAGAGCGAG	5	ref|XP_002275908.1| PREDICTED: hypothetical protein [Vitis vinifera]	0.72	2e-47	hmg protein	13	0.770769	1	C:plastid
UR-XY-001&&BA-081&&A07	141	UR_SGTON12172_141_F2	4	93.297	TACTCTGTCTCAACTGCGTTACAGA	CCACGCGTCCGCGTTGATCCGCTCCTTCCCGGCGGCGTCTCTGCTTCTTCTCGAATACCCACTTCAGGCGTGGGTGGTGGGTAGGTGAGGTTGGTGACCGAGCTTATTTTGTTCTAGAGATTTAGGGACCGAAACATGGCTACTCTGTCTCAACTGCGTTACAGACTGCGTCACAACCCACTTGCCGGGCACCACAGCTTCGGCGGTAATCGCCACCGGATCAACAGTAACCCGTCTGTGGTTGCTTTCCCACCT	5	NO HIT
SP-FX-001&&BA-023&&C06	170	SP_SGTON10093_170_F2	4	94.683	TTCTTGTCTCTGGTTAACCTGTATG	CCACGCGTACGAATTTCGTCGCTTGAGGAATGCTTGTTGAGTGTTTACTTTCGTTCCTTGTGAACTTGTGGTTGGACATCAAAAAAATTAACCTGTATGTCATTGAGTCGAGAAGGTCAATGGGTCAAGGCATGGTGAGAAGGAGAAGACGCCGTCGAAGGTTATGACCTTCTTGTCTCTGGTTAACCTGTATGTCATAGAGTGGTTCAGCTTCTTTTTCGATTTCTTGGAGATGATCCTAGAGGACTTTACTCT	5	NO HIT
SP-FX-002&&CN-002&&G03	101	SP_SGTON10390_101_BC	4	94.799	CCCTAGGAATGCTTAAACTATATGT	CGGTCCGGATTCCCGGGTCGACCCACGCGTCCGGGACGGACGTCGAAGACCAGAACACTCTTGGACAGAGCATCTCGAGTTAGATATAGACTTTGATAATCCCTAGGAATGCTTAAACTATATGTAAGCTTCTATTTATCGTGAAAATTGCATAGACATCATGCATGATCGTATAGAGCAACATATAACCCGACAGCCTCTTTCTTTAAAGTAATTACTGTACTTATGTATTCATACAAGTATTTCCGGACTACG	5	NO HIT
CL346Contig1	1103	CL346Cntig1_1103_BC	4	97.427	CATCCGATTAAAGTTTTGTTCCTGA	TTCCCGGGTCGACTCCGCGTCCGCCCACGCGTCCGGCGTCGAGCAGGAGCAGGAGCAGGACCACCGGTCGATCCTGCCGGCGGTGGTGCCGATTCGATCCGGTCCGGGAAGGATGGTGGTCTCCGGGCCGATCACGGCTGGACAGGTGTCCTTTTTACTTGGCATTTTAGATCTGGACTTGATCGTTACATTTGGATCATTGGCATGATATATGCCTATTACCATCCAACGGTTGAGAGATGGATGGAGAAACTG	5	gb|ACJ85538.1| unknown [Medicago truncatula]	0.81	e-100	o-acetyltransferase family protein	20	0.862	4	C:endomembrane system; C:membrane; C:cytoplasmic membrane-bounded vesicle; F:transferase activity
CL4377Contig1	255	CL4377Cntig1_255_F2	4	99.039	GTCTCTTTCTTCATGATAAGGAAGG	CCACGCGTCCGCGGGGTTTTCTTCTACTTCTGCGAGGTCTAGCCCGCCTCGTAGAAACAAGAAAACCCGTTTATCTCTAACTCTTTTCTTTCTCATCAACACTAGCAAGAAGAATCTATCTTATTGCTTCTATCAGAATTTTTTCTTAGCTTTTGAGAGGGTGGTTTGTGAATTAGCTTTGTGAAAAAATTATGGAGTTGCATGATTCTAGAGTGAATTCTGCCATGGCCAAGAGGCTATGGAATGTGCTTAGAG	5	ref|XP_002512797.1| conserved hypothetical protein [Ricinus communis] gb|EEF49300.1| conserved hypothetical protein [Ricinus communis]	0.67	6e-37	disease resistance	10	0.717	0
CL463Contig1	1503	CL463Cntig1_1503_BC	4	100.111	CACCAGTGCTTAGTAAAATCAAGTT	TCCCGGGTCGACCCACGCGTCCGCGATCCTTTGAGTTGCGTCGTGCGCCTCTCTCCTCTGCTCTCTCTCTCTCTCACTCTCGTAAAACCCTCGCTAACTCTTTCTCTCCATCGGAGCTCCGCTTCGCTTCCCAACCGGAAATGCCGCCGAAAGCCGCCAAATCGAAGGAAGCCCCGGCGGAGCGGCCGATCCTCGGCAGGTTCTCCTCCCACCTCAAGATCGGCATCGTTGGATTACCAAATGTTGGCAAATCAA	5	ref|XP_002263885.1| PREDICTED: hypothetical protein [Vitis vinifera]	0.93	0.0	protein	20	0.92	4	P:response to cadmium ion; C:intracellular; F:GTP binding; C:flagellum
GL-XY-001&&AF-067&&A6_A06_2	212	GL_SGTON380_212_BC	4	103.816	GTCTCTGGATCTATCAGCATATAAA	AAGAAGAACTAGAGAAGCTCAACCGTGATAAAAGTGCCCTTGAAGCAAAGATTGTGAGGCTCAAGCAGCAGCAGTCTATTGGGAAGCTTCATATGGGGGAACTTATTCAGCGAGTGGGAGGAATGGAGCAGAGGCAGGAGGATTTGCTTGCATTCCTAGAGAAAAATCTCCAGAATCCTAATTTTGTTGAACATCTGACTCGGAAAGTCAAGTCTCTGGATCTATCAGCATATAAAAAAAAGAGAAGGCTTCCCC	5	ref|XP_002265319.1| PREDICTED: hypothetical protein [Vitis vinifera]	0.62	2e-39	dna binding	7	0.765714	1	F:transcription factor activity
GR-XY-006&&RS-011&&H12	318	GR_SGTON7815_318_BC	4	106.759	TGAATACAATGATGAGACTGGGAAC	CCGGGTCGACCCACGCGTCCGATCCGGGGTTCCCCTGTGCACACTTGTGGAGAGGCTGTTGGGGTTGATGAGAAAGGCGAGGTCTTCGTGGCTTGTCAAGAGTGCAACTTCGCCATTTGCAAGGCTTGTGTCGAATATGAGATTAAGGAAGGAAAAAAAGCGTGCTTGCGCTGTGGCACTCCATTTGAAGCGAACTCGATGGCTGATGCTGAGAGAAATGAATTGGGAAGTCGATCGACAATGGCAGCTCAACTC	5	gb|AAY60843.1| cellulose synthase 1 [Eucalyptus grandis] gb|ABY25276.1| cellulose synthase [Eucalyptus grandis] gb|ABY25279.1| cellulose synthase [Eucalyptus grandis]	0.99	2e-61	cellulose synthase	20	0.7995	12	P:positive regulation of abscisic acid biosynthetic process; F:cellulose synthase activity; P:response to water deprivation; P:jasmonic acid mediated signaling pathway; P:cellulose biosynthetic process; P:defense response to bacterium; P:secondary cell wa
CL4872Contig1	826	CL4872Cntig1_826_BC	5	0	TATGCCAGAAGTTAGCTTGTCCCTT	CCACGCGTCCGAAACGAGGCGTATTTATCAGAAATCGAGTCAATTGGACAGGAATATGATGATATGCAAACACAAAACCAGCATCTGTTGCAGCAGATTGCCGAGAGAGATGACTACAATATAAAGCTTGTGTTGGAGGGTGTTAGGGCACGGCAGGTAAGAGATTCTCTATCGGCAGAAAAGCAAACATTAGCAAGGGAGATTCAGTTGGCCAATGCATCTGTTGATTTTCTGAACATGAAGGTTGTGAGGGTA	10	ref|XP_002274055.1| PREDICTED: hypothetical protein [Vitis vinifera]	0.63	1e-81	histone ubiquitination proteins group	20	0.642	15	P:cell growth; P:regulation of G2/M transition of mitotic cell cycle; P:histone H2B ubiquitination; C:mitochondrion; P:regulation of timing of cell differentiation; P:histone monoubiquitination; P:vegetative to reproductive phase transition of meristem; F	EC:6.3.2.19
GR-PU-003&&GO-055&&F12	368	GR_SGTON2880_368_F2	5	0	CTAAATGGCTGTGCATTTGTGTGTG	CTGCAGGTACCGGTCCGCAATTCCCGGTGTCGACCCACGCGTCCGAAATTATCAGGCATATCTTGCTTTCTATGTCATTAATGATCTGCGGATGGTCCAGTCAGCCAAAGCTCTGGTCCCTGCCGTTATTTATGTTTGCAGCTTCTTTGTATCCGTCATGCTACAGGAGGTAGCTTGGACTGGACAACGACTGAAGGCTTACTATTCTACAGGAGGCATTCTCTGGGTATTTTGTGGCGCAGCAATATTCCTGTT	10	ref|XP_002512200.1| conserved hypothetical protein [Ricinus communis] gb|EEF50234.1| conserved hypothetical protein [Ricinus communis]	0.77	1e-56	at3g60070 t2o9_50	20	0.851	1	C:membrane
GR-XY-022&&BA-011&&D08	328	GR_SGTON8561_328_BC	5	0	CTTTGCAGATGGTGACATAAATTCT	CTCACTGGAAGTGATGCATCCTCAATTGAAACACAGTCTTGACCCCGCAGGCAATTCTGAACCAAATCATGCTGGAGGCAAGGAGCAACCACATCCCGTCGATGGGCTTGCTGATCCCCAGAAATTAGGCCAGCCTGAAAGTGGGAATTCTTTCGGTAAGACTCGGTCAGTTCTTTCTCGGACTGATCATCTTGATGCAGAGGAAGTCTCGTCTGAGGAGACTGTTTCGGATCATCCCGAGAGTGACAATGATCC	5	NO HIT
Microsatellite		embra009	5	0
SP-FX-002&&CN-046&&B04	67	SP_SGTON10839_67_BC	5	0	TAGTCATTAGGAGGAGGCATACAGT	TTCCCGGGTCGACCCACGCGTCCGCGGACGCGTGGGTGAAACCCGAGTTGCGCGAGTTTCTTGTTGTAGTCATTAGGAGGAGGCATACAGTGCAGGCCAAGCGATACGGCAACCATTTGATTCGGGTGGAATGATTTGAGAATATGACGTTTGGTCATTAGACTCAAGATTTCTCTCGGTGTATGCGTAAAAATCGATTGCCCAGCAATGCATTCATTCTGTTGATTGAAAAAGTTCAATCCTTGTTTATGTGGT	5	NO HIT
GR-SE-001&&GO-150&&F05	243	GR_SGTON5382_243_BC	5	1.589	GAATCAATTACTCCCTCGTTACTGG	CGGACGCGTGGGAATTCCTTCTCTCTCTTCNAAAACCCTCTCTCTCTCTCTCCTCTGTGATTGCAGATCAGGCTCCCGCTGCACTCCATTCNCGCATCTCCGACCTCCTCTCTCCTCGCGGCCACTGTCCCGTCGCGCGAATTCGCCCCGCCGTCGTAGGAGACCGCATCCTCCGCCGCCGCGGCGATGGCCCTAGCTTCATCCCCTACGCTAGCAGCGCATTTCTTTGGAAGTCATGCCAGGAATCAATTACTC	5	emb|CAO16593.1| unnamed protein product [Vitis vinifera]	0.88	5e-34	y7633_orysj ame: full=b3 domain-containing protein os07g0563300	20	0.9095	5	F:DNA binding; C:nucleus; F:zinc ion binding; C:plastid; P:regulation of transcription, DNA-dependent
CL2549Contig1	1127	CL2549Cntig1_1127_BC	5	1.61	CATTAATGATGAGTCTCAGTTGGGG	GCGTCCGCCGGAGCAGAACTTTGGGGAGGGATATGATGGAAAGGATGTGGTCATTGAGAACTTGAGGCAACTCTGTGTTCATCGCGTTGCGAAGGAGAGCAACCACTCCTGGGTTTGGTGGGACTATGTGACTGACTTTCACATCAGATGTTCCATGAAGGAAAAGAAATATAGCAAAGATTGCGGCATGGATGTGATCAAATCACTTGGTTTGCCTGTTGATAAAATTCAAAGATGCATTGGGAATCCCGAAGC	5	gb|EEE67817.1| hypothetical protein OsJ_25571 [Oryza sativa Japonica Group]	0.72	8e-94	vacuolar sorting receptor-like protein	20	0.859	6	P:protein targeting to vacuole; C:cytoplasmic membrane-bounded vesicle; F:calcium ion binding; C:integral to membrane; C:Golgi transport complex; C:trans-Golgi network
GR-XY-022&&BA-012&&B10	213	GR_SGTON8575_213_BC	5	3.421	CTGTCTGACTACAACATCCAGAAAG	GGGGACACTCTCCTTTTTGTGCTCATTTTCGCCGGACGACTGCCATCATGCAGATCTTCGTCAAAACCCTAACGGGGAAGACCATCACCCTTGAGGTCGAGCCTTCAGATACTATCGAAAATGTGAAGGCCAAGATCCAGGATAAGGAGGGAATTCCCCCAGACCAACAGCGTCTCATCTTTGCTGGCAAGCAGCTTGAAGATGGTCGCACTCTGTCTGACTACAACATCCAGAAAGAATCAACTCTTCACTTGG	5	ref|XP_531829.2| PREDICTED: similar to ubiquitin and ribosomal protein S27a precursor [Canis familiaris]	0.97	2e-36	40s ribosomal protein	20	0.992	18	P:axon guidance; P:ER-associated protein catabolic process; C:nucleoplasm; F:transcription regulator activity; P:positive regulation of transcription; F:protein binding; C:ribosome; P:regulation of synaptic plasticity; P:translational elongation; C:cytoso
CL8538Contig1	442	CL8538Cntig1_442_F2	5	4.452	ACACTGGTTAGCTCTACAAGAAAAA	AAGGTGGGATGCTTCATGTGCATGGAAATGTGAAAGATTCAGAGGAGAGTACATGGGCTGAGCATGTTTCTCGATCAATGCATGAAAGGGCTAAATCTGAAGGATATCCTTGGGAAGTTGTGATAGAACATGTGGAGAGAGTGAAGTGGTATGCGCCACACATACGCCATGTTGTTCTCGATGTTAGATGCAGACATATTCAGAGTTAGTCATCATTATACAAGTAAGTTGATGACCTCCAAGAAACTTCAACAA	5	ref|XP_002268884.1| PREDICTED: hypothetical protein [Vitis vinifera]	0.76	3e-25	met-10+ like family protein kelch repeat-containing protein	4	0.8675	1	P:wybutosine biosynthetic process
CL5442Contig1	533	CL5442Cntig1_533_BC	5	5.367	GCCTTTTTAGCATTTAAGTGTGAGA	GCGTCCGAAAGGTCTTCGTTTTTCGGCTCGGCAGGATTTGGAAGGGTTTTCTCGATTCACTGACCATGGCATTGAAGGGGTTGTGCCCCTTGAACTCTTGCCAACCACCGTTCGCTCGAAGTATCAAGCTAAGCCAAATGAGAGATCCAAACGCGCTAAGAAGGAAGAAACAAAGATTACTCCTCAGCAAGCTGAAGAAAATCAGATTGCTACACCGGCAAGTGAGAATGATGAAGGTACAAGAGGGGATCTCGA	5	ref|XP_002299188.1| predicted protein [Populus trichocarpa] gb|EEE83993.1| predicted protein [Populus trichocarpa]	0.69	2e-47	nuclear matrix	15	0.668667	3	C:plastid; F:molecular_function; P:biological_process
SP-FX-002&&CN-007&&D10	268	SP_SGTON10446_268_BC	5	5.674	GTGTCCTGTCAGTTCAAATCAAATA	CGGTCCGGATTCCCGGGTCGACCCACGCGTCCGGTAACTCTTTGGCATTTGAAGATCACACTACTCAATTCTTCCCTCCAGCTCCAAGAGTTCCTCAAATGCCTGGACTAGTACCTGAAGATGCTGGTTTAACTTACAAGGTTCAAGATTCATTTGTAGAGCTCTCAAATTCTTCAAAGCAATGTTTGCATATCCTTTGCAGTGGAGATAAAGATGGGGTTTTGTGCTTCAGTATATTTGGTGTCTTTCCAATCG	5	ref|XP_002304999.1| predicted protein [Populus trichocarpa] gb|EEE85510.1| predicted protein [Populus trichocarpa]	0.62	4e-22	predicted protein [Populus trichocarpa]	1	0.77	0
GR-PU-003&&MG-039&&F02	361	GR_SGTON3912_361_BC	5	9.739	GCGCTTGATTGTCTTTCATCTTGTA	TCAAGAGAAGAGAAGTCGTGGGAGGAGGTGGTGATGCTGGTGGAGGTGGTTGGTTTGGATGGGGTGGAAAATTTGGTTGGTCCAATGGTGATCATTTCTGGCAAGAATCAAAGCAGATTAGTTTGGCTGTTTTAGGTATCATTCTCATGTTTCTCTTAATTGCAAAAGGAGAAGTCATGCTTGCAATGGTCTTGAATCCACTGCTGTTTGCATTGCGAGGAGCAAGAGATGCGTTAACTTTTGTTACCACAAAGA	5	ref|XP_002278144.1| PREDICTED: hypothetical protein [Vitis vinifera] emb|CAO21131.1| unnamed protein product [Vitis vinifera]	0.58	3e-23	PREDICTED: hypothetical protein [Vitis vinifera]	2	0.785	0
GR-PU-003&&GO-079&&F12	131	GR_SGTON3300_131_F2	5	9.759	TGTTCGAGGTGAAGCTAGAATCCTA	CCACGCGTCCGCCAGCACCGGTGGATACCGCCGTCCCGCTTCCATCTCGCGGCCGTCGCGCTCCTTCGACGATTCGAggcggccggggcgggggcggcgggcAAGGAGGAGAAGAAGCCGGAGAAGACCGTGTTCGAGGTGAAGCTAGAATCCTACGAGGCGTCCGCGAAGATCAAGATCATCAAGGAGGTGAGGAGCTTTACGGACTTGGGTCTGAAGGAAGCCAAGGACTTGGTGGAAAAAACGCCGGNAGTG	2	NO HIT
PE-XY-003&&CN-026&&B07	254	PE_SGTON9741_254_BC	5	10.814	CTAGGTGGAATATCATACTGGAATT	CGGTCCGGATTCCCGGGTCGACCCACGCGTCCGGCAAAATTCGATGTCCTGGTGGAATTTTCATCCTTTTATTTGGTGGGATGCGGACACATCTTTGCTATACAGTGCTGTTCAAGTTTCACGTATGATTTTCTATGTGAATTGCATTTTTCCATGCAGACCTCAAGCATTGCAATTAATAAAATTTTCAGAGGCCTACTTTTTGTGATATTAGTGTGATGTATTTGGATCCTCTTTCTGTCGAGCTTTGGGACT	5	NO HIT
GR-SE-001&&GO-051&&H07	206	GR_SGTON4483_206_BC	5	10.83	TTACTGGCCCAGGATAACAGATCAA	CGGTCCGGAATTCCCGGGTCGACCCACGCGTCCGGCAGATCAGGCTCCCACGCCATTCCATTCGCGCATCTCCGACCTCTCTCCACGCGGCCACTGTCCCGTCGCGCGAATTCACCCCGCCGTCGTAGGAGACCGCATCCTACGCCGCCGCGGCGATGGCGGCGCCACGAGGAGATGCCAGGGGAAGGAATCAATTACTTCCTCGTTACTGGCCCAGGATAACAGATCAAGAGCTACAACAAATCTCTGGAGACT	5	emb|CAO16593.1| unnamed protein product [Vitis vinifera]	0.95	4e-32	protein	20	0.915	5	F:DNA binding; C:nucleus; F:zinc ion binding; C:plastid; P:regulation of transcription, DNA-dependent
PE-XY-001&&MG-017&&A07	251	PE_SGTON9027_251_F2	5	13.06	GCCTGATTATCTAAGTCCATCCTTT	CCACGCGTCCGGATTGTCCCAGGATGTGCATGGTGGGTGATCGATTGGACTCCGATATCTTATTTGGGCAGAATGCTGGCTGCAAGACTCTGCTTGTTCTTTCAGGTGTGACAACTCTATCTGCTCTTCAAGACCCGGCAAATGATATTCAGCCGGATTATTACACAAACAAGGTGTCCGACTTTCTCGATCTACTAGGAGCGTGACCCTATCAGGCGTGATAGTCTTTCTGGCATGTCAGACTTTCTTTGCCTG	5	NO HIT
CL4142Contig1	400	CL4142Cntig1_400_F2	5	13.294	TTCTGAAGCGACAGTGACCTTTTCT	CGGTCCGGATTCCCGGGTCGACCCACGCGTCCGCCTCAAACAACAAGGTTTTATAGAGAGGCAGGAGGTAAAGCAAATGGTAGTTGCTACCCTTGCTGAATCTGGTATGAATCTCTCGGATGATGTCATAGAAAGTATCATTGACAAGACTTTTGAGGAAGCTGATACTAAACATGATGGCAAGATTGACAAGGAAGAATGGCGGAGCCTTGTTTTGAGACATCCATCCCTTTTGAAAAACATGACACTCCAATA	10	ref|XP_002532178.1| calcineurin B; putative [Ricinus communis] gb|EEF30215.1| calcineurin B; putative [Ricinus communis]	0.86	2e-46	calcineurin b-like protein	20	0.931	1	F:calcium ion binding
CL1160Contig1	1201	CL1160Cntig1_1201_F2	5	13.335	TTAGCCAGAGAAAATAGTTTCCGTT	GGTCCGGATTCCCGGGTCGACCCACTCCTCCGGCCTACGAGGCTGCCGATAGGCCGCTCGAGATCAACATCGAGCTCCCCGACGAGCAGGCGGCCGACGCCGCTCAGCGGATCAAGATTGGCTTGTACTTCGCGACGTGGTGGGCTCTGAACGTGGTGTTCAATATATACAACAAGAAGGTGTTGAATGCGTTCCCTTATCCGTGGCTCACGTCCACACTCTCGCTCGCGGCTGGTTCTTTGATGATGATGATTT	5	ref|NP_564785.1| GPT2 antiporter/ glucose-6-phosphate transmembrane transporter [Arabidopsis thaliana]	0.73	e-135	glucose-6-phosphate phosphate translocator chloroplast	20	0.7875	8	P:hexose phosphate transport; P:gamete generation; P:response to nematode; P:response to sucrose stimulus; F:glucose-6-phosphate transmembrane transporter activity; P:response to glucose stimulus; C:integral to membrane; F:antiporter activity
GL-XY-001&&AF-102&&F06	162	GL_SGTON660_162_F2	5	13.733	GCAGTAGTGTATCTTTGCTTTCTTA	CGGTCCGGATTCCCGGGTCGACCCCGCGTCCGATTATGTTTCTGAACTTCTTTAACATGCGGATTCAACTTCCCAGGATGGCTCTGTTTGCTTAAAGATGTTGATATTTGTGGGTAGACTTACCAACTTGTCACAGATGAAACTTTCCACTTTTTCTGGCTGCAGTAGTGTATCTTTGCTTTCTTATGCTATGCCCTGAACAATATAAGTTTTATCTATTACTTCAATGCGCTATGTCTTTTTTGGGCTCTCGTT	5	NO HIT
GL-XY-002&&CN-033&&A10	338	GL_SGTON1518_338_F2	5	13.733	GGATCCTATGGTTATCAAAATTCCT	CCCGGGTCGACCCACGCGTCCGTAGGCGGCGNGATACAGCTCCTAAACTTTCAGAAGAAGAGAGACTTGCTAGGCTGCGAGAGATGCAAATGGATGCTGAGCTGCATGAAGAGCAGAGGTGGAAGCGTTTGAAGAGAGCTGATGCAGAAGATGCACAGGAGTCTAAGCGCGATGCGCCTTCTCGTGGCAGGAACTTCTTGCATGCGGTTCAGAAAAGTGTATACGGTGCTGAAAAGGGCGGTAACTTGACCATCG	5	ref|XP_002525246.1| expressed protein; putative [Ricinus communis] gb|EEF37212.1| expressed protein; putative [Ricinus communis]	0.61	1e-26	expressed protein, putative [Ricinus communis]	5	0.764	2	F:molecular_function; P:biological_process
CL6360Contig1	502	CL6360Cntig1_502_BC	5	14.259	TATGACCACCGGAGACATTGTAACT	CGGGTCGACCCACGCGTCCGCGGACGCGTGGGGTATATGCAGATTGATGCTGAATTCGTGGAAGTCTTGGGATTTAGGCAAAGTCATCAGTCGTTCTTTCAGAAGTCGGACTTATTTTTCGTCTGCTTGTTGCGACCTTTATCCTTTGACATCCAGAAGCAGGATGTGGAGATAGAAGCCGCTCAGTGGATGCCGTTCGAAGAATACGCAGCACAGCCATTCTCCCAAAAAAACGAGCTTGTCAGGTACATTATA	10	gb|ACU19060.1| unknown [Glycine max]	0.66	1e-35	mutt domain	20	0.806	4	F:NAD+ diphosphatase activity; P:metabolic process; F:NAD or NADH binding; F:ADP-ribose diphosphatase activity	EC:3.6.1.22; EC:3.6.1.13
GR-ML-001&&BA-012&&B01	355	GR_SGTON1770_355_F2	5	14.281	GTGAGGAGTACTAGTAACGTTTTGA	AATTCGCCGCGCTTATACGACTCACTATAGGGAAACCTGGTTTCCTGCAGGTACCGGTCCGGAATTCCCGGGTCGACCCACGCGTCCGGCATGCCGCTGCTCGCGGGGGAAAACAGAGTTCCTCTCTCTTAGCATTTCCCGTGCGATGAGCTCGTCTCGTTCCTGACGAGGTTTACAGTCATTTGTTTTGGGATGGTATGCTGAATGAAGAATTATCATGGTACAACCATGCTTACTGTAACGGGCAGTGTTAGC	5	NO HIT
CL1825Contig1	538	CL1825Cntig1_538_F2	5	15.015	CTTGTCATGAATCGTTCTCTTTGAA	ACCCACGCGTCCGGTCTTGCGTCTCCGTGGAGTTACCTTGGCTGTTTAGATCCAATACAAGGGAGTAAATCCCCGGGACCTGCAGAAGCAGAACTTCGCCGGACATCTTGCTTACTGTAAGAAGATCACCATTATTGAAGAAATCTTTACTTACGAATCGGTGGAAGCCAGAGAGGCCAGGAGGCTGAGGGAAGCCAGAGAGGCCAGGAGGCTGAGGGAAGCCAGAGAGGCCAGAGAGGCCAGGAGGCTGAGGGA	5	NO HIT
CL1Contig131	677	CL1Cntig131_677_F2	5	15.015	TTGTCATGAATCGTTCTCTTTGAAG	CCCGGGTCGACCCACGCGTCCGCCGTCTTCGTGGTAGTATGCAGATCGTCGTCAAAACCCTCACCGGCAAGACCATGACCCTCGGTGTTAAAAGCTCTGACACCATCGACAACGTCAAGGCCAAGATCCAGGACAAGGAAGGAATTCCCCCGGACCAGCAGAAGCTGATCTACGCCGGAAAGGAGCTTGAGGATGGCCGCACCCTTGCTGACTACAACATCCAGAAGGAGTCCACCCTTCACCTTGTCCTCCGTC	5	gb|AAF04147.1| ubiquitin precursor [Hevea brasiliensis]	0.88	4e-32	ubiquitin precursor	20	0.95	0
GL-XY-002&&CN-028&&A11	93	GL_SGTON1481_93_F2	5	15.552	GGATAACTGTCTTCATGGTATTTCT	CCCGGGTCGACCCACGCGTCCGGNAAGTTACCTCTTTATCTATTGAGTTAGATAGAATCGACTGAAAGAATTGACCCATCCTCTATCTGGGTGGATAACTGTCTTCATGGTATTTCTACAAGCTTTGACAGCTATTCGATGGTGCCAAACTTTTGCTTCATGCCTATATGTTTATTATTTCCGTATATAAGAGAACCAAATGTCTGGTTTGGATTGTTTGTACTTTGGGTTGAATGGATTACATGGTGTGGTCAA	5	NO HIT
GL-XY-002&&CN-033&&A09	211	GL_SGTON1517_211_F2	5	15.552	GATGCTTGTCATGAATCGTTCTCTT	CCCGGGTCGACCCACGCGTCCGGNAACCAAAAGGCCAAGGAGAAGGAAGCCAGAAAAGCCAAGGAGAAGGAAGCCAGAAAGGCCAGAGGCCAGGATAAGGCCAGGAAATGAGCAATGTTTTTGCGCTGGCCAAGTGAAATTTGCCACTTACCGACCAAAAATAAATTTGCTGAGGTCGGGTCTGCTGGGAAATTTGGTGTCTTTATGGACGATGCTTGTCATGAATCGTTCTCTTTTAAAGTGTTATGTGAAATC	5	NO HIT
GL-XY-001&&RS-049&&C03	486	GL_SGTON1214_486_F2	5	17.196	CATTTAGCAGTATGGTCTATCAGAT	GGCGCGTGCGTCTTCAGCTTCAACGGTCGAACGAGCTGCTTGGGCTTCTCAGGCTATTCTGCATACTTGCATGACAATTGGTCAAGAGGGACGGAGGGAGGAACGGGAGAAAGCCAAGAGACTAGGAGAGTAAGGGGAGCTGCATCCAAAATGGAAAGAAGTCCCATATGGCAGCTGTGGTGTGTCTCAACTAGGAGGAGGATGCCCAAGTCAATAGAAACACTTCCGGTAGCTACTTGGCATTTGAAGATCGCA	5	ref|XP_002304999.1| predicted protein [Populus trichocarpa] gb|EEE85510.1| predicted protein [Populus trichocarpa]	0.55	1e-28	anaphase-promoting complex	7	0.671429	0
CL4000Contig1	226	CL4000Cntig1_226_F2	5	18.379	CTTCGTGCATATTACTACTCAAAAG	CCACGCGTCGCCCACGCGTCGCACAGCTTTGACCTCGAAGATCTACTGAAAGCTTCAGCAGAAGTTCTAGGCAAGGGAAGTTGTGGGACCACATATAAAGCCATCATGGAGGATGGGACCACCGTGGTGGTGAAAAGGCTGAAGGAAGTGGTGGCAGAGAAACGAGAGTTTGAGCAGCAGATGGAGAACGTGCAGAGGGTAGGACAGCATCCGAATGTCATTCCACTTCGTGCATATTACTACTCAAAAGATGAG	5	ref|XP_002533837.1| Nodulation receptor kinase precursor; putative [Ricinus communis] gb|EEF28551.1| Nodulation receptor kinase precursor; putative [Ricinus communis]	0.74	3e-97	nodulation receptor kinase	20	0.8375	10	F:tau-protein kinase activity; F:receptor activity; P:protein amino acid phosphorylation; C:plasma membrane; F:protein binding; P:oxidation reduction; F:ATP binding; F:protein serine/threonine kinase activity; P:transmembrane receptor protein tyrosine kin	EC:2.7.11.26; EC:2.7.11.0; EC:1.3.1.74
CL5733Contig1	590	CL5733Cntig1_590_BC	5	18.593	GCTCTCTTGTATCACAAACTTTTGA	CGTCCGCCCACGCGTCCGCGGAACGAACGCAAAGGCTCGAGGACTCCGAGAATGGCGAGCTTCGTGCTGCACCTCCCGGCGGCGACGGCGGCGACGACCAGATGGAGAAGCTTCTCCGTCTCCGCATCCGCCTCATCGAACGGGGCTGTTCCGGGTCGGAGCCAAAAGCGTCGGCCAAGGGAAAGGAGGGCCGGTGGTGGTGGAGCTGCCGCTGGACAAGATCAGGAGGCCGCTAATGCGGACGAGGGCGAACGA	5	ref|XP_002523642.1| Sulfiredoxin-1; putative [Ricinus communis] gb|EEF38728.1| Sulfiredoxin-1; putative [Ricinus communis]	0.89	5e-38	-like nuclease	20	0.902	5	F:sulfiredoxin activity; P:oxidation reduction; F:DNA binding; C:chloroplast; P:response to oxidative stress	EC:1.8.98.2
Microsatellite		embra1722	5	18.71
CL6419Contig1	395	CL6419Cntig1_395_BC	5	18.945	GCTACAACAAATCTCAGGAGACTCA	GGTCCGGAATTCCCGGGTCGACCCACGCGTCCGCATTATTCTCTCTCTTCGAAAACCCTTTCTCTCTCTTCGATCTCTCTCTCTCTCTCTCTCTTCCGTGATTGCAGATCAGGCTCCCACGCCACTCCATTCGCGCATCTCCGACCTCCTCTCTCCACGCGGCCACTGTCCCGTCGCGCGAATTCGCGCCACCGTCGTGGGAGACCGCATCCTCCGCCGCCGCGGCGATGGCCCCAGCTTCATTCCCTACGCCAG	5	emb|CAO16593.1| unnamed protein product [Vitis vinifera]	0.66	2e-22	unnamed protein product [Vitis vinifera]	3	0.716667	2	F:binding; P:regulation of transcription
CL5745Contig1	579	CL5745Cntig1_579_F2	5	19.7	GTCTGTCTTAATAACTGTTTTGGCA	GCGTCCGGTTCTTAAGATGGTTCTGGCTTGGGTGATGATTGCCTGGAATCTGATAAGAAGAGTGACCCAGCAACCCCTGCACCGACTTCCGAGTGCCCACTTCAGGAGAAGGCCTCTGAGGACCATGCCCCAGGAAAGAGCCACTCAATTGATGAATCGTTGTCGTCTCATCATGAACCACAGACCCCCGACTCCGGGTGCCATGTGCGACCTATTGCTGAGAGCCCTGAAGGAGAGAAGCAAGCGAAGAAGCAA	5	ref|XP_002272588.1| PREDICTED: hypothetical protein [Vitis vinifera]	0.61	5e-34	transfactor-like protein	12	0.700833	1	P:regulation of transcription
CL942Contig1	402	CL942Cntig1_402_F2	5	20.038	CGTTCGAGTTTCAAGTATGATTTTC	CGTCCGTGCAGCTCAACCAGCAGCTGATCTCCAAACGCAGAGAGAGAGAGAGAGAGAGAGAGAGAGAAGGGGAGAGAGATGGTGTGGAGCGCGACGATGGTAGGGGCGCTGCTGGGGCTGGGCACCCAGATGTACTCCAACGCCCTCCGCAAGCTCCCTTACATGCGCCATCCGTGGGAGCATGCGGTCGGGATGGGGCTCGGGGTGGTGTTCGTGAACCAGCTGGTGAAGTGGGACGCCCAGCTCCAGGAGGAC	5	ref|XP_002297912.1| predicted protein [Populus trichocarpa] gb|ABK94069.1| unknown [Populus trichocarpa] gb|EEE82717.1| predicted protein [Populus trichocarpa]	0.9	1e-36	protein	11	0.908182	3	C:mitochondrion; C:plasma membrane; C:respiratory chain complex I
CL1854Contig1	836	CL1854Cntig1_836_F2	5	21.691	GTGTGGTCAAATAATTGTTCAACAC	CGCATTCAGCTATCACTAACGCTTTATCATCGTCATCGCTACTCCCATTCACTCGTTCTAGAGCTCTCCAGATCTTGTCTCTCCCCGCAGCCATGGTGGAGAAGGTGACCAGAATGATGGTAAAGGTGGATCTGCAGTGCTCGCGCTGCTGCAAGAAGATCCGGGACAAGATCATTTGTAAGGGCGGCAAGACGGTGCTGGGTGTCGAGATCCTGCCCGAGAAGAAGCCACCGGAGAAGCCCAAGGAGGAGAAGA	5	NO HIT
GR-SE-001&&GO-126&&C09	148	GR_SGTON5267_148_F2	5	22.156	GTATCCTATTTCTTCCATGGACGAT	CCACGCGTCCGCTCTCTTCGAAAATCCTCTCTCTCTCTCCTCTGTGATTGCAGATCAGGCTCCGGCGCGGAGATCGGCCCCGGCGAAGGCCTGCTTCAACCCGGAGTGCTCGGAGGCCAAGCCGGAGAGGCCCGGGAAGGGCTGGCGGTATCCTATTTCTTCCATGGACGATTTCTCCGACAGACGTACGAATAAAAAAATAAAGCTTGGTCCAGACGAGGAACTTGAAAATGGCATTGCAGGACCTAACAGCGA	5	NO HIT
GR-TS-002&&CN-051&&B05	478	GR_SGTON7125_478_BC	5	22.196	GAGTGGGATCATCTGACAGATTTTT	CGGTCCGGATTCCCGGGTCGACCCACGCGTCCGCTGGTTCTGGAGTGCAGTTTTACTCACGTGTACATAGCAAGAGGGGTCGGAGACGCGATGAAAGACCGAAGATCCGAGTCGTGTAATTCTACGATCAAGTGTGCGGGAGATTACCCTTCTTCTTCTGGTTCAGACAGATGGAGTAGGGCTTTCGCGGGGGGAGCTGGTGAAGATTCTACGGCTCTCAAAGATGGCATTGGCAAGGGCAATGAGAGATGGCTC	5	NO HIT
CL7800Contig1	236	CL7800Cntig1_236_BC	5	23.148	CGAGAATGTATCATATTTGCTCTCT	CGGTCCGGATTCCCGGGTCGACCCACGCGTCCGAATTATATAGGCTGTATTGTTGCTTGTGGAGTGTTGGATTTCATATCAAAGCGTATGGGGGAAGGATCATCCAAGGTCTGCATCGTAATCACCCTAAGCGAAGCAGAATCTGATGCACTTTGGAGTGTAGTCTGAATGCATGTTGTGGTTTGAATGTACTTTGATACCAGTAATTTCCAGCCAGTTCCATCCGGCACCGGCACGAGAATGTATCATATTTGC	10	NO HIT
Microsatellite		embra1770	5	23.954
GL-XY-001&&RS-045&&H05	475	GL_SGTON1173_475_BC	5	24.129	ATGAACCTTCCATCAAGCTCTAAAG	TTTCCCCAAGGGGCTTTCGGGACTGAAAGCCCCTGGGAAAGCTGAACCAAACACCCCCTATTTACTGCAACATGATATTGAAACTGATGGCATACTTGCATGTTCGTGCTTGGTTGTTAAACATGGGAAGCTCATTCAAGAAGGCTATATTTGAGGAACACATACATGAGGGGCTCAGCGTCTGGACCCAGCATGCAAAAATGAAGAAGAGTGCAAGAATGTCGGCGACTAGCACACGATCGACCACCCTCCCCA	5	NO HIT
GR-YL-001&&CN-003&&D02	353	GR_SGTON8782_353_BC	5	25.132	AACTCCGGAAGCAATACAGTAATCA	ACGGTCCGGAATCCCGGGTCGACCCACGCGTCCGTGGATGGCAGATCGGTCGGAGAAAGGACAGCATCAGAGTGCTGGCATCATGGTAAACTATGTGTATAGGCTGGAGAACATTGAGGAATATGCTCAGTCATATTTCAGTACAGGGCAAATACATTCCTCAGATGACATCCTTCAATATGTAAAGGGAGTAGAGGCATGAATAATGCAGCTGGGAAGGTTGCATAGTAGCCCAAGTATTCTTCATTGAGAACG	5	NO HIT
Microsatellite		embra037	5	25.19
Microsatellite		embra005	5	25.471
CL6466Contig1	564	CL6466Cntig1_564_BC	5	26.432	GTAGAAGTTAAGTTTTTTGCCTCAG	CACGCGTCCGTTTCGATTTTCCAATTGAAAATTTTAAGGTGGTGGACCAGCCTGAAGGTATCGATAATACGCTTGACATGGATTTGTCCGTCCTGGGAGGGTGTCTCTGCCTTAGCATTAACCGGAACCACATGGGTGTCGATGTGTGGATTATGAAAGAGTATGGATTGAGAGATTCATGGAGTAAGTTGTTCTCGATACCGCAACCTGAAGTTGCGAGGCCTCTTGGGTTTGTCCGGCCGTTGGCTTACGCAG	5	ref|NP_192993.2| F-box family protein [Arabidopsis thaliana] ref|NP_001078377.1| F-box family protein [Arabidopsis thaliana] sp|Q9SU30.2|FB233_ARATH RecName: Full=F-box protein At4g12560	0.4	3e-32	f-box family protein	8	0.60875	3	C:cytoplasm; P:negative regulation of defense response; C:nucleus
Microsatellite		embra168	5	27.037
Microsatellite		embra208	5	27.912
Microsatellite		embra202	5	29.094
Microsatellite		embra1924	5	29.361
CL1Contig108	675	CL1Cntig108_675_BC	5	30.276	ACTACAACATCCAAAAGGAGTCGAC	GCGTCCGCTAGGATGTCGCCTCTCTTTCTCGATCGATTCCCAGCCAAAGCCCTAGCGAATTCTCTCAAGATGCAGATCTCCGTCGAGACTCTCACCGGGAAGCTCCGACACCATCAACAACGTCAAGGCCATGATCCAGGACAAGGAAGGCATCCCGCCGGACCAGCAGCGCCTGATCTTCGCCGGCAAGCAGTTCCAGGACAGCAGCACCCTTGCCGATTACAACATCCAGAAGGAGTCCACCCTCCACCTAGT	4	ref|XP_002023314.1| GL20619 [Drosophila persimilis] gb|EDW27462.1| GL20619 [Drosophila persimilis]	0.64	4e-61	bi- major isoform	20	0.8185	0
CL1478Contig1	770	CL1478Cntig1_770_F2	5	30.579	CGTGCCTTTTCTTAAGCTCTATTGA	GCGTCCGGATTTATGGACTCGACATTCTTGCCGAAAAATCCAGGATGATGATGATAACATCACCCGTTTCCTTATACTTGCGAGAGAGCCTATCATCCCAGGAACTGACAGACCCTTTAAGACAAGCATTGTTTTCACTCTCGAAGAAGGTCCTGGTGTACTATTTAAAGCCCTTGCAGTTTTTGCTCTTAGGAACATTAATTTGACAAAGATAGAGAGCCGTCCTCAGAGAAAGCGTCCATTACGGGTTGTGGA	10	ref|XP_002518471.1| prephenate dehydratase; putative [Ricinus communis] gb|EEF43858.1| prephenate dehydratase; putative [Ricinus communis]	0.9	2e-58	arogenate prephenate dehydratase	20	0.9155	7	F:arogenate dehydratase activity; F:RNA binding; F:amino acid binding; P:L-phenylalanine biosynthetic process; C:chloroplast; F:methyltransferase activity; F:prephenate dehydratase activity	EC:4.2.1.91; EC:2.1.1.0; EC:4.2.1.51
Microsatellite		embra045	5	31.493
Microsatellite		embra214	5	32.071
GR-PU-003&&MG-033&&B11	338	GR_SGTON3825_338_BC	5	32.908	GGTTTTATACTGCTGTTTTTCCTGG	CGTCCGCATATTCCTCTCGAACTCTAGATCTAAGAGCTTCTCCAAAGAACTaagaagaagaagaagaagaaaaggaagaGCGATGGCGATTTCAAGGAGTGGCAAGATGAACGGTGTAGGCATGTCGCGGAGATTTTTGAGCCGTCCGATCCCCAGGAGAGGGCAAGTGAAGGTGGGGATTGTGGTGGGGTTGGCTCATTCTTTTGTCTCCATCTTCTCTCTCCATCCCAGAAACAGATCTGCTCAGTTTTCTCG	5	NO HIT
Microsatellite		embra746	5	33.333
Microsatellite		embra209	5	33.626
UR-XY-001&&BA-053&&D06	155	UR_SGTON11909_155_BC	5	34.533	TCTCTGTGATCCTCGATAAAGGCAT	CCACGCGTCCGCGGACGCGTGGGGCTGAAGTTGATTGTGACGGTTATTGGAGGTGACTTTGATGAAGAAGCTGGTAAAAATTGGACGGAAGAGTTCTTCGTAAACAATGAAATGAGGGGGCAAGAGGGGAAGATGCCACTCTTGGCTGGTGATCTCTCTGTGATCCTCGATAAAGGCATGGGGACCTTGGGTTCTATCACTTTTAACGACCTGTCAAGCTGGACAAGAAGTGGAAAATTCAGACTCGGAGTCAAA	5	ref|XP_002336406.1| predicted protein [Populus trichocarpa] gb|EEE73372.1| predicted protein [Populus trichocarpa]	0.55	4e-23	protein	20	0.6915	1	F:calmodulin binding
CL433Contig1	1814	CL433Cntig1_1814_F2	5	36.074	CCTGGAGAAACTCAAACTTTTCTTG	CGGTCCGGATTCCCGGGTCGACCCTCGCGTCCGCTCTCCCTCGCAGTCTCGCAGCGTTAGGTACAACCGGAACGCCGATGTCGCCGAGCTTCGTGTACAACGGCGATCTCGCCGCCGCCGCCGGCGGGAAGCCGGCCGGCACCGGCCGCGTGGCCTCCGTGTACAGCGACGTCCAGACGAGCCGCATCGACCACGACCTCCCCCTGCCGTCCGTGCTCAAGGGCCCCATCAAGGTCGTCGACGGCCCCCCGAGCT	5	ref|XP_002317160.1| predicted protein [Populus trichocarpa] gb|EEE97772.1| predicted protein [Populus trichocarpa]	0.82	0.0	pyrophosphate-dependent phosphofructokinase beta subunit	20	0.877	10	C:cell wall; C:pyrophosphate-dependent phosphofructokinase complex, beta-subunit complex; C:6-phosphofructokinase complex; C:plastid; F:6-phosphofructokinase activity; F:diphosphate-fructose-6-phosphate 1-phosphotransferase activity; F:ATP binding; P:glyc	EC:2.7.1.11; EC:2.7.1.90
CL5784Contig1	460	CL5784Cntig1_460_F2	5	36.769	AATTGCCCAAGTACGTTTTGAGTGA	GGAATCCGGGCCGACCATTACGTCGGTTCGGCATAAAATCCCCTCCGAAACCGCGTCGATTCCACCGCCCCGATCGCCGCCACCGCACCCGCCTCCCTCTCCGCCGCGCCGCCTCCGCCGACCGCCGCCTCCACCGCCGCCGCCGCCTCCGCCGCCGCCGATTCGATGCGATGGGCTGCGCCGGATCTCGGCCCAAGGGAGACGACTCTTCTAAGAAAATTAGGAAGCCAAAACCTTGGAAGCATCCTGAAGCAA	10	ref|XP_002267858.1| PREDICTED: hypothetical protein [Vitis vinifera] emb|CAO48016.1| unnamed protein product [Vitis vinifera]	0.71	7e-41	protein	20	0.7735	1	F:protein binding
SP-FX-001&&CN-049&&A09	46	SP_SGTON10294_46_F2	5	37.219	AAACTCAGGTCTTTCGTTCCAGTTG	GGATTCCCGGGTCGACCCACGCGTCCGCGTCTTCTCAGTCCCCTGAAACTCAGGTCTTTCGTTCCAGTTGGAGGGACCAACTTTAGGTGTCGTTGGGGGAGTAGTTTCTTGGTTTTCTTGGCCAAGAACCACGACAGCAGCTAGTAAGTATGGCAAAGATCTCAGCTAAGTTGTTATAAGATTTTAAGGAGAAAAATTGAGATAGAGCCGTGTCTTGGTTGCTGGTCTAAACTGTAGCCTGATTCACTTTTGCTG	10	NO HIT
Microsatellite		embra979	5	37.456
GR-TS-003&&GO-018&&A09	177	GR_SGTON7673_177_BC	5	38.405	GAGCATGTCGGTATCTTAGATAAAA	TCCCGGGTCGACCCCGCGTCCGAAAGGAAGTTCCGTCGGCAGTTCTCGGAGGGTTGGTTCGGAAGAGGGAAGACACCGAAAAGGAAGAGGAAGGCAAGGATGGCGAGAGCCGTCTCGGCGCCCTAGAGAGAATTAAAAGACTTAAAAAAGCTTCCGGCTGATGTAGCGATTGACTCGAGCATGTCGGTATCTTAGATAAAATTTTTGATCAACTTCTGTAGTCAAAAGCTGGAATGTGTACCAGAGTCTGCTCCT	5	NO HIT
GL-XY-001&&AF-063&&B10_B10_4	311	GL_SGTON332_311_BC	5	39.229	CAGCTATGAATAGACATGGGAGAGT	CACGCGTCCGCTTAAGATCCCAACGCGGGGTGATATGAACATGCGGTCTCGAAACATGAATGCACATCACATGAGCAGAGTTCTTCCACCTCAGATGCTAAAGCAGATTAGTGGCATGGGTGGTTTACAGAACTTGATGAAGCAAATGGGTTCTGGCAAGGATATGATGGGTATGTTTGGAGGTGGCGAGTCATAATGGCTGATTTGTTAAGTGTATCATTCAGTTGTAACCTCTGGGCGAAATTAAGCAGCCAC	5	ref|XP_002517663.1| signal recognition particle 54 kD protein; putative [Ricinus communis] gb|EEF44827.1| signal recognition particle 54 kD protein; putative [Ricinus communis]	0.81	7e-22	signal recognition particle 54 kd	8	0.89625	7	F:mRNA binding; P:SRP-dependent cotranslational protein targeting to membrane, signal sequence recognition; F:GTP binding; F:protein binding; C:signal recognition particle, endoplasmic reticulum targeting; F:nucleoside-triphosphatase activity; F:7S RNA bi	EC:3.6.5.4; EC:3.6.1.15
GR-SE-001&&GO-149&&E06	241	GR_SGTON5366_241_BC	5	39.564	AAACTGATGACGATTCTCTCCTGAG	CCCACGCGTCCGAGCTTCTTCCTTTTCTCTTCTCTTCCGCCGTAGCCCGAACTTCCAACTCACTGACGCCTCATCTTCCATCCCCACACCAGCCATCTCCGACGAAATGgaacaagaagaagaagaagaagaagaagaagaagaTGTTCGTCTTCCCGAAACGGAGTCCCTAGCGAACCCGACGGCGACGGAGACCGGCCAGTGGAGGCGACGGGCTACCACCGCCGACCGAAGCCATGGAAACTGATGACGATT	5	NO HIT
Microsatellite		embra1990	5	40.441
GR-TS-001&&AF-038&&F04	415	GR_SGTON6216_415_BC	5	40.531	ACTCCATGATCTGTATAACGATTCG	GGTCCGGAATTCTCGGGTCGACCCACGCGTCCGGATAAGAAGCTTCTCGTGATAGGGACAACAAGTGAAGTGAGTTTCTTGGATTCGGTTGGTGTCTGCGATGCCTTTTCTGTCACTTACCATGTCCCCACGTTGAAGACAGAGGATGCGAAGAAGGTGTTGGAACAGCTCAACGTTTTCTCTGAAGATGACGTCGATGCAGCTGCCGAGGCTCTAAACGATATGCCTATCAAGAAGCTTTACATGCTGATAGAG	5	ref|XP_002305796.1| predicted protein [Populus trichocarpa] gb|EEE86307.1| predicted protein [Populus trichocarpa]	0.78	3e-41	n-ethylmaleimide sensitive fusion protein	14	0.772143	2	C:vacuole; F:binding
CL8501Contig1	724	CL8501Cntig1_724_F2	5	41.776	ACTTTGTCATCTGGTGTTGAGAATG	CCACGCGTCCGCTTTCGTCGTCCCCTTCCCCTCCCCGTCGCTGACCTCCCTGCATTCTCGGTCTCGCCGGCAGCTCGCCTCCCCCCTACTCCGCTTCTTCCATGGCAAGCCCGCCCAAGGTGGCGTACTGCGTGTTTGCGCTCCCGCCAGACGACCTGGCACCGAGGCTGAAGAGCCTCATGGACAGTCTCCGGTCGGAGTTTGGCGGGCCGCAGTTCGTGCCCCACATCACGGTCGTCGGGCCTGTTGGCCTGA	5	ref|XP_002522285.1| Cyclic phosphodiesterase; putative [Ricinus communis] gb|EEF40143.1| Cyclic phosphodiesterase; putative [Ricinus communis]	0.67	1e-63	cyclic phosphodiesterase	15	0.698	3	P:tRNA splicing, via endonucleolytic cleavage and ligation; C:cytoplasm; F:cyclic-nucleotide phosphodiesterase activity
CL5473Contig1	232	CL5473Cntig1_232_BC	5	42.053	ATAGTTTGCGTGAGAACTGATGTGA	CACGCGTCCGGATATTCAGCTGCTCGTTGTTCCATATTGTTGCCGTCCAGGAGCAGAAGAAGAAAATATGTTCGAGTGTTTCTGGCAAACCCTGATCACATAACCTGCATATAGGGTCAGTTATAATGTGACGGCAAAGTAAATTGGCCTTTGTTGCTAGGGCGTTCTGACAAGCGGACCATAGAAAACTGCGAATCTTTGATTCTACTGGTAGTAGCCATATTCTGCGCCATAGTTTGCGTGAGAACTGATGTG	5	NO HIT
CL96Contig1	1135	CL96Cntig1_1135_BC	5	43.363	CGACTGCTGATTAAACCTGATAAAA	TCCGGTCCGGAATTCCGGGTCGACCCACGCGTCCACCCACGCGTCCGCGTCCTCCTTCCTCCTCCCCCTTCCTCACCAGCCAGTCGTCGTCTGCTTGAGGGCTAGAGAGAGAGAGAGAGAGTAGAGAGAGAGTGTAGAGAGAGAGAGAGAGAGAAGGAGATGGCGTCGACGAAGGAGAGAGACGGCTACGTCTACGTCGCCAAGCTCGCCGAGCAGGCCGAGCGCTACGACGAAATGGTGGAGGCCATGAAGAAT	5	ref|XP_002330721.1| predicted protein [Populus trichocarpa] gb|AAF76227.1|AF272573_1 14-3-3 protein [Populus x canescens] gb|EEF09628.1| predicted protein [Populus trichocarpa]	0.86	e-119	14-3-3 protein	20	0.936	1	F:protein domain specific binding
UR-XY-001&&BA-085&&A10	443	UR_SGTON12210_443_BC	5	44.294	TTCATTTGTCCAATCAACCAGGAAA	CCACGCGTCCGTAGCACATGGAGACCTGAAAGCAGGAAATATTCTTCTCAACGCCAACTTCATGCCGAAACTAATAAAATCTGGACTCTCCCACGAGCCAATGGCGGGGGAACGATCTTTTGGCTTGGATGTTTATTCATTTGGTCTTATAATATTGCAGTTATTGATTGGGAAATCGGCCTTGAAACTACAAGAGACGGTGCACGACTCATTTATTCTAGAGAACTTGAAGGGCATAATGGATTTTACAGCAGG	5	ref|XP_002301359.1| predicted protein [Populus trichocarpa] gb|EEE80632.1| predicted protein [Populus trichocarpa]	0.41	2e-32	receptor protein	20	0.528	1	F:catalytic activity
GR-PU-003&&MG-026&&G07	124	GR_SGTON3720_124_F2	5	44.551	GTCATATAATCTTCCCGATCTATCA	ATCAGTCCCAAGTTTGCTCAGTTTATTCTGGCAAAGGTACGTGCAAGCACCTTATTCGACTCTGAAATTTATTATATTAGGTCTCGCTAATTCCATCTTCAATTCTCTTGATCTCGCGCTCAGGTCATATAATCTTCCCGATCTATCATTAAAAAAAAAAAGTGTTCCTTTTCTAATAAGGTATCATCTAATTTTTTCGGTATGAATGATGCTTCCAAAAATGTTTGTAGACTCAACGCTTGCGTTGAACTGCAA	5	NO HIT
SP-FX-001&&BA-041&&D12	108	SP_SGTON10144_108_BC	5	44.934	TGAATCCTCTCATAGCTTTACACAA	CGGTTGGAGGCTGGCGTCACTATCTTTGCATTCAAGTAGCTCTGAGGCATGTGTTAGCTCCAAAGCCTCACAGGTCACGGGTGGATCTGCATGTTGATTCTTCCTGTTGAATCCTCTCATAGCTTTACACAACTAGAACTTCATCAAGAGACCTGAGAAAGGAAGCATGATGCACGTCCAAATCAGTTTTTGTCCAGATGTTCATGTGTTTACTAAGGGTTGCAGCTATGATCCCAAGTCCATTTCATGCTTTAA	5	NO HIT
GR-XY-006&&RS-072&&E10	452	GR_SGTON8397_452_F2	5	45.948	GGCCATGTTTCTTTGAATGAGAAAT	CCGGGTCGACCCACGCGTCCGATTCTTCGCGACTCTCACGGGATTGCCCAACTGAAGAGCATCACGGGGAGCAAGATTTTGCGTATCCTCAAGGCTCACGATTGTAGCAATATCTGAACAGGCATCTGGAGGACTCCAAGAGCCCTAGAGAAAGCTCAAACCCTCTGGGCTAGAAATCTTTCGACATGTGTGCTGTTGTTGTTGCTACTGAGGATCTTTGGCTATTTATCCTCTCTGAAAAGGGGTTGAGGGTGC	5	ref|XP_002515384.1| Protein ABC1; mitochondrial precursor; putative [Ricinus communis] gb|EEF46833.1| Protein ABC1; mitochondrial precursor; putative [Ricinus communis]	0.55	4e-23	protein mitochondrial	3	0.706667	0
GL-XY-001&&RS-032&&G1_G01_13	260	GL_SGTON1056_260_BC	5	46.056	GCTCGTGTGATATTTGTTGAAGGTT	CACGCGTCCGCAGAAATTTGATGAGGATCCTGTTTTTAAGGAGAGGGCACAGAAGGCTGTGGTTCGCCTCCAGGGTGGGGAACCAAGGTACCGCAGTGCATGGACGCAAATCTGTGATATTAGCCGAAGGGAGTTTGATGGGGTTTATCAGCGCCTTGGGGTTTCATTGGAGGAGAAGGGAGAAAGCTTCTACAACCCATATATTCCTAGTGTACTGGAGAAGCTGAGCGAATTAGGGCTAGTAGAAGAAAGTGA	5	ref|XP_002514206.1| arginyl-tRNA synthetase; putative [Ricinus communis] gb|EEF48160.1| arginyl-tRNA synthetase; putative [Ricinus communis]	0.7	2e-46	arginyl-trna synthetase	20	0.7345	6	P:arginyl-tRNA aminoacylation; C:mitochondrion; P:embryonic development ending in seed dormancy; F:ATP binding; F:arginine-tRNA ligase activity; C:chloroplast	EC:6.1.1.19
SP-RX-001&&GO-006&&G04	193	SP_SGTON11446_193_BC	5	47.144	AAATCATGCTTCTCATTGGATATGC	CGGGTCGACCCCGCGTCCGAAATAAATGGAGTAATGGGAATTCTGGATCANAGGGTTTCAAACGATGTGAAGATAAATAAAGCTGGCCCAGTGGAATGTCATGTAATGACAAAGGGTTAATGAAATTGCAAGCATCCATCAAGTATAAGGTGTTTATTTTGAGATGCTCCAAAGCCTCAGGTCACGATGGGTAAATCATGCTTCTCATTGGATATGCCTGCATTGATTCATCCTGTTGAACACTCTCATGCCTTT	5	NO HIT
GR-PU-003&&MG-035&&B09	466	GR_SGTON3854_466_F2	5	47.944	GTGTTAAAGATGCACTATTGCTTCA	TGAATTTTCTATCCTTTCAACTTGAAGATACTGATTCTAGAGCGATGCTCTCGGTTGGTCCATTTAGATCCTCCAATTGGGGGTCTCGAAAAATTGCTTTGCCTAAATTTGAAGTCCTGCACTGAACTCAACAGGTTGCCTGCCGAACTGGGTGCTTTGAAAGCTTTGAAAGAGCTCCTCATTGATGAGACTTCTGTGCATGATATTTTTTTGCAAAGTGATTCAGAAGAAGTTGAACACCTGACATCACTTTCA	5	ref|XP_002333401.1| tir-nbs-lrr resistance protein [Populus trichocarpa] gb|EEE74848.1| tir-nbs-lrr resistance protein [Populus trichocarpa]	0.32	2e-21	tir-nbs-lrr resistance protein	3	0.473333	0
CL2155Contig1	1182	CL2155Cntig1_1182_BC	5	48.107	GATGCCTAAATTTAGTTACTCACAC	GATTCCCGGGTCGACCACGCGTCCGAAGTAACAGGTTTCAAGAAACAATGGAGCGTTTGGCTGCAAAGTTGGAATCTGTATATAATGCTGCGGGAGGGAAGAAGATGACCATTATCAGTCACTCTATGGGAGGTCTTCTAGTGAAGTGCTTTATGTGCCTGCACAGTGATATTTTTGCAAAGTATGTGAAGAATTGGATTGCTATAGCTGCACCTTTTCAAGGTGCCCCCGGATATGTCACATCTACCTTTCTGA	5	ref|XP_002333236.1| predicted protein [Populus trichocarpa] gb|EEE73993.1| predicted protein [Populus trichocarpa]	0.76	e-174	protein	20	0.758	2	F:phosphatidylcholine-sterol O-acyltransferase activity; P:lipid metabolic process	EC:2.3.1.43
CL4060Contig1	764	CL4060Cntig1_764_F2	5	48.225	GCACTGTACATTTTCTGTACTCTAA	CCCGGGTCGACCCACTTCTCCGGTGGATCAGGTGGCATCCCAAGGGACACATAATATTAGCAGGTTCGGAGGATTCCACTGTTTGGATGTGGAATGCTGACAAGATGGCCTACTTGAATATGTTTTCAGGGCATGGTAACAGCGTAACGTGTGGAGATTTTACTCCTGATGGTAAAACAATTTGTACCGGCTCGGATGATGCAACATTGAGAATTTGGAATCCCAAGAGTGGGGAAAACATTCATGTTGTAAAAG	5	ref|XP_002327217.1| predicted protein [Populus trichocarpa] gb|EEE74022.1| predicted protein [Populus trichocarpa]	0.77	e-115	protein	20	0.81	1	F:nucleotide binding
CL5205Contig1	432	CL5205Cntig1_432_F2	5	48.225	GACTAATTGTTCTCCATGGCTATCT	CGGTCCGGATTCCCGGGTCGACCCTTTCGTCCGCATTACCAATGACAAGGGAATGTTCCCCAAAGAGGAGATCGAGAAGATGGTTGAAGAGGCAGAGAAGTACAAGTCCGAGGACCAAGAGCACAAGAAGAAGGTTGAGGCTAAGAACGCCTTGGAGAATTACGCCTACAACATGAGGAACACCATTAAGGATGAAAAGATCGGCACCAAGCTTCCGCCTGCTGATAAGAAGATTGACGATGCCACAGAGCAGGC	5	ref|XP_002263599.1| PREDICTED: similar to HSC70-1 (heat shock cognate 70 kDa protein 1)	0.65	3e-35	hsc70-1 (heat shock cognate 70 kda protein 1) atp binding isoform 1	20	0.692	6	F:ATP binding; P:oxidation reduction; P:response to stress; F:oxidoreductase activity; F:nucleotide binding; F:2-alkenal reductase activity
CL3519Contig1	837	CL3519Cntig1_837_F2	5	48.415	CTTGAGTATTTTTGCTCCAATGTAG	GTCCGGAATTCCCGGGTCGACCCACGCGTCCGCGGACGCGTGGGCCCGAACGCCTCTGCTCGGTCGCTCACCGCCGACTCGTGACACGCAGCGACGCCACAGTCGCGCAACCCTCGCCGCCGCCGCCGCCGCCGCCGCCGCCTTTCCTCAGGAGAATTGGTAGGAATCGGTTTCCATAGAGAGGTGACAGAAGCCCAAGAAGAAGATGAGTACTTCATCAGCACTTCGAGACCTACAGCGGGATCTTGAGAACAA	5	gb|ACU14692.1| unknown [Glycine max]	0.89	3e-56	prefoldin subunit 6	20	0.8785	3	P:cortical microtubule organization; P:protein folding; C:prefoldin complex
GL-XY-001&&RS-037&&B12	442	GL_SGTON1100_442_F2	5	48.787	GAAGTTTCCCATTTCGTACTCTTGT	AGAGAAGCTTTCAGCATGCTGCTTCATGTGACCTTTGAACAATAATTTGTGTAACAGCATTGTTGATCATAGGCATAAATGAAGTATATCATGGCTGTGCAAATGATAAACTTGGAGGCAGTTGCTCAATATTTTCTTTGCATTCAAGTAGCTCCAAGGCATGATTAGGCTGAGCTAGGAAAAATGGTGAATCATTGAAATTATTGGCTGGTTTGCACAAGAATTTCATCTATGTTCCCCCTTTCATGTGAGGCT	5	NO HIT
CL1834Contig1	847	CL1834Cntig1_847_F2	5	49.177	TCCTTTGATGATGATTACCCATCTG	CCGGTCCGGAATTCCCGGGTCGACCCACGCGTCCGGCTCCGCTCCCCCCTCCCCATGGCGGCCCCCGACGAGCCCCCGCCGCCGCCCGACTGGCTGGAGCTCCCGCGGGATATCGCGACGACGATCTTGCTGAAGCTCGGCGCCGTCGAGATCCTCACGACAGCGGAGCTGGTGTGCACCGACTGGCGCGCCCTCTGCCTGGACTCCACCATGTGGCAGACCATCGACATGCGCAACGACGGGGACCTGCCGGAC	5	ref|XP_002274093.1| PREDICTED: hypothetical protein [Vitis vinifera] emb|CAN82327.1| hypothetical protein [Vitis vinifera] emb|CAO40384.1| unnamed protein product [Vitis vinifera]	0.56	9e-77	f-box family protein	20	0.5865	1	F:protein binding
PE-XY-001&&RS-014&&G01	115	PE_SGTON9508_115_BC	5	50.039	GTCATGTGTTCACTGAGAATTGAAG	GATCCGCGTGCATGGTTCATCCTGTTGAACCTCTCATGGCTTGCACAACTAGAATTTCCTCAAGAAGCCCGAGAGGAGAAGCTTGATTCTGTCCAGATCAGTTTTTGCCTGGTGGTCATGTGTTCACTGAGAATTGAAGCTACAGTCACATGTTAATTTCAGACTTTAACTTAATTATTAGACCATTAAGATAATTTACGGCATGACCCTATGTAGGCACCACTTTCCTGATGCTAATTTTTGTCATCAACGTAT	5	NO HIT
GR-YL-001&&CN-002&&D05	288	GR_SGTON8775_288_F2	5	50.584	GTAATCTCGCTCATCTTTTTACGAC	GGAATCCCGGGTCGACCCACGCGTCCGCCCACGCGTCCGGATTCTTCCTGTTGAATGTTCTTATGGCTTTGTATGACTAGAATTTCATCAAGGGACCTGTGGAAGGAANCGTGATACTTGTCCATGTCAGTTTGTGCCAGGATGTTCATGTGTTCACAGAGGGTTGCAGTTGTGATCGGAAGTCCATTTCATGCTTTAACTTGATTATAAGATTGTTAAGATAAGTTACGCCATCAACTGTGTAGACATCACTTT	5	NO HIT
PE-XY-004&&RS-018&&A12	206	PE_SGTON9910_206_BC	5	50.809	TTGTGTTCTGAATAAGCTATGCAGA	AGCTCTCAGAATACTATGGTGGGTATGTTTGGCGAGATGGTTTACGCAAGGGTGTTTGGCAACTCGTTGAGCTTGTATGGTTACCCTCACTCTTATCACATTGTTGGGGGGCAGAGCCCCAGGTTGAGAAGGCAGGAGATGCAGGCAGATAAATCACTGAACAGAGTTTCGGTTTTCCTTTTCTGTTGCTTCCTACTTTGCCTTATTGTGTTCTGAATAAGCTATGCAGATTTGGCCTAGCTATTTAGCCTGCTT	5	NO HIT
CL5612Contig1	340	CL5612Cntig1_340_F2	5	51.406	ATTGATGGCAAGGAGATCATCTTTC	ATCCAGCCGCTCGCTGGTTGCAGCCAATACCTTGTCACGTCGATCCATGAATGGTTCTGCGCAAGATGCATACGCATCAAATCTGCTGGTGAAGGGGCTATTGTCATGCAGACACAGCTTTCATTTTGGTGGCACTGTATGATGGTTCAATTGGAGCGGCATCGGGTGCTGTAATGGCTGCTGATCAATTTGCATGGCAGTTAAATCGAAAAAACCTTTGACCTTGCAGTGAAGTTGAAATTGTACAGTTCGTCC	5	NO HIT
SP-FX-003&&BA-075&&E04	342	SP_SGTON11288_342_BC	5	51.741	GGTCATGTGTTCACTGAGAATTGAA	CAAATCTGGATGTGATATCATTGGTGCCGATTCTAGCACAATAAGATATTCTCCTGTTTGTGTGTGATATCAGAAACAGTTAATTATTTTATCACAAGTGTATGTTCAAACGGCCTTTTGAGTATAGAGACTTGTTTGAATATTACTGGCGATGTTTAAAATTGTGTTTTGTAATAAGATGCTGTAGTTAAACATCTAACATTGCATAAAGTAGCTTTAAATGATTCTATGCACTCTGCCTTACAATGCATGCGC	10	NO HIT
GR-ML-001&&BA-034&&C11	473	GR_SGTON1968_473_F2	5	52.01	GATTTGCTCAGTTCTTCTTGTAAAG	CCACGCGTCGCAACTCCTTCGGTCTTCTGCACTTCCTTCACCCCTTCGACGACTCCATTTCCTCCTCTTCGCGCACCAGAACTCCGCCCGCGCCATCAGCCACGTGTCTTCAGCACCACTGGTCTTGATCAACGTTGCTTCACCACCGAAACTGCTCCATCGTGGCCCTTCGCAACCGCCTGACGTCCAGCCCCACGAGTTCTTCAACGCCAGCAGCTCCGAAATCAGCTGAGACCTTGAGCCCTCTAGGCCCAC	5	NO HIT
CL2802Contig1	705	CL2802Cntig1_705_BC	5	52.303	GGGAGTTTTCAGGTTATTTTCTGAT	CCACGCGTCCGGCCGAAAGAGAGAGAGAGAGAGAGAGTTTCTGGTTCCGATCGATGGCGGAGCTCGGCGGCGGCGGCGACGGCGACGGCGACAAGCCGCTGCGGAAGATCGCGCAGTCGTTCAAGGAGCTCGCGGCGGCGGCGGGGGATGACTCCCGGGCGGCCGCCCTCGAGGTCGCGCCTTTCTCCCACGCCTGCTCCCTCGTGTCCCCGCTCTTCGGCTGCCTCGGCATCGCCTTCAAGTTCGCCGAGATGG	5	ref|XP_002308949.1| predicted protein [Populus trichocarpa] gb|EEE92472.1| predicted protein [Populus trichocarpa]	0.78	1e-82	protein	20	0.7775	8	C:cytoplasm; P:glycolipid transport; F:sphingosine transmembrane transporter activity; F:glycolipid binding; P:response to salicylic acid stimulus; F:glycolipid transporter activity; P:cell death; P:defense response to bacterium, incompatible interaction
PE-XY-003&&CN-022&&D07	76	PE_SGTON9700_76_BC	5	52.366	GTGAAACTGCGCCAATCTTATGACA	CGGTCCGGATTCCCGGGTCGACCCACGCGTCCGCCAGGATTGTCACTTCCGTTGGGGAAGCCATTCAAGTTGGAAGTGAAACTGCGCCAATCTTATGACAGAACATTATCAAAAGAAACCGTCTCAATGTAATTATAAAAAAAAAAAGAACATTTCCCCAATAAGTTTGTGTGTTTCCATTATGTAAAAGCACGCAAGTATCAAGCCACTTCCTTTCCATCTCTAGCTCCTTTTTTCCCCATTTTAGTTCGAGGG	5	NO HIT
CL1986Contig1	646	CL1986Cntig1_646_BC	5	52.664	GGATTGCTTGTGATGAATTTGTGTT	CGGTCCGGAATTCCCGCTGTCGACCCCGCGTCCGAACCGGAGCAGCAGCGGTCCCAGAGCCGAAGAAGAAGAAGAAAGGAAGAAACTTCGAGAAATCCGACATGGCAGAGCCGCCGCCGAAGAGACAAGGAGGCGGCGGAGGAGGAGGAGGAGGAGGAGGAGGACGCCCTATGCCTCCGCCGGGGAGGGGCGGCCCCCCGATGATGCAGCCCCCTCGCCCTCGCTTCGAGCCCGTCGAGCGAGAAAAGACATGTC	5	ref|XP_002277566.1| PREDICTED: similar to Os02g0122000 [Vitis vinifera]	0.91	2e-54	histone deacetylase complex protein	20	0.868	4	F:transcription regulator activity; F:protein binding; P:response to abscisic acid stimulus; P:response to salt stress
UR-XY-001&&RS-020&&D09	494	UR_SGTON12291_494_BC	5	53.067	TTTGATCTCCCCATTTTCGATTAGG	TGATTACGCCCAGCTCTTTTACGACTCACTATAGGGAAAGCTGGTACGCGCAGGTACCGGTCCGGAATCCCCGGGTCGACCCACGCGTCCGTCTTTATTTTGTATACAGGCACTCCTTGCTGATTTTGAAATCTCTGAAGGCATATATTCTTGAGCCTCGTCATTGANAGATACTGGCTTCAGGTATGCTCTAGTGGCGTGGGAGCAAAGTGTTATGGTGTGGAATATTCATGTGAAGAGGCCACAAGCCGTGGT	10	NO HIT
GR-TS-003&&GO-025&&B12	490	GR_SGTON7699_490_BC	5	53.612	GCTCGGTGATGTTCGAATATTTTCT	CACGCGTCCGACAAACCTAGGCTTCTGATCTCGTCGTCCTCCTCCTTAGACGCCGACGATTAGCAGTAGCAGGGCCGGCGGTGCTGGATCTCCGCCCTCACGAAGCCCTGTGATCTCGTCCTCCTCCTTCGACGCCGATGATTAGCAGCAGCGGAGCCTCCCCCATTTAGCGCACCTGCAATTCGATCGACAAATAAAAAACCCCAAAAGCAAAAGCCCAAATCTGCAGAGCTCTCGACCCACGCCGACCTCAGA	5	NO HIT
CL3760Contig1	752	CL3760Cntig1_752_F2	5	54.001	CATAGAGGCTCCTTTGAGTTCTGAT	CGGTCCGGATTCCCGGGTCGACCCACTCGTCCGAGAAGATCGAAGATCCTGAGACTAAGTTCAGATGTTCAAACTGCAATCAAGAAGTGTCGATGGAGAAGCAGCTTCTGCTGGATGAGGAACCCTCAGTTGCTGTATTCCATTTGAAGCGATTCAAGAGTGATGGTTTCAATGTGGAGAAGATAGATAAGCATGTGGATTTTCCTTTAGAGCTTGACCTGCAGCCTTACACTGGTGGCAGTCGGATTCATAATG	5	ref|XP_002278066.1| PREDICTED: hypothetical protein [Vitis vinifera]	0.6	8e-65	protein	20	0.647	2	F:ubiquitin-specific protease activity; P:modification-dependent protein catabolic process
GL-XY-001&&RS-050&&G09	331	GL_SGTON1237_331_F2	5	54.198	CGGAAGCTCTTGATGTTTTTATTGA	GCGTCCGCATCGATACGACACCATTGAGCTGTGACGAAATGGAAGATCGCCACCTGCCAACGGAGGTGACGAACAGAAGAAGTAGAAGTTCCTCTTACTGAAACGGAGTCCCTGGGGAACCCGACGGCCAGCGGATGCGACGGACTGCCACCGCCAAACGAAGCCATGGAATTTCCATTGCTTCGGGTGAACGATTCTCTGCTGGGGTTCGTTCTGGGCTTCGTGCAGCTTGCTATAGATTAGCTGTTTGATTGT	5	NO HIT
UR-XY-001&&BA-038&&G10	315	UR_SGTON11767_315_BC	5	54.425	GCACATCTTCCAGTTGAGAAATGTA	CCACGCGTACGAGCAGCTGGACAAATTGAAGGCTACATCAGGTCAGGAGAAGAAGGCATAGAAAAATTGAGTGATGGAATAGAGAAAAGCAGCTTTCCCCCTTCAATTGATTTGGGTGAACAGACATTTCTCATCTGGAAGGTATCGAGCTCTGGCGGCACATATGGAACCACCAAATCCCGGCTTGGCAATTCTGCAGATGTCTCGAACCATTTCAAACAGCTACAAGAAAAAGGCACTCACAACGGTGGTGAC	5	NO HIT
CL7185Contig1	477	CL7185Cntig1_477_F2	5	54.667	AAGCGATTCAGAGTCGATCTCATCT	CCCGGGTCGACCCACGCGTCCGCAACTGTTGTACCTGATTTCTCTCGTTGCCCTGGTGGAAGCTTATTTACGGTCTTCCTCACAGCTCCATTGCAGGCTTTCTGTATATTGCTAGGTTTTTCTAGCTCAGAAATTCATATGGAAGTCGCTGAGAAGTTTCTTTCGTCCTCATTGAATGACTGGGGTTTGGCTTTGGCAAAATCTGACTCTCTAAATCCCGTCTGGGCACAAATTCTAAATGACCCTTTTTTAAGG	5	emb|CAO48140.1| unnamed protein product [Vitis vinifera]	0.6	3e-40	unnamed protein product [Vitis vinifera]	14	0.619286	1	C:cytosol
GR-TS-002&&CN-063&&D04	755	GR_SGTON7248_755_F2	5	54.994	CTTGTGTCTATTGGATTGAGTAGTA	GTCCGGATTCCCGGGTCGACCCACTCGTCCGGCCAGTAGTAGTCCCAGCAAACACAATGCAGAAAATCATAGTGTCGCAATTGGAGATTCACAGGACAGCAGGGTTATCATGACAGAAATAGAAGGTTTTGTTTCAGGCCTCGAGGTTGATGAAGTTTCTCATAAGCCTGACACAGAAGATGTCTTCATGGATGAAGACGAAGACGAAGCACCGGTAACATCTGATAATGAAGTAAAAGATGAGCCCGGAGGCTG	5	ref|XP_002264268.1| PREDICTED: hypothetical protein [Vitis vinifera]	0.55		f-box family protein	9	0.765556	2	F:ubiquitin-protein ligase activity; P:ubiquitin-dependent protein catabolic process	EC:6.3.2.19
CL5484Contig1	146	CL5484Cntig1_146_BC	5	55.776	GTCTAGTCATTGTGTCATTGTCATT	GGAATTCCCGGGTCGACCACGCGTCCGGGAGATTGAACTGTGTCCAACTCATGAGTCAAAGAGGACAGCTGCAAGCTGGACGGAAGAGCAAAGGCAAGCGGATCAACCTGCAACCCTTTTGAGTATGCGATGGATTTTTGGGACTGTCTAGTCATTGTGTCATTGTCATTAATATAAGTTGAAGCTATGAGAGAGAGAGAGAGAGAGAGAGAGAGAGAGGCTCAATGGATCGAGCTATTCATTTTTGTCAACCTT	5	NO HIT
GL-XY-001&&AF-042&&E10_E10_10	326	GL_SGTON165_326_BC	5	56.197	ATGGGTTTTGTACTGCTGTTTTTCC	CACGCGTCCGGCATTTCACACATTCACTCCTCTCGAACTCTAGATCTAAAAGCTTCTTCAAAGAACCaagaagaagaagaagaagaagaacaggaagaGCGATGGCGATTTCAACGAGTGGCAAGATGAACGGTGTAGGCATGTCGCGGAGGTTTCTTAGCCGTCCGATCCCCAGGAGAGGGCAAGTGAAGGTGGGGATTGTGGTGGGGTTGGCTCATTCTTTTGTCTCCATCTTCTCTCTCCATCTCAGAAACA	5	NO HIT
Microsatellite		embra388	5	56.479
GL-XY-001&&AF-085&&E5_E05_9	475	GL_SGTON546_475_F2	5	57.041	GCATGATGATAGATCGTCCATATTT	CACGCGTCCGGTAGGATTGTATCGCTAACATCAGTCCCTAGTTTGCTCAGTTCTTCTTGCAAAGACTCATCGCTTGCGTTGAACCCCAAGAGGGTTTTCCTGAACGGAGAGCAAGAACTCTCCACAAGATTGCCCGGGTTTCCAGTACTTCCCTCCTCCATCGGCATGGGATGTTCCGGTTTCTGTATCTTTGGAAAGCAGGATTGCTGCGTGCCGGGAGACTTTGAGGTGGATCACCGTCAGCGTGGTCATCGT	5	NO HIT
CL2292Contig1	686	CL2292Cntig1_686_F2	5	57.214	TAGGTTTTCTCCTCTTGAGAGAATC	CCCGGGTCGACCCACCCGTCCGTGGCTGCAATGTTAGAAGAGTACAGGAATTGTGATTTTAGCAGATGTCCTAGAGTTTACTGTTGTGGTCAACCATGCCTTCCAGTTGGTCAATCAGACATTCCTCGATCAAGCACTGTGAAGATCTACTGTCCCAAATGTGAAGATATTTATTATCCACGGTCCAAGTACCAAGGCAACATCGATGGAGCATATTTTGGAACAACATTTCCTCATCTATTTTTGATGACGTAT	5	emb|CAD32500.1| protein kinase Ck2 regulatory subunit 2 [Nicotiana tabacum]	0.88	2e-53	casein kinase ii beta chain ckb2	20	0.9195	4	C:protein kinase CK2 complex; P:protein amino acid phosphorylation; F:protein binding; F:protein kinase regulator activity
Microsatellite		embra143	5	58.755
CL1593Contig1	477	CL1593Cntig1_477_BC	5	58.844	CATCTTGCTATTGAGTACATCTACA	CGGATTCCCGGGTCGACCCACGCGTCCGGCTGCATCCACTTATTACAGTCTTAACACTTACCTCCTCCTCCTTCCGCTGCCGTCACAGTAGAGAGGGAGAGAGAGAGAGAGAGAGAGAAATGGCGATGAGAGCCGCGATCCTCCGCCACATCCGCCTCCCGGCGAGGGCCCAAACCCTAGCCGCCGCCGCCGCCGCCGCCGCCGCCCCGAGATCGTGGGACCGGAGCCCCCTCGGAGGCTCCCGGGCCATGTCCT	5	ref|XP_002266315.1| PREDICTED: hypothetical protein [Vitis vinifera] emb|CAO70459.1| unnamed protein product [Vitis vinifera]	0.74	1e-41	acyl carrier protein	20	0.7655	4	P:fatty acid biosynthetic process; F:acyl carrier activity; C:mitochondrial matrix; F:cofactor binding
UR-XY-001&&BA-058&&E05	150	UR_SGTON11959_150_F2	5	59.394	TATAGTGTTTCCTAGTTGTGCAGCC	CCACGCGTCCGCAAAGTGGCAGCCAAAGTGATCATCGTGATCTCTTACATCTGAACATCGATCTCAGCAGAAAAGTGAATTGGCTGTGCACAACTCCTGCTGCAACTGAGAACCTCGTTGTCTGCGACACAACCAAAGTGATCAAAGTCTATAGTGTTTCCTAGTTGTGCAGCCCGAAGCTGTGGAAAGCAGGAGCTTCTCTGCCACATGACAGAGGACACTCTCGATGAGCTGGTGGGGCTTTTTATGTTCACG	5	NO HIT
CL1Contig19	1763	CL1Cntig19_1763_BC	5	59.648	CTTTATATATGATTGATGCTGGGCA	AATGGTCACCTGCAGGTCCGGTCCGGTACTTCCGGGTCGACCCACGCGTCCGATTATTTTCTCCTCCATTTTCCCCGCACTTTCCCGGGAAAACTCCAGCCAGAAAAACCGCCACCCACCACCGCCGCCACCGCCGCCACCGCCGCAGCCACCGCCGGAGAGCAAGAGCGCGAGAGAGAGACACAGAGGTTAGCGAAGATGAGGGAGATCCTGCACATCCAGGGCGGCCAGTGCGGCAACCAGATCGGGGCCAAG	5	gb|ABS50668.1| beta-tubulin [Eucalyptus grandis]	0.91	0.0	beta chain	20	0.9535	6	P:microtubule-based movement; F:GTP binding; P:protein polymerization; F:structural molecule activity; F:GTPase activity; C:microtubule	EC:3.6.5.1; EC:3.6.5.2; EC:3.6.5.3; EC:3.6.5.4
CL6422Contig1	659	CL6422Cntig1_659_F2	5	59.833	AGCACTTATGGCATGATAATGGATA	CCACGCGTCCGATACCCTATTCTTCTCGAAGTATCTTTCGTGCATGTAGACGACCTGGCAAGAGCACACATCTTCCTCTTCGAGCACTCTGATGCCAAGGGGCGGTACATATGTTCCTCGGCCACAATGACCATCGAGGAGATGTCCAAGTTTCTCTCCGAAAGATACCCAGAATTTCAGATACCCTCACCAGAATCCTTGAAGGAATGTGAAAGGCCCCAGGTTCACCCGCCTATCGTCAAGGAAGCTGCTGGA	5	ref|XP_002301290.1| predicted protein [Populus trichocarpa] gb|EEE80563.1| predicted protein [Populus trichocarpa]	0.72	1e-32	protein	20	0.7645	4	P:oxidation reduction; F:dihydrokaempferol 4-reductase activity; P:cellular metabolic process; F:coenzyme binding	EC:1.1.1.219
GL-XY-001&&RS-037&&H03	406	GL_SGTON1106_406_BC	5	60.017	TATCTATATGGACGAAGAATGCTGC	CGGCGAAGGAGGAGCCGAAGGCGGACCAGCCGCATCCGCTGGAGCACTCGTGGACTTTCTGGTTCGATAACCCTGCCGCGAAATCGAAGCAGATGGCTTGGGGTGCCTCCATGCGCCCGATCTACACGTTCTCTACCGTCGAAGAATTCTGGAGTCTGTACAATAACATACATCATCCAGGCAAATTAGCTGTTGGAGCAGACTTTTATTGCTTTAAAGACAAAATTGAGCCAAAGTGGGAGGACCCTGTTTGTG	5	ref|XP_002267488.1| PREDICTED: hypothetical protein [Vitis vinifera] emb|CAO70259.1| unnamed protein product [Vitis vinifera]	0.87	1e-94	eukaryotic translation initiation factor 4e	20	0.911	0
SP-FX-001&&BA-010&&A06	228	SP_SGTON9987_228_F2	5	60.354	TTATCCTCTCTGAAAAGGGTCTGAG	CTATAGGGAAAGCCCTACGCCTAGTACCGGTCCGGAATCCCGGGTCGACCCACGCGTCGCCGGGTTGCTGTTGCTTATTCTCTGAGTTATTACAATTGTAGCAATATCTGAACAGGCATCTGAGTACGTGGAGGACTCCAAGAGCCCTGAAGAAACCTCAAACCCTCTGGGCTGGAAATCTTTTGACATGCGTGCTGTTGTTGCTGCTACTGAGGATCTTTGGCTATTTATCCTCTCTGAAAAGGGTCTGAGGGT	5	NO HIT
GR-TS-002&&CN-008&&G08	468	GR_SGTON6652_468_BC	5	60.681	GATAGATCTATTTTGCAGTGGGATT	CGGTCCGGATTCCCGGGTCGACCCACGCGTCCGGGAAATGGTAGGGGCCATCAAGGTCTTGGGGGATGGGTTCGTGAGGATGGAGCAGATGAAGATGGAGATGGCCCGGGAGATCGAGAGCATGCGGATGGAGATGGAGATGAAGCGGACGGAGATGATCCTCGAGTCGCAGCAGCGGATCGTCGAGGCCTTCGCCAAGGCGGTCACGGAGCGGAAAAAGAAGGCCAAGAGGATGCCTACTCCGGAAGCCTGAAT	5	NO HIT
UR-XY-001&&BA-082&&C08	446	UR_SGTON12189_446_BC	5	62.313	GTATTCTTTCTCACGAAAGCCAAAT	CCACGCTGTCGCAGAAGTCCTCCATCTCAGCTCAAGATTTTCTGGCCATGATGAGAGGTAAAAAGCGATTTCCCAGGCGAACTGATCTTGCTGCAAAGCAGCTTGTCGAAAGCTTTACTACTCGCGCTATGCATGTTTTACTTCCGAGTTGCAAACGCATGTGCATGTTGATGTAGCACGATCGACTGATTAATGCGGTGTTCGTCTCCTAAATGAAGAGCAAAACTACGCGGAGCAAGTCGGACTGATTCATTA	5	NO HIT
GR-TS-001&&AF-020&&B09	338	GR_SGTON5970_338_F2	5	62.697	GACGATGAATGTGTGCTCTTATTTG	GGTCCGGAATTCCCCGGTCGACCACGCGTCCGCCTTCCTCATCCAGCGGGACGTGCAGAATGGTTGGACAAAGGTCATAGGAAGTGTCTCATTCTCTGGCACTGCATTCAAGACTGGGCTGATATTATATTAAACTTTGTGAAAGATAATGGGCTGGAGGACTCTGTGATGACGGTTGAGGAAATACGTACTGGGCCTGAATCTCGGGGGACAGGTCTTCAAGGCGTGGATCGCGTCATCCTCATGCGAGCTTTG	5	ref|XP_002520207.1| Vacuolar protein sorting protein; putative [Ricinus communis] gb|EEF42262.1| Vacuolar protein sorting protein; putative [Ricinus communis]	0.85	2e-41	vacuolar protein sorting protein 25	13	0.870769	2	C:ESCRT II complex; P:vesicle-mediated transport
CL630Contig1	790	CL630Cntig1_790_BC	5	62.719	GTCAAAACCTATGATGCTAATGAAC	CGGTCCGGACTTCCGGGTCGACCCACGCGTCCGATCATTATTGCAAAGCCAACACCCAGCATTGAATCGATCCCCACCTCCTCCTCCTCCTCCTCCTCTTGATCCTTTTTGTCCTGATGATGATGGGTATCTGATCAGCCGATTCAATCCCATCGTCTCCATCTTCTTCTCCCTCCTTCCTTCTCTTGTCTTCTTCTCAAGCAATCCTCTCTCTCTCTCTTCCTTCTCTGTGGGTTTTCTTGTCCAAATTCGTTC	5	gb|ACU19559.1| unknown [Glycine max]	0.84	1e-48	protein	20	0.8485	6	F:receptor activity; F:microtubule binding; C:autophagic vacuole; C:membrane; P:cellular response to starvation; P:autophagy
GR-TS-002&&CN-007&&D11	593	GR_SGTON6637_593_F2	5	63.238	TTGGCAACTGAGATCGATTGTGAGA	CGGTCCGGATTCCCGGGTCGACCCACGCGTCCGGTCTTATCAAGGCCTGGAGAAATCCCCAACCAAAGGACGCTGCAAGATGGATAGCATATGCCTACACAAGCGGATTCCTGTTTGGGTGGCATGTTCATGAAAAAGCATCTCTCCATTTTGTCATCCCTCTAGCACTCACTGCAGTACAAAGTCTGGGAGATGCAAAGCATTATTTCTGGTTATCAATAGTATGTTGCTATTCACTCTTCCCACTTCTCTATG	10	ref|XP_002269114.1| PREDICTED: hypothetical protein [Vitis vinifera]	0.64	1e-69	glycosyl type alg8	20	0.634	4	C:membrane; F:transferase activity, transferring hexosyl groups; C:endoplasmic reticulum; C:plastid	EC:2.4.1.0
CL8327Contig1	430	CL8327Cntig1_430_F2	5	63.393	TGTCGGTTTGATAGGTCACGTCATA	GGTCCGGAATTCCCGGGTCGACACCCGGCTTGATCGACAGGCCGAAGGTCGGCGAGAAATGCCCCTCCTCCCGGTCAACGTCGTAGCCCACGGGTACGCCGATCTGGCGGGTGGTGCCGATGATGAAGGTGCGGGTGTTCAAGCCGGTTTCGCCCCGCAACCGATAGCGGTCGTAACGCAGCCCGGCATTCAGATTCAGCCAGTCGTCGTAGTCGTAATCCAGGCGACCGAACAGGCTGCCCATCGCCCGGTCAC	2	ref|YP_262446.1| heme transport protein; putative [Pseudomonas fluorescens Pf-5] gb|AAY94588.1| heme transport protein; putative [Pseudomonas fluorescens Pf-5]	0.76	8e-61	haem uptake outer membrane receptor precursor	15	0.698	5	C:cell outer membrane; F:receptor activity; P:heme transport; C:plasma membrane; F:transmembrane transporter activity
GR-TS-002&&CN-061&&B05	169	GR_SGTON7224_169_BC	5	64.107	GTGTTTTCATATGGGATTATTGCTG	CGGTCCGGATTCCCGGGTCGACCCCTCCTCCGGGAGGAGGATGGGGAGGGCCGGACTGGCGGTTGAAGCACGATTTCGATTCCAGATGTCGGAGGAATGGATCGGGAATAGCCGGAGATGATCTGTGGGTAATTGTGGAATTAGATCTTTTTTATGACTTAATTAGCCGTGTTTTCATATGGGATTATTGCTGAATTTCAAATTAATGTAATTAGCTTGGTTGGTTGTGCAATTGCGATGGTGTCGGTAAGGGGC	5	NO HIT
CL2525Contig1	779	CL2525Cntig1_779_F2	5	64.506	GATCTCATTCGATATTCCTGATTTG	CGGTCCGGATTCCCGGGTCGACCCACGCGTCCGCAAATGTTGAGTGGATGTACTACATTCTCGAGGCATTTAATGCTGGTAATTTGCAACGCTATCAAAAACTATGTCATGTACACAATGCTGCTCTCAATGCACAACCTGGTTTGGTTGAAAATGAGAAAAAACTATTGGAGAAAATCAACATTCTCTGCCTAATGGAAATCATATTCAGACGTGCATCAGAAGATAGGACAATTCCACTGAGTGTTATTGCTG	5	ref|XP_002275168.1| PREDICTED: hypothetical protein [Vitis vinifera]	0.84	1e-66	26s proteasome non-atpase regulatory subunit 13	20	0.905	3	P:ubiquitin-dependent protein catabolic process; C:proteasome complex; C:nucleus
GR-YL-001&&CN-009&&D06	244	GR_SGTON8815_244_F2	5	65.026	AATTAGTTACTTGTCAGTCTCGACA	CACGCGTCCGGAGAAACCCAAAGGAAGCAAGAAATTGAAGGACTGGGAGTCTCGATGAATTGTCAAAGTGCTGAGGAGTTACCCATAGGCCAGATATCCTCCTTAGGTGTTCTGTAGTAGAGACCATATGTTTCTTGGCTGAGGCAGCACTGGATAATGTTGAGGGGTTGACTGCCCCAAAGATGCAGATATTGATGCGATCCCGACGGTCAGAAGAAGTCCAGTGCGTTAGATATTGGATTTAATTAGTTACTT	5	NO HIT
GR-ML-001&&BA-073&&D07	15	GR_SGTON2333_15_BC	5	65.263	CTTCATTCGTCTATCAAAGGATGTT	CCACGCGTCCGTTTCTTCATTCGTCTATCAAAGGATGTTTATCAATTGATTGGTTCTCGCAGTCTATGCATTTACTTGTTTTTTGAAATGACAAAACTAGCGGTTCACTAAGAACAAGGAGGAATATTCCAACGTATACGTGAATATGATGTATTGATGGGTGTTGTTAGATCTGGCCTTTGCTGGCGTTCCTCGACACCATGACGAGTTGCTGTTCTGTTGATCTTTGTCCCACGATCCTGTTGTCCCGCGATC	5	NO HIT
PE-XY-003&&CN-003&&C06	227	PE_SGTON9542_227_F2	5	65.822	TTCCTTTTGAAGCCAGAGTTGCTTC	GTCGACCCACGCGTCCGAGCCTTTATCTCCTCTCTACTCTCTCTCGCCCTCTCATCTCGACTCTGCTCGTCAGTCTCATTCTCTCCCTCCTCAAGAAAGGCGACTGCTGCTCCTCCCTCCTCAAGAATGGTGACGGCGACGGCTGCTCCTCTCTCCGCAAGAACGGCGACGGCGACTGCTGCTTCTTCATCATTGAAGGGCGTCGTTCAAGGGGTTACGTCAAGACTTCCTTTTGAAGCCAGAGTTGCTTCGTGC	5	NO HIT
CL4635Contig1	1052	CL4635Cntig1_1052_BC	5	65.9	TTCACATCAATTGGCTCATTGGTTT	GGTCCGGATTCCCGGGTCGACCCACGCGTCCGCCCACGCGTCCGTGAAGGGACATTGCTTTTTGATACCAATCTTGCCACCACTTTAGTTGCAGGGATTGTTAAACAAGCTGTAGAGAAAATGGATAAATTAAGAGAAGCAGCTGCCACTGTTCTGCAAAGGGTTTTGTACAACAGGGAAATTTTCGTTCCCTTTATACCTCACAGGGAGAAGCTGGAAGAAATAATTCCAAATAAAAAGGGCCTCAAATGGGGG	5	ref|XP_002274584.1| PREDICTED: hypothetical protein [Vitis vinifera]	0.73	e-133	beta-tubulin cofactor	20	0.784	6	P:protein folding; P:cytokinesis; P:embryonic development ending in seed dormancy; F:tubulin binding; P:microtubule-based process; P:tubulin complex assembly
CL856Contig1	976	CL856Cntig1_976_BC	5	65.944	TCATTGTTAGACGGTGCTTTATTTG	CGGATTCCATTCGAGCCCTGAGAAACCAGACGACCGACGACGACGAAATCGAGCGCGAACTCTCCTCCGTCCGGCAGATTCCGGTCTCCTCCCCACCTCCGACGATGACGAAGCAGCAGGCGAACTGGTCCCCCTACGACAACAATGGAGGATCTTGCGTGGCGATTGCCGGCAGGGACTACTGCGTGATCGCCGCGGACACCCGGATGTCGACCGGCTACAGCATCCTCACCCGCGATTACTCCAAAATCTCCA	5	gb|ACU14187.1| unknown [Glycine max]	0.91	e-116	proteasome component c5	20	0.9275	6	C:proteasome core complex; C:plasma membrane; P:ubiquitin-dependent protein catabolic process; C:chloroplast; C:nucleus; F:threonine-type endopeptidase activity	EC:3.4.25.0
CL1987Contig1	616	CL1987Cntig1_616_F2	5	66.312	ACTTTTGTGCTGTGGCATTAGTCGT	CGGTCCGGATTCCCGGGTCGACCCCTTCAACAGATCTTCCAAAAATTCCCCAGTCCCTCAGAGTTACGCTGCTATTGAATCTTCTTTCTTCCTATCTCGAGAAAATCTGTGCACAGAAACCATGTCGTCGATTGACAAGATCATCCTCAAGAGCTCGGACGGAGAGTCCTTCGAGGTGGAGGAGGCGGTGGCTCTGCAGTCCCGTACCATTGATCAGATGTTCAAGGAAAAAGACTTCCCCGACGACGGCATCCC	10	gb|ACB87913.1| SKP1-like protein 1 [Malus x domestica]	0.69	1e-47	a chain mechanism of auxin perception by the tir1 ubiquitin ligase	20	0.761	11	P:ubiquitin-dependent protein catabolic process; C:SCF ubiquitin ligase complex; F:ubiquitin-protein ligase activity; F:protein binding; P:mitosis; P:negative regulation of DNA recombination; C:spindle; P:male meiosis; C:phragmoplast; C:nucleus; C:plasma	EC:6.3.2.19
UR-XY-001&&BA-058&&D02	250	UR_SGTON11958_250_BC	5	67.163	ATGCGTGATAAGCCATTGCTCTCAT	CCACGCTGTCGCACAATTATAACTCGTCTGCATTATGCAGTTCCAACACGAAGGTGTGTGATGACCCGTCTTCATATGCAAGCTGGGACGGTCTCCATTTCACAGAAGCAGCATACAGATGGATTTTTAAGAGCATAGCGGATGGTTCATTCACTGTACCTAAATTGGACATCTCTTGTCCTTCACTAGCCTTGAACGAGCATATGGAATGTCCGGTTCTGAGTAGCCAGCTGCCTCATTTGAAAATCGATGCGT	10	NO HIT
GL-XY-001&&RS-035&&D03	147	GL_SGTON1087_147_BC	5	68.041	GAAGGTTGGAAGTATTCCTAGGAAC	ATCGACGCGTGATTCCCATTGCTCTCATGGTGCAAAATGGTTTTTGGGTTCTGTGCTGTGTATCAAATGACCTTATGAATGGTCCTCTTGACAAATTGCTTAGGAAATCATTAGTAAGAATAGGATGATCACGTCTGGAATCTCTGGAAGGTTGGAAGTATTCCTAGGAACAGATGCCTATGCTGACTTGTTTTGGCCTGAAAAAAAAAAAAAAAAAAAAAAAAAAAAAAAAAAAAAAAAAAAAAAAAAAAAAAA	5	NO HIT
CL5565Contig1	268	CL5565Cntig1_268_F2	5	68.361	ATCTTAGTTCTGCCTGCAAAACTTC	CGGTCCGGATTCCCGGGTCGACCCACTCGTCCGGTGGCCGAGGATTTGTCCCAGGTGGTGAAGAAGGACGAGATAGCGAAGGGGATCGAGAGCCTCATGTCGGACGAGGAGATGCACGAGAGGGCGGCCTCGATCAAGGCCAAGTTCGGGCACGGTTTCCCGGCGAGCTCGAGGAGCGCGTTCGAGGCTTTTAGAGATTTTATCAACCAGGGACTTCGGACCAGTTCTGTCTCAACTAGGTCTTTGCCTATGTAA	10	NO HIT
GL-XY-003&&CN-009&&H07	420	GL_SGTON1618_420_F2	5	68.457	ACCTTGTTCTTGAATCGTTTATGGT	CCCGGGTCGACCCACGCGTCCGATCGAGTACTGCAAAATGCACGTCCCCGACACCAATCGCGACGACCTCAAGGCCTGGGACGCCATTTTCGTCAAGGTCGACCCCGCCACTTTCTTCAATCACATCCTGGCGGCCAATTATCTGAACATCAAGGGCTTGCTGGATTTCACCGAACAGAATTTTGCTAACATGATTAAGGGGAAGACACCCGAGGAGATCAGATAGACGTTCAATCTCAAGAATGATTTAACGTC	10	ref|XP_002510577.1| skp1; putative [Ricinus communis] gb|EEF52764.1| skp1; putative [Ricinus communis]	0.61	1e-25	protein	20	0.659	10	P:ubiquitin-dependent protein catabolic process; F:protein binding; P:mitosis; C:ubiquitin ligase complex; P:negative regulation of DNA recombination; C:spindle; P:male meiosis; C:phragmoplast; C:nucleus; C:plasma membrane
UR-XY-001&&BA-057&&D12	303	UR_SGTON11952_303_BC	5	68.813	CCCAATAAAGTTTGTGTGTTTCCAT	CCACGCGTCCGGAAATGGGTAATTGATAAGGTGACCATTTTAGGATTGAGAGAAGGAACTAGAATGATGAGACTGAGAGGGCATGAGTTATCCAATGATGTAGAAGCAACGTCCGGACAGAGAACAGTGAAAACAATGGGAAAATTGAATGATGGTGGAGAGTTTGGGATTGTCGAAGTCCCAGGATTGTCACTTCCGTTGGGGAAGCCATTCAAGTTGGAAGTGAAACTGCGCCAATCTTATGACAGAACATTA	5	NO HIT
CL1584Contig1	700	CL1584Cntig1_700_BC	5	69.163	TAAATAAGAAGCCCACCTTTGGCTC	CGGTCCGGAATTCCCGGGTCGACCCCGCGTCCGGAAGTCCGGTCCACACCGCCCCGTCGTTTAGTTTCGACAACAACTGCGATTCCCGATTTCCTGATCATGGCCGGAACCGGCGGCGATCCCCGTCTCCGGCCTCTCCGCGCGCTAGCCGTCCTCCTCCTCCTCCACCACCTCCTCCTCGAGGCTCCGGCGGTCCTCGCCAAGTCCCGCATCCCGATCTCCGACAATGAGATCAGGCAGAAGAAGAGCGAGTGC	10	ref|XP_002264489.1| PREDICTED: hypothetical protein [Vitis vinifera] emb|CAO65789.1| unnamed protein product [Vitis vinifera]	0.82	4e-43	dnaj protein	19	0.857895	1	C:endomembrane system
CL2707Contig1	663	CL2707Cntig1_663_F2	5	69.554	ATGGATCCATGGAGATGTCAAGTAC	GGTCCGGATTCCCGGGTCGACCCACGCGTCCGCAGCAGTCTCGCGAGCTCGCGAGCTCCGCCTCCTGGCGGCGGCTCCCGTCGCCGGAGCTTCCGGCGACGGGAAGCCCCGCCGAAGTCGCTCCCGCCGGTCGCCGGGAGGCGCCGGATCTGGGGCTCGAATCTAACACCGAAGGTCCCGACATGCTCAGATGCGAATACCGGTTCTTCCTCAACAGCTCAGCAAAAGGTATCTTTTCCAAGTTCCCGACTTTCT	5	NO HIT
SP-FX-001&&CN-035&&B03	571	SP_SGTON10223_571_F2	5	70.79	CCTTGTTTCGTAGTGTTTAGGATGG	CGGTCCGGATTCCCGGGTCGACCCACTCGTCCGCTCCTGCGACCAAGAACTTGAATCATATATAAGGAGCCTGATGTTAAACTTACGCTTACCACGTCCATGTGTCATTTGGCCCTTGCTGTGGCTCTGCTGAGTTTGAACTTGGAAAGGAGCATGCCAAGTGGCAAATGAAGAGTGGATCTGTATATTTTCAATTGAAATGGATAATGACAGTCAATGCACGAGGGTGTGAACTTGAATCTGTTTGCTGCATCT	5	NO HIT
UR-XY-001&&BA-040&&G04	244	UR_SGTON11793_244_BC	5	70.923	GCTCTTGGTTTAGTTTTTGTTCGAG	CCACGCGTCggagaaagagaggaaggagaggaaaggaagaaaggaagagaggaaagaggagggCCGTCTGTCGATCGTCCGCCTTGCTCACCATCATCAGTCGCTGCCGTGTCTCGCAGTTGTGCACGCCGTTTGCTCGGTTTGGAGATTAGAAAGATGCCTTTGTTGCCGGTTGCACGCAGTACTTACTATGGCATACCTACTGATGTGGATGTGGAGTGTATTGAGCGTGTCTATGTTGGTGCTCTTGGTTTA	5	NO HIT
SP-FX-001&&CN-050&&F01	122	SP_SGTON10313_122_F2	5	70.964	CTTTTTTGGTACCATGTTGAGCAAG	GGTTAAAAGCACGTTTTAAATGAGTATTTAACGTGGTCAATTTTCTCTGCGAGTAGTAAACATTTTAGCCAGCCGGGAAGTTGATAATTGAATGAGTATCGTTTTGCTTTACAGTTTCATGCTTTTTTGGTACCATGTTGAGCAAGATTTTCAGACGACCTCGGTTTTTGAGAGTTCCGTCTGTATTTTGACATTCTTTTTTTTTTTTCTGCAAGTTCTAATTATTTTTTTCCTCTGGCGTCTCTCCCCATGCAG	5	NO HIT
Microsatellite		embra850	5	71.896
GR-XY-022&&BA-017&&E04	271	GR_SGTON8641_271_BC	5	72.251	TTGCATCTCCCAGAATGATAAGTAT	ACGCTGGATGGGGGAGGCATTGAAGAAATAAGACCCGTTGGTATGTTCGTGGCGTAAGAAGACAATCATCGTTGGAAGCTGCTGCCTTggagaggggaggaaaggagaggagaTCCGATCATTTCCATAGTGCTGGTCAGGTGATTGACGAAATGCGAATGTGGAGTAGGAACTCGGGTACATTAATCGGAATGGGCGTGTTCCTTTCGGCTTGTGCAATTGATTTCTTTGTATATAGATGAACAATGACGAGAA	10	NO HIT
CL1892Contig1	715	CL1892Cntig1_715_BC	5	72.303	TACCATCTGAAACAGCACATGTACT	CGGTCCGGAATCCNGGGTCGACCCCGCGTCCGCCAGCAAGCCGGATCGACGGAAGCTTGCGTCGAACGACATTGAAGCGCGATTCGAAGCAGCTTTGATGACAGATTTGCAACAAATATTGTCTCTCTGAATAGTGGAAGAGATGCAGACGCTGGGCAATTTCAAATTGCCTCCATTCTTCAATTACCCTCCTTATTTCACCTTGCAGCCAGTAAGGGACACTCGAGAGAAGCAAGTGCAACTCTGGAAGGAACT	10	ref|XP_002520207.1| Vacuolar protein sorting protein; putative [Ricinus communis] gb|EEF42262.1| Vacuolar protein sorting protein; putative [Ricinus communis]	0.84	4e-86	vacuolar protein sorting protein 25	20	0.8085	2	C:ESCRT II complex; P:vesicle-mediated transport
Microsatellite		embra1345	5	72.906
CL2476Contig1	629	CL2476Cntig1_629_BC	5	73.165	CACATTTCGGCAGATGATGCAAGAT	TCCGCGACAACATGCTGTTCGCTCAGATTGACGCGGTTCACTCGGCCCTGGCCTCGCTGGGGTTCCGGAACCTGACGCTGCACATCTCGGAGACCGGGTGGCCGTCGCGAGGCGATGCGGATGAGGTCGGGGCGACGGTGGAGAATGCCAGGAAGTATAATGGGAATCTTATGAAGATCATGGCGCAGAAGAAGGGGACGCCGATGAGGCCCAATGGAGATTTGAACGTCCACGTGTTTGCCCTGTTCAATGAGA	10	ref|XP_002278950.1| PREDICTED: hypothetical protein [Vitis vinifera]	0.61	1e-51	beta- -glucanase-like protein	20	0.7505	7	C:plant-type cell wall; C:anchored to plasma membrane; C:plasmodesma; F:glucan endo-1,3-beta-D-glucosidase activity; P:metabolic process; C:endoplasmic reticulum; P:cell communication	EC:3.2.1.39
CL3713Contig1	526	CL3713Cntig1_526_F2	5	73.751	CCTGTACTACTGCAATCTTTTGAAT	GGTCGACCCACGCGTCCGGGGTCCTGCATTCGGGATGCCCGGAGTGCATGTGGATGGGATGGATGTGTTGAAGGTGAGGGAGGTGGCAAAGGAGGCCGTCGGAAGAGCGAGGAGAGGAGAGGGACCTACCCTGGTCGAGTGCGAAACTTACAGGTTTAGAGGACACTCTTTGGCTGATCCCGATGAGCTTCGTGAGCCTGCTGAGAAGGCCAAGTATGCTGCAAGGGATCCCATAGCAGCTTTGAAGAAGTACAT	5	ref|XP_002301442.1| predicted protein [Populus trichocarpa] gb|EEE80715.1| predicted protein [Populus trichocarpa]	0.88	6e-76	pyruvate dehydrogenase e1 alpha subunit	20	0.877	4	F:pyruvate dehydrogenase (acetyl-transferring) activity; C:intracellular membrane-bounded organelle; P:oxidation reduction; P:glycolysis	EC:1.2.4.1
CL272Contig1	1138	CL272Cntig1_1138_BC	5	73.788	TCGGGTCTCTATGATTTTTACTGAG	CGGTCCGGAATTCCCGGGTCGACCCACGCGTCCGAGAAGCTGTCCCCTTGCTCCCTGGTTACTCCGAACTCCCGACGAGCCTCGGTCGATCTCGTCACCCAAAGGAAGTTTCCCTTCCCTTCCCCTCCTCGTCCGGATCTCTCCCCCGTCGCGGTCCGCCGCCGATCGCCGCCGCCGACAGCGAAGATGAACGACGCCGACGTGTCGAAGCAGATTCAGCAGATGGTCAGATTCATCCGCCAGGAGGCGGAGGAG	5	ref|XP_002274995.1| PREDICTED: hypothetical protein [Vitis vinifera] emb|CAO65845.1| unnamed protein product [Vitis vinifera]	0.9	e-112	vacuolar atpases	20	0.9045	13	C:plant-type vacuole membrane; F:proton-transporting ATPase activity, rotational mechanism; C:proton-transporting two-sector ATPase complex, catalytic domain; C:cytosolic ribosome; P:response to salt stress; P:defense response to bacterium; P:embryonic de	EC:3.6.3.14
CL2265Contig1	859	CL2265Cntig1_859_BC	5	74.326	ATATATATTCATCTCCGACCGTTCG	CACCCACGCGTCGCAACAATGGCTTCCACTCTCCCAAACCTCCACCCTCCTCCTTGCCTCCAGTCCGCATTCCTCGGCCGCGGTGTCACCCGCCTCCACAAGCCGTCGGTCGCATTCTCAAGGCATGGCCCGTCGGCGATCCCTTCAAGGCCGTGCGCGAAGTTCGACCTCTCTGAGATACTCGGTGGGCGAGGCCTTTGCAATGGCGAGAAGGGCATCGAGCAGGAGCTCAAGCGGACCGTCGGAGAACCGTCC	5	ref|XP_002269878.1| PREDICTED: hypothetical protein isoform 1 [Vitis vinifera] emb|CAO69542.1| unnamed protein product [Vitis vinifera]	0.56	7e-68	protein	17	0.64	1	C:chloroplast thylakoid membrane
CL1896Contig1	199	CL1896Cntig1_199_F2	5	74.67	GTCACAATTTGGCTTCTAAGTTGTT	CGGTCCGGATTCCCGGGTCGACCCACGCGTCCGGTCAAATAAGGCGTGACGCCAATGCGGATATGGTCCTGGACAAGGTCGTGGACTACATCAGAAGAGAGTACAAGATAAGTCACGTCACCATTCAAATAGAAAGAGAGTAGATTTCGGAAGGTGAATGATTTAGTTATGGCATTGTATATGGATGGCAGCGTTGGGGTCACAATTTGGCTTCTAAGTTGTTTAGATATTGTCATTTGGAGCTTTTTCTCGTAG	5	NO HIT
CL116Contig1	531	CL116Cntig1_531_BC	5	75.42	ATGATGAACCCGAGAATCTGTTTTC	GGTCCGGATTCCCGGGTCGACCCTCGCGTCCGGTGAGAGATGGGGATGGTGATAATCGACGGCTCGGCGGTGCGCGCCTTCGTCGGCGACGAGGAGCAGTTCAAGAAGAGCGTGGACGAGCGTTTCGCCGCCCTGGACCTGAACCGCGACGGCGTCCTCTCCCGGTCGGAGCTCCGCAAGGCCTTCGAGTCGATGCGCCTCATCGAGTCCGACTACGGGGTGGACGTCGCCACCCCGCCGCAGGAGCTCACCCGC	4	ref|NP_566015.1| calcium-binding EF hand family protein [Arabidopsis thaliana] gb|AAC16081.1| expressed protein [Arabidopsis thaliana] gb|AAL62364.1| unknown protein [Arabidopsis thaliana] gb|AAM47936.1| unknown protein [Arabidopsis thaliana] gb|AAM63727.	0.79	4e-56	calcium ion binding	20	0.7585	1	F:calcium ion binding
CL1549Contig1	1053	CL1549Cntig1_1053_F2	5	75.78	GCATATCCATGTCATTTTGTTGAAC	CCACGCGTCCGGCAAGCAAGACCGAGCGACGGAGAGAGAGAAGAGAGAAGAGAGGAAGAGAGGAGGAAGAAGCAATGGATCCGAAGCTCACGGAGGTGTCGCAGCAGTTCGGTCGGTTCAAGGCCGCCCTCGTCAGGAACGACTTCTCCACCTGCACCACCCTCCTCTCGCAGCTCAAGGTTTTGCTGACAGAGTTCAATAGTCTTCCTCCGCTGTTTGAGGAAACACCCAATGCTGTCCATGAATTGACTCTTG	5	gb|ACU17665.1| unknown [Glycine max]	0.82	e-121	26s proteasome non-atpase regulatory subunit 8	20	0.827	15	P:proteasomal ubiquitin-dependent protein catabolic process; F:peptidase activity; P:proteasome assembly; P:response to cytokinin stimulus; P:response to misfolded protein; P:flower development; P:skotomorphogenesis; P:response to heat; P:response to auxi
PE-XY-003&&CN-002&&F08	320	PE_SGTON9532_320_F2	5	75.78	GTGCTAATGGTATCTTACCTTTTGC	CCCGGGTCGACCCACGCGTCCGGTAACAAAAAACATATGACTATTTGTCAATTAGTGATGCATGGCGAATGTTGCTATGCTCCTCTGACCAAGAACTTGCGGAATATATCAAGGAGGAACATCCCGAGTGGGAGATTAAGAGGGGAGTTGCATATTTCCAGAAGGCAAAGGAATCTGCACCTTTAAAGGAAATTCCATCACTGCAGCTCATCAATCAGACTCTGAGTTACGCAAGAGAGTTGGAGCTGATTTTTT	5	gb|ACU17665.1| unknown [Glycine max]	0.82	4e-27	26s proteasome non-atpase regulatory subunit 8	19	0.837368	15	P:proteasomal ubiquitin-dependent protein catabolic process; F:peptidase activity; P:proteasome assembly; P:response to cytokinin stimulus; P:response to misfolded protein; P:flower development; P:skotomorphogenesis; P:response to heat; P:response to auxi
UR-XY-001&&BA-042&&C10	555	UR_SGTON11810_555_F2	5	75.915	CATCTTGTGTTCATAGTCATGGATA	CACGCGTCGGCGAATTCCGAAGCGCTCCGATCCTTCGCGGCTCCCGCCCACCCGCGAATCTACCCGTCGCCGTCGCCGTCGCCGTCGCCGTCGCCGTCGCCGTCCTCCGTTCTTCGATTGCTCGCCTCGGCGGCGCCGGCGCCGCTGACCGAGTCGACCCCGGGAGCACGAGCCGAGCCGTCGGAGGAAGGGGGGAGGTGCGCGAGGTGGGTCTGGTCGCTCGCGGTGGCAATGGCGAAGGTGATCGGTCCGAGG	5	ref|XP_002518891.1| fad NAD binding oxidoreductases; putative [Ricinus communis] gb|EEF43424.1| fad NAD binding oxidoreductases; putative [Ricinus communis]	0.88	1e-52	fad nad binding	20	0.9205	2	F:molecular_function; P:biological_process
CL759Contig1	831	CL759Cntig1_831_F2	5	76.188	GCTGAGAACTGGAAGATGTATTTTT	GCTCTATAGACTCCTATAGGGAAAGCTGGTACGCCTGCAGGTACCGGTCCGGAATTCCCGGGTCGACCCACGCGTCCGCTCCCTTCTTCCTCACGAATCTCACCCGTCCTCTCCAAATTCGCGATTCTCCTCGATCGATTCCGGCAGCTCCCCCGCCGATCGCGAATCCTCCGCCGCCGCCCCCGCCCCCGCCCCCGCCTGGAGTTCCTTCCGTCTGCAATCCGCGGTAAGCTTGGATCGATTTCCGGGGAATCG	5	ref|XP_002266406.1| PREDICTED: hypothetical protein [Vitis vinifera] emb|CAN64101.1| hypothetical protein [Vitis vinifera] emb|CAO14408.1| unnamed protein product [Vitis vinifera]	0.87	1e-79	protein	20	0.927	2	P:protein folding; C:integral to membrane
GR-PU-003&&MG-015&&H06	465	GR_SGTON3552_465_BC	5	77.254	AGAAATCGGTTATCAAGTCCAAGTT	TCTGAAGGGTAATGCGCTTCTAGCCCGCCGTTTATTAAATGGAGAATTGGAACCTTCCAAGATACTGAACATGTCGCCCAGCGAGTTGAAGGAGGGCTTGACTGCAGAGGAGACGGCAAGAAAGGAGCCAGAGGAGTCAGAGTGCATGCAGATGACAGATGCCCGTTGTTCTAGATGCAGCGAGTTTAAAGTTGGTGTGAGAGACATCATCCAGGCTGGACATGGAGATCGTTACCAGCTGGAGTGCATTGCTTG	5	ref|XP_002299533.1| predicted protein [Populus trichocarpa] gb|EEE84338.1| predicted protein [Populus trichocarpa]	0.77	1e-66	protein	11	0.742727	1	F:DNA binding
CL5555Contig1	409	CL5555Cntig1_409_F2	5	77.549	GTTGGCATAATCAATCGGTATCACT	CATCAATTGGCTTTGATGACCATTTCAATGCAAGCATGTTTTTTCATGGATCTAATACTTCGTTTGAAGGAAGTCGAATAAAGATACAGGGAACTAAAGAAGCCAATAATTCGAAGTACTTGATTCTTATCATACTACAGGAAAGTAACACAACATTACTAATTCACTCATTTCAACAATGGATTCTCAACTAAGGTATGTGATGGATGTAGAATTCATTGCCTACTGGGCAAAAATATACATATGATTCTGCTT	10	ref|XP_002518961.1| alcohol dehydrogenase; putative [Ricinus communis] gb|EEF43494.1| alcohol dehydrogenase; putative [Ricinus communis]	0.83	3e-38	mannitol expressed	20	0.8605	18	F:copper ion binding; P:callose deposition in cell wall during defense response; F:zinc ion binding; P:cell death; P:defense response to bacterium; F:cinnamyl-alcohol dehydrogenase activity; P:oxidation reduction; P:phytochelatin biosynthetic process; F:m	EC:1.1.1.195; EC:1.1.1.255; EC:2.3.2.15
GR-XY-006&&RS-031&&H04	573	GR_SGTON8007_573_BC	5	78.31	GTGACTTCGTTCATAACTTGACTGG	ATTCCCGGGTCGACCCACGCGTCCGCAAAAACAAAAGCAGAAAATATGGCAGCCTTATCATTATATCTGCTGCTTACTTGGATATTCTTGCTGTCTCTTTCGAACTAGGTTTGCTGAGGTACTTTGTCATGCGGACGAGAGCTCTGCCTTGATGGAATTCAAGAGAAGTTTCAGAAGCAACACGACAGACTGGCGATGCGTTGATCCAAAAGTCGATTTCTGGTCACTGGATGGAAGTGGAGATTGTTGTTCATG	5	emb|CAO41183.1| unnamed protein product [Vitis vinifera]	0.46	2e-37	protein	20	0.6125	5	F:kinase activity; P:oxidation reduction; F:oxidoreductase activity; F:2-alkenal reductase activity; F:protein binding
GR-SE-001&&GO-060&&E11	304	GR_SGTON4576_304_F2	5	78.501	AATCTGAAATAGGCGTGTTGCTTTC	GGGTCGACCCCGCGTCCGGAGAGACCCAGCGACTTTGCTCATGGGAGACTGCAAAGTTCTCGCGAGCGCCGTgaggaggaggaggaggaggaggaggGAATTCGTTGCTTCTCCAAAAGAAGGCTGGATGGGGTAGGCATCTGAAGAAATAAGAGTCGTCGCTTGTCGTGGCGTTGGAAGACAGTCATCGTTGGAAGCTGCTGCATTGGAGAGGAGAGGAAAGGAGAGCACATCCGATCATTTCCATAGTGCTGG	5	NO HIT
GL-XY-001&&AF-115&&E02	493	GL_SGTON791_493_F2	5	79.166	TATGGAGGATGATTAGGGTTTTACA	CGGTCCGGAATTCCCGCTTCGACCCCGCGTCCGGGAATACACGAAGATCGCTCCTCGAAGACGAACGCCAAGGATTTACCCTCATCGAGAAGTAAACCCCTTGGAGACGAAGTCCCCTCGAAGACGAAGATACGTCAAAGACCCGTCGAAGATGAAGACCCGTCGAAGACGAAGACCTGCCCCAAGTAAAACGAAGACCCTTCGAAGACGAATGCCAACGTTTCGGTTGGACTTGCCCCTAGGGTTTGTTAACTG	5	NO HIT
CL908Contig1	466	CL908Cntig1_466_BC	5	79.281	GTTCGAGGTGTTTCTTCCTCAACTT	CGGTCCGGATTCCCGGGTCGACCCACTCGTCCGCTCTCTTTCTCCCCCCACCTCCCCCCACAGACACAATCTTCCTCAGCCTCTCACCCAAATCCTTACCCACAGCAGAGGAGCAATAAGAAAAGCTGAAGAAGGAAAAAGGAAGGAGGAAGCAAGAACCATGTCTTCTCCAAGCAAGCGCCGTGAGATGGATTTGATGAAGCTGATGATGAGTGATTACAAGGTGGAGATGATCAATGATGGCATGCAAGAGTT	10	ref|XP_002509830.1| ubiquitin-conjugating enzyme h; putative [Ricinus communis] gb|EEF51217.1| ubiquitin-conjugating enzyme h; putative [Ricinus communis]	0.84	5e-85	ubiquitin-conjugating enzyme	20	0.8865	4	P:modification-dependent protein catabolic process; P:protein ubiquitination; F:ubiquitin-protein ligase activity; P:regulation of protein metabolic process	EC:6.3.2.19
CL4678Contig1	707	CL4678Cntig1_707_F2	5	79.511	CCTTGGTCTAGTGTTGTGAAATGTG	CGCGTCGGGTACTCTGGGATGCTGCTTTTGCATGGAGAGAGGATATGCAGGAGGCTGAGACCATCTTCCGTGGCATTGAAGTGAATACATCAGCAAAAGTGGCCGGAATCCACTGGCACTATGACACAAAGTCTCATCCATCTGAATTAACTGCAGGCTATTACAATACTTCAACGAGAGATGGCTACCTACCAATCACTCGCATGTTTGGTAGGTATGGATTTACTTTATGCTCTACGTGCTTTGAGATGCAGG	5	ref|XP_002263816.1| PREDICTED: hypothetical protein [Vitis vinifera]	0.82	4e-79	protein	20	0.7245	2	F:catalytic activity; C:plastid
GR-XY-022&&BA-013&&H12	362	GR_SGTON8614_362_F2	5	79.845	ATAGTGCTGGTCAGATGTTTGACGA	CCAGCGTCGCCACGCCGTATTATGGCATATCCTTGACAAATTAGTTCATGTCAAGTCTTTCCATCATAAATCGCATTCCTGTGGTTTCCCTCTCATCCCTGAGGACTTGCAATCAGTGGAGGGGGGGTGGAATCTGCTGTTTCACACTCGCTGTTGAGAGAACCCACCGACTTTGCTCATGGAAGACTGCAAAGTTCTCGCGAGCGCCGCGAGGAGGAGGAGGAGCGAATTCGTTGCGGCTATAAAAGACGGTGG	5	NO HIT
GL-XY-001&&CN-056&&B10	483	GL_SGTON901_483_F2	5	81.241	ATGCTGCATGAGTGATGATCTGTTG	CACGCGTCCGCTGCTTTCGCCGGCGAAGAGCGCGCTTAAGCAAATCAACTGCATTAAAGGATCATGGAGTATTTTGACAAGTTCGACGCCGCTGAAACAAGGGAAGAGCAACTCGGGAATGCCCGATCCCCGCGAAAAGACTGAACCCATTGTGGCCTTCAGCAGGCCGCCACCGATGCCGCCCGTGCTCGGACCACTGGTGCTTCTCTCCCTGTTTGAAACGTGGAATAGCCGCGATGGAAATGATGACTGACG	5	NO HIT
CL2561Contig1	1005	CL2561Cntig1_1005_BC	5	81.549	CATGGTAGATAGTCTCTTCTTCAAA	GAATCCCGGGTCGACCCACGCGTCCGGGTAACAGTCTCTCTGTCTCTCTCTGTGACGGAGGTTTTGGAGTTCGTGGGTTCTTTTGTCTATGGCGGTGAATGAATGAGGTGGGGCTGATCAATCACTAAAAAGGGGTTCGCGGGGTCGCTGGAGGAAAAGGGTTTGATCTCTCCGGCGTCAGTGGGGGGACCGAAATGGCCGGCGCCGGTCGTCCTCTGATCTCTGTTCATCCCGACGAGCTCAAATTCACCTTTG	10	ref|XP_002531789.1| vesicle-associated membrane protein; putative [Ricinus communis] gb|EEF30603.1| vesicle-associated membrane protein; putative [Ricinus communis]	0.62	2e-69	vesicle-associated membrane	20	0.6945	1	C:plasma membrane
PE-XY-001&&MG-005&&D04	325	PE_SGTON8982_325_F2	5	81.554	TATTTGATGTCGAGCTGATGAGGTA	GCGTCCGCGGGAGACTTGTTCACGGAAACGTCAAGTCATCAAACATCCTTATCAACCCACAACAGTATGGCTGTGTTTCTGATCTTGGCCTGGCTGCTGTAATGAGTTCCCTAGCTCCACCCATTTCCCGAGCTGCTGGTTATCGAGCGCCAGAAGTGACAGACACTCGTAAAGCAGGACAGCCATCGGATGTCTACAGCTTTGGAGTCGTCTTGCTTGAACTGTTAACTGGAAAATCTCCTGTTCACGCTACAG	5	ref|XP_002299495.1| predicted protein [Populus trichocarpa] gb|EEE84300.1| predicted protein [Populus trichocarpa]	0.82	3e-71	atp binding	20	0.862	11	F:protein serine/threonine kinase activity; P:oxidation reduction; F:2-alkenal reductase activity; F:receptor activity; P:transmembrane receptor protein tyrosine kinase signaling pathway; C:cytoplasmic membrane-bounded vesicle; F:ATP binding; F:protein bi	EC:2.7.11.0; EC:1.3.1.74; EC:2.7.11.26
CL2536Contig1	909	CL2536Cntig1_909_BC	5	82.737	GAGTCACTCACGCCATATTTTATCT	CCGGTCCGGAATTCCGGGTCGACCCACGCGTCCGACTCCATCCGAACCCATCATCAAACCACCTCGCTCCTCCTTCCCACGCAGAGAGAGAGAGAGAGAGAGAGAGAGAGAGGAATCGTCTAGAGAGAGAAACATGGCCACGACTTCTCGCCGGGCGACGCCCCTCCTGCCGGCGGCGGCGGCGGCGGCGCTGCTGCTGCTGCTGGCCGCCGCCCTCGCGGGGGCGCAGACGCCGGCGCAGACCTGCGTGTCGAA	5	NO HIT
PE-XY-003&&CN-004&&A04	398	PE_SGTON9552_398_BC	5	83.283	CGTATTGCTTGGATTTGGTCTAATA	CGGTCCGGAATCCCGGGTCGACCCACGCGTCCGGTAGTTAGCAAGAATCATGCAAATGCCTGAATCGAGCGAGCAGAGCAGCGAGCCCTGCTCTACTCTCTCGAGTGCTCGCAACAGCGAGCATAGAAGTTATTGTTGCCAAGCGAGCGTCTGCTTACTGCTGCTACACTTTTCATTGTGTGTGGACTGTCAATTGACAACATCGGGCATGACAAAATAGCCTTTTATCACTCTCAGAGTTCTATACATTATTGT	5	NO HIT
Microsatellite		embra120	5	83.443
CL115Contig1	546	CL115Cntig1_546_BC	5	84.202	AACATGCGCGTATAACTTCTAATGA	GCGTCCGATTCTCTCCATGCTCATGTGGCTGCACTTCGCCTCGGCTGTCTTTGGTGGATCCGCAGCCATCTTTAAGTTTGAGATATACTTTGGGCTTTTAGTGTTCATCGGCTATGTGGTCGTGGACACTCAAGAGATAATCGAGCTAGCACACCAGGGTGATATGGACTATGTGAAGCATTCGTTGAACCTCTTCACTGATTTCGTGGCTATTTTTGTCCGAATCCTCATCATCATGCTAAAAAAACTCTGCCG	5	gb|AAM65074.1| Bax inhibitor-1 like [Arabidopsis thaliana]	0.84	1e-30	bax inhibitor-1	20	0.924	7	P:very-long-chain fatty acid metabolic process; P:ER overload response; C:integral to membrane; P:anti-apoptosis; F:protein binding; C:nuclear envelope; C:endoplasmic reticulum
GR-SE-001&&GO-048&&A06	390	GR_SGTON4447_390_BC	5	84.202	GAGATATGCTGGAATTTGTTACAAC	CGGTCCGGAATTCCCGGGTCGACCACGCGTCCGCGGACGCGTGGGCTAGTTCTAGATCGCATCGCGGATACCGTCGGAAAGTACGAAGCATTGGCTTGGCTTTGTGGAGGGCTGGGGTTCTTCGCGTCTTTGGGGCTTTTGGCTGTGTGGAATGATAAGGCGTCGAAGATCCCATTCGCGCCAAAAGTATATCCATATGACAACTTACGGGTGGAGCTTGGTGGTGAACCATAGAGAGGCTGCAGTTTGTTGATC	5	NO HIT
CL2784Contig1	1028	CL2784Cntig1_1028_BC	5	84.624	GCTTATTCTCCGTAAAGTTTTACGA	CCACGCGTCGGTGTTGCAGGGGGGTCGATAATTTGGAGCTCTGGGGGCCGGCGGTGAAGTGGGGCACCGATTTCAAGTTCAATTCTTCGGTGGGGTGTTGCAGGGCTTGCAAGGCGATGTGCAGCGGGAACGACGGGCCGTGCTTGTGCGATACGTGGGTGTATTGCGGTAACAAGGAAGCGTGCGGGTCGAAATTCGGTGAGTGCTGGTTGAAGAAACAGAAGGATTCCTTGGCTCCTGATCGTCAGGAGGCGG	5	ref|XP_002329554.1| predicted protein [Populus trichocarpa] gb|EEF07394.1| predicted protein [Populus trichocarpa]	0.77	e-135	protein	20	0.811	1	F:peptidyl-prolyl cis-trans isomerase activity	EC:5.2.1.8
GL-XY-001&&AF-105&&A08	305	GL_SGTON680_305_BC	5	84.764	GAATAAACATGCGCGTATAACTTCT	TACGGTCCGGATTCCCGGGTCGACCCACGCGTCCGGAGAAGAAAAGAAAAGAAGAGATTGAAGTGGTCGTGGGTTAATCATGGCGAGGATTCATCTCGTGCTTGAGTACTTTCTTCTATGCAAAGTTTGATGGAACGCTGTCCTCCATAATTTCCGTGTCGGTGTGGTGTTTTCCCGCTTTTGTGTATAGAATTACTATCTGACCTTGTTCTTTAGCGTAGTTTCCCTCTAAGTGCTTTCTTAATCTGTTTTGGC	5	NO HIT
Microsatellite		embra041	5	85.201
CL1883Contig1	689	CL1883Cntig1_689_BC	5	85.442	ACGCTGAACAAGACAGTCTACCTAA	CGGTCCGGATTCCCGGGTCGACCATTCGTCCGCTCTCCCGTAATCCTCACATCACATGGCGAAGAGCAAGGTCCTCGTCGTTGGCGGCACTGGCTACGTCGGGCGGAGGCTCGTGCGGGCGAGCCTGGACCAGGGCCACCCCACGTACGTCCTCCAGCGTCCGGAGGCCGGCCTCGACATTGAGAAGCTCCAGACGCTACTGCGCTTCAAGAGGCGTGGCGCCCAACTCGTCGAGGCCTCGTTCTCAGACCTGAG	5	dbj|BAF34846.1| pinoresinol-lariciresinol reductase homolog [Lotus japonicus]	0.77	e-100	phenylcoumaran benzylic ether reductase -like protein	20	0.841	5	P:regulation of nitrogen utilization; F:2'-hydroxyisoflavone reductase activity; P:oxidation reduction; F:binding; F:transcription repressor activity	EC:1.3.1.45
CL4097Contig1	528	CL4097Cntig1_528_BC	5	85.989	GCTTAATTGGATCGTGCTTCTTTTC	AAATGGTACCTGCAGGTACGGTCCGGTATTCTCGGGTCGACCACGCGTCCGCAAAATCCTCTCTCCGATTTCCGCTCGCCGGCCGTCTCCGATGAAGAAGACCTTCACGCTCCTCCACACCGTCGCCACCGCCGGAGTCTTCTCCGCCATCTCCTTCTGGTACGGGTTCATGTTCGGGAGAGAATCCGCTCGCAAGGAGCTCGGCGACCTGATCGACGGCCTCCGCAGGAACAGCGGCGACGGCGGTGCGGACTC	5	NO HIT
[truncated: 1,168 more rows]
