# Supplementary material for: A high-density transcript linkage map with 1,845 expressed genes positioned by microarray-based Single Feature Polymorphisms (SFP) in Eucalyptus
Source: BMC Genomics. 2011 Apr 14;12:189. doi: 10.1186/1471-2164-12-189 (PMC3090358; doi:10.1186/1471-2164-12-189)
Supplement: Additional file 2 — Framework map with 884 SFPs and 180 microsatellites. Ordered linkage mapping data for the framework map built with JoinMap at high likelhood support for ordering involving 884 SFPs and 180 microsatellites. Information includes the Unigene ID in the original EST database, Probe_ID, SFP Marker ID, Linkage group, Position in centiMorgan, Probe_sequence, Unigene_sequence, number of probes designed in the probe set, Best BLAST hit against nr, Identity and e-value, annotation description generated using Blast2GO, number of blast hits with e-value equal or greater than -20, mean similarity for these hits, number of GO terms mapped, GOs that were annotated to the gene and enzyme codes generated by the annotation. [file 1471-2164-12-189-S2.XLS]

## Sheet: Additional file 2
Additional file 2
Title: Framework map with 884 SFPs and 180 microsatellites
SFP mapping information						Unigene_information					Blast2GO_functional_annotation
Unigene	Probe_ID	SFP_or_microsatellite_Marker_ID	LG	Position_(cMorgan)	Probe_sequence	Unigene_sequence	Probes_initially_designed	Best_hit_against_nr	Identity	e-value	Seq_Description	#Hits_e-value=-20	mean_Similarity	#GOs	GOs	Enzyme_Codes
CL7781Contig1	721	CL7781Cntig1_721_BC	1	0	GCTTCTCTTTGAGATGTGTAAGATT	CCACGCGTCCGACTTCCCCTCACTTTTTCTTTGCCATTTGAATAAGTGCATCGTTGATGTCTATTCTGGTGCACTGAACTGTAGTGAAAGACCTGGTGTTGTGCTCTCATGTGCAACACTCTACTGTTTTACTCTTGACCAAATGATGCTGAATTTATATTGCAGACATAGTATAGTGATGGAGTCCCATCAATCAAGCAAATTGGACACATCTGGAACAGCTAAGGCAGTAATTTCTTGCTTCAAGAAGTTGGG	5	ref|NP_566006.1| dihydrodipicolinate reductase family protein [Arabidopsis thaliana] sp|O80574.2|DAPB1_ARATH RecName: Full=Dihydrodipicolinate reductase 1; chloroplastic; Short=DHPR 1; Flags: Precursor gb|AAC23412.2| expressed protein [Arabidopsis thalian	0.88	6e-57	dihydrodipicolinate reductase	20	0.9255	6	F:binding; F:dihydrodipicolinate reductase activity; P:oxidation reduction; P:diaminopimelate biosynthetic process; C:chloroplast; C:mitochondrion	EC:1.3.1.26
CL2235Contig1	1469	CL2235Cntig1_1469_BC	1	1.445	GGTGCATACGATGATGATATTTTCT	TCCGGAATTCCCGGGTCGACCCACGCGTCCGGAGAATAAAAAGCAAAAGCAGAAGCGCCCATCTCCTCTTCCTCCTCTCCTTCCTCTTCTTCCTCCTCCTCCCTTACCTGTCACTTCCGTTCCAATCTCATCACAGAGTCTCTCTCTCTCGCAACAGACAAGAGACGAGGCAAGGATTACAGAGGGATCCCAGGTAGACTCTTCCCTCAAATTCGGCACATGCGCCTCCTCCAGGTTACTTTGTTCGCCTGGAAT	5	ref|XP_002530551.1| Serine/threonine-protein kinase PBS1; putative [Ricinus communis] gb|EEF31842.1| Serine/threonine-protein kinase PBS1; putative [Ricinus communis]	0.81	e-176	serine threonine protein	20	0.8645	5	P:protein amino acid phosphorylation; C:plasma membrane; F:protein tyrosine kinase activity; F:ATP binding; F:MAP kinase kinase kinase activity	EC:2.7.10.0; EC:2.7.11.25
CL1024Contig1	716	CL1024Cntig1_716_F2	1	7.805	GCTGAGGACTATACTCATAAAAACA	TGGTACCTGCAGGTACGGTCCGGAATTCCGGGTCGACCACGCGTCCGCTCGCCTTCCTTCACACCAGTCGACAACCTCTTCGCCTGTCTGCTCTGGTGAAAGATGATAATTCTCGAGGATGTCTTCAAGGTCGAGAGGCTCGACCCCGACGGCAAGAAGTTCGACAAAGTAACTCGGATTGAAGCACGGAGTGAAAGATTCGACATGTTCATGCATCTAGATGTGAATACTGAAATATACCCAATGAAAGAAGGA	5	ref|XP_002530308.1| DNA-directed RNA polymerases I; II; and III 17.1 kDa polypeptide; putative [Ricinus communis] gb|EEF32075.1| DNA-directed RNA polymerases I; II; and III 17.1 kDa polypeptide; putative [Ricinus communis]	0.7	1e-54	dna-directed rna polymerases and iii kda polypeptide	20	0.7855	3	F:DNA-directed RNA polymerase activity; C:DNA-directed RNA polymerase II, core complex; P:transcription	EC:2.7.7.6
GR-PU-003&&MG-039&&B05	607	GR_SGTON3901_607_BC	1	10.208	AGTCTTTGTAAGATCTGGGTACAGG	CGTCCGCTTGCTTCTGGGTAGTTTGATCATTGATCCTGAAAAGGATGATCAGCAAAGTGAAAACTCCTTCCGAACTGTATATGTTATTTCGGGGCTGTTGCTTGTACCTCTGTGCATTGCCTTAGGTGTCCTATTGGGTTGGCACATCTACCTTATTTTGCATAACAAGACCACAATTGAGTATCATGAAGGTGTGAGAGCAATGTGGTTGGCAGAGAAGGGAGGCAGTGTCTATAATCATCCATATGATCTTGG	5	ref|XP_002531563.1| zinc finger protein; putative [Ricinus communis] gb|EEF30829.1| zinc finger protein; putative [Ricinus communis]	0.77	4e-52	zinc finger	20	0.8015	6	C:endomembrane system; C:membrane; C:cytoplasmic membrane-bounded vesicle; P:oxidation reduction; F:zinc ion binding; F:2-alkenal reductase activity	EC:1.3.1.74
CL8314Contig1	423	CL8314Cntig1_423_BC	1	12.085	CTTGGTGCATCATTTGTTTACTAAC	AGGATGAGGAGGGTTATTTGATAATCATAAGTTTGCCCTTTGTGGATCTTCAGAAGGTTAAGGTTTCTTGGAGGAATACTCCCACTCATGGAATCATCAAGATATCTGGAGTTAGCACATCTCGAACACCGTTTATCCGGAGGAATGACAGAACATTCAAACTTACAGATCCATCCCCAGAGCATTGCCCTTCTGGGGAATTTGTGAGGGAGATTCCATTATCAACTCGAATTCCTGAAGATGCCCATATAGAAG	5	ref|XP_002527735.1| conserved hypothetical protein [Ricinus communis] gb|EEF34648.1| conserved hypothetical protein [Ricinus communis]	0.85	7e-57	slt1 protein	20	0.874	2	F:metallocarboxypeptidase activity; P:hyperosmotic salinity response	EC:3.4.17.0
CL4444Contig1	637	CL4444Cntig1_637_BC	1	12.216	TAGTTTCCGTTATTTCGACCCATGA	GCGTCCGGAGCAATGTGGAAGTGTGGAAGATGGAGATTGGCCGCAGAAACACTTGGAAGATGTGGATTACTCATCTACAGCAAGTGAAGGAAGCTGGAAAAGTGGAAAGAAAAGGAAGGAAGAGGAGGATGATGCAGAAGAAAGGGATGATTCATCGACGCTGAAGAAGTCACAAGTAGTTTGGTCCGTTGAGCTTCACCAACAGTTTGTGTCGGCTGTTAATCATCTTGAAGTCGACAGGGCTGTTCCGAAGAA	5	ref|XP_002275142.1| PREDICTED: hypothetical protein [Vitis vinifera]	0.66	5e-36	type-b response regulator	20	0.719	1	P:regulation of transcription
CL795Contig1	38	CL795Cntig1_38_BC	1	15.261	CGTCGTCTCCAATCAGCATTTTATT	GAGCCAGAGTATGTGCGCATGCCAAAGGAGGGTGCCCCGTCGTCTCCAATCAGCATTTTATTTCTGCAATTCTAGTACAATCGAATCAAGACCTCCAACATTGTAATTGCTTTCAGCCAAATGTTTACTCCAACCCTTTGTTTCCTGGCTTATATAAGAACCAAAACATCCAAACACTTCCCCTCCAAAAAACCAGGACAGAACCCAACTCTTCTCACCTTCACCTCCCAATTCCACAGAGAACAACAACATGAC	5	ref|NP_179354.1| phosphoserine aminotransferase; putative [Arabidopsis thaliana] gb|AAD32948.1| putative phosphoserine aminotransferase [Arabidopsis thaliana] gb|AAY56409.1| At2g17630 [Arabidopsis thaliana] gb|ABG25070.1| At2g17630 [Arabidopsis thaliana]	0.7	2e-37	phosphoserine aminotransferase	20	0.6945	4	P:response to cadmium ion; C:chloroplast stroma; F:O-phospho-L-serine:2-oxoglutarate aminotransferase activity; P:L-serine biosynthetic process	EC:2.6.1.52
CL334Contig1	372	CL334Cntig1_372_F2	1	15.853	TCTGGTTACTCTATGTACTGCCAAC	CCACGCGTCCGGTTTCGGCAGAGGCGGAAAACTGATCAACCTGAGNAAGAACTGAAGCCAGGGGTTGATCTGCTGGGACCTGTTGATGAGATCTTTTATGACTCTTATGATAGATACGAACCAGTCAATGAACCTTCTCTTGACAACTGCTTCATATCAACTAGTTATGATGCCACAACCCACTTCGAGTCGACTGTTATGGATGTGCTTAACATGTATACCCTGATCACTGGAAAGGCTCTTGACCTCAGCGTG	5	ref|XP_002310371.1| predicted protein [Populus trichocarpa] gb|EEE90821.1| predicted protein [Populus trichocarpa]	0.88	2e-30	gdp dissociation inhibitor	20	0.931	4	F:Rab GDP-dissociation inhibitor activity; P:plasma membrane to endosome transport; F:protein binding; P:regulation of GTPase activity
PE-XY-001&&MG-069&&G10	309	PE_SGTON9383_309_BC	1	15.889	GAAACCGTCTGTTCTTTGTAATCTT	CAGCAGCGGCGGCAACGGCGGGTCCTTGAAGCGGCGGGTCTTGGCCTGGGGGAGGGAGGTGTTGATGCAGAGACTGAGCGACGACAGGCAGAGGACCAAGCTCGGGGAGGTCGAGCAGGCCGCCGTGCTCCTCATGGCCCTGTCGTACGGCTCCGTCTACGCCTAGATTTCCATCAAGATTTTAGGAATAAGGCGAGAGAAAGCAGAAAGCTGCTCAAGATTCCATCTTTCTTCTAGGGTTTTCCTTCTTTTCTT	5	NO HIT
SP-FX-001&&BA-017&&F12	197	SP_SGTON10063_197_BC	1	16.317	TTGTCGAACCTCTAGAACGTGAATT	ATAGGGAAAGCCGTACGCCTAGTACCGGTCGGAATCCCGGGTCGACCCACGCGTCGGTGCTTAACATGTATACCATGATCACTGGAAAGGTTCTTGACCTCAGCGTGGATCTAAGCGCTGCCAGTGCTGCGGAGGAATGAGTAAAGAGAGGTTCGGCGCATGCATTGCCAGTGCCTGGTTTAGACATCCGTTTTTATTGTCGAACCTCTAGAACGTGAATTTCTGGGTACTCTATGTACTACCAACCGTGGTCAA	5	NO HIT
GR-TS-003&&GO-010&&C11	409	GR_SGTON7616_409_F2	1	17.268	TTGACGTCACGTGTCTTCGTATAAG	NCTGCAGTCAGGTCCGGAATTCCCGGGTCGACCACGCGTCCGTGTCCTTCCCCAGAAGGGAGCTTTGCTGGTGAACATCGGAGACCTTATGCAGCTGATTTCGAATGACAAGTTCAAGAGCGCGAGCCACCGGGTGCTGGCTAAAGCCGCAGGCCCGAGGGTCTCAATCGCGAGCTTCTTCAGGACGAATTTCGGAATCGAGCAGGCCACGAAGCTCTACGGACCCATCGAAGAGCTGGCGTCCGAAGAGAACCC	5	ref|XP_002280875.1| PREDICTED: hypothetical protein [Vitis vinifera] emb|CAO71346.1| unnamed protein product [Vitis vinifera]	0.55	2e-24	desacetoxyvindoline 4-	20	0.702	1	F:oxidoreductase activity
GR-TS-001&&AF-009&&B11	534	GR_SGTON5837_534_BC	1	17.415	TTCCCACTCGCAAAATGTTTGTTCT	CGGTCCGGATTCCCGGGTCGACCCACGCGTCCGCCCACGCGTCCGCTCAAAGTTTTTGCCAATGCCGGCGACGAGGACGGCCTGACAGAGGAGGAGGAAGCATGGCGAAGTTCTTTGGGGACGCGGCGTCGGTGCTGATGAAGGTGCTGATGAGGAAGAGCATCAGCCTGTTCGCCGAGTTCTCTTACCTCTTCATCGACCTCGCCTCCCTCGTCGTGTCGGCTCTCCGGTTCTCCACCATCGTGGCCAGGCAAC	5	NO HIT
Microsatellite		en006	1	18.023
PE-XY-001&&MG-072&&G05	572	PE_SGTON9412_572_BC	1	18.305	TCTTAGTCTGTCACTAGCAGTATTA	CCGGCGATACATAGCTGAGCTAGAACGGAAAGTACAAACTTTACAAACTGAAGCAACAACTTTGTCTGCACAGCTGACTCTGCTGCAGAGAGACACAAATGGTTTGACTGCTGAGAATAGTGAATTGAAACTGCGGTTGCAAACAATGGAGCAACAAGTTCATTTGCAAGATGCTTTGAATGAAGCACTCAAAGAGGAGATACAGCATCTGAAGGTACTAACTGGCCAATCTATGCCCAACGGTGGACCCATGAT	5	ref|XP_002529479.1| Transcription factor RF2a; putative [Ricinus communis] gb|EEF32889.1| Transcription factor RF2a; putative [Ricinus communis]	0.54	7e-40	bzip transcription factor	14	0.64	3	C:intracellular membrane-bounded organelle; F:transcription factor activity; P:regulation of transcription, DNA-dependent
UR-XY-001&&BA-063&&E01	309	UR_SGTON12007_309_BC	1	18.733	GAGCGTTTTCTACGAGTTTTCGAGT	GGGTCGACCCACGCGTACGGCTCCGCCGCGACGGACGACGGAGCATCCCCTTCGACTCGACGGGCGAGCGCGATGCGCGATTCCAGTGGCCTCCGCCGCCGCTCCGCCCATCGACGCCGGATCGTCGATTCGGAAGCCGATCAAGCCCATGGCCAGGTACGTACTTCCCTCACCCGTCACCGACGCCTCGTGGGAAGCGAGATCCGAGACATTCGAGGAGGTATCTCGGTCGGCGATGCCGGTGGGACCGAGAGT	5	NO HIT
CL4375Contig1	905	CL4375Cntig1_905_BC	1	18.986	GGATGATGTGATCTAAGAATTTCTG	GTCCGCAAATGGGGCTTCGCAGCTGGCCTGAACTTGACATCGGATGACCAATTCTTCTCTCATCCAACTCTTAAGAGCTACTACAAGGCTCATGTTAAGAATGTGCTTAATAGAGTCAATACGTTCACAAACATAACTTACAAGGATGACCCTACAATCCTTGCGTGGGAACTGATGAACGAGCCACGATGCACCTTGGATCCATCTGGCGATACCTTGCAGGCATGGATAGAAGAAATGGCAGTGTTTGTGAAG	5	ref|XP_002528703.1| hydrolase; hydrolyzing O-glycosyl compounds; putative [Ricinus communis] gb|EEF33692.1| hydrolase; hydrolyzing O-glycosyl compounds; putative [Ricinus communis]	0.79	e-137	hydrolyzing o-glycosyl	20	0.81	4	C:endomembrane system; P:carbohydrate metabolic process; F:hydrolase activity, hydrolyzing O-glycosyl compounds; F:cation binding	EC:3.2.1.0
CL1515Contig1	859	CL1515Cntig1_859_F2	1	19.25	TGGGAGATCTTATGCAGCTGATTTC	CCGGGTCGACCCACGCGTCGGAAAGCGAGAGCGCGGAGATGTCGGCGGCGAGCACCGCCGCGCTCCGGCGAGACGAGGAGCTGAAGCTCTTCGACGACGCGAGCCTCGGCGTCAAGGGCCTCGCCGACTCCGGCGTCTCCCGGATCCCGTCCTTCTTCGTCCACGCCCCCCGGGAGGCCACGGCCGACACCGCCGACCTCGCGATCCCGACCGTCGACCTCGGGGGCAACGTCGGCGGTAGCGGCGGCGGCGGCG	5	emb|CAN66006.1| hypothetical protein [Vitis vinifera]	0.48	4e-90	desacetoxyvindoline 4-	20	0.6345	4	F:flavonol synthase activity; P:oxidation reduction; F:oxidoreductase activity; F:desacetoxyvindoline 4-hydroxylase activity
CL6793Contig1	338	CL6793Cntig1_338_BC	1	19.389	CTGGTGTTCTCCAAAAGATTTTAGT	TCCCGGGTCGACCACGCGTCCGGGCTCAGGAAATTATCGAGGAACTGCTTAAACCCGTGGATGAGTCACAGGACTATATTAAGAGGCAACAATTGCGTGAGCTAGCGATGCTAAATTCAAACTTCAGAGAAGACAGTCCTGGGCCGAGTGGTAGCATCTCTCCTTTCAATTCCAGTGGCATGAAACGTGCAAAAACAGGACGCTGAGAATCCATAGAAGATCGTTTCCTGATGGTTTCTACCTGCTTACAAGATT	5	gb|ACU24211.1| unknown [Glycine max]	0.93	5e-25	nucleic acid binding	13	0.966154	1	F:RNA binding
CL6386Contig1	256	CL6386Cntig1_256_F2	1	19.592	ACCGTACTACTATGGCAAAGAAAAA	CGTCCGGGTTTTCACCAGAAACACCGCTTTGATGGACAAGGAACCAGTTCAAGCGCATGGGCATTATTGGTATGAATCGTTCGAGTTCCCAGTGACAAATCAATTATTAGGAGGCTCAACTGTTCGTTTGGTGTGCTCAACGATTCAGGCACGAGCAGCAGCAGCTTTTGGCCTGTGTTTACTCTTGTTGTGTGTTGATGGTGGCGGCCCATAATGCCCGCCCATGTATATAGGCTGCAGGGTTTCATTGTCGGT	5	NO HIT
GR-PU-000&&MG-018&&H08	276	GR_SGTON2795_276_F2	1	20.239	GAGTTATTTCTTGTTTCGACTCTGA	ACGCGTCCGATACGAGGAGAGGAAGGCGAAGCTGGTCGAACGACTTAATGCCCTCAATTCAGCTGGTGGAGCGGACGACGAGGACGAAGACGACGAGTGAATGGGTTCCATAATGGACCTGAAGCTTTGAGAGATCTATTTTTGCCCCCCCTAGTTAATCAGGCCTTTTAGGATTTTGCTCCCTGTTCTCCTTTTAGTTTTACCGTTACCATTTGCAGGTTGGAATGTTTCCGAAGCATATACCGTCTCTTATTG	5	NO HIT
CL478Contig1	1430	CL478Cntig1_1430_BC	1	20.277	CGTGCTTTGGACCATATAATTGTTT	CGGTCCGGATTCCCGGGTCGACCCACGCGTCCGGAAGGTTTCACCTACATTAAGGATAGTTTTGAGACTGGTACCTTACATTTGATTGGTCTCCTGAGTGACGGCGGAGTCCATTCTAGGCTTGATCAAGTGCAGTTGCTGGTAAAAGGATCTGCTGAGCGTGGTGCCAAAAGAATCCGTGTCCATATTCTTACAGATGGACGTGATGTTTTGGATGGTTCAAGCGTGGGCTTTGTAGAAACTCTTGAAAATGAC	5	sp|Q42908.1|PMGI_MESCR RecName: Full=2;3-bisphosphoglycerate-independent phosphoglycerate mutase; Short=BPG-independent PGAM; Short=Phosphoglyceromutase; AltName: Full=PGAM-I gb|AAA86979.1| phosphoglyceromutase	0.91	0.0	-bisphosphoglycerate-independent phosphoglycerate mutase	20	0.935	7	F:manganese ion binding; P:response to cadmium ion; P:response to stress; F:phosphoglycerate mutase activity; P:glycolysis; C:cytosol; C:apoplast	EC:5.4.2.1
CL8441Contig1	230	CL8441Cntig1_230_F2	1	20.568	ACATCTGAGTGACATCGGATATTGA	TGCGGTACGGTCCGGATTCCCGGGTCGACCCACGCGTCCGGTACTGGTGGAGATGGCTGAACACCGAAAGGAATTAGAGAAGAAAACAAAGCCCATTCTTGATACTCTGAGAAGCTACCAAGACTTGCCTCCAGACAAGGCTTTAGCTGCTCTAGCAATCGAGGACAAGAAAAGGCAGTATGCTGCAGCTGAGAAATATCTTGAAGACGTGTTGCATTCAGCTCTTTCAACATCTGAGTGACATCGGATATTGAT	5	ref|XP_002285380.1| PREDICTED: hypothetical protein [Vitis vinifera]	0.76	1e-24	coiled-coil domain-containing	14	0.794286	2	F:molecular_function; P:biological_process
CL2164Contig1	724	CL2164Cntig1_724_F2	1	20.689	GCTAGAGTTTTTGAACATCTCATCT	CGGTCCGGATTCCCGGGTCGACCCACGCGTCCGCGGAACGAGAGAGAGAGAGAAGCAAAATCGCTGCCCCAGCACGCGGCGGCGAAGAAGACGAAGTTAGGGTTTTTCTCTTCCCGGAGAATCCGCCAACCGCCATGGTTCTTCTGCAGCCGGACCCGTTCTTGAATGAGCTCACTAGCATGTACGAGAGAAGCACGGAGCAGGGTTCTGTCTGGGTTACTCTCAAACGATCTTCCTTGAAGTCTAAGGTTCAAA	5	gb|ACU15930.1| unknown [Glycine max]	0.92	4e-40	signal recognition particle 14 kda protein	16	0.89875	6	C:signal recognition particle, endoplasmic reticulum targeting; F:endoplasmic reticulum signal peptide binding; P:negative regulation of translational elongation; F:7S RNA binding; F:protein binding; P:SRP-dependent cotranslational protein targeting to me	EC:3.6.5.4
GR-SE-001&&RS-006&&C12	601	GR_SGTON5569_601_F2	1	20.784	GCTTCTTTGTAGTTCAGTTCAGATT	CTACTCTCCCCCGGACGACCGTGCGCCGCCGCCGGGGCAAGTTCCGCCGCCGCAGCGCCGCTTGCTACGTGCTGCAAGAAGCGAGGACCGAGAGGCTCTCCTCCCCGTTTCACGGCCGTGCGAGGCGTTTTCCCTTTCGCAGCCGGCGATGGCGATGGTTCTGCGGCGAGTCCTTCTCAACGGGAGGGCAATTTCGTCGACCGGTGCCTCGCCGATTGCGCAATCGGATTCGTTCGCTCCTGCATTTTCCAGATT	5	ref|XP_002318944.1| predicted protein [Populus trichocarpa] gb|ABK93627.1| unknown [Populus trichocarpa] gb|EEE94867.1| predicted protein [Populus trichocarpa]	0.67	1e-35	predicted protein [Populus trichocarpa]	20	0.7975	1	C:mitochondrion
SP-FX-002&&CN-037&&H01	330	SP_SGTON10760_330_F2	1	21.325	GTGCGACTGTTGACTTTACTATTTA	CCCGGGTCGACCCCTCGTCCGGCTTGGTAGTACCTCCTCCATCATCAAGGTTTGGTGAGCTGAGAAATCGGAATTCACTTGAACATAAGCTGCTTGCGGACACACGATGATTGCAATTTGTGCTGCTGACCAGTTCATTCTGGTGCATTTACTGACAGATTTATCTGTTAGCATCACGGTATATTTATTCTGTTCAGATTTGTTAATGAGAAAGTGCCTGGGGATAGTTCTTCCCTCATCCAAACTGCAGCTGTC	5	NO HIT
CL2954Contig1	579	CL2954Cntig1_579_F2	1	23.429	GTCTGAATCTCACGTCACTAAAGCA	CGGTCCGGATTCCCGGGTCGACCCACGCGTCCGCTTGTTGTGGAACAGAGGGGCCCGTATTATGAGATCATTGGCAAAAGGAGAGGATTGGAACATTTTCTTTAAGACCGCTGTCGCTATGTATTTCCTGAGGCTCATTGTATCATATTACCTGACTTACGCAGTTGGTGCAGCTCTCATCTGTTCGTTTACTTGCTTCTTCATCTACGAACAATACGAATCGGAGATTGACACACTTGAAAGGGTTCTGATAAG	5	NO HIT
CL2987Contig1	844	CL2987Cntig1_844_F2	1	23.818	AGACATTCACATCAGTACTGGACTC	CAATCTCATCAATTCACGAAAACCAGAACGCGCAAGGCGAACGGCACAGGCGCGATCGGGCCAAGCGAGCGTCCCCCCCGGGAATTCAGAACCCAGCCGCCGCGCCCCGCCGCCGGCAGCCGCCGTCTCCGGCGCCCCTCTCCGGCACCTCCGACGCCGCCCGCGTCCGGAGCACCCTCGACCCTTCGATTCGGAGGCTGGTTCGCTGAGGCTCGAGGCGACGCGAATTGTTATCGATAGCTATGCAGAGTCAAC	5	gb|ACU20909.1| unknown [Glycine max]	0.77	5e-63	zinc finger protein	20	0.773	11	P:response to hypoxia; P:regulation of ethylene mediated signaling pathway; P:systemic acquired resistance, salicylic acid mediated signaling pathway; P:regulation of 1-aminocyclopropane-1-carboxylate metabolic process; P:plant-type hypersensitive respons
UR-XY-001&&BA-059&&E01	226	UR_SGTON11969_226_F2	1	24.666	GAAGCCTTGATTCTTATCAGTATGT	GTCCGGAATTCCCGGGTCGACCCACGCGCTCCGGGCAAGTTGCTGGACCACAAAAGTTTTCTATGAGGAGGAGCTTATTGAAGCGATCCAGACGGCGACAGGGCCCAAGAAAGATAGCTTGTGCTTCATAGAGGTGATAGTTCACAAGGACGACACCAGCAAAGAGCTTCTGGAGTGGGGCTCCCGGGTCTCAGCCGCCAATAGTCGCCCTCCTAATCCTCAGTAGAAGCCTTGATTCTTATCAGTATGTTGCTT	5	gb|ABZ79223.1| pyruvate decarboxylase [Prunus armeniaca]	0.81	1e-27	pyruvate decarboxylase	20	0.833	6	C:membrane; F:thiamin pyrophosphate binding; C:plastid; F:magnesium ion binding; F:transferase activity; F:pyruvate decarboxylase activity	EC:4.1.1.1
CL4830Contig1	524	CL4830Cntig1_524_F2	1	25.385	ATTATGTGACTGGTCATCTCTCTTC	CCACGCGTCCGTCGCCCCCGACACCCCCTGTTCATCGTGCGCGATCTGTACGGCGATCGACGGCGGCAGCGACGACGACCGGGGCGTGAACGGCGACCGGCGATTAGGTCTGGGCGCGGCCAAGGCGACGTAGGCGGAGAGAGAGCCCTAACCGCAGTTATAGACGACTGGATCTCTGTAGCGTTCCGGACTCCAGCGCAGCAAGAATGGACGCCAAGTATTCCGGAGAGACGTTGAAGCATTTGGAGAAGCAAA	5	ref|XP_002525262.1| conserved hypothetical protein [Ricinus communis] gb|EEF37090.1| conserved hypothetical protein [Ricinus communis]	0.65	2e-23	conserved hypothetical protein [Ricinus communis]	1	0.73	0
SP-FX-002&&RS-003&&G02	307	SP_SGTON11108_307_F2	1	27.553	GCCTTACATATGTCTGGTTTAGATT	CAGTTCAGTCAGTTCCTAATGCACAGATTGCTCATCAAGGTTCTTTCTCTCACGGCACCAACTATTCGCATTCTCCAGTTCACCATCCTGCGCTTCCAATGCATGGCTCAGAATGACATGTTCCAGCCCTTGTTGCATGAGATGAAGAAATCATCACACTTGTTCCAGGCGTTTGACTCATCTCAGCATCAAGATATTCATAAGATGTGCTGCTGACATTTTAGGGTGGTCTCTGCCAATTGTGTTCATTTGGAG	5	NO HIT
CL7442Contig1	522	CL7442Cntig1_522_BC	1	29.888	GCTGTGCATCTCATTAACTGTCTTT	CCACGCGTCCTGCTCCCCCTGCGACGAGCGACGAGCGACGAGCGTCTCCTCCTGCGAGCAGAGAAGTCCATCGTCTTCTCCGGCGCCGACAACGGCCTCTGTCTCGACAGCCGCTGCTCCTTCACCAGATGTTGGAGTGGCTGGCTCCTCTTGCTCATAACACGATTAAGTGGCAGTCTGAGCGAAACATTGAGAAGCAGCATGAGGTCTCGGGAACAAATGTACATCTAGTTCAGACACTCTTCTTTGCCAATC	5	ref|XP_002311044.1| predicted protein [Populus trichocarpa] gb|EEE88411.1| predicted protein [Populus trichocarpa]	0.61	8e-21	predicted protein [Populus trichocarpa]	1	0.76	0
UR-XY-001&&BA-073&&E03	448	UR_SGTON12096_448_F2	1	31.23	TCTTTTTTATGCAGTTGGGGAGTTT	CCACGCGTCCGCCCACGCGTCCGGCGGAAGGGAAAAGGGAAAGGAAAATGGGCCTGGGCTAGAGAGAAAAGATGGAGAGAGAGGTCGCGAGAAGAAACGGAGGGGAGAAAAACGGAGTCGATTAACGGAGGTGTCGGGTCATTGCATGATTTTGTGAACTGCCAATATTAACTACGTCCTCCCCGGCATACGTCAAGATGCAGATCTTCGTGGAGACCGTGAAAGCCGAGACCATCACCCTCGAGGTCGAGAGCT	5	ref|NP_001054720.1| Os05g0160200 [Oryza sativa (japonica cultivar-group)]	0.75	3e-23	polyubiquitin containing 7 ubiquitin monomers	20	0.8275	6	C:ribosome; F:antioxidant activity; F:structural constituent of ribosome; F:superoxide dismutase activity; F:nickel ion binding; P:translation	EC:1.15.1.1; EC:3.6.5.3
CL1Contig123	689	CL1Cntig123_689_F2	1	31.328	CAGAAGGCTTTGGCTACTATATATT	CGTCCGCCCACGCGTCCGAATCGGTGCTTTCTAGGGTTTCGAATCGCCTCCAAAACCTTCAACCAGTGCGCAAACCGACAGCAGGTCGAGACCAGCGAGGGAGCAGGAAAATCCGACGCCATGGGAGGCAAATGCCCGCACAGGAAGGTCAAGAAGAGACGCCTCTCCCACAAGACCGCCCGCCGCACCAAGTTCCTCGTCAAAGGCGACGACGCGGTGTACGAGGCCCTGAAGAAGCCGGAAGAGGAGCGGCGG	5	ref|XP_002270931.1| PREDICTED: hypothetical protein [Vitis vinifera]	0.87	9e-57	cosii_at2g36930	20	0.857	3	F:zinc ion binding; F:nucleic acid binding; C:intracellular
CL760Contig1	840	CL760Cntig1_840_F2	1	31.328	TCCATGTAAACTTTCCCTTTTGACG	AGTACGGTCTGGATTCCGGGTCGACCTCGCGTCCGCGGACGCGTGGGCCGAGAGAGCCTCCAAGCAAAGCAGCGATCTTTCCGTCTCGATCGGAGCTCTCGGCCGGCGTCCAATCGGCGAATCGTTGGCGGAAGCAGGAAGGAGGAAAGCGACGATGAAATTCGGCTTCGTAATCGGCGTCTTCGGGGTCCTGATCCTGTCCCACGCCGCCTATTCCACCGTCCAGTACAAGGGCTTGTTGAAGATCATGGAGGA	5	ref|XP_002519507.1| conserved hypothetical protein [Ricinus communis] gb|EEF42921.1| conserved hypothetical protein [Ricinus communis]	0.8	8e-45	protein	19	0.827895	2	C:endomembrane system; C:cytoplasmic membrane-bounded vesicle
Microsatellite		embra983	1	34.37
CL7486Contig1	61	CL7486Cntig1_61_F2	1	35.997	CTCTGCAATCAGGATGTTCTTTTAT	CCACGCGTCCGTACTTCTGTATGTCCATATTGGGGCTCAAAAACTCGTCCTCGGAACTCTCTCTGCAATCAGGATGTTCTTTTATTATTAGTTGTGGCTTTTCATGACTCCATTCTGGAACGAACTATGGGTCTTAACGATCTGTAACGGCTTAAAACGTTTGAAGTTGAAATACTCGTGTCCTTCAGTTAAAAAAAAAAAAAAAAAAAAAAAAAAAAAAAAAAAAAAAAAAAAAAAAAAAAAAAAAAAAAAAAA	5	NO HIT
GR-TS-002&&CN-011&&H10	203	GR_SGTON6682_203_BC	1	36.791	GTGATTTACCCAGTCTTGTAATACT	CGGTCCGGATTCCCGGGTCGACCCACGCGTCCGGGTCTTGGCTGTTTCGAGTGGTCTGCTGGTGGTGCTACTGTGAGAGAACATTTTCATGTCGGGATGATTAAATCACTTTATGTCCAAAGGCCTTTTCGGATTGTTTAATTTATTTTCATTTGAAATACCATTTTTTCGACACATATGTTGTTCACATTGTGCATGAGATGTGATTTACCCAGTCTTGTAATACTAAAAAAAAGATATACATTTCATACTGTT	5	NO HIT
UR-XY-001&&BA-048&&H08	438	UR_SGTON11867_438_F2	1	37.93	GGCCCTTAATGACATAATCACTTTT	CCACGCGTCGGGAGTGGGAATCGAGCGCTTCGACTTCTCCGACGAGCGTCTCGACCGAGGGGCCTGGAGTTCGGCAGCAGAGCCGGAGACCAGCGCAGCCGGCCACGACGGCGCATGCAAGGGCGACGAGACAGCGGCCGATAGAATCAGACGGCTGTCGGCGAGCTCGGTGGGGCCCAGGTCGATGTGGgacggcgacggcgacggcgaccgcgacggcgacgaGGGGGATTGGATCGACGTCAGGGGGTGCGT	4	NO HIT
CL4884Contig1	1051	CL4884Cntig1_1051_BC	1	39.941	ATTCCTCGTGTATCATTAGATGGTA	CGTCCGCCATCTCAAAGAGTTAATAGCTATGAAGAGTACCAACTGTCACCCCCTTTCTCTCCATCTCCTTCCCCTTCTCCGCCAGCATACTTTTCCAGCGGTAGTGTTGGCAGAAATCGTGGACGGTCAGAAACTGCTCCTATGACCATTCCACATCCAACAGCAAGTGGAAATGCAAGATACTTATCTCCAAACTTTTCTGATCCAAATAGACATTCTCTTCCCCCTCTATCACCTAGGCACACAAGGCTTGAC	5	ref|XP_002515663.1| conserved hypothetical protein [Ricinus communis] gb|EEF46715.1| conserved hypothetical protein [Ricinus communis]	0.56	7e-80	protein	17	0.61	3	F:molecular_function; C:chloroplast; P:biological_process
CL1917Contig1	528	CL1917Cntig1_528_BC	1	41.984	GTCTTGAGTCTTTTTTGAAGAAGGA	TCCCGGGTCGACCCCGCGTCCGAGGGGTCATGTGACCCAAAACACCACTACCCAGTGTTTCCCTGCCTTTAGTGCAGGTACCGATCTAAATGATGTTGTGGCCAGATCTACCATCTTGAAAGACTGCAGCTTAAAGTTAGATGCCATCTCTGCTGGAGACAAGGTGGAATGTGTCAGTCCTGAGAATTCTAAATTGGGCCATAACTCAAATGATGTTGTGGCCAGATTTACTATCCTCAAGGATCGAGACTTAAA	5	NO HIT
CL6844Contig1	317	CL6844Cntig1_317_BC	1	44.579	GATATTCACGGTTCCTTGGATTCGA	CATAATTGGAGCGATGAAGATTGCGCAAAGCTCCTTAAAAACTGCTACGATGCGCTTCCGGTAAATGGTAGTGGTGATCTGTTGCAGAACACATACTCCCCGTGTACCCCGACCCAAGCCTAGCAACCAAGGGAGTGAGCCACATGGACTGCCTCATGTTGGCCTACTGCCCTGGCGGGAAAGAGAGGACGGAGAAGGAGTTCGAGGCTTTGGCCAAAGGGACGGGGTTTCAGGGCTTCCGAGTCACGTGTCGCG	5	ref|XP_002525818.1| o-methyltransferase; putative [Ricinus communis] gb|EEF36570.1| o-methyltransferase; putative [Ricinus communis]	0.8	4e-32	caffeic acid o-methyltransferase	20	0.8515	4	F:caffeate O-methyltransferase activity; P:lignin biosynthetic process; F:protein dimerization activity; F:(iso)eugenol O-methyltransferase activity	EC:2.1.1.68; EC:2.1.1.146
Microsatellite		embra2000	1	44.926
CL547Contig1	624	CL547Cntig1_624_F2	1	47.029	ATAGCAGTCAGTTTGTCGTTGGTGA	CCACGCGTCCGCGACAGGTTGCGACGAGACCGAGGTGCGGGAGAGAGAGAGAGAGCGAATTCCGATCCGTCTTCCGGAGACCCTTTCTCTTTTCCAGCTGATAATGGCATCGGACCGAAAGCTCTTTAATTTCGAGGAGGTCGAGAAGCACGACAAAACCAAGGATTGTTGGCTTATTATTTCGGGGAAGGTGTATGATGTAACTTCATTTATGGATGATCATCCTGGAGGAGATGAAGTTTTGCTATCAGCAAC	10	gb|ACU13805.1| unknown [Glycine max]	0.85	2e-60	cytochrome b5	20	0.8575	11	P:transport; P:electron transport chain; C:internal side of plasma membrane; C:integral to membrane; F:nitrate reductase (NADH) activity; C:cytoplasmic membrane-bounded vesicle; C:microsome; C:chloroplast thylakoid membrane; F:heme binding; C:vacuole; C:e	EC:1.7.1.1
GR-PU-003&&MG-018&&G04	68	GR_SGTON3599_68_BC	1	47.766	CCACTACCACCAAGGAAAAAGAAAG	GTCCGACGAATTTGCCACACGGCGTCTTAGTAACTTCATGATTTAGCTTCGATTGGCTATATATCTTCCACTACCACCAAGGAAAAAGAAAGAGTCCGAACTTTTTGCTTCTTGCCTTCAGGAAGAAGGTTCAACCGCTAGCAGAGTAGTTTTGCACGGTCAATGGCTTCAGCTCTGTTTCTCAACTTTATCCACCCTTCATCCTCAGTTTCCTCCAAGACCCACTTCTCAATTCCTGTCAGCAAGGATCTTCCA	5	NO HIT
CL7736Contig1	625	CL7736Cntig1_625_F2	1	48.402	GATTCCACGGGATTTAATTCTTTTG	CCCGGGTCGACCCACGCGTCCGTTGGAATCCTCGCGTTGCGAGCCCTCCTAAGAATACAATCGGATCCTTTGCCCGAGACCCAAATCGCGTTTCCCCTTCTTCTTCTTCTTCCTAGTCTTCTTTTTCGGCTCTGAAGATTCTCTCGAAGCCTCGCCGGCGCTGTTCCGCCCTTAGGATTTTCTTGATCTTGGGGGCGCCGCCCCGATTCAAGGCGCGAGCTTTCTCTCCGGGAAGCTCGCCGAAGCCCTAGATCA	5	gb|ABK23457.1| unknown [Picea sitchensis]	0.79	5e-26	serine-type endopeptidase inhibitor	17	0.735294	3	C:anchored to membrane; C:cytoplasmic membrane-bounded vesicle; C:plasma membrane
Microsatellite		embra180	1	49.837
UR-XY-001&&BA-046&&F11	307	UR_SGTON11845_307_F2	1	52.568	CCAGATTTTGACCTTTGTGTAGAAT	CCACGCGTCGCGATTCGCATCATGCAGGCGGCCGCGGATTAGGGGATATCGTTCGAGCAGCTCCGCGACCTCGATTCGGAATCGTCCGACTTTTGCGTGTTTGGCTCGGATGGGACGTTCTCGCGCGGCTTCTCGCCCGGCCGATGAAGATCCGAATCAAAGATCCAAGAAGAAAAAGATTGCCTCTGGTCCAGAAAATTTAGACTCTGCATCTGCAGCTATTGGTCAGGGAAATGAAGAGAAAGGGGCTTCCTA	5	ref|XP_002263104.1| PREDICTED: hypothetical protein [Vitis vinifera]	0.66		PREDICTED: hypothetical protein [Vitis vinifera]	2	0.74	0
CL296Contig1	673	CL296Cntig1_673_F2	1	52.995	CTGGAGTTATGCATCATATTTCGTA	CCCGGGTCGACCCACGCGTCCGGATTCCCCAAAATCCTCTCAATTCACTCGCAGCTCGCAATCTTCTCTCGAAAAGTGCTTGAGGGGAATCCGCCGACATGCCGAAGAACAAGGGTAAGGGAGGTAAGAATCGGAAGAGGGGAAAGAACGAGGCCGACGACGAGAAGCGGGAGCTGGTGTTCAAGGAGGACGGGCAGGAGTACGCCCAGGTGCTCCGCATGCTCGGCAACGGCAGGTGCGAGGCCATGTGCATCG	5	ref|XP_002279938.1| PREDICTED: hypothetical protein [Vitis vinifera] ref|XP_002285844.1| PREDICTED: hypothetical protein [Vitis vinifera] emb|CAN73005.1| hypothetical protein [Vitis vinifera] emb|CAN70425.1| hypothetical protein [Vitis vinifera] emb|CAO39	1	2e-53	protein	20	0.9825	3	F:RNA binding; P:translational initiation; F:translation initiation factor activity
Microsatellite		embra070	1	54.504
CL7537Contig1	765	CL7537Cntig1_765_BC	1	56.467	TTTAACTCTTGGCATTTGCAACCTC	CCACGCGTCCGCGGACGCGTGGGGCAGCAAGGGTGATATTGCGGGAGAAGTTGAGAATTGGGGATATAGGAGGTCTTGCTTGCAGTTACTTTGGTGTGCTTTTTATCTTCCAGCAGATGCTTATCACACAAGGGGGGTTAAATAAAGCGGGCAAAGTACAAGCTTATGCTAAGGGAAGTCACCGGGGATTGGCAGTGCTAGGTGGCTTATTTTCAGCAATAACTGGTGGAATCAGCTATTGTCTTATTCGAGCAG	5	ref|XP_002320480.1| predicted protein [Populus trichocarpa] gb|EEE98795.1| predicted protein [Populus trichocarpa]	0.59	2e-58	integral membrane family protein	8	0.6475	2	C:integral to membrane; C:membrane
SP-FX-001&&RS-001&&C02	609	SP_SGTON10371_609_BC	1	58.867	GATTGTCCTGAAGATTCAACATCAT	AGCTGTTGTTTTTCGTTGTAAGCTTGTACTTCAGGAAATAAGTTTCTTGACAGTTGTGTTTGACGATCTTCACTCGTGACATTTTGAATAGGAATACTCAGCCGCAGTTTCAGTTCATTTTGCTGAATAGGCAAAGCGCAGGCTTGCCGCCTCGTTTTTCCAGGGTTTCAGATACTATGCTATTCCTTACTAGCAAATGAGCTTGGCATTTCTAGTCATCTGTTCATGCTTCATACATGTTTTACGGTATATGGT	5	NO HIT
Microsatellite		embra632	1	62.544
CL1414Contig1	899	CL1414Cntig1_899_F2	1	63.227	GTAAAAGGTCAATTGGCTACGTTTT	TTCCCGGGTCGACCCACGCGTCCGCAACCTCCGGCACTTCCACACTGTCCCGTCTTCCTTCTTCCTCTTCCTCGCCGCCTTCCATCTTCAGGTCCCCACCGGAATCTCCATCTCCATCTCTCTCTCTCTCTCTCTCTCTCTCTCTCTCTATCTTCAGCTCATTGCACACCGCTCTCATCTAACTTTCTCGCATCCCTCGTTCCGCTGCCGGCCGCGCGCGCTCCCTCCCTCCCCCATATAAACTCGCGCTTCCTC	5	ref|XP_002272256.1| PREDICTED: hypothetical protein [Vitis vinifera]	0.69	1e-53	thioredoxin m	20	0.837	11	F:enzyme activator activity; P:response to oxidative stress; F:electron carrier activity; P:cell redox homeostasis; P:glycerol ether metabolic process; P:transport; C:chloroplast stroma; P:positive regulation of catalytic activity; F:protein disulfide oxi
Microsatellite		embra012	1	65.8
CL4661Contig1	1201	CL4661Cntig1_1201_BC	1	66.56	CCTCTATACTTTAGCATCAGATATG	CGGTCCGGATTCCCGGGTCGACCCACGCGTCCGCAGAAATGGATGGTTTTGAAGGAAATACGGGTATCATTGTTGTTGCAGCAACTAACCGTGCAGACATTCTGGACTCTGCTTTGCTTAGGCCAGGAAGATTTGACAGACAGGTAACTGTTGATGTTCCTGATATCCGGGGTAGAACAGAAATTTTGAAGGTGCATGGCAGCAATAAGAAGTTTGATGCAGATGTATCCCTAGATGTTATAGCTATGAGAACTC	5	ref|XP_002332995.1| predicted protein [Populus trichocarpa] gb|EEE72861.1| predicted protein [Populus trichocarpa]	0.91	e-155	filamentation temperature-sensitive h 2b	20	0.9205	11	F:zinc ion binding; C:integral to membrane; C:chloroplast envelope; P:PSII associated light-harvesting complex II catabolic process; F:ATP-dependent peptidase activity; P:cell division; F:metalloendopeptidase activity; P:proteolysis; F:ATP binding; F:micr	EC:3.4.24.0; EC:3.6.4.3
CL6038Contig1	271	CL6038Cntig1_271_F2	1	67.083	TGCCATCGAATGGGGAAATGCAATT	CGGGTCGACCCACGCGTCCGGCAGTGCGCCACATCTGTTGGCCATGGTAAATAATGGCTTGAAAGCTAACTCCTGTATAGGTACATAACTGTACAAAATTGGGACAGAAAGGGACATGGTAACATAACTGTATGTATGACGTGACCCAGAGTTTCAGGTGCTGGTTGAAGCTTGTAACTATGTACGAGGGGACCTTGTTAGATGTGAAGTGGAGAGCGGCATAATCACTATTCAAAGGCATAGTGAAGCATGCTG	10	NO HIT
GL-XY-001&&AF-007&&D06	262	GL_SGTON49_262_BC	1	67.895	GTTATTTTGGTTGGCCTATTCTGTA	CCCACGCGTCCGCAATAACCGCAGCTGCTGCTTCTACGGAAGAAAATGTCCTGCAAGAAGCAGCAACTGCAGCTGCTGCTCCTACAGAAGAAAATGTCTCGGAAGCAGCTACAACTGGTGATCCAATGGAGGAATGAACTTATCAGGAGTTCTTTGCTTTGCAACATTTTGATAATATATAGGTAGCTTCCATGGTGGCTTATATTTTCAGCCTCTTAACAATGAACAGGTTCTTGATTTGGGTCAACATTACCC	5	NO HIT
CL3339Contig1	1350	CL3339Cntig1_1350_BC	1	70.254	GAAAGCTGTTTTCCTTGTTTTGCCC	AAAAGAAAATCATTTGATAATCACCCAACAGCTAGAGAGAGAAAGAGGAGAGAGAGAGAAAGCGACATTGTTGACGAGCTCGCAACCGCACGCAGAATCGAAGAAGAAGAAGAAGAAGAGGGAAGCATCGGACGTGATCGGATTACGTTCCATTTCTGGGAGACGAAGATAAACCGTGCCGCCCGTCTTGCGAAATCCCCACCTCCTCTTTTTCCTTTTTTATTTTATTTTATTTTATTATCTCCTTCTTTCCCC	10	ref|XP_002319158.1| predicted protein [Populus trichocarpa] gb|EEE95081.1| predicted protein [Populus trichocarpa]	0.52	7e-68	adenosine 5 -phosphosulfate reductase expressed	20	0.589	2	P:cell redox homeostasis; C:cytoplasmic membrane-bounded vesicle
Microsatellite		embra934	1	70.921
CL1242Contig1	1575	CL1242Cntig1_1575_BC	1	71.728	TGGATTTTCCTTTTGGGCATATGTG	GGTCCGGATTCCCGGGTCGACCCACGCGTCCGTCTTCTTCTTCTTCCTCTCCTTCCTCTGCAGAAACTGCGGCGCAGCAGCTCATCTAGAGAGAGAAAGCGAGCGAGAGAGAGAGAGAGAGAGAGGGACAGGATGAGGGAGGTGATAAGCATACACATCGGGCAGGCGGGGATTCAGGTCGGCAACTCCTGCTGGGAGCTCTACTGCCTGGAGCACGAGATTCATCCCGACGGCACGATGCCCAGTGACACCTCG	10	gb|ABO47735.1| alpha-tubulin [Gossypium hirsutum]	0.91	0.0	alpha-tubulin	20	0.9375	11	F:structural constituent of cytoskeleton; P:microtubule-based movement; F:GTP binding; C:tubulin complex; P:response to cadmium ion; C:plasma membrane; C:cell wall; P:protein polymerization; C:cytosol; F:GTPase activity; C:microtubule	EC:3.6.5.1; EC:3.6.5.2; EC:3.6.5.3; EC:3.6.5.4
CL1409Contig1	517	CL1409Cntig1_517_F2	1	73.692	GCTGTAAGATGTACCTCTTGCTTAG	CACGCGTCCGCGCCGAGTCAAGTGGAGCAACTCTTCTTGATACAACAATTCCAGCGAATTACTCCAGCTCACTTCTCGCCTCAGCAATCACGTGGACAAATTCAGATGATGATAAAAGTTATATAAAGATTAAGATCGTGAACTTCGGTAGCAGTCCAGTTAATCTAACAATTTCCATTAGCGGACTGGATCAAAATTCGATACAAAAGTCTGGATCCTCAAAGACGGTATTGACATCTGCTAACTTGAAGGATG	5	ref|XP_002523672.1| Alpha-N-arabinofuranosidase 1 precursor; putative [Ricinus communis] gb|EEF38707.1| Alpha-N-arabinofuranosidase 1 precursor; putative [Ricinus communis]	0.64	2e-42	alpha-l-arabinofuranosidase	20	0.756	6	C:plant-type cell wall; C:vacuole; F:alpha-N-arabinofuranosidase activity; P:L-arabinose metabolic process; C:apoplast; P:xylan catabolic process	EC:3.2.1.55
GL-XY-001&&AF-069&&G12_G12_14	134	GL_SGTON413_134_BC	1	73.836	TTGATTTTGGCTTTATGGGCTTCAA	TCCGGAATTCCCGGTCCGACCCACGCGTCCGCCCACGCGTCCGATACCTTTTCTGATTGCAACTTTTGGCTGAGGATGTTTGGGTTCTGCAACAGTGGATTCTGCTATCGAACAGAGGGGAGACAAGTGTAAATTGATTTTGGCTTTATGGGCTTCAATTCAGAGTTTGGCAAACGATTGCCAGGATGCAGAGTCGTGATGGAGATGTTTGCAAATTTTAGTTCTCAGGAGCGCCTGCTCTCTTGTTTAAGGTCT	5	NO HIT
CL2341Contig1	1001	CL2341Cntig1_1001_F2	1	74.322	CTCATCTTGTGGGACTAGTAATACT	CGGTCCGGATTCCCGGGTCGACCCACTCGTCCGACTTTCTCTTCCAACATAGCGCCAAAAATCTCTAGAGAGCGAATCTAGAGAGAGAAACCCGATGGCCAGCTCCTCGTCGTCGGATGACTTCTCCGTCGTGGTGCTGGCCTCCGACCTCGGGATCGACGCCCGTCCGTTCCTGCTGAAGGAGCCGGCGGGCTCGCCACCGGAGGTCGCGGAGGGAGACGACGGTGGCGGCGGCGACGACGACTGGCACGATTG	5	ref|XP_002531499.1| conserved hypothetical protein [Ricinus communis] gb|EEF30886.1| conserved hypothetical protein [Ricinus communis]	0.73	e-105	cellular retinaldehyde-binding triple c-terminal	20	0.8095	2	F:molecular_function; P:biological_process
CL70Contig1	745	CL70Cntig1_745_F2	1	74.524	CACGTCAAATTCCGGAAAACAGTAC	TTCCCGGGTCGACCCACGCGTCCGCTTGAAAAGAAAGGGAGAATTTTTACAGAGGAGAATCCAAACTCTTGCGGTGCGGGGAGGAGAAAGATCGCTTTTTTACCAGAATCCCGATGAAGCTCAACAGGTTCTGCGTCGCCTTGGCGCTTGTGGCGGCGGTCCTGTGCGCGTCGACCGAGGTGGGTCTGTGCGGAGAAGGCCAGATCATAAGGATGAAGCCCGGCGGGGTCCACAACTGCAAGGGTAGCCAGAACA	10	ref|XP_002322604.1| predicted protein [Populus trichocarpa] gb|ABK94227.1| unknown [Populus trichocarpa] gb|EEF04365.1| predicted protein [Populus trichocarpa]	0.71	5e-44	cysteine inhibitor 1	20	0.879	0
Microsatellite		embra1639	1	76.308
CL7148Contig1	436	CL7148Cntig1_436_F2	1	76.542	AGTTTCTCTTCTCACACGATTGCTG	CACGCGTCCGATCGCATGAACTTCTTCTACATCAGAAAGGCAAAGTTTCCAGAGTTCATTTCTTCATTTTTTGCTCGGCTTTCATGGCCGTCTATCGGAAGGATGCCTGCAACATCTACTAGGAATGCCATGGGAAGTATGCCATCCTATGCTGTTCGCCCAGTAGAGCCAAACTATCCCGCTCCAGTGCCTTCCACCCCAGAGCCATTGGAGGCATCGATTGCCACACTTGTTTCGATGGGATTTGACCGGAGC	10	gb|ACJ85071.1| unknown [Medicago truncatula]	0.73	3e-35	ubiquitin-associated ts-n domain-containing protein	9	0.766667	2	C:endomembrane system; P:biological_process
GR-SE-001&&GO-133&&B07	312	GR_SGTON5303_312_F2	1	78.18	TTAAGAGGGCTGATGGATCTAGTTT	GGTCCGGAATTCCCGGGTCGACCCACGCGTCCGCGGACGCGTGGGTTGGAGCAGCAGCAGAATCTCCTCAACAGAAAGATTGTCACAGAAATTCTGCCCGCCAAGAAGTTCTACCGTGCAGAAGAGTACCACCAGCAGTATCTCGCTNAAGGAGGTCGTTTTGGTTTGAAACAATCTGCTGCTAAAGGTTGCAATGATCCTATCCGTTGCTATGGCTGAAAGAAATTGGTATTGATGTCAGGATTGGAGCTGTCA	5	gb|ACU20272.1| unknown [Glycine max]	0.89	8e-23	methionine sulfoxide reductase type	20	0.9045	4	P:protein metabolic process; P:oxidation reduction; F:oxidoreductase activity, acting on sulfur group of donors, disulfide as acceptor; C:plastid	EC:1.8.4.0
UR-XY-002&&BA-110&&G03	294	UR_SGTON12485_294_F2	1	80.535	AGTGCTTTTGTTTCTAATCTCAACG	CCACGCGTCGCGCGTCTGCGCCGACCTGAGGAAGCTCTACGTGCAAGGTAACCTGTTCTCTGGCCCGATCCCTGCGTCGCTGTTCGGCTTGAGTGATCTCGTGAGGCTCAATCTCGCGTCCAATAAGTTCTCGGGGGACTTTCCCGCTGGTTTCGGCAACATAAATCCAAGAGCAGAGTTAATGGAGGCTTGGCGATGAAGGGGGTCTGGTGGGTTCATAGGCAGGTTCGATCTGGGTTGGGGAAATCGTCCAAC	5	NO HIT
CL1Contig128	433	CL1Cntig128_433_BC	1	81.098	GCGATGATTCGATACTGTAATAGAA	CGTCCGGCGCATGCAGTTCGGATGTCTCTCCGGAACTGATCACACCGCTTCAGAGCCTATATAAGTGCACTTCTTACATCTGTTCCCAGAGAAACCCAACTTGCAGTCGCAGCATACCGAGAAGATCAATGGCAGGCTCCGGGAACCGCCGCATGGGAAGCGAAATTGTGATGCTCGTGGTGGTGATGATGGCAGTGTGGTTGTGCGGAGCGGCTCGGGCGCAGGAGCTGGCGGCGGCTCCTTTGCCTCAGCTGG	5	NO HIT
CL2861Contig1	771	CL2861Cntig1_771_F2	1	81.353	AGATTATACATTATGGTGAGCCGAA	GGTCCGGATTCCCGGGTCGACCCACGCGTCCGTCTCTCTCTCCTTCCCTCTCCTCTTCTTCTTCTTCTTCTGCTTCCTCTCTTCGATTCTCTCTCTCTCTCTGCGTCTTCTCGGCCTGTGTCGTGGGGATGGCGACCTGTTTCTCTCCACTATCGATCTCCCCCGGCGGATCTCATCTGAAGGCTCATGACCTTGGCTTTCTCAAGTCAACTTCATTGCGGACTGGACCGAGGCTGAATATTCAGAAGAAGTCAA	5	ref|XP_002319245.1| predicted protein [Populus trichocarpa] gb|EEE95168.1| predicted protein [Populus trichocarpa]	0.73	3e-60	protein	14	0.774286	2	C:chloroplast thylakoid membrane; C:chloroplast envelope
CL805Contig1	513	CL805Cntig1_513_F2	1	82.274	GAGATCAGCTGTTGATTCATGACTT	CCACGCGTCCGGTGCGTGCTCTGCTCTCTCCGATCGAGCAGTTGAAAGAAAGTCATGGACCCCACGGAACGTAGGTACTTGGAGGATGAGGACACTCCTATGATGAAAGTGATCAAGGGCGCGACCACGGGTTTCGCTGCTGGTACTATCTGGGGGACCATCGTTGCAACATGGTACGACGTGCCTCGTGTTGAGAGGAATGTCGCTCTTCCTGGGCTACTGAGGACGTTAAGGATGATGGGTAATTATGGAATG	5	ref|XP_002331044.1| predicted protein [Populus trichocarpa] gb|EEF10105.1| predicted protein [Populus trichocarpa]	0.65	1e-54	protein translocase protein transporter	16	0.696875	6	F:P-P-bond-hydrolysis-driven protein transmembrane transporter activity; C:plastid outer membrane; C:respiratory chain complex I; C:mitochondrial inner membrane presequence translocase complex; C:chloroplast; P:protein transport
GR-TS-002&&CN-069&&B05	161	GR_SGTON7308_161_BC	1	82.651	GCTGATACTTTATGATGTGTTAGCT	GATTCCCGGGTCGACCCACTCCTCCGCTAGTTCTAGATCGCGAGCGGTTGCCCTTTTCTTTTTATTATGTTTGTCTTTTTGGAACGATGTCACTGGATATGCCTTTGCTTATGAAAATTTTGGATTGAATTTCTCCATGTTATGAAGATTAAAGAGGGATGCTGATACTTTATGATGTGTTAGCTTCATTTATTCAAGTCATCCCATTAGCGTTGGTGTTTTCTAAAAAAAAAAAAAAAAAAAAAAAAAAAAAAA	5	NO HIT
CL6638Contig1	1032	CL6638Cntig1_1032_F2	1	82.856	TTTCATCGTTTACGTTACGGACAAT	CGGTCCGGATTCCCGGGTCGACCCACTCGCTCCGCGCCACCTCATCTCCATGGTGGAGCTCGGCAAGCTCCTCCTCACCCACCGCCCTTACCTCTCCATCCACATCCTCATCACCAACCAAGCTTATGACGCCGGCCCCACCACCGCCTACATCGCCTCCGTCTCCGCCGTCGTCCCTTCCATCGCCTTCCACTTCTTCCCTGCCACCACCCTCCCGCCGGACTTCTCCACGACCTCCCCCCACCACGAGACCCT	5	gb|ACV87307.1| UDP-dependent glycosyltransferase [Populus deltoides]	0.62	5e-67	protein	20	0.614	1	F:transferase activity
CL1265Contig1	668	CL1265Cntig1_668_BC	1	82.999	GATAGTGGATGTCTTCACGTAATAT	CGTCCGCGCTTCTCAGAAACTCCTCCATTCCTTCCTCTCCTCCCTCCCTCTCGCGCCAAGTCATCGTCCTCGCCGCCCTCCTCGCCGCCGCCGTGAAGCCCGATCTCCGATGTACCCGAGGATCGGGAGCCACCACGGCAATCCCGCCGTAACGGCGGGCCGTGCTTCCTCTTTCCACCACGCCGCCCCTCCCGCTTCACCCGCCGCAGGATTGGGCATCAGGGTTGCTGTGAAGCCGGAGTATCGGATAACGCC	5	ref|XP_002513604.1| conserved hypothetical protein [Ricinus communis] gb|EEF49007.1| conserved hypothetical protein [Ricinus communis]	0.58	6e-51	proline-rich cell wall	14	0.697143	2	F:molecular_function; P:biological_process
Microsatellite		embra219	1	83.324
Microsatellite		embra705	1	83.387
GR-SE-001&&GO-093&&C05	344	GR_SGTON4964_344_F2	1	83.47	GTGAAATTTGGAGTAAGTTCGAGTT	CACGCGTCCGCGGACGCGTTCGCGCATTTCAGCTCAATCAACCTCCCCCCCCTCGATCGATCGCGAAGTGACGGACGGGCGAAGATGTCGTGGCAGCAGTACGTCGACGAGCACTTGATGTGCGAGATCGAAGGCAACCACCTCGCCGCCGCCGCCATCATCGGCCACGACGGCNGCGTCTGGGCGCAGAGCTCCAGCTTCCTGACGATCGTGATCCTGGGCGTGGGGCTCAACGCGAAGCCCGATCTCACCATC	2	NO HIT
CL7458Contig1	796	CL7458Cntig1_796_BC	1	84.194	TGAGAACTAGCTGTACAGTTGAATG	CGGTCCGGATTCCCGGGTCGACCCACGCGTCCGGATTTAACAGTCTGCTAGAATCTTTGTTTTGCGAGTCATCGGAACTGGCCCCTGAGGCACTGCATATACTTCAGTTCTATCTATCCGATTTATCATGGGCCTGTCAGATATTGACAAAGTTAGAGATAATGAGGGATTTGGTTATTTGTTGGATGGATGCATCAGATAAAGTTGTGAAGATAGTTCATCCATCAAATCCAGAACCAAATAGTGAAACAATCA	5	ref|XP_002309253.1| predicted protein [Populus trichocarpa] gb|EEE92776.1| predicted protein [Populus trichocarpa]	0.7	7e-67	protein binding	20	0.716	1	F:protein binding
CL1146Contig1	1116	CL1146Cntig1_1116_BC	1	85.927	GTTAATGCCTCGAACTATTTGCTTT	CCACGCGTCCGGGCGAGTCGAATTCTGGAGAGAAATTCGGTTTTCTCTCCGGCTCGATTCCCATCTCTATACTACGAATCGGTCGCGCTCGATCAGCTCATGCTCACTCTATCTGCGCACCCGTCCTCGCATTGACGTGAATCCCGAGGAATCCAATCGACTCTTCGGCTCAAATCCGTGGTCAGGAGATTATGACTTGAGTTATCTTCCATTACCAAGCTCCTCAGAACAGTCTGCTACATAAAGGGTTTTATT	5	ref|XP_002510811.1| ADP-ribosylation factor; putative [Ricinus communis] gb|EEF51413.1| ADP-ribosylation factor; putative [Ricinus communis]	0.89	5e-99	gtp-binding protein	20	0.8875	3	C:intracellular; F:GTP binding; P:small GTPase mediated signal transduction
GL-XY-002&&CN-034&&H06	59	GL_SGTON1535_59_F2	1	86.477	GCAAACAAGATCCTTCTTTTCTGAA	GTAGTCGAATTTTCTCCGGTGGCCTGGGCCCTGGGGCATGTGCTTTGATTCCCCCCTTGCAAACAAGATCCTTCTTTTCTGAATGAAATAAAATATCTCCTGACTTTTTTTCTTCGGAAAAAAAAAAAAAAAAAAAAAAAAAAAAAAAAAAAAAAAAAAAAAAAAAAAAAAAAAAAAAAAAAAAAAAAAAAAAAAAAAAAAAAAAAAAAAAAAAAAAAAAAAAAAAAAAAAAAGGGGGGGGCCCCTTAAAAAAAA	5	NO HIT
GR-TS-002&&CN-012&&G11	790	GR_SGTON6697_790_BC	1	87.206	TACCTACTCCCTTGATGGGATCATA	CGGTCCGGATTCCCGGGTCGACCCACGCGTCCGCTAAGTGGCATGGGCAAACAGCTGGGGTTGAGTACGTAGGTAGAGAAGTTGTGCTTGTACTCACAGATACATGAGAATGATTCTATGGTAACTCTGTTATTCTCCTCTATCTGAATTATATAAATTATGTTTCTTGATTTAGGAGGGCAGAGTGAGTGTAAACATATGATTTTCATGCTTAATAGTATGGCAAAAGTATCTGGTCATCCTTTATATTTACAT	5	ref|XP_002275470.1| PREDICTED: hypothetical protein [Vitis vinifera] emb|CAO62539.1| unnamed protein product [Vitis vinifera]	0.72	3e-26	PREDICTED: hypothetical protein [Vitis vinifera]	8	0.8175	2	P:biological_process; C:cellular_component
GL-XY-003&&CN-004&&B12	136	GL_SGTON1586_136_BC	1	88.393	GCCTGTCTAATCATCTCTTGACATT	CCCGGGTCGACCCACGCGTCCGAAAATGGCCGGCATGGGACGTGTGGATGTGACGGTAGGAAGTGCTTTGGATATTTTCGGGGGCAACTTGGCATACAAAGACGTTGTGGCATGGCATGCTCAGCAGCAGGCTTTGCCTGTCTAATCATCTCTTGACATTATCTTGTGATTCTCTGTATCAATTTGGCCATTGGACATGATCGCGTGCAACTACCAATATTGGGTTCTTGCTCGCCTATACCAAAGAGGCTGTTT	5	NO HIT
GR-TS-002&&CN-055&&G04	279	GR_SGTON7172_279_F2	1	89.67	GAATTGAGCTGGAAATCTATAATGC	CGGTCCGGATTCCCGGGTCGACCCACGCGTCCGGGAGCAGCAACAGATGAGCGAATCTGACTGATTAGGGTTTGTGGGGGGTGAAATTTGGAGTAAGTTCGAGTTGAGTTTTGAGCTCTTCTTCCTTTCTTCCTTTCTTTTTTCTTTTTCCTTGCTGGGGGGAACTGAGGTTCGACGGTGTTTGACTTGGCCTCCGCGTCGAATGTTGATATGGTGTTAGCTCAATAATCATCTATTTGATGTTCGAAAAATCTG	5	NO HIT
PE-XY-001&&RS-010&&E09	305	PE_SGTON9483_305_BC	1	90.681	GAATATGCTCCATATCTGTGTGTAC	GGAagaagaagacagaaggagagaggagataggggggaacgaacggaggggagaaggagagaggagagagagATGCTTCAGCGTCGCGGCGGGCATCATCGTAAATAATAATAAATTACAACAGACCCCGAAGCTCCTGGCTGCACAACTAGCACCCACGTCTCTTATGATGATGATTAGGAGACGACGGCTGATTATATGTGGGCGTGGATGGAGGATTTCACTGAGCATGGTCGGTCGCTAATTATGTCCATT	5	NO HIT
CL5916Contig1	862	CL5916Cntig1_862_BC	1	95.542	TTAGTTGTGCTACAAACAAGGTGGC	AAGCGTTTACTGGAACAGGTCGGGAAGTTTCGTGGTCGACGAGGTGTCCCCGGCCTTGCACTCGATCGAAGTGGTGCGCGAGTTTCCTCACGATCCCCAAGCCTTCACTCAGGGGCTTCTTTACGGGGGAAATGATACTTTGTTTGAGTCGACTGGTCTCCATGGGCAGTCATCAGTTCGAAAGGTGGCTCTCCAAAGTGGGAAGGTTGAGGCAATGCAAAATATGGATCGGTCTTACTTTGGGGAAGGTTTGAC	10	emb|CAO49485.1| unnamed protein product [Vitis vinifera]	0.69	e-103	glutamine cyclotransferase precursor	20	0.7595	2	F:glutaminyl-peptide cyclotransferase activity; P:peptidyl-pyroglutamic acid biosynthetic process, using glutaminyl-peptide cyclotransferase	EC:2.3.2.5
CL3272Contig1	1198	CL3272Cntig1_1198_BC	1	101.581	CAGGCCTTTTTGACCATATTTTGTA	CGTCCGCTCTTTTTCTCGCCCTCCTCCTTCCCCGTATTATTTTTCTCTTATTTCGGCATTCCGAGGGCCGCCACTTGAGCTCGGAAAAAGGCCACGCCATCGCGTGCTCCCGAAGCATTCGTGCGCCGACTCCGCTCTTTCTCTCCTCCTTCGGGCGTGTGGGGGGGTAAGGGGTATTGCCGGGCTCGACCGGGACGAGCTCCAGCTCCGCTTCCGTCGGTGGAACCGCCGCCGCCGCCAGCCGCCGCCGCCAGC	5	ref|XP_002308036.1| predicted protein [Populus trichocarpa] gb|EEE91559.1| predicted protein [Populus trichocarpa]	0.75	e-146	guanylate kinase	20	0.845	2	F:guanylate kinase activity; P:purine nucleotide metabolic process	EC:2.7.4.8
CL3949Contig1	605	CL3949Cntig1_605_BC	2	0	GACACGGATAAGATCTGTATGCAGT	CCACGCGTCCGTGGGTGCTACGGGGTCGCATCCTGGATGTGAGCGGGCTATCGCTGCTTCGCACGATGACTTAATCTATGTTATTCATGATATACATTTTCTTGCAAGAGAAGTCTGTGGTGATTACCTGGGCCTTGTGCTTCAGCATCTCTCTTCGTGCTCTGCCGAAGTTCATGATTCTGTGAAAGACAGCATTTTGCAGGGAGGAAAATCCTTGAATGACATCATACCTTCAATCATCAATGCAATTGTGGA	5	ref|XP_002279916.1| PREDICTED: hypothetical protein [Vitis vinifera] emb|CAO68282.1| unnamed protein product [Vitis vinifera]	0.67	1e-87	protein	16	0.676875	1	C:vacuole
GL-XY-001&&RS-025&&A05	228	GL_SGTON976_228_F2	2	2.856	TTGTTCTACTTATATGCTTGGGAGC	TGGAGGACAATTTTGCTTTCAGGTGCCTTATTTGGCGTCGCTTATCGATGAGGCGCTCCATGTCGGTGACAGGGATATCATAATCGGTCCAGGGGATATATCTTGGACTTTGGGAGCTTCTTTGGTCGAGGGCAAATTTATACGGTTGCATCCCTTCAAAGCTGAGACGGCACTGTCGTCTTTTAGGATTGGAAGAGTGGGCTCCATCCCATCCCCTGTTCTCCTCTTTGTTCTACTTATATGCTTGGGAGCTTT	5	NO HIT
Microsatellite		embra058	2	8.142
Microsatellite		embra068	2	9.174
GR-YL-001&&RS-004&&H03	179	GR_SGTON8849_179_BC	2	12.164	GTGTTATACTATGCAGAGTGTATGC	GCGTCCGGGAAAATGTCCACGGGGCTCATGTACCGTCCAACGATTAAGATGGCTTGTAGTACTTTCTGTGTCCGGCCGGTTTGTGTTTGCCAATAAGAGCGAAGCGTGCAATAAAAGAAGGGTTTGTTTGTAGAACCTCTTTTGTACAGGTTGTCTGATGGGGCATGGGAATCCCCAGGTGTTATACTATGCAGAGTGTATGCCCTTGTGGATCTTAATATTAAGTCGTTCGTATATATGAGAGGCTTTCCCTCC	5	NO HIT
CL67Contig1	382	CL67Cntig1_382_BC	2	13.805	CTGAATTCTTCTATTGGATGGAGTA	TCCCGGGTCGACCCACGCGTCCGTCTCTCTCCCCGGAAAGTCTTCCAATCCCGTGCGACGCGCGATCTCCTGCTCCTGCTCTGCTCCTCCGATGGCCGGCAACCGGTGGATCAGGCCCGAGGTGTATCCTCTCTTTGCGGCCGTCGGCGTCGCCGTCGGGATCTGCGGGTTCTCGTTGGTCCGCCACATCTGCATCAATCCTGAAGTCAGGGTGACCAAGGAGAACAGGGCTGCAGGAGTTCTGGATAACTTTAA	5	gb|ACJ84101.1| unknown [Medicago truncatula]	0.84	2e-37	b12d-like protein	20	0.8605	3	C:cytoplasmic membrane-bounded vesicle; C:peroxisome; P:leaf senescence
UR-XY-001&&BA-033&&H01	280	UR_SGTON11726_280_F2	2	15.377	GACTTGTGATGGTTCTCTGATTTTA	CCACGCGTTCGCTCGGGCTCTCTGGATCACGAACTCTCTCTCTCTCTTGAAGAGCTCTCTCGATGGAGCGTTCTCTCGCTCTCGAAATTCTCGTCGAAGGCTAGGGTTTTCCTCCGTCGGTGCGCGATCGGAGGTGTTTCCTCTATTCGGCGAAGAGCTTGCTAGGGGATCCGGTTTCCGAAACCGATCGGTTCCTGCTCTGTTGCAATGAGATGTGTAGAAGAATCACGTTCACGTACTCCAGGTGTAATTCAC	5	NO HIT
CL4279Contig1	402	CL4279Cntig1_402_BC	2	15.443	GCATGCAGTGTAGTGATGAAAATAT	CCACGCCGTCGGGATGATATGCTGATAGCAAAGGATGAGATCTTCGGCCCTGTGCAATCGATATTGAAATTCAAGGACCTCGACGAAGTTGTCCGAAGGGCCAACACCACACGTTATGGTCTAGCTGCAGGCGTTTTCACTAAGGACATAGACGTAGCGAACGCGCTATCACGGGCGTTGAGGGTCGGGACCGTGTGGATCAACTGCTTCGACGTCTTCGACGCAGCGATTCCGTTCGGTGGTTACAAGATGAGC	5	ref|XP_002511424.1| aldehyde dehydrogenase; putative [Ricinus communis] gb|EEF52026.1| aldehyde dehydrogenase; putative [Ricinus communis]	0.91	2e-54	aldehyde dehydrogenase	20	0.946	4	P:oxidation reduction; F:3-chloroallyl aldehyde dehydrogenase activity; F:retinal dehydrogenase activity; F:aldehyde dehydrogenase (NAD) activity	EC:1.2.1.36; EC:1.2.1.3
CL2077Contig1	854	CL2077Cntig1_854_BC	2	16.467	CAATCTGTTATCTGCTTTTGAACGC	CGGGTCCGGGAATTCCCGCGGTCGACCCACGCGTCCGCCCACGCGTCCGCTCATTCGCTCGTCCTGCAATCATCCTTTTCCGCTTTAAAAGGAAAAAAAAAAAAAAAAAACTCTTCTTGAAGACCGAATCATCCAACCCGCTCAGCTCCTTCCATTCTCCATTCTCCATCGCTCGCCGCGGCAGCACCTGCAGCAGCCATGGCCTCCTCCGCCAACCCGGCCCTGGATCCGGACCTCGACCGGCCCGACAACCCG	10	ref|XP_002322213.1| methionine sulfoxide reductase type [Populus trichocarpa] gb|EEF06340.1| methionine sulfoxide reductase type [Populus trichocarpa]	0.86	9e-90	methionine sulfoxide reductase type	20	0.835	6	P:response to oxidative stress; P:protein modification process; P:oxidation reduction; C:cytosol; F:peptide-methionine-(S)-S-oxide reductase activity; C:plastid	EC:1.8.4.11
GR-TS-002&&CN-038&&D09	535	GR_SGTON6994_535_F2	2	18.143	TTGATCCTAGTATTCGCAGTTCGAG	CGGATTCCCGGGTCGACCCACGCGTCCGGTCTTTACTGTATGGTGGCAAAAGCACTGCAACGATTTGGCATGAAGAGAGCGCTTGTTGTTCATTCAGAGGGTCTAGATGAAATCAGTCCTCTCGGGGCTGGGGTAGTTCTTGACGTCACTCCGGAGAAGATTGACAGATTCTCCTTTGATCCATTGGACTTTGGCATTCCTCGGTGTACTCTAGAGGATTTGAGGGGTGGAGACCCTGCTTACAATGCGGAAGCC	5	ref|XP_002282228.1| PREDICTED: hypothetical protein [Vitis vinifera]	0.7	7e-48	phosphoribosylanthranilate transferase	20	0.74	12	P:response to jasmonic acid stimulus; P:response to gibberellin stimulus; P:response to salt stress; F:double-stranded telomeric DNA binding; P:response to salicylic acid stimulus; P:response to auxin stimulus; C:chloroplast stroma; P:response to ethylene	EC:2.4.2.18
CL641Contig1	809	CL641Cntig1_809_F2	2	18.427	GAACAGAAGCCTTTATAGTGGATAT	GTACCGGTCCGGACATTCCCTGGTCGACCCACGCGTCCGCGCGATCCTTCGTCGAAGCTCGCGAACAGGAACTCCAAAATTCAGGCCGTTTCTGGACGATTTCCCGCGCGATAATGCTGAGGCTCGGTGCGAAGAAGCTCGCGGGGCTGGCCGGCGCCGCCGCGGGGCCGGCGGCGGGGACGGGGCCGGCGCGGGTGGTGCCGCCGCTGCGGCTGTACCACGAGCGGGTGGTGGACCACTACAACAACCCGAGGA	5	gb|ACI47519.1| iron-sulfer cluster scaffold protein ISU1 [Eucalyptus grandis]	1	2e-81	nifu-like n-terminal domain-containing protein	20	0.924	6	F:iron ion binding; P:iron-sulfur cluster assembly; F:structural molecule activity; C:mitochondrion; F:iron-sulfur cluster binding; F:protein binding
CL1598Contig1	741	CL1598Cntig1_741_BC	2	18.8	TGCATGGGGATTGTCCTGTTTAGAT	CGGTCCGGATTCCCGGGTCGACCCCGCGTCCGGAAGCTCGGAGAGAGATATAGAGAGAGAAAATGGAGGTGGTCTCCCCGAGGTCGTCCGCGATCGCCACGTGCGCCGCCGCCCTCCTCCTCCTCCTCGGCGCCGCGCTCCTGTGCAGCGCCGCCGAGTCGCCGCCGTACACGGTGGTCCATCAGGAGTCGGACTTCGAGGTCCGCCTCTACCGGGAGTCCACGTGGATGTCCGCCCCCGTCCGCGACATCTCCT	5	ref|XP_002281829.1| PREDICTED: hypothetical protein [Vitis vinifera]	0.74	2e-80	soul-like protein	20	0.8005	0
CL667Contig1	1601	CL667Cntig1_1601_F2	2	19.643	TATCCAATGAACCTTGGGGATGGTA	CACGCGTCCGGACTAGTTCTAGATCGCGAGCGGCCGAAAGAAAGGAGCAGACTTTTTACACACTAAGAGAAACAAAGCTCCGATTTCTCTGTCGCGCATATCGTCGAACGCCTCACCGGCGGCGAGATCGGAGAGATGGCGATCAGCGTCCCGGCCCGTCAGCTGTTCATCGACGGCGAGTGGAGGGAACCCGTCCTCAGGAAACGCATCCCCGTCGTCAGCCCCACCTCCGAGGAAACCATCGGGTATATACCG	5	ref|XP_002322147.1| predicted protein [Populus trichocarpa] gb|EEF06274.1| predicted protein [Populus trichocarpa]	0.84	0.0	betaine aldehyde dehydrogenase	20	0.9085	6	C:peroxisome; P:oxidation reduction; F:betaine-aldehyde dehydrogenase activity; C:cell wall; F:3-chloroallyl aldehyde dehydrogenase activity; C:chloroplast	EC:1.2.1.8
CL276Contig1	274	CL276Cntig1_274_F2	2	22.045	ATGCTGAGAAGAACTAGACAGATTT	GTGCTGTTTGAGTTTGCTCGAGCATCAATTCAAGGAGGTTCTGTTTTTGAGTTCTGATCCGAGCTCACATGGCGACCGAGACGAAACCCGCGACGGAGGAGGCGAAGATGGACCTGTTCGAGGACGACGACGAGTTCGAGGAGTTCGAAATCAACGAAGAATGGGAGGATAAAGAAGAAGGGAAGGATGTGACTCAGCAGTGGGAAGATGACTGGGATGATGATGATGTCAATGATGATTTTTCGCTGCAGCTGA	5	NO HIT
GR-PU-003&&GO-063&&C09	195	GR_SGTON3009_195_BC	2	23.392	AATTGGTACTCCGGAAGCGATAAAG	AGGTACCGGTCCGGACATCCCGGCGTCGACCCACGCGTCCGGACGGCGGCTGTAGTTTCGAACGATCCCCTCTTTCTTCATGAAGTTATTGGAAAAACAGTAAACGGGACAACATATGCTGGACTGAGGGCTAGAACAACTGGAGCTCCTCAAAATCACTGGTTTGGGCCTGCCGGAGACCCGAGGGGCGCGGGAATTGGTACTCCGGAAGCGATAAAGCTCGTGTGGTCTTGCCACAGGGAGATCATATATGAC	5	ref|XP_002511535.1| 1-pyrroline-5-carboxylate dehydrogenase; putative [Ricinus communis] gb|EEF52137.1| 1-pyrroline-5-carboxylate dehydrogenase; putative [Ricinus communis]	0.94	6e-43	delta-1-pyrroline-5-carboxylate dehydrogenase	20	0.917	8	F:3-chloroallyl aldehyde dehydrogenase activity; F:obs-pyrroline-5-carboxylate dehydrogenase activity; F:aldehyde dehydrogenase (NAD) activity; P:proline catabolic process to glutamate; P:oxidation reduction; P:response to salt stress; C:mitochondrion; P:	EC:1.5.1.12; EC:1.2.1.3
SP-FX-003&&BA-071&&C05	206	SP_SGTON11263_206_F2	2	23.626	TGATGAAACAGCATCTCGCTCTTCT	TTGACCAGTCAAATGGTGATGCTTCTGCGCCCTGGTGGCAGAGGAAGAATGCTAGAATTACTGAAATTGACCATGATGAGGACTTGAAAACTGGTCAACCAGTTCAGCGTGCATGGGTGCCACCCCAGCCACCACCTATTGCCATGGCTGAAGCAGCAGAAGCCATTCGGCGCCCAAAACCAGCTGCTCAGAAAGAACAATCCTCTGATGAAACAGCATCTCGCTCTTCTGATGTAACCGATGAACTGCAGAAAA	10	NO HIT
PE-XY-001&&MG-055&&A11	246	PE_SGTON9249_246_F2	2	24.892	TTAGACTAATGTATGTGGGCAGAGC	CACGCGTCCGTTCTGAAATTAAGGCAGCACACTTTGAGGAGTCGATGAAATATGCGCGTCGAAGTGTCAGTGATGCGGACATCAGGAAATACCAACTCTTTGCTCAGACTCTGCAGCAATCCCGTGGTTTTGGATCTGAGTTCCGGTTCCCTGACCGTCCTGAGAATGCCGCTGCAGGACGAGCTTTCGACCCCTTTGCTTCTGCCAATGCTGCTGGAGATGATGATGATCTGTACAGCTGAGCTTTAGACTAAT	5	ref|XP_002321618.1| predicted protein [Populus trichocarpa] gb|EEF05745.1| predicted protein [Populus trichocarpa]	0.84	6e-27	transitional endoplasmic reticulum	20	0.813	14	C:cytosol; C:cell wall; C:nucleolus; F:identical protein binding; P:cell division; F:ATP binding; F:microtubule-severing ATPase activity; P:pollen tube growth; C:spindle; C:nuclear envelope; P:pollen germination; P:response to cadmium ion; C:phragmoplast;	EC:3.6.4.3
GR-PU-003&&MG-006&&G05	302	GR_SGTON3408_302_BC	2	25.053	ATCATGAGCGTGTGCTGGATTTTCT	CCACGCGTCCGTATGAATGGTGACGGATGGATGTGAGAAGGGATGTATGGGTTGAAAGATTTAGCTATGAGGGGTTAAACACGCTGGACTGAGGGTTTTGGATTATGAGTGGAGGGGTAACCATTTCTACACTGGAGTAGAGAGTACTACACAGACGGTAGAGAGAAAACTCCGATGAAGCAGAGAGATGACTCAAACGGCCCCCACAGTTTAGTGGAGCCGATTTTGCTCGGTTTCTCAATTCACACGGCGTGA	10	NO HIT
GR-FL-001&&GO-057&&C03	267	GR_SGTON1677_267_BC	2	27.326	CTTTGGCGAATTTAGTCATAGTAGA	CCACGCGTCCGATTTCAAAGAAGTCTGATGAATGGCCTTCGGCTGCTATTTTAATTACGAGCATGCTTTCCTGCAAACTCAAGTTTCTATTTGAATAACTTTCTTCATATGCCGTGCTTGCGGAGGTTCTTCATGAGGCAGAGGAGCTCGGAGATATCCGGGGGTGGGGCTGGACCTCGGCGAATGAGTGCAGGAGTAGGTGCTGAAGGAGCAGCTGAATGCCGCCTTTCGGGAGGAGATCTTGGGCAGCTTGGT	5	NO HIT
UR-XY-001&&BA-029&&A08	344	UR_SGTON11683_344_BC	2	29.025	TATGCACTCTTCACCTGAAAATACT	CCCCCCCGTTTATACTNCTATAGGGAACACGGCTATCAGGTACCGGTCCGGAATTCCCGGGTCGACCCACGCGTACGCAATAAGTATCTTACAGCGTCGAAGACAAAGACAGGAAGCTGCGGCACTTGCAGCAAGTGAAGTTGCATTCATGCTACAGGCAGGACAGCATCATGGTTTGCAGATCACAATAGAACCAGGACCTTCAGTGATTCCTCATCAGGAGCCAGTCCAATCATAGGCGGCTGAATTTGCGGG	5	NO HIT
SP-FX-004&&BA-063&&B08	499	SP_SGTON11387_499_BC	2	29.606	ACGTGCAACCCCTTCTAATTTTATG	GCTATGGGTCATGAATGTCATGCCCACAATAGCTAAGAGAGACACTCTTGGTGTTATATATGAGCGTGGGCTGATAGGCATATATCATGATTGGTGCGAAGCCTTCTCCACATATCCGAGGACATATGATCTCATTCACGCACATGGAGTTTTCAGCTTGTACAAGGATAAGTGTAACATGGAAGACATTCTCCTCGAGATGGATCGTATCCTACGACCTGAAGGAGCAGTCATATTCCGGGATGAAGTGGATGT	5	ref|XP_002511570.1| ATP binding protein; putative [Ricinus communis] gb|EEF52172.1| ATP binding protein; putative [Ricinus communis]	0.89	8e-67	protein	20	0.921	1	C:membrane
GL-XY-002&&CN-028&&D02	650	GL_SGTON1487_650_BC	2	30.392	GGATAGTCATGCATCATTTTCTTTG	CCCGGGTCGACCCACGCGTCCGGNAACAGAAGTGGAGGAGAAGTCCGTCGAGGAGGAGCGCCTGGAGAAGGGTCCGGATCCGGGTCGGACCAAGGTCGGGCCCAAGGAGTTCGGGTCGGCCGTGGAGATGTTCGACTACTTCTTCAAGTTCCTCCATTTCTGGCCTGCCAACGTCAATGTCAATAAGTACGAGTACTTGACATTGCTGGAGTTGATTAAGAAGGGGCATTCAGAGCCGGAGAAAAAATTAGGTGC	10	ref|XP_002284935.1| PREDICTED: hypothetical protein [Vitis vinifera] emb|CAO64547.1| unnamed protein product [Vitis vinifera]	0.7	2e-46	protein	17	0.826471	4	P:regulation of cell division; P:embryonic development; P:nucleologenesis; C:nucleus
CL3595Contig1	761	CL3595Cntig1_761_F2	2	31.891	GTCATGTTCAAATGTCATCACTTGT	CGGTCCGGATTCCCGGGTCGACCCACGCGTCCGCGAAATCCATCGCCTTCCTCTCTCTTATATCAGGCCAAGAAAATTTCACATCTTCATCGCTGACTTTCCGGGAAAAACCACTCACTTTCTCGAGAAAAAGAAAGCTTCCATGGGGAGGAAAGGGCTGTTCGATCTTGAGAAGCACTTCGCTTTCTACGGGGCGTACCACAGCAACCCGGTCAACATCCTGATCCACACCGTCTTCGTCTGGCCCATCTTCTT	5	ref|XP_002311311.1| predicted protein [Populus trichocarpa] gb|EEE88678.1| predicted protein [Populus trichocarpa]	0.65	1e-71	ygl010w-like protein	20	0.7115	2	F:molecular_function; P:biological_process
GL-XY-001&&RS-035&&D05	142	GL_SGTON1088_142_F2	2	33.015	GTGATCAGGACGAGATAATAACCGA	CGTCCGATGGAGTACACGCGCGGGTCGGAGAGGAGGGCGGTGACGCTGCCGTGCGACGTGTGGAGGATGGACGGAGGAGGGTTTGCATGGAGGCTGGACGTGGAGGCTGCGCTGCGGTTGGGACGATGATAACGAAAAAGGGTGATCAGGACGAGATAATAACCGAGTCTCAAACCTAAGACTCTTCAAAAAAACCACCCTGGGAAGAACTTAACCTAAACTGTGCATGTGAATACGGTTTGCTTTTTCTCAGCT	5	NO HIT
CL1119Contig1	839	CL1119Cntig1_839_BC	2	36.865	GAGTAAACCTGATTGTGCTTTCTTT	CGGTCCGGATTCCCGGGTCGACCCCGTCTCCGCAGACCATAAGATGCATGTCATCTTCTAAGATTTTTGTTGGAGGACTGTCATATGGAACTGATCAGCAAGGTTTGACGGAAGCATTTGCGAAGTATGGGGAAGTTATTGAAGCAAGAGTGATCATGGATCGTGAAACTGGTAGGTCAAGAGGATTTGGCTTTATCACTTTTACCTCATCTGAAGAGGCCTCTAGTGCCATCCAGGCCTTGGATGGGCAGGATC	5	ref|XP_002284026.1| PREDICTED: hypothetical protein [Vitis vinifera] emb|CAO64431.1| unnamed protein product [Vitis vinifera]	0.85	1e-35	glycine-rich rna-binding	20	0.8705	3	F:RNA binding; C:mitochondrion; F:nucleotide binding
CL3297Contig1	637	CL3297Cntig1_637_BC	2	38.419	GACTCTGAATTTTAGGGACTTTGAG	CGGTCCGGATTCCCGGGTCGACCCACTCGTCCGAAACTCTCTCTCTCTCTCTCTCTCTCTCTCTCTCTCTAGGCTCGCTCCGCTCGCTCTCCGATGGCATCCGCCGCCGCCGCCGCCGCCGCCGCCGCCCCGTCGAAGCCGGAGGTCCTGGCTCTGCTCCGGTCCCTGCTGCGCACGGCGCGCGAGTTCCGCGACTACAACGTGCGGGAGTACACGAAGCGGCGGGCCCTCGACGGGTTCCGCCACGGCCAGGGC	5	NO HIT
CL6250Contig1	396	CL6250Cntig1_396_BC	2	38.438	GAGAGATCGTGTCTTAGCGAAAGAA	CCACGCGTCCGGGCGGTTTACTTTGGCATGCTTGATGCCCTGCTCGCTACTGAGGAGCTTCCAGAGGAATACAGGGACCGACGTCAGGATATCCTGTGCAACGACTGCTATCAAAAGGGATCGGCCCGTTTTCACTGGCTGTATCACAAGTGCTCAAACTGCGGTTCATACAACACGAGGGTGATCAAGGGCGCGACGTTCGATCCCAACTGCTCGGACTCCCGTCAATAATATGCTTCTCCTCGATAGTTGCCA	5	ref|XP_002317906.1| predicted protein [Populus trichocarpa] gb|EEE96126.1| predicted protein [Populus trichocarpa]	0.82	6e-27	protein	19	0.837368	4	F:zinc ion binding; F:protein binding; P:embryonic development ending in seed dormancy; F:ligase activity
UR-XY-001&&BA-036&&G04	109	UR_SGTON11753_109_F2	2	41.064	ACGTTGGATAGAGCTTCATGCGATT	CCACGCGTCCGAGTAACCACAGCCTTTCTGGTCATCTTTGCACTATGTCCACAGATATTCATGTAAAGCAAGTGGTTTTTCTTTTTTTGTCATGTTGACAACCATGGTACGTTGGATAGAGCTTCATGCGATTGGTAATTGAGACATTTGGTACTTTCTTGAAAAATATGTTCCCAATTGATTTTTAGCCTGTTGGTTATGACAACCTAACCGAAGCAACCAAAAGCCAATTGAACAAGCTCATCTCTATGAAAA	10	NO HIT
CL576Contig1	877	CL576Cntig1_877_BC	2	41.349	GATCTGATTGGTTCTTCCTCAGTTC	CGGTCCGGATTCCCGGGTCGACCCACTCGTCCGACAGACTAGACGCTTCACCGAGAGCCTAAGAGCCGTAGGGTTTTCACTCGACCGTGCGCGCAGGTTCTCTCTCCTCCAGCTCCAGGTTTGACAAGATGTACACGTCGAGGAGGAAGATCCACAAGGACAAGGATGTTGAACCCACTGAGTTTGAGGAGTCTGTTGCTCAGTCCTTCTTTGACTTGGAAAACACCAACTCGGAGCTGAAAAGTGATTTGAAGG	5	gb|ACU16822.1| unknown [Glycine max]	0.85	2e-90	40s ribosomal protein	20	0.9315	3	C:ribosome; F:structural constituent of ribosome; P:translation	EC:3.6.5.3
Microsatellite		embra063	2	42.149
GR-TS-001&&AF-008&&E06	271	GR_SGTON5829_271_BC	2	44.646	GGATCACATCACCTTACCTTATAAA	GGTCCGGAATTCCCGGGTCGACCTCGCGTCCGCTGCAGCATTTGGATGCGGTTGAGGTGCTCATTTGAGGGCTGGTCTTGTTCCAAGGAAGGTGTCTGATGGTTAGTCACGATGCACATCCAATATCTGGAAGCATGGACAAGCTTTGGGTGGTTTCTCAAGGCAAGGTGGCGCCTTTCTGTGGGAATTTCCAGGATCATAATAAGATACTTCAGTTCTCGTCGAATCAGTTGAGTTTAGTTCTTGTCATCAGCC	5	NO HIT
GR-TS-001&&GO-048&&A10	179	GR_SGTON6364_179_BC	2	45.726	ATGAAGAGAGGATTGCTGCTGATAT	TTCCCGGGTCGACCCCGCGTCCGTGGGAATTTCCAGAATCATAAGAAGATACTTCAGTCCTCATTGAATCAGGCGAGTTTAGCTCTTGTCATCAACCAAGAGTGTTTTAACATGATCACATCACATCACCCTACAAAACATAGAATGAGGCTTTGTTACAGAGAGAAAACAAAAAAGGATGAAGAGAGGATTGCTGCTGATATACAGGATGTACTCACAACTACAGCAGCCCTCGTTTGTCATTTTGATTAGGGC	10	NO HIT
Microsatellite		embra126	2	48.24
Microsatellite		embra043	2	49.426
Microsatellite		embra1333	2	50.096
Microsatellite		eg111	2	50.869
CL677Contig1	713	CL677Cntig1_713_F2	2	51.342	CGAGGATATGCCTTGGTCTGTAATA	CACGCGTCCGCTCGCTTTTTCTTGTTCCCTGGAAAGCTACCGATTGCTCCGCCTGCGATATCGACGAAAATGGTCGTCACCGACAAGGATCCGAGAGAGGAAGTCGTTCAAGCATGGTATATGGATGACAGCGATGAAGACCAAAGACTTCCACATCACCGTGAACCTAAGGAATTTGTTTCCTTGAAGCAGCTTGAAGAACTTGGTGTTCTCAGCTGGCGATTGGATGCTGACAACTATGAAACTGATGAGGAA	5	ref|XP_002517071.1| acireductone dioxygenase; putative [Ricinus communis] gb|EEF45234.1| acireductone dioxygenase; putative [Ricinus communis]	0.83	3e-98	acireductone dioxygenase	20	0.895	4	F:metal ion binding; F:heteroglycan binding; P:L-methionine salvage from methylthioadenosine; F:acireductone dioxygenase [iron(II)-requiring] activity	EC:1.13.11.54
Microsatellite		embra1332	2	51.521
SP-FX-001&&CN-032&&E04	594	SP_SGTON10198_594_F2	2	52.287	GTATATCTGCAGTTTTGAATGGTGT	GATTCCCGGGTCGACCCACGCGTCCGTGCAGTTTTTATATTTCTGGTTGCAGAGAGTGAACTGGCACTTGTTCAGCGGTTGATTAATCGAAAGACAGAGACTAAAGAATCACTTCTTGTCAGAATAGCGACGGCACGTGAGGAGGTCAGACACATTAATAAATTTGACTATGTTGTTGTGAATGAGGAAGGACAGCTAGAGAATGCTGTGAAATTGGTGGAGTCCATCATTGATGCAGAGAAAGCTAAAGTTAAA	5	ref|XP_002279802.1| PREDICTED: hypothetical protein [Vitis vinifera] emb|CAO71080.1| unnamed protein product [Vitis vinifera]	0.82	7e-29	guanylate kinase family expressed	13	0.895385	4	F:guanylate kinase activity; P:purine nucleotide metabolic process; C:chloroplast; C:mitochondrion	EC:2.7.4.8
Microsatellite		embra898	2	53.124
Microsatellite		embra989	2	53.124
CL7027Contig1	849	CL7027Cntig1_849_F2	2	54.67	ATGCAGACTGTGGTATTTGTTCTTT	GGGAAGGGTTCTACTGCTCCCCCACTCGAAGACAGCATGCTTCACTGCCTAGGCCATGTGTTCTATACTCAGATTCAGTGCAGGGCTCGAACGAGGTGTCAGATGATATGGCCAAATGTTCCATCAAAGAAACTGATAAGTCTCATACTGAGAGGAACTCTACAATCCCGATGACAAGGCTTCCTCTTCAAGTCCCTCAAAGTGGAGCTGCAAGGCCAGCGAAAGTCATCAGCTCTGTGTTGCGCTACAACTGCG	5	ref|XP_002314421.1| predicted protein [Populus trichocarpa] gb|EEF00592.1| predicted protein [Populus trichocarpa]	0.67	3e-55	mitogen-activated protein kinase 2	18	0.651667	4	C:plasma membrane; P:cellular process; F:protein serine/threonine kinase activity; F:nucleotide binding	EC:2.7.11.0
Microsatellite		embra915	2	58.864
CL7096Contig1	510	CL7096Cntig1_510_BC	2	58.955	GTTGCGATTCTCACTATCTTGTTGC	CACGCGTCCGATGGTCATGTTTCCTGATCACCTTCTTCCATTGGAAGCCTTCGATTCCCTCCGAGATCAATCGAAATCAGGTTGCCGATGGCGGGAGCCGTGCGAGAAGCTTGACGCAGGCAGTGATCGTAAGCTCTCTTGAGAGAATTGACGACGTCGGCAGGAGAAAGGAGAAGTGAAAAGGCCTCTCTCTCTCTCTCGAGATCCTCTTACGTATTCCAGAAGTCTTCTCCCCTGCATACCTCGCCACATCCA	5	NO HIT
Microsatellite		embra172	2	59.957
CL2206Contig1	1131	CL2206Cntig1_1131_F2	2	62.497	CAGGCCATCTATTAAGTAAAACGCG	CGGTCCGGATTCCCGGGTCGACCCACGCGTCCGCAAAATCTCTCGATCTTTTCAAGGCCGCTCACAGCTTCTTCTTCTTCGCTTCGCATCCGCGGAAATCGAACCGCGCCGCCGCCGATTCGCCGCCTCCCGCCGGTCGATCGCCGCTGCAGTTGACCATTTCGAGCTCTCGCCGGAGCAAATTTCATCATCATTTTTTCTTTTTGGGCGATTTTTTCTTCTTTTTTCGGAGAATTTTTTGTGTGGAGTTTTTGG	5	ref|XP_002512480.1| conserved hypothetical protein [Ricinus communis] gb|EEF49932.1| conserved hypothetical protein [Ricinus communis]	0.72	3e-84	protein	20	0.7095	0
CL1181Contig1	1082	CL1181Cntig1_1082_F2	2	63.101	ACTACCCTGTAACTAGAAGATCTGA	CCACGCGTCCGGATGTAGCTGATTCTTGCAGGACTGGTGCTGCGACAAACGTGATATTTGGCTTAGCTCTCGGATACAAATCTGTCATCATTCCCATATTTGCGATAGCCATTGCCATTTACATCAGCTTCAGCTTGGCTGCAATGTATGGAGTTGCTGTCGCTGCATTGGGAATGCTCAGCACTATTGCCACCGGTCTCGCAATTGACGCCTATGGACCTATTAGTGACAATGCCGGCGGTATCGCGGAAATGG	5	ref|XP_002512502.1| Pyrophosphate-energized vacuolar membrane proton pump; putative [Ricinus communis] gb|EEF49954.1| Pyrophosphate-energized vacuolar membrane proton pump; putative [Ricinus communis]	0.92	e-166	vacuolar h+-translocating inorganic pyrophosphatase	20	0.92	6	F:inorganic diphosphatase activity; C:membrane; F:hydrogen-translocating pyrophosphatase activity; P:oxidation reduction; P:proton transport; F:2-alkenal reductase activity	EC:3.6.1.1; EC:1.3.1.74
Microsatellite		embra373	2	63.359
Microsatellite		embra072	2	65.296
GL-XY-003&&CN-013&&H03	189	GL_SGTON1640_189_BC	2	65.778	AAAGATGCCTCTTTCACCAGTTGTG	CGGAGAGAGAGAGAGAGTGACCATCCGAGAGAAAGAGAGGAAGAGAGAAAGAGAGGAAGAGCGAGCGAGCGAGAGAAGAAGGGGAAGAGGGAGGCCGTTCACTGCTGTTCGTCGCCGCCGTCGAACCACCGAGTCCTGCCTTGCCCCGCCGTCTTTGCTTGCTGTGTTGTGCCCAGATTAGAGATTAGAAAGATGCCTCTTTCACCAGTTGTGCCTGGTACCTTCTATGGCATACCTACTGACGTTGAGGTGGAG	10	NO HIT
Microsatellite		embra390	2	65.968
CL356Contig1	871	CL356Cntig1_871_F2	2	67.547	GCATCTTTTTGTCAGACTTAGATGG	TTTTGGAAGAGAAACCTCGGATTGATTTCAATGTAGTTACGACTTTCTCAATGTACTTACAACTTTCAAAGCCAGATAATGACATATATACTAAAGATTGTTCCAGAGATTATTTCTGAGCTGAATTAGATCTTGCCACGAGGACCCAACTTCGGTGGAAGTTGAGGACCCTTCTTGATCGGCAGAATGTCACCAGAAGCCGTGGCACTGAAATAAGCAAGAGTTGAGCCCCCTCCCAATATCAAGAACTTGAGC	5	gb|ACU13191.1| unknown [Glycine max]	0.95	8e-60	40s ribosomal protein	20	0.962	8	C:nucleolus; F:structural constituent of ribosome; C:plasma membrane; P:ribosome biogenesis; C:cytosolic small ribosomal subunit; C:chloroplast; P:translation; F:nucleotide binding	EC:3.6.5.3
GR-TS-002&&CN-030&&C02	278	GR_SGTON6910_278_F2	2	69.519	TGCTGCTGTCAATCTTCCTGTCAAA	TCGAGCACTCGCGCACGAAGATGGGGTTTCGGCTCAACCTGCTGGTCCTCGCGGTGGCCCTGCTCTCGACTCCGGCGCTCTCCGATCTGGTGTTGACCAGGGTCGATCGGCGCGTTGATTTGACATCGCACATCGTGCGGATTGCATCAACACTAAAGGTCGAGAACACGGGAAAGGATTCAGTATCAGAGGTTCTGTTGGTCTTTCCTGAACGCCAGGCCAAAAACTTGGCATACCTGACGGCTCTATCTAGCA	5	emb|CAN59776.1| hypothetical protein [Vitis vinifera]	0.62	1e-38	dolichyl-diphosphooligosaccharide-protein glycosyltransferase	11	0.708182	3	F:transferase activity, transferring glycosyl groups; C:membrane; C:endoplasmic reticulum
GR-XY-006&&RS-057&&H01	506	GR_SGTON8231_506_F2	2	71.859	GAGCATATAATCTCCATTGACTCAT	TCCCGGGTCGACCCACGCGTCCGGAGAGAGAGAGAGAGAGAGAAACAGAGAGAGAGATATCCAGAAGGAAATGATGCGATACAGAGAGGAAAAAGAAGCTAAGAAGGAGGCATTCAGGAAGTACTTGGAATCAAGCGGGGTCGTCGATTCGCTCACCAAAGTTTTGGTTTCCTTATACGAGCAGAACGACAAGCCCTCTTCTGCAGTTGAGTTCATCCAGGACAAGTTGGGTGGTCCAACTGTGTCCGAGTATGA	5	ref|XP_002332024.1| predicted protein [Populus trichocarpa] gb|ABK95740.1| unknown [Populus trichocarpa] gb|EEF12380.1| predicted protein [Populus trichocarpa]	0.71	5e-33	associate of c-	16	0.884375	2	F:molecular_function; P:biological_process
GR-PU-003&&GO-074&&H02	239	GR_SGTON3197_239_F2	2	72.699	CGGCTATACTTGTTTCTGATGTATA	CCACGCGTCCGAAATCTGTTGATGCATGTCTCTTCCCAGCTGTGCAATTAGCAGGATTACTCAAATGCTCCTTTTCAATCCCAAGTCCTAATATTGTTGACAGGACAAAGTACTCTCAGTTAATGACATTTGCACAGTGATCTTGTGGAACTGTACGGCTATTGGATGGAACTGTACGGCTATACTTGTTTGTAAATCAACCTGATCAAGAGATGCAAGTGACTGGCGTGGAACTATACGGCTATACTTGTTTCT	5	NO HIT
SP-FX-002&&CN-050&&H09	226	SP_SGTON10895_226_F2	2	73.162	TACTACTGCAACGGAAACAGAGGAA	GATTCCCGGGTCGACCCACGCGTCCGGCGGCAGCTGTTCCTGAGGAGCTACCAGTTCAGCAGGAAGCGGAGCCTGGGCGAGCGGATTCGGCGGTCGCTGAGGCGGGTCAAGCGGGTCGTCTGGCTCAGGCTCCGGTCGGCTCGCCGGTTCCGGAGGCTCGTCTGGGCCAGGCTCTGCAGATCGGTCCGGCTTCATCTCCACGGCGGGCACGGCTGTTCTTGCGTCTACTACTGCAACGGAAACAGAGGAAGGAGA	5	NO HIT
GL-XY-001&&RS-054&&B10	256	GL_SGTON1270_256_F2	2	74.166	CAGAGTCCATTTCGCTTGAGTAAAA	CGTCCGGGAAACTAAAGGGCGTACACTGGAAGAAATACAGGCTACCATGAATCCATTTTAAGTAGGAAAGTAACGCCGGAATTTCTCTTGCAGATGCATCGCCAATTATGCAGTACCCAGTTTCTCGACGTCTGGGCCAAGAGGAGAAAGTACATTCGGCACGATCTTGTTTCCATGGTTATCAACTTATCATGTAGGAGGTCGATGAGACAATGTGACGGTGGAACTGTCAACTTGGTCTCGAGATCTAATAAT	5	NO HIT
Microsatellite		embra091	2	76.195
SP-FX-002&&CN-004&&F06	205	SP_SGTON10411_205_F2	2	76.543	AGGATTATGTAAACTGAGGCATGCC	GGTCCGGATTCCCGGGTCGACCCACGCGTCCGATTGTCTTCATAATTTTATGTGATGCTCCACCTGATGTGGAGAAAATCCGGGCCTCCATTTCTGTTTCCAAATTTGGTTTCTCAATGTATTCCTACTTTTCCTTCAGTTCACGCACGATACCCCTGACAACAGACCCTAGGTAGAAATGGAATGACAGCTAAAGGAAAAGAAAGGATTATGTAAACTGAGGCATGCCCACCGATAAAGAGTAAAGGTCTATTT	5	NO HIT
CL1340Contig1	687	CL1340Cntig1_687_F2	2	77.457	ATAGGACGGTCTTCTTTCTATCTTC	CGGGTCGACCCACGCGTCCGCCACCCTCCCCCCCTTTCCCTACAAATTCTCGGGTAAGAACGCGTCTCGTTCACTCCTAGTCCTCTTTGCCTTCTATGTCACTCCCCCAAAAAGCCTGTCGTCCTTTGAATTTTTTCTTGCACTTTCCATGCACCTAATAACGTCACCCTAAGAAAGGCCCGATCCTTCACCAATCCCACGAGAAGTTCCAGTTCTCTAGATTCATCCTTTTAGTTTATCTCTCTGATCGGATCA	10	NO HIT
GR-FL-001&&GO-059&&A07	276	GR_SGTON1681_276_F2	2	77.681	GAGCAGTTTTATGGTCATCGATAAA	GGTCCGGATTCCCGGGTCGACCACGCGTCCGCCCATTTATTTGTGAGAAGTGAAAGCATGGAAGAGTACCTAGACAATAAATGAGACATAAATTACAATAGTCTCTCTTATCTTATTGTATGCTTATGAATTTAGAAGCTTCTATTTATGTTTGTGTGTGAAACTTGAATGATGCATGGTGATAGATCGTCTACTCTACTATACACTGTTGGAGATTCAATGTGATGAATAACTTTTGTGTCGGAGGGTTTTTTG	5	NO HIT
CL4277Contig1	791	CL4277Cntig1_791_F2	2	78.219	GTTGCCTCATTAGCTATTATAGAGT	TTCCCGGGTCGACCCTCGCGTCCGCCTTGATCTGCAACCATGGAATGGTCAAGACCCACCCAGCAAGGTGATATACCTACTCCAAGGGCAGGACATGCTGGTGTAACTATTGGAGAAAATTGGTTTATAGTTGGTGGTGGTGACAATAAGAGTGGGGTATCAGAAACCATTGTTCTGAACATGTCTACATTAGTTTGGTCTGTTGTGACCACTGTTGAAGGGCGCATTCCAGTTGCTAGTGAGGGTTTGAGTTTG	5	ref|XP_002512412.1| acyl-CoA binding protein; putative [Ricinus communis] gb|EEF49864.1| acyl-CoA binding protein; putative [Ricinus communis]	0.83	9e-61	acyl- binding family expressed	20	0.8555	8	P:response to jasmonic acid stimulus; F:protein binding; P:lipid transport; F:acyl-CoA binding; P:response to ethylene stimulus; C:nucleus; C:cytosol; P:response to light stimulus
GR-TS-001&&AF-039&&F06	126	GR_SGTON6230_126_BC	2	78.794	CTTGATAAGTTGACTGTTGAGGAAA	AATGGTCACCTGCAGTACGGTCCGGAATCTCGGGTCGACCACGCGTCCGGGAGAAGTTCCACGAGGTTGCTGAATCTCAACAGAAGAAAGAGGAAAATGAAGATGCAAGAGCAACTGCATCGCTCCTTGATAAGTTGACTGTTGAGGAAAAGAAAACAGAAGATAAATCAGGTGAAGATGTGCCAGTATCAAAGGAAGGCGAAACGGTAACTGAACCTGCCCCAGCAGATGGGGATAAGAAAAGTGAGCCTGGTT	5	NO HIT
CL5888Contig1	375	CL5888Cntig1_375_F2	2	81.993	GTATTCAGGTGCACAAAGATCTTAT	CTTTCACTGCTGGGTCTAGCCTATATGACTATCAGTCAGATCCATGTGAATATTTCCATGCTGGAAAAATCAAAGCCTCGACTCTCTCCCTCTCTGTCTTGGTTGCCATTGAGATGTTCAATTCCCTTAATGCCCTCTCTGAGGATGGGAGCCTTCTGAGCATGCCGCCGTGGGTCAACCCCTGGCTTCTTCTGGCTATGTCTGTTTCATTTGGCATGCACTTCTTGATATTATACGTGCCGGTCCTTGCTCAAG	5	ref|XP_002532807.1| calcium-transporting atpase 4; endoplasmic reticulum-type; putative [Ricinus communis] gb|EEF29564.1| calcium-transporting atpase 4; endoplasmic reticulum-type; putative [Ricinus communis]	0.73	2e-45	calcium-transporting atpase endoplasmic reticulum-	20	0.795	10	F:calcium-transporting ATPase activity; P:cellular manganese ion homeostasis; C:integral to endoplasmic reticulum membrane; P:manganese ion transport; P:ATP biosynthetic process; C:cytoplasmic membrane-bounded vesicle; F:ATP binding; P:calcium ion transpo	EC:3.6.3.8
CL779Contig1	417	CL779Cntig1_417_F2	2	82.257	ATGGGCGTATACTATGTTGTCGTCA	CGGTCCGGATTCCCGGGTCGACCCACGCGTCCGAGACCACTTTCACTTTCAGCTTTACTCCCGAGAGACCAAGAAACATGACGCCCATGCCTTCTTTCTTGCTCATCCTGTTGACTCCCACTTTTCTGTGCCTGGCTGGAGCACAAGACAGAGCCCCCCATGGCCTAGCCAATGAAAACCCCATGGCCTTCTCACCTTCGGCATACGATTTCTTCCACCCAAACACGCAACAGACCACTGGAAAGAACCCATGCG	5	ref|XP_002530281.1| conserved hypothetical protein [Ricinus communis] gb|EEF32088.1| conserved hypothetical protein [Ricinus communis]	0.5	8e-23	conserved hypothetical protein [Ricinus communis]	3	0.616667	0
GR-XY-006&&RS-048&&A06	257	GR_SGTON8144_257_BC	2	83.864	ATCCGTTGAAACAGGGATGAAAGAC	TCCCGGGTCGACCCACGCGTCCGAGACGGACCGATCCCTCAGTATTTATGCTGGTGCAAGCGCAAAAGCTTGGAGGCGCAAGAACGTGATGGGAGCAAAAATGATACTGACATGAGTTTGACTAACTGAGTTTCGTTGACTTTTGAAATTACCTATCTGTATAGTAAAGCCCAAGAGCTTCTCCTTTCCTTTTCCTTATTGGCTCATGAGCTGGCGAATCTGGAGACGGGAATCAGAGATGCTGCTGGGAGGAAT	10	NO HIT
GR-TS-001&&GO-059&&C10	222	GR_SGTON6460_222_F2	2	84.386	TAGATTATCCCTGTAGCCTCTTGTC	GAATTCCCGGGTCGACCTCGCGTCCGCAGAAGGCGATTGCATGCAATGACCATGCTGCGGACAAATTTGTTGATGCGGATGAGAGTGAAAGTGTCCTTGCTCCATCTTCCCCAGATTATGACAATTCCCAGCTACCAAAGAATATGCAGTTGACCCATTCTCCAGTTTCTGTGACTCAAAAATGGGGTAGCAGAGGCAGTTCTGCTCCTGGTGTTGATGGTTAGATTATCCCTGTAGCCTCTTGTCACATATTGC	5	NO HIT
CL3171Contig1	1242	CL3171Cntig1_1242_BC	2	88.205	TATGTTGCAAAGTGTTGTGGAGATC	CGGTCCGGATTCCCGGGTCGACCCACTCGTCCGCTCTCCCCGACGAACTCCCTCCCTCTCTACCCTCGCTTTTTCCGACCGGCGAACCACCGCGAGCAACCGACGAACCAGGAGGATACCGGCGAGACGACCGCGAGCAACCGACCGGCGTGCGACCTCCTTCTCTCTCTCTGCCCTCCCTCTTTCCGACCGGCGAACCACCGCGCCGCCCCTCTGGCTCCGGTTCCGGCCCCGACTCGTCCGTCCCTTACTCTT	5	ref|XP_002314950.1| predicted protein [Populus trichocarpa] gb|EEF01121.1| predicted protein [Populus trichocarpa]	0.82	3e-93	protein kinase	20	0.8615	6	F:protein serine/threonine/tyrosine kinase activity; P:regulation of transcription, DNA-dependent; F:ATP binding; F:MAP kinase kinase kinase activity; P:signal transduction; P:protein amino acid phosphorylation	EC:2.7.112.1; EC:2.7.11.25
CL259Contig1	353	CL259Cntig1_353_F2	2	92.447	GCCTGTCTAATCTAGACAATAAATG	CGTCCGACCGGGGTTGCAGGGGCCGCCGGGGCCACAGGGGGAGAAGGGGGAGAAGGGGGAGAAGGGGCCGCAAGGGCTACAGGGGCTGCCGGGCGTGTGCCGGTGCCCGTTTGGGGAGTGCCGAGGGGCGTGCCGGTGGCTGCCGGGGGAGTGCTGATGGCCGTGAGGGTGGCAGCGGTGGTGAGGATGGCGGAGGCGACGGTGACAACGACAGCAGAGTAGGGGTGGCAATGGCTACAGTGGGGCAATTAGCCG	5	NO HIT
GR-XY-006&&RS-039&&G07	204	GR_SGTON8067_204_F2	2	92.447	TAGTAGGAGATTTGATGCGATGAAT	CGGTCCGGAATTCCCGGGTCGACCCACGCGTCCGGACTAGTTCTAGATCGCGAGCGGCCTGTCTAATCTAGACAATAAATGAGACAGAAATTACAATAGTCTTTCTTATCTTATTGTATGCTTATGAATTTAGAAGCTTCTGTTTATGTTTTTGTATGAGACTTGAATGATGCACAGTGATAGATTGTCTACTCTACTATACATAGTAGGAGATTTGATGCGATGAATAAAAAAAAAAAAAAAAAAAAAAAAAAA	5	NO HIT
CL1098Contig1	503	CL1098Cntig1_503_BC	2	94.864	GTTTGTGTGTTGAAACTTGAATGGT	CCACGCGTCCGCGCTCGGGTCGTATAATCTTCTCAGTTCGTCACGATGGAAAAGGGTTTCTCTACTTGTTAAGGATTTTCTTGATGGAGAAGAATAACTATCCACCAAATTATCAGGGTTTCCCGTACTTCCCTCCTCCATCGGCATGGATCGATCCGAATCCGGTATCATCCGACGATTGTGACTACAACACTCCCACGTGGGTCATCGTCTGCATAGTGCTTGTCGTGGTCATACTCTTCGGTTTCCTTTTCT	5	NO HIT
CL702Contig1	1022	CL702Cntig1_1022_BC	2	95.258	AGCTAGAAAGGCTACTCTTGATAGA	GAATTCCCGGGTCGACCCACGCGTCGGGCGAGTGCGCTACATGGTGGCTAATCAATTGTATGAGCTTTGCGAAGCTGTGGGACCAGAGCCTACGAGGACGGACTTGGTCCCTGCATATGTGCGTTTACTTCGGGATAATGAGGCTGAAGTACGTATAGCAGCTGCTGGAAAAGTTACCAAGTTTTGTCGGATTCTGAACCCAGAACTTTCCATTCTACATATACTCCCATGTGTAAAGGAACTGTCGTCGGATTC	5	ref|XP_002276180.1| PREDICTED: hypothetical protein [Vitis vinifera] emb|CAO68041.1| unnamed protein product [Vitis vinifera]	0.92	e-173	serine threonine protein phosphatase 2a regulatory subunit	20	0.9575	10	F:protein phosphatase type 2A regulator activity; C:cell wall; F:binding; P:positive regulation of abscisic acid mediated signaling pathway; P:regulation of phosphorylation; P:auxin polar transport; P:regulation of stomatal movement; C:protein phosphatase
CL1Contig11	455	CL1Cntig11_455_F2	2	97.02	CTTTGTAGAGTTTGCTTCGAAGATC	GTCCGCCCACGCGTCCGTCCACGCGTCCGCCCACGCGTCCGAAGCAAATGCCACTTCCAGTTGTTTTTACTCCTCTTCTTTTGGTGCAAGGAGCTGGACTCTTGTTTGCTGCATATAGATTGATAGAAAAGATTGTCTTTATGTTGCACAGTGGAGCTTGTTCTAGCAATTACTCCCTGATCTCATTGAAAATTCGTGATTGCTTTGGATTTTTGCATCATGGGTCACGGTTGTTAGGTTGGTGGTCGATAGATG	5	ref|XP_002281391.1| PREDICTED: hypothetical protein isoform 2 [Vitis vinifera]	0.74	8e-67	protein	20	0.7665	2	F:zinc ion binding; F:protein binding
GR-TS-002&&RS-014&&G06	475	GR_SGTON7550_475_BC	2	98.09	ATTGGTTCTTTCGTTCAGACTGCTC	CGCGTCCGGAAGCTTGAAACTTCAGTCCTATCAGTGTGCTTGGCGGTGCTTGCGACGCTCTATACGATCCCAGATGGACTTGGGGCGGCAGTAAGCACACGGGTTTCAAATGAACTAGGCGCAGGGAATCCACAGGCAGCTCGTTGCGCTGTTAGAGTTGCCATGCTGATTACAGTGTCGGGGGTTGCTGTGATAAGCACAATCCTGTTCATCACCCGCCGCTCATTCGGCTACATATTCAGCAACGAGGAAGAG	10	ref|XP_002314825.1| predicted protein [Populus trichocarpa] gb|EEF00996.1| predicted protein [Populus trichocarpa]	0.68	1e-69	transparent testa 12	20	0.775	5	C:membrane; F:antiporter activity; F:drug transmembrane transporter activity; P:drug transmembrane transport; C:chloroplast
Microsatellite		embra1369	2	98.575
GR-TS-002&&RS-008&&C10	216	GR_SGTON7479_216_F2	2	101.617	TCGAAATCCATGGCTTTAGATGTTT	GCGTCCGGTTGCTAGCTTGTTACCCGAGTCGGCGATCGATTCATGGCGGCTGGGATTTTGCCTCGGCATTAGGAAGAGGGGGCAGCTCAAGGACTCGAGGAAGAACGAGTAGTGTGCGTAAATCCCTCGGCTCTATGGCTCGCGTGCGGGTCATGCACAGAGCTTTGTGCTTGTTCTGTCTGCGAGATTTTCGTCTTTCCAAAAGTGTATGATCTTCGAAATCCATGGCTTTAGATGTTTGTTTTGTGTTAGCAC	5	NO HIT
UR-XY-001&&BA-069&&F11	390	UR_SGTON12059_390_F2	2	102.024	GATAAAGCTTGCTTTGGACAGAAAT	CTAATTTTTGTCGCCGAAATCGTTCAGGTACAACGCGAAGCGTAGGCACTGGCGCCGCACCAAGCTAGGGTTCCGAGGTGTTTTCATGGGAGGAGTTGCTTTTGCTTTGGGTTACTACTTTCATCAAAACTTGCAAAGAACAGATTAATATCCTGCAAGTTAGCATAACTGAGGAGGAAAGAAAGTTGAAGGGATGGCTTGGCCTTAGTGCTGATGGTTCTAAATTTCTAATGCTGATAGCCTGATACCATAGCA	5	NO HIT
UR-XY-001&&BA-089&&E08	208	UR_SGTON12257_208_F2	2	103.262	GAGTCTTGATTTTCCTGTGTAGTAT	CCACGCGTCGCAATAAGAGTTTTGGACCAGCGGTTGAGGGCTATGAATCTTTCCACACATTCTCTGGGTTGTGCTCCTTTAGTGTGGCTGTTGCCTGGATGGGCCGCTAGGTGACATTGGTTCCCTTTTTTCATTTCTTGGTTGGACAGGAGTGCTACAATGAAGTCCTGTGAATTTCTCCCAGGTTATATTGCTCTGAAGTGAGCAGAGTCTTGATTTTCCTGTGTAGTATTTGAATATTTCCTTAGCCATCCT	5	NO HIT
CL4381Contig1	616	CL4381Cntig1_616_BC	2	103.822	TCTTGGGTTGGAAAGGTTCAATGAA	CACGCGTCCGTGCTAAGGAGCATGCTTTGAAGAATGGCCCTATTATTCTTGAAATGGACACCTATAGGTATCATGGCCACTCCATGTCTGACCCTGGGAGCACATACCGTACTCGTGACGAAATCAGTGGCGTCCGACAGGAGCGTGATCCAATTGAAAGGATTAGAAAGCTGGTATTATCTCTTGACCTGGCAACAGAAAAGGAGCTGAAGGATATCGAGAAGGAAGTAAGAAAAGAGGTTGATGATGCCATTG	5	gb|AAY86036.1| pyruvate dehydrogenase [Citrus x paradisi]	0.92	2e-58	pyruvate dehydrogenase e1 alpha subunit	20	0.95	7	C:mitochondrial matrix; F:pyruvate dehydrogenase (acetyl-transferring) activity; P:oxidation reduction; P:glycolysis; C:nucleus; C:cytosol; P:response to salt stress	EC:1.2.4.1
GL-XY-001&&AF-124&&B09	145	GL_SGTON880_145_BC	2	105.496	GTGCTGTCAAAGTAATAATTCGGTG	CGGTCCGGATTCCCGGGTCGACCCACGCGTCCGGGACTTTGGTAGCATCAGTCCTCATTGCAGATGTAACGGTAGATTTGGTATGTAAATGGAATTCACTTCCAAAGTATGAGAGATTGAGAGTTATTATGGTGATGCAGATTGGTGCTGTCAAAGTAATAATTCGGTGAATCTCATCCCGAATATTTGCTGCTCTTTTATATTATTTTTCAAGTTATGGTATGAAAACCTCTGAAGCGGTTTGTTTCCGCCCCT	5	NO HIT
CL2638Contig1	490	CL2638Cntig1_490_F2	2	105.712	CATGCTTGTAAGCTTCGTGTTATTT	GGATTCCCGGGTCGACCCACGCGTCCGCGATTGACGGCAACAGAAGAATCCTAGGCGCAAATCGACGTTTACGACAAGCGTAATCGAGATCGACGACGCTAATCGGCGTTCGGTTTTCTCCGCTTCCGTCCTTGTTCGCGCCGATCGATCGGAATGCCCGATCCAGATCGCAGGTCGCCGGCGGCTTGAGCGCTTCCCGGTAACCCTGAATTCAGATTTGCGATTGAGGAAAACAGAGAGCCGCGAAATTAACTG	5	ref|XP_002312629.1| predicted protein [Populus trichocarpa] gb|EEE89996.1| predicted protein [Populus trichocarpa]	0.92	6e-32	protein	15	0.928667	7	P:protein amino acid phosphorylation; C:endomembrane system; F:oxidoreductase activity; F:protein binding; P:oxidation reduction; F:ATP binding; F:protein serine/threonine kinase activity	EC:2.7.11.0
CL5352Contig1	602	CL5352Cntig1_602_BC	2	106.573	TCATGTACTTATCCAGATCGGGTAG	CCACGCGTACTGGTGTAAGCACGCTAGCCGGTACACCAGGTTATGTACCACCGGAGTACTACCAAAGCTTCCGATGCACAGCAAAAGGGGATGTGTATTCCTTGGGCGTCGTTCTCTTGGAACTATTGACCGGAAAGCGCCCTACCGACAAGGAGGATTTTGGGGACACCAACTTGGTGGGGTGGGTGAAGATGAAGGTGAGAGAAGGGAAGCAGATGGAAGTCATACACCCGGCAATGCTATCGACAACCAAAG	5	ref|XP_002312487.1| predicted protein [Populus trichocarpa] gb|EEE89854.1| predicted protein [Populus trichocarpa]	0.8	8e-54	serine threonine-protein kinase	20	0.744	12	P:oxidation reduction; F:2-alkenal reductase activity; P:phloem transport; F:identical protein binding; P:leaf vascular tissue pattern formation; P:brassinosteroid mediated signaling pathway; P:transmembrane receptor protein tyrosine kinase signaling path	EC:1.3.1.74
UR-XY-001&&BA-038&&C03	297	UR_SGTON11762_297_F2	2	106.846	GGTCTCTGTATTATACATCACATGT	CCACGCGTCCGTTCGGAAGATGAAGACATCTGTCCCACATGTCTTGAAGAATATACTCCAGAAAATCCTAAAATTACAGCACGATGCTCTCACCATTATCATCTTGGTTGTATTTATGAATGGATGGAAAGAAGCGATAGCTGTCCTATTTGTGGCAAGGAAATGGAGTTTTGCGAAAGCCCATAGCAACGCGTCATGTAACATTGGTTATAACAAAGAGAAAAATATACACAGATTAGTTGGGTGTGTGATCTG	5	ref|XP_002268079.1| PREDICTED: hypothetical protein [Vitis vinifera] emb|CAO68710.1| unnamed protein product [Vitis vinifera]	0.89	4e-28	zinc finger (c3hc4-type ring finger) family protein	20	0.9135	5	C:ribosome; F:zinc ion binding; F:protein binding; C:chloroplast; P:ribosome biogenesis
GR-TS-002&&CN-061&&A02	258	GR_SGTON7222_258_F2	2	107.13	CTGTAAATACACGACGTTTAGTATC	TTCCCGGGTCGACCCACGCGTCCGAGACCATAAATAGTTATGCTGGGCAATGGAAGAGGGAGCTGGACTCTTGTGAAGAGCGATGATGTATGAAGACTGTAAAATGTTATGCTGGTCAATGGAAGAGGCAGATGGTGCTTTCTTCTTTAATATCTCAGTATATTGTACTTGCAAGCAGTCAGGTGTTTGTATGTGTATGGTGGAAGGTGGGATGCTTCCTTGGAAGGAAGTTTTGTAAGATATGACTTCTCTCTT	5	NO HIT
GL-XY-002&&CN-025&&C11	404	GL_SGTON1456_404_BC	2	107.902	GACCTATCTTACTCATTGCAGTGTA	TGGGAGGGGATGGCGTTCTGGGGGACTCGAGTGATGGAGATAGTGAAGAAGCACGACTCCGGCGGCCTCGTCTGGAAGAGGATCAAGCTCACCTCCACCCGCAAGGCCAACGCCAAGAAGCGCCTCCTCCGCGTCTGGCAGAATGAGGCTGTCCTCAAGGCATGTTCAGAAGCACCTCCCTCGAAAACTTCTGGGCTTGCTGCTGATACTACTGCGAGATCAGAGGGAAAGAGTAGTCAAGTTGGCAATGGAGAA	5	ref|XP_002512885.1| conserved hypothetical protein [Ricinus communis] gb|EEF49388.1| conserved hypothetical protein [Ricinus communis]	0.81	2e-27	conserved hypothetical protein [Ricinus communis]	3	0.863333	0
GL-XY-001&&AF-074&&E03	194	GL_SGTON453_194_BC	2	108.533	CCACTCATGAAGCATACCAGGATAA	CGGTCCGGATTCCCGGGTCGACCCTCCGTCCGGTCAAGTGGCTTCTTTTGGTTGCTTAATTTCTCTTCTGAAGGTTCAGCAGAGGATCTCATCAAGCAAGATCTTCGAAATGTTGCTGAGGGTGTAGCTGCTTCTGTTCTTCAGCCGGCTCTTCCTTCTAATCCTGATTTAACAGTTTATGAAGGAAATGAGTCCACTCATGAAGCATACCAGGATAAAAATGTGCAGCAAGAAGCTGACACTGAGGTGATTGAG	5	NO HIT
CL1656Contig1	1097	CL1656Cntig1_1097_F2	2	109.906	GATTGTGCAAAACGAGTTCTATCAA	CGGTCCGGATTCCCGGGTCGACCCACGCGTCCGATCGAAGCGACCGTCCGTCCTCCCCTCCCCTCCCGATCGCGCATGAGGTTTCCTCCTAGATCCGGCTGATCGACTAGGGGGGCGATGGCGATTCTGTACGCGATGGTCGCCCGGGGCACCGTCGTCCTGGCGGAGTTCAGCGCCGTCACCGGCAACACCGGCGCGGTGGCGCGCCGGATCCTCGAGAAGCTCCCCTCGGAGGCGGACTCCAGGCTCTGCTTC	5	ref|XP_002273961.1| PREDICTED: hypothetical protein [Vitis vinifera]	0.83	e-101	r- vamp71-family	20	0.8495	4	C:integral to membrane; P:response to salt stress; C:Golgi apparatus; P:vesicle-mediated transport
CL1108Contig1	1661	CL1108Cntig1_1661_F2	2	109.963	GTGCTATTTCCTCATGCCTATAAAA	TCCCGGGTCGACCTCCGCGTCCGGATTAAAGCAGGCGGCGGATCTGAGAAGAAGAAGAGGAAGGCGAGGACGAGGAGAGCGCTCTCATTTCACTCGGGCGAATTTCCATTTCCATTTCCGAAGGGGCAGATCGAAGGAGGAGAAGAAGAAGGAGACTTTTGTCTTCAGATCGATCCGGGAGGTCTTCTAGGGTTTCGAGTGAGAAAGAGAGGATGAGGGAGATCATAAGCATACACATTGGGCAGGCGGGGATTC	5	ref|XP_002285721.1| PREDICTED: hypothetical protein [Vitis vinifera] emb|CAO22082.1| unnamed protein product [Vitis vinifera]	0.9	0.0	tubulin alpha-5 chain	20	0.9165	11	F:structural constituent of cytoskeleton; P:microtubule-based movement; F:GTP binding; C:tubulin complex; P:response to cadmium ion; C:plasma membrane; C:cell wall; P:protein polymerization; C:cytosol; F:GTPase activity; C:microtubule	EC:3.6.5.1; EC:3.6.5.2; EC:3.6.5.3; EC:3.6.5.4
CL2256Contig1	263	CL2256Cntig1_263_F2	2	109.963	ATTACTGCGGTTGTAATAGCAAGAT	CCACGCGTTCGGGAGCTTGATTTCATGTATCCTAGTGAGGGAATTCACAGACGATGGGATAGTGGATATCGTATTACATCCACAGCAGCAACTTGGGATCAATCTGCCCTGGTTTTGAGCATCCCAAAACGCAAACCTGGTGATGAAACTCAGGAAACTCTGCGCACATCCCAATTTCCAAGCGTGCATGTAAAGGAGAAATGGGCGAAAAATCTCTATCTCGCATGCTTGTGCCATGGGCGAACTGTGTCTTGA	5	ref|XP_002283346.1| PREDICTED: hypothetical protein [Vitis vinifera] emb|CAO22020.1| unnamed protein product [Vitis vinifera]	0.9	2e-39	protein	20	0.9305	3	P:protein amino acid phosphorylation; F:ATP binding; F:protein serine/threonine kinase activity	EC:2.7.11.0
CL1850Contig1	1284	CL1850Cntig1_1284_F2	2	110.833	GACTGATGGATTAACTTCGTAGATG	GGAATTCCCGCGTCGACCCACGCGTCCGTTTTTTTCTCTCTCTCTCTCTCTCTCTCTGGTTTGGAATCGGAATCGGAATCGGAATCAATTCTCTCAGCATAATCTCTCTCTCTCTCTCTCTCCTGCGCTCTGCGCAGGAGCTTATTCTTTTATTCTTTTCTTCTTCTTCTTTTCTGTTGGGTAGATTTGTAAATTAGTAGGACGAAATCCGGACCTTCTTCTTCTTGCTCCCCTTTCTTCCTGCAGCTCGAATCG	5	gb|ACU23961.1| unknown [Glycine max]	0.66	4e-58	ring finger-like protein	16	0.734375	3	F:DNA binding; F:zinc ion binding; C:plastid
CL3773Contig1	916	CL3773Cntig1_916_F2	2	110.833	GAACAGTGGTTGCATGTATGTATAT	CGTCCGCCTTTCTCCATCGTCGGCCGCGCCCAGAAGTGGAACCTCTCCCGCACTCTCCTCGTCACTGCATTTGGGGCAGTTTTGCATGTAATTTCTACTTCACTTCTTGGCATCACTGCTATTACAATGGCAAATACGATTGCTGGCGAAGAAACAGTCCATAAACTTGCTTCTCTTTTGCTTGTAATTCTCGGTGGTGGCTACGTGTTGTTGTTTATTTCCGGAAAGGGTGGTCACAGTCATTCACACAACCAA	10	ref|XP_002521652.1| conserved hypothetical protein [Ricinus communis] gb|EEF40759.1| conserved hypothetical protein [Ricinus communis]	0.86	2e-88	at5g21070 t10f18_100	19	0.86	1	C:membrane
CL5883Contig1	311	CL5883Cntig1_311_F2	2	110.833	GTTGAAGCTCTTTATGGTGCTTTTT	CGGTCCGGATTCCCGGGTCGACCCACGTCCTCCGTCCAGAAGAAGTCAGTGTCGACGGAAATAAGGCGAGTTGAGATGGAAAAAGCTTTCCAGATTATCACTCTGACCTCCAGGGATATTTAATATGAGGCTTAGGTCGCGAAGTTATCTATAGAGATTTTGCTAGTCTTAGAACTAAACTAATTTCTTTGTTAACATCATCCTCCGAACTTCATTAAGTCGGATCTTGACACTGGATCTTAAAGCATTGTCATC	5	NO HIT
SP-FX-002&&CN-020&&B01	259	SP_SGTON10560_259_F2	2	110.833	CATTTGACTGATGGATTAACTTCGT	GGTCCGGAATTCCCGGGTCGACCCACGCGTCCGGAAGAAGCTCCGACTTACTCTTGTACATAAGCGTAGACTGCTGTGAAATAATGACTTATTTAGGCGAGATAAAGAAGATGATTCTGTAAATTAGTTCTCTTAAGCATTCTGCTTTCAAAATTCAGACGCGAAGATGTGGGCTTTTATGCCCTTGTGTACCTTTCATTTGGTGGTGGCATGCTTCCCTCTGAATTGGGGATGCTTTGCCACTTAATCTTTATG	5	NO HIT
UR-XY-001&&BA-039&&E01	330	UR_SGTON11777_330_F2	2	111.725	CGGCTATTAATAGTATCTACTATGC	GTCCGGAATTCCCGGGTACGACCCACGCGTCCGGATGGAGTTCACTGAAGCCGAGAGCAACATGAACGACCTTGTGTCAGAGTACCAGCAGTACCAGGATGCAACAGCCGATGAGGAACTCGAGTATGAGGATGAGGAGGATGCTGAGCAGGATATGTAAATGTGCTATCGAGAGGGGTAATACACCTTTGTTGCAGCAATTTATGGTGGTTGATGCCTAAGTACTTCATCCGGAGAGGGGGTCTGAAGAATGCC	5	NO HIT
CL1735Contig1	850	CL1735Cntig1_850_F2	2	115.175	GGTAGATTTTGTTAGCTGTGGATTA	GGTACGGTCCGGACTTCCCGGGTCGACCCACGCGTCCGCCCACGCGTCCGGTCGGCTGCTCGAGAGGGGAGGCGATACATTCTCGAGAATTTCTGGCGCCGGAAAATGACGTCACCAGCGGCGACGCTGTCGTGGAGTTCCTCTTCGTGGCTCCATAGCCTCGGCGGGTGCTCGAACGAGGCCTCCGAATCGTCCGACAGGAGGTCGGCCATGGTGGTCATTGCTCAAAAGAAGGCCAAGAAAACCCGCAAGATA	5	ref|XP_002274311.1| PREDICTED: hypothetical protein [Vitis vinifera] emb|CAO16741.1| unnamed protein product [Vitis vinifera]	0.65	6e-51	50s ribosomal protein l9	20	0.689	6	C:plastid large ribosomal subunit; F:structural constituent of ribosome; F:RNA binding; P:ribosome biogenesis; C:chloroplast stroma; P:translation	EC:3.6.5.3
CL2019Contig1	654	CL2019Cntig1_654_F2	2	117.486	ATTGCAGTACTTTTTCTCGGATGAC	CCCGGGTCGACCCACGCGTCCGCCCACGCGTCCGCGCCATCGTAACGAAGAAGAAGAAGAAGAAGAAGAGTCGAATCGAAGGAACTCCCCGACCCTTGCTCGCCACCATTCCCCCGCCTTCGATCGGAAGCGAGCCTTCCCTTCAATTCGATCCCCGACCTTCGCCGGCGACCGGCAATCGGCAATCGGCAATCGGCAATGGAGAAGAAGGACGAGCCGGTGATCGGAGTCCCGTACTACGTCGGGCAGAACCCC	5	ref|XP_002512639.1| conserved hypothetical protein [Ricinus communis] gb|EEF50091.1| conserved hypothetical protein [Ricinus communis]	0.83	1e-66	litaf-domain-containing protein	17	0.817059	1	P:biological_process
CL765Contig1	1358	CL765Cntig1_1358_BC	2	118.83	GTACTCAAGGGAAAACTGATTTTCT	CGGTCCGGAATTCCCGGGTCGACCCACGCGTCCGCCCACGCGTCCGAACGCAGGAAGGTCCCTCGGTTTCTTCTCTCTCTCTCTCTCCGCCGCCGCCGCCGCCGCCGCCGCCGTCGTCGCTGCGTCGAATCTCCGGTGAGGATCCGAACCGAAGAAGGAATGGGAGAGGAGAAGAAGCCGAAGCCCGCCGGCGTGTGGCCGACCGTGAAGCCCTTCGTCAATGGAGGCGCCTCCGGCATGCTCGCCACCTGCGTC	5	ref|XP_002285722.1| PREDICTED: similar to dicarboxylate/tricarboxylate carrier [Vitis vinifera]	0.92	e-154	dicarboxylate tricarboxylate carrier	20	0.9285	8	F:oxidative phosphorylation uncoupler activity; C:chloroplast envelope; F:binding; C:plasma membrane; C:cell wall; P:mitochondrial transport; C:integral to membrane; C:mitochondrion
SP-FX-004&&BA-063&&C03	314	SP_SGTON11388_314_F2	2	119.369	TATACGAGAAGTTCAGAGATGGCGT	GCACTGCGCTGCTCTCGCATTATCCGGAGCTGTCGGGCTCAGTACTACTCTACGTTGTTCAATTGCGGACAATTGGCCAGCCCCCTCGGTTCGTACATCCTGAACGTGAAGGTGACCGGGATGCTCTACGACCGGGAGGCGCTGAAGGAGCTCGCGAGGAAGGGGCTCAGCCGGGACTCGGTGAAGGAGCTGACCTGCATCGGGAGGCACTGTTACAGGCTGTCCTTCATAATCCTGGCATTGGTGACCCTGTTC	5	ref|NP_180379.1| nodulin family protein [Arabidopsis thaliana] gb|AAC98454.1| nodulin-like protein [Arabidopsis thaliana] gb|AAL14413.1| At2g28120/F24D13.9 [Arabidopsis thaliana] gb|AAL32615.1| nodulin-like protein [Arabidopsis thaliana] gb|AAM13326.1| no	0.73	9e-38	nodulin-like protein	20	0.822	1	C:plasma membrane
UR-XY-001&&BA-086&&H10	365	UR_SGTON12233_365_BC	2	122.711	ACTCTTAAGTCATTTTACCAACGCT	CACTATAGGGAAAGTCGTGGGTAAGGTACCGGTCCGGAATTCCCGGGTCGACCCACGCGTCCGCCCACGCGTCCGCCCACGCGTCCGTGATCACGATCATAATGGCGATGTGGGTTCTGGAGGACAGCATGTGCATAGGAAAGTCATTGGGTTCTGATATCTTTTGTTTCTTCCGCGTATGTCGTTGGCGATCTGCAGAAAATGTTCTGTTATCTGGATTAGGTAACCCTGCTCGTGTGCTGCTTGTTTTGGCAC	5	NO HIT
CL5633Contig1	698	CL5633Cntig1_698_F2	2	124.662	CTTCACATCCAAAAGCAATTCTTGA	CGGTCCGGATTCCCGGGTCGACCCACGCGTCCGGTTTGAGTTGGGTCAAAAAGCTTACGGAAGAGGAATGTATGGAAGGGCAATCGAGTTCCTAGAGGGTGCGCTTACGATCATTCCTAGGCCTACATTGTTTGGCGGTGAGATTCAGATATGGCTCGCAATGGCATATGAGGCTAATAATCGTCACGCAGATTGTATTGCACTTTATCAACAGTTGGAGAAGAAGCACCCTATTGTTAGCATTCGACGTCAAGC	5	ref|XP_002272662.1| PREDICTED: hypothetical protein [Vitis vinifera]	0.8	1e-82	atp-dependent protease clp atpase subunit	14	0.81	2	C:chloroplast thylakoid membrane; F:binding
GR-XY-006&&RS-049&&C11	343	GR_SGTON8154_343_BC	2	127.878	ATATACACGGGTTGGAATCAACGAC	GGAATTCCCGGGTCGACCCTCGCGTCCGACACGAACCACTCCATTACAATGGAGAAGTCCCCTGAGCCGGGCACTGATTCGGCTGTCCATGCCACCTTCAGACTTGTCTCCAAAGACCCCACCACTTTAGGAATCAGGTCACGAGAGGGCATGATCGGGAAATCGGTCATGCTCGAACCATTCGACCTTCCCGGAATGGTGGTAGTGGAAAAAGGGCAAGAAAAGCACCTCGTAGTCGAGGGATCAAGCAAGGGC	5	ref|XP_002285548.1| PREDICTED: hypothetical protein [Vitis vinifera] emb|CAO21942.1| unnamed protein product [Vitis vinifera]	0.57	2e-34	protein	9	0.685556	2	C:vacuole; C:plant-type cell wall
GL-XY-001&&AF-111&&G05	314	GL_SGTON753_314_BC	2	139.793	CTTTGTATAGTGCAACTTCTAATGC	CGGTCCGGATTCCCGGGTCGACCCACGCGTCCGCCCACGCGTCCGCGAGCAAAGATATAACTGTGCTTGCTCGATGCGTGGATCCCCCCCCCCCCCCCCGCCGCAGCGGGGGCGATTATATTGCACCCTGCTGATGTTATTGTTGCTTCAAATAAGTTGTAGTAAGGTTCTTTAATCTGCAATTCTGCAGTATGATAGAACAAATAAGAGAAGCTCAGCTGCAACAGTACTATTTGATAGAATACATGTACAGGA	5	NO HIT
CL1Contig18	662	CL1Cntig18_662_BC	3	0	ATGAAGTTATGGTTCGAAGCAACTG	NNCCGCAAANNNNNNNAAATGGTCACCTGCAGGTACGGTCCGGACTCCCGGGTCGACCCACGGGTCCGGATTCCCGGGTCGACCCACGCGTCCGGGAAGCTTAGGGAAGAAGAATGCATAACCCTCCACCACCCCCCGATCCTCACCACCCCCCGCCCCACGCGCCGCCTCCCGGTCCTCCTCATCCAGCACCACCTCCTCCTCATCCCGAGCCGCCTCCTCCTCATGGCCACCCTCCCCCTCCCGGCCCACACG	5	NO HIT
GL-XY-001&&AF-049&&A07	290	GL_SGTON220_290_BC	3	12.298	CCATCTTTTAGCAGGTTTGGGTTTT	GGTCCGGAATTCCCTGTCGACCACGCGTCCGGGAATGAGCAGATTCAGAGTGGAACTTTCCCAGGGCCTCTTTAATTTCAGACTTTGGGCATTCAGTGTGACCCTTGTTGGTCATGGACGTGCAGATTTTTATGTTTGTTTCTGAAACTTGGCCCTCTGGCATGTGGATTTGATTCTAGAACAATAAGGCATCAAATGGAGCTTTTTGAGTTTGCCCAGGTTACTTCGATTTCATCGAACAAGACTCCTTGTCTT	5	NO HIT
GR-PU-003&&MG-027&&D10	409	GR_SGTON3731_409_BC	3	13.923	TTCGGGTGTATGCTTTTCTGAGTTA	CACGCGTCCGCTAATTCGCTCCCGTTCTACTCCTCCCGGCTTGATTCATTCGTCGCATTCGAACGGCTTGTGGTGCAGGGGTGTTCTTCGCGATTCTCGGCTCGATCTTGTTCATTCCCGGGTTCTACTACACGCGCATTGCTTACTACGCGTACAAGGGGTATAAAGGTTTCTCCTTCGCCAACATACCTGCTGTTTGAGGAGGGGGGTAGCTCTCGGTTTTCGCCTTCTCTTCCCCTGTACACATCTTTCTTT	5	NO HIT
Microsatellite		embra1661	3	16.064
CL1341Contig1	562	CL1341Cntig1_562_F2	3	16.677	ATTCTCGATTTTGAGGTTCAGCTGG	GAATCCCGGGTCGTCCACGCGTCCGCCCAATCCAAGATGGCCCCGAAGCCGGAGTCGCAGAACCCCTCCCACGCCGACGCGCCGCCGTCGGGCGCCGCCTCCGTCGACCCCCTCTTCCACATCCTAAAGGTCCTGCCTTTCGCCTTCCTCCGGCCGCCGCGCCTCCGCCTCAAGCTGCCCACCCTCACCCTCCCCTCCCCGATGACCGTCTACGCCCTCGTCCTCCTCACCTACTTCATGGTCGTCTCCGGCATC	5	ref|XP_002324678.1| predicted protein [Populus trichocarpa] gb|EEF03243.1| predicted protein [Populus trichocarpa]	0.68	1e-59	protein	20	0.7375	1	C:plasma membrane
CL3366Contig1	1168	CL3366Cntig1_1168_F2	3	18.181	CATAGCTGGGTCTGTGTTGATATAG	TGCGGTACGGTCCGGATTCCCGGGTCGACCCATCCGTCCGATGATCCGTTAGCCTCTCACTCCCCTCGCACCCGCACCCAACGAATCTCCTCGCGCGCCAGCTCCATCATCTGCGCGACCAAGCCGCGAGACCGAAGAGGAGGCGTTTGCTTCGATGGCGGAAGGGCCCGACGCGCCGTCGTCCACGCCACAGCCCCCGCCACCGCCTCCGCCGTCGTCATCGCCGGAGAAATCCCCTCAAGGCAATATCCGGCA	5	ref|XP_002269262.1| PREDICTED: hypothetical protein [Vitis vinifera]	0.5	1e-55	PREDICTED: hypothetical protein [Vitis vinifera]	9	0.553333	2	P:biological_process; C:plasma membrane
CL740Contig1	640	CL740Cntig1_640_F2	3	19.513	ACCTGAATTTGACTAGACTTTAGCT	CAGGTACCGGTTTCGGAATTCCCGGCTCGACCCACGCGTCCGATCGGGAAGTAGCAGCTGCACGCGGAGAAGAAACTCAAGGGAGCAAAAGATCGCGCCTTTCCTTCTCTGCGAACCCCAAAAAGGCCTCTTTGCCTCACCTTCTTTCTCTTCCAATGGCTACTATTCCAGTTAATCCTAAGCCTTTCTTGAACAACTTGACTGGGAAGCCAGTTATTGTGAAGCTTAAGTGGGGCATGGAATACAAAGGTTTTC	5	gb|ACU14380.1| unknown [Glycine max]	0.9	7e-41	small nuclear ribonucleoprotein f	20	0.967	3	C:nucleus; F:nucleic acid binding; C:small nucleolar ribonucleoprotein complex
GR-TS-002&&CN-019&&F08	235	GR_SGTON6791_235_F2	3	19.513	GAATTTGACTAGACTTTAGCTTCCA	GGTCCGGATTCCCGGGTCGACCCACGCGTCCGATCAAATGTTTAGCCCTACGCGGTTTGCGTTCTGAGTAAAGCTGAATGTTATTCATCCAAGAGAACCGTAATCATCAAAAACAAGAGCTGGGTTTCGTGTCGTATTTATGTGTCTTTCCGGAGAAGCATTTTTTTGTCTGAAACTCCAAAAATCATCCATGGGCTTGTATATGAATTTGGTGGGATAACTTGAGTTTAACCTGAATTTGACTAGACTTTAGCT	5	NO HIT
GR-SE-001&&GO-127&&E06	351	GR_SGTON5275_351_F2	3	19.693	CTTATCCGATGCTAACCTAATGATC	CGGTCCGGAATTCCCGGGTCGACCCACGCGTCCGCGGACGTCTGGGTTCCATCTATTGGTTTGCAACAACTGCCACTGTGAGCCCTTTCGAGAGGAAAGGTCTCGGCTGATAGTTAACATGGGCAGCGAGAAGACAGCAGTTTGAAGATGGTATAGCAAATGTTACGATGGATCAGCTATGCAGATCGATATACTTAAAACGATGCTTAAGAAGAGAAGGGTCGAAACCCCCCCTCGGCTTCTTGCCCACCTCTT	10	NO HIT
CL2236Contig1	1024	CL2236Cntig1_1024_F2	3	19.892	GTAGTCGTTTGTTTTGCTGATACCA	CCACGCGTCCGAAGGGACAGAAGTTGCGAAAGAGAGTTCGGACATCATAATTTTGGATGATAATTTCGCTTCTGTTGTTAAGGTCGTCAGGTGGGGAAGATCTGTGTATGCAAATATTCAAAAATTTATCCAGTTTCAGCTTACAGTTAACGTTGCAGCTCTTATCATAAACGTTGTTGCTGCTGTTTCCTCAGGTGACGTTCCACTGAATGCAGTGCAGCTTCTCTGGGTTAATCTTATCATGGACACCCTTGG	5	ref|XP_002309001.1| autoinhibited calcium ATPase [Populus trichocarpa] gb|EEE92524.1| autoinhibited calcium ATPase [Populus trichocarpa]	0.79	e-110	autoinhibited calcium atpase	20	0.8005	13	F:calcium-transporting ATPase activity; F:calmodulin binding; F:zinc ion binding; C:integral to membrane; F:protein self-association; P:one-carbon metabolic process; P:ATP biosynthetic process; F:ATP binding; P:pollen development; P:calcium ion transport;	EC:3.6.3.8
CL3351Contig1	774	CL3351Cntig1_774_F2	3	20.359	TATCCGATGCTAACCTAATGATCAT	CGGTCCGGATTCCCGGGTCGACCCACGCGTCCGGCTTTGATGGCCACGACAGTATGGGATTTGGGCCTCTAGTTCCAACTGAAAGTGAGAGATCCTTGATGGAACGGGTGAGGCAAGAGCTGAAGCATGAGCTCAAGCAGGGCTATAAGGAAAAGATTGTGGATATCAGAGAGGAGATTCTGCGCAAGAGGAGAGCCGGAAAGCTGCCAGGTGACACCACCTCTCTATTAAAAGCGTGGTGGCAAACACACTCCA	5	gb|ABH03531.1| class II knotted-like homeobox protein [Prunus persica] gb|ACJ71731.1| class II knotted-like homeobox transcription factor [Prunus persica]	0.9	2e-65	knat3 homeodomain protein	20	0.9625	8	C:cytosol; P:detection of cytokinin stimulus; P:response to light stimulus; P:regulation of transcription, DNA-dependent; F:sequence-specific DNA binding; F:transcription activator activity; F:transcription factor activity; C:nucleus
CL863Contig1	1131	CL863Cntig1_1131_BC	3	20.706	CCCTGTGTGCCAAAAAGAAAAGAAG	ATTCCTGCCTCTGGTCTGGGAACACATCCTGCCAGTGCTGCAATGTGTGGTATGAAAATTGTTGCTGTTGGAACTGATGCCAAGGGTAATATCAACATTGAGGAGCTGAGAAAAGCAGCAGAAGCAAACAGAGATAACTTGTCTTGCCTTATGGTCACATATCCTTCAACCCATGGGGTGTATGAGGAGGGCATAGATGATATATGCAAGATAATTCATGACAATGGAGGTCAAGTGTACATGGATGGAGCAAAC	5	gb|ABO61734.1| mitochondrial glycine decarboxylase complex P-protein [Populus tremuloides]	0.88	0.0	glycine dehydrogenase	20	0.9025	9	C:glycine cleavage complex; F:glycine dehydrogenase (decarboxylating) activity; P:glycine decarboxylation via glycine cleavage system; C:mitochondrion; P:oxidation reduction; F:2-alkenal reductase activity; C:chloroplast envelope; F:ATP binding; F:pyridox	EC:1.4.4.2; EC:1.3.1.74
GL-XY-001&&AF-124&&E06	480	GL_SGTON883_480_BC	3	21.1	TGGAGTTCTGGAATTGAGTTAAGAT	GGTCCGGATTCCCGGGTCGACCACGCGTCCGCTGGTGGAGAATTTTGAGAAAGATGCTTGTAATAGTGGGTGGCTATATGAAGTCCAGCGCTAGAGTTGTTGCAGATTCCATAGTTAATCTGTCAAAGAAATGCTTAATAGATATGGAGACTCCCTCAGCAAGAGCATGATCTTGAGATGCAAGTTCAGTTGCTGCCACTCAGAAGTTACTTGAGAAGAAGGTAAGCTAAGTTTAGTCGGCCCCCGACACAAGAG	5	NO HIT
CL2090Contig1	907	CL2090Cntig1_907_BC	3	23.558	GATGCCATGCCTTGCATATAAAAAA	GTCCGGATTCCCGCGGTCGACCCTCGCGTCCGAGAAAGCCCCAGAACAATTAGAATTCAACAGAAAGCCCCCAACGCTTCGCCCGCTTCATTTCCAAGCACATATATTCATATCTCTAGAGAGAGACTGCAGAGAGAGTTAAGTTCTTGAAGCTCGAGAGGAAAGAGAGAAGAAGAAGCGAACGAAAATGGTGAACTACATGCTGAAGATCACCGCCGACCTCGAGAACCTCACCAACCTCCAGCCTCAGAACGG	10	ref|XP_002276450.1| PREDICTED: hypothetical protein [Vitis vinifera] emb|CAO43772.1| unnamed protein product [Vitis vinifera]	0.78	5e-75	protein	20	0.7535	2	F:molecular_function; P:biological_process
GR-TS-002&&CN-036&&C02	174	GR_SGTON6973_174_BC	3	23.666	CGCCTAGGCTTTTAGATCTTCTTAT	CGGTCCGGATTCCCGGGTCGACCCACGTCTCCGCTGATGCTGGCGGTGATGTCGTTCAACGGCGGGGTGTTCCTGAGCGTGGTGTGCGGGCTCGGGGTCGGGTACCTGGTGTTCCGGAGCGGGACCGACGAGGCCGTGACGGTGACGGCCGTCGCCGACAACCCATGCGCATGCGCCTAGGCTTTTAGATCTTCTTATTTTATAATATAGCATCACCCATGTAAATCACGAAGACGATGAATCGGAAGAGGTCCC	2	NO HIT
CL1870Contig1	514	CL1870Cntig1_514_F2	3	24.07	ATGAGTATCTGTTGCATGTACTGGG	CGGTCCGGATTCCCGGGTCGACCCACGCGTCCGAATTTCCCTGGTCCGTCGCGGCGAGCTTGGTCCGGGAAGAGGAAACAGAGCATGGGGATCCCATCGGAGATGAGAGATTTCTGGGCCAACCGCCGGAGGACGAATCCGTTCCCGATCGCTTCTCCGGCCGAAGAGCGGAGGATCCAAGCCGCTCGAAATTGCACTCAAGAGGGCGTCCGTGCTGGAGCGAAGGCAGCTGCGATCGCGTGCGTCGCCAGCGCC	5	ref|XP_002525450.1| Early nodulin; putative [Ricinus communis] gb|EEF36940.1| Early nodulin; putative [Ricinus communis]	0.46	6e-22	Early nodulin, putative [Ricinus communis]	1	0.52	0
CL248Contig1	992	CL248Cntig1_992_BC	3	25.079	CGTATTAATGAAGGATGTCTGTGTA	CCACGCGTCGCGATTCTCTCTCTCTAGGCCGAGGACAGAGGAAGAAGAAGATCCGGGGTGGAGAACAGGGCTAGTCGGGCTTCAAGAAATGGAGGGGAAATCCGGTGATGCGAAGCCTGTGGAGGAGGAGGAGGTGGTGGTGCAGGACAAGGCGTGCTCCGGGGAGGCGGCCGCGGCCAAGAGCGAGAGCGAGAGCGAGACGAATGAGCTCCTGGGCAGCGCCAAGAACGACGCCCCGAAGCAGGCCGAGGCTGG	10	ref|XP_002516176.1| conserved hypothetical protein [Ricinus communis] gb|EEF46178.1| conserved hypothetical protein [Ricinus communis]	0.55	5e-36	zim motif family protein	18	0.616667	1	F:protein binding
Microsatellite		embra189	3	25.25
CL7569Contig1	391	CL7569Cntig1_391_BC	3	26.335	TACAGTGTGTAGCGCATTTGTATTA	CTTGTTCACCCGACTGGGATGCTGGAGCTAAACCTGTGGCTTGGGGGCACTCCACTTTGATTGGACCATTTGGACAAGTTTTGGCGACAACAGAGCACGAGGAGGCCATCATCATTGCTTAAATCGATTATTCTGAGATGGAGATGAGAAGGACTAATCTTCCATTGGAGAAGCAACGGTTTTTTGATCTCTACCAGTTGTTCGATGTCCAAAGATTGAACTCCTAACAAGTCTCTCCAATACAAATGATCGGAA	5	NO HIT
PE-XY-001&&MG-056&&F12	122	PE_SGTON9263_122_F2	3	27.133	GGTGGTTTCATCACTCAAATGTATA	CACGCGTCCGCCAGAATTTGTTGAAGCCGATTTGCCATCTCAAGCCTTAAGCTCCGTAAGGCGAGCCCTTGGCACAAACCTTGGACGTGCTATTTTAGAAGAATGATAGTGGCAATCCATGGGTGGTTTCATCACTCAAATGTATATATATTTGGATAATCTTTGCCCACCACCACCAGACCTGCTCTCGCCTGGTCCATCTTTTGCGCCAACACACAGTCGCGGAGCCCAGTCAGGGATTTAAACCACTGAGTA	5	NO HIT
CL807Contig1	457	CL807Cntig1_457_BC	3	28.298	GGATGGCTGTTATCTTTGTTGTTTA	GGTCCGGATTCCCGGGTCGACCCACGCGTCCGCGCTCTCTCTCCTTCATCATCAGCGGAGAAGCCACTTCCCTCGCCATGGCTCCAAAAGGGATTGCCAGTCCAGTGCCGATCTCGTGGTACCCGACGCTGTCTGTGTTGATGCTCGCCATCGGACTCGTCATCACGGCTTCTTTCTTCATCTATGAAGCAACCTCTTCTAGGCGAAATCGTAGCCTAGCTAAGGAGCTTTTTACAGGAGCCGTGGCATCCATCT	5	NO HIT
PE-XY-004&&RS-012&&F11	279	PE_SGTON9872_279_BC	3	29.535	AAGCATACCTTAATCTTGTTCTGTC	CGTCCGCTTTGCCAGATTGAGGATAGAAACAGGCGTGAAGGGCAGGTGATGACTGCATTTGGCCGTCGAATGGATGCTCTGAAAATCTGCCAAAGTCAGTGGTTTCGTCCGCCTGCTAAATAAAGGAGATGACTAGGTCTTTTGATAAATTGGGCTCTACTTCATTGTTCTTTTCACATGGCAATGGAGCAAGGCCTACAGAAGACAGTTGCATCGCCTTGGGCATGTCAAGACAATCAAAAGACCCAATTACTG	5	NO HIT
CL399Contig1	1184	CL399Cntig1_1184_F2	3	32.811	TATGGAAGGTAGCTTTTAGGTCACC	CCACGCGTCCGCAAAACCTCAAAGATATTGTTATAACAGGACATAATGGCACCATAAATGGACAGGGTCAATCATGGTGGAAGAAATACCGCCAAAAGCTTCTTAACCACACAAGGGGCCCGCTAGTTCAGATCATGTGGTCAAGTCACATAGTTATCTCTAATATCACTTTGCGGGATTCTCCTTTTTGGACACTTCATCCATATGATTGCAAAAATGTGACGATTAAGAATGTCACTATATTGGCTCCCATAT	5	ref|XP_002516244.1| polygalacturonase; putative [Ricinus communis] gb|EEF46246.1| polygalacturonase; putative [Ricinus communis]	0.9	e-167	glycoside hydrolase family 28 protein polygalacturonase family protein	20	0.894	5	C:endomembrane system; P:carbohydrate metabolic process; F:polygalacturonase activity; C:mitochondrion; C:plastid	EC:3.2.1.15
UR-XY-001&&BA-010&&E03	313	UR_SGTON11546_313_BC	3	33.156	GTGCTCTATTATCTGTGAATCAAGT	AGGGAAAGCTGGTACGCCTGAGGTACGGCGGAATCCGGGTCGACCCACGCGTCGTCTGCATCGAGTGCCAAGCGAACCAGGCCAGCGCCACTAGCGAGGAGTGCACGGTTGCTTGGGGAGTGTGCAACCATGCATTTCACTTTCACTGCATCAGTCGTTGGTTGAAGACTCGTCAAGTATGTCCACTAGATAACAGTGAGTGGGAATTTCAGAAGTACGGCCACTGAATTTCTTCTAGTGCCTTTCAAGTTTTCT	5	gb|ACU15939.1| unknown [Glycine max]	0.98	1e-29	ring-box protein	20	1	5	F:protein binding; P:protein ubiquitination; P:response to auxin stimulus; C:Cul3-RING ubiquitin ligase complex; C:SCF ubiquitin ligase complex
PE-XY-001&&MG-030&&F11	199	PE_SGTON9106_199_BC	3	37.65	GGTGCCCTATGTAATAAAGAGAAAC	ACGCGTCCGCTTACTGTTTTCAGAAAAGGAGCTTCGGCATATTTTTTAAAGGAGTTGTCCCCCAATAATTGTGCAAGCTTATTAGCCTTTCATGCTTTTGAAGAAGCAAACTTTGAGAACCACCCGCAATTGGAAACAATAGGCAGGAAAATAGCTGAAAAATGTAAAGGTTTACCTTTAGCAGCAAAGATGTTGGGCGGTGCCCTATGTAATAAAGAGAAACCCGATGAATGGGAAGATACCTTAAAAAATATA	5	NO HIT
GR-TS-002&&RS-012&&E07	457	GR_SGTON7525_457_BC	3	38.669	ATTTTGGTACGGGAATTGCTGTTAG	CCCTCCTCTACCTGGCCAGAAACTTACTGGGGATTCAATCTGCACTTTGTTGAGCTTCCTGCTCGTGCTCCTCCGGAAGTGCACATGGACTTTGATCCACAGCAGCAGGATCCGAATCTGCACTTTGTTGAGCCTTTTGCTCTTGCTCCTCCAGAAGTGCACATGGACTTTGCCCCACAGCAGCAGCATGAGGCAGAACTTGCTGAAGCAGCTATTCAGCCACTTCCCGATGGCGCTGGAAAAGCAGTTTTTAGG	5	NO HIT
CL3247Contig1	992	CL3247Cntig1_992_F2	3	38.976	GTGAAGTAGTCTCGACTCTTTTAAA	CCACGCGTCCGATTTCGGATTCGGAGAGACGGGCGTTCGAGATGGAGGGAGGGCAGTACAACCCTAGGACCGTGGAGGAGGTGTTCCGGGACTTCAAGGGCCGCCGGGCCGGCATGATCAAGGCATTGACCACTGATGTCGAAGAATTTTATCAGCAGTGCGATCCCGAGAAGGAAAACCTTTGTCTGTATGGGTTCCCCAATGAGCTGTGGGAAGTTAATTTGCCAGCGGAAGAAGTGCCACCGGAGCTTCCTG	5	ref|XP_002514076.1| DNA binding protein; putative [Ricinus communis] gb|EEF48030.1| DNA binding protein; putative [Ricinus communis]	0.72	4e-99	dna binding	20	0.724	1	F:metal ion binding
GR-TS-003&&GO-011&&F10	145	GR_SGTON7627_145_BC	3	39.86	ATTGATCTGCAACCACAAGCAAGTC	TCCCGGGTCGACCTCGCGTCCGGGAGACATTCTTCGTCTGATTCCGTCGTGATGCACATATGAAATCCCAAGTGTCGTACCAACCTGGTTTAAGTAACGGGGCACAAAGCCTTGACAGTTTACACCTGTGTTTGAACCTGCACAATTGATCTGCAACCACAAGCAAGTCCCCGGATTTGTTGGTTGTTCCTGTCAAGTGTGACATATGGATTCTTTTCTTCATGCAGAACAGAACATATGGTTCTGCTGTACATA	10	NO HIT
GR-ML-001&&BA-057&&C10	213	GR_SGTON2158_213_BC	3	40.145	CGCTTGATTTATCAAATTGACCTCA	TCTGGAACAGGCACGAGTCCGAGAACTTGACCGAAGCAGCTATTCAGCCACTTCCCGATGGCGCTACAAAAGCAGTCTTTAGATTTGGAGACAGTAATGGGCATTCGAGACGGCGGGTGGTTTCAGCCTCCATCCTTGTGATTTTGGAGTTCTACATTGGGGATGGGAGATGTTTTCACTTTTTTGGTTTTGCTAAATTACATCATTGTTTCCGCTTGATTTATCAAATTGACCTCAATTTCGGCAAACATGTAT	5	NO HIT
CL265Contig1	1110	CL265Cntig1_1110_F2	3	40.862	CTGCTATGCCTATGCATCAATATTT	TTATTTGGTACGCCTGCAGGTACCGGTCCGGAATTCCCCGGTCGACCCACGCGTCCGCGGACGCGTGGGTTAAGAGCGAAGTTAGAGATAGAGAGAGAACAAGGCGACGAAGCAAGGAAGCCTTGCGCCCTCTCTCTCTCTCTATCAACACGCCTAAGCAAACCTCCATTATCATCCCTCCCCCAAAATTCAACCCTCCCCACCACCACCACTGCCGCCGCCGATTCCTCTCCACCGGCCCACCGCGTCGCGATC	5	ref|XP_002308308.1| predicted protein [Populus trichocarpa] gb|EEE91831.1| predicted protein [Populus trichocarpa]	0.97	2e-73	charged multivesicular body protein 4b	20	0.951	3	P:protein transport; P:vesicle-mediated transport; C:ESCRT III complex
CL1407Contig1	1084	CL1407Cntig1_1084_BC	3	44.681	TTGTCTGTCAGATAATCCATTCGAG	GGAATCCCGGGTCGACCCACGCGTCGCTGTCTTCTCGCTTTCTCCCCCTCTTCCATCCTCGAAGCCGCGACCGGGGCGAGAGCAGCAGCTCCTCCGCCGCCCTCCGCCGCCGCTCCAACGCGCGATTAGGGTTTTCCTCCGCCGCCGATGCCGCCGCATCCGCCGCATCCGCCGCCGCCGCTCCGGGACACGGCCCTGTCGGAGGAGGAGATCACCCGCCTCCACCGAATCCGGAGGACGGTGATGCAGATGCTC	5	ref|XP_002331171.1| predicted protein [Populus trichocarpa] gb|EEF10385.1| predicted protein [Populus trichocarpa]	0.87	9e-97	rna polymerase ii and iii kda subunit	20	0.846	6	F:DNA-directed RNA polymerase activity; C:DNA-directed RNA polymerase II, core complex; F:DNA binding; C:cytoplasmic membrane-bounded vesicle; P:transcription; C:DNA-directed RNA polymerase IV complex	EC:2.7.7.6
SP-FX-002&&CN-005&&B12	526	SP_SGTON10418_526_BC	3	45.71	TCTTAAGCTCTGCTAGGAAATCTCG	CGGTCCGGATTCCCGGGTCGACCCACGCGTCCGCTTGGACCTGGCGGTAGCCGCAGTGGCGGACAACCTTCAACCCACCCAGCCAAGGCGGCGAAATTTGCTAATCCTAGCCCATCGTTCAACCGGAGGAACCCGCTTCCACTCGCGCACCTCAGCTCTGCTGTAAGATATTCCACCCCTTACAGCTATCCTGGCCAGGGTGCTTATGAAGTTCCGGGCGTAGCTGCATACGCGCCGCCATATGGGAGGACCAAT	5	NO HIT
CL3469Contig1	624	CL3469Cntig1_624_BC	3	47.034	TATGAGAGTAGCTGTTATACTGCAT	CGGTCCGGATTCCCGGGTCGACCCACGCGTCCGAATCTCCATTAACCTCCGTCGTCTTCGTCGTCTTCGTCGTCGTCGTCGTCTCGCCATGCCGAGCAGATTCCCGGGAGCCATCACGCAGGACTGGGACTCCGTCGTCCTCCACAAGTCGAAGCCCAAGTCGCAGGACCTCCGGGACCCCAAGGCCGTCAACAAGGCCCTCCGCTCCGGCGCCCCCGTCCAGACCGTCAAGAAGTTCGACGCCGCCTCCAACAA	3	gb|AAL32037.2|AF439278_1 ethylene-responsive transciptional coactivator-like protein [Retama raetam]	0.74	5e-52	ethylene-responsive transcriptional coactivator	20	0.7325	9	P:response to water deprivation; C:nucleolus; P:response to heat; F:sequence-specific DNA binding; P:response to abscisic acid stimulus; F:transcription factor activity; F:transcription coactivator activity; P:positive regulation of transcription; P:ethyl
CL1826Contig1	1412	CL1826Cntig1_1412_F2	3	48.815	GGATTTCACTACGTAATTTGGTGAA	GTCCGCTTTCTCCATTTCGATTAAACGGTCACAACCTTTTTCACTTCTCTCTCTCTCTCTCTCTTCTCTCTCGCCTCTTCATTCGTATGGCCGGAGAAATTATTAATGAAGTGGGGACGAAGAGAAGAGAAGAAGAAGAGGAGGAGGAGCGTGTCCAGACAAAAGAACCAAAATGAAATAGAAGCCAAAGAAGGAGGTACAAGAACTACTTTCAGTTGTGTCCCTATAAAGAAACCCTTCACCACCAGCTAAACA	5	ref|XP_002514305.1| conserved hypothetical protein [Ricinus communis] gb|EEF48259.1| conserved hypothetical protein [Ricinus communis]	0.48	1e-39	conserved hypothetical protein [Ricinus communis]	3	0.71	0
CL1520Contig1	829	CL1520Cntig1_829_BC	3	49.366	AGACGCATCTAGTCAGTTTTGCTTC	CGGTCCGGATTCCCGGGTCGACCCACGCGTCCGCCCTTCAAGGACATTGGAGCACTAATGGCAAGATTCAGTGGTGAATCCGAATCAGAGGCCCAGTTAAAAGTGCTCTTACCTCACATTGTTGCATGCTTTGGTGCAAATAAATCAGTTGTGGAGATAATTGCAGAGCTGAGAAAGCATCAGCAGAGCTCTGATGCCAAAGTGGTTGAGTGGGCCACTGATGCTCTTCAAGGTCTTGGGAAAGGTGCTCCATTC	5	ref|XP_002515579.1| 3-hydroxybutyryl-CoA dehydratase; putative [Ricinus communis] gb|EEF47028.1| 3-hydroxybutyryl-CoA dehydratase; putative [Ricinus communis]	0.67	3e-58	3-hydroxyisobutyryl-coenzyme a hydrolase-like protein	20	0.7715	3	F:enoyl-CoA hydratase activity; C:membrane; P:fatty acid beta-oxidation	EC:4.2.1.17
SP-FX-001&&BA-057&&E02	303	SP_SGTON10177_303_BC	3	50.245	CGCCATAGGTTATTCATGTTTGTTT	CTCCATCCTGTCGCTATTGTAGGGTTGAAATGCAGAGGCGGCATGGGGATTTATAAGGGAGATGCCGCATTGCGACATGTTGCAAAAGTTCGAGGGAGTGGCTTGATGAGCGTGGAGATGAGATTGTCCAATGGATACATTTAATCCATTGGCTCTTGTGAGGAGACGTTGGCTTTCATGAGCAAGCTTAGGGAATGGACTCAAAAGTAATTTTTGTTATGAATGCGGAACTGGACTTCCCTCTTACACCTTTAG	5	NO HIT
GR-TS-002&&RS-010&&D04	694	GR_SGTON7504_694_F2	3	52.084	CATAGAACTCTCGTATAGCTATCTT	ACAATCTGCCATAGTCTTTGGTTGGAAGAGCCTTTGTTATTTTAATGCAGGTTGCAGCTGAAACGATTGGTCTCACTGGAGGTTATCCAATTAACTGCTCTTTGGAGTAATTTCAGAGATAAATTTGGGAATGAGAAAACCATGCTCGAAGGTGCACTTGTTAAGAAGGCAGCAGAAGATCTTAGACAGAGAATAAGCAAACATGTAATTATAGAACTTTGTCGTTTTGTTTCCCTTGCTTTCTTTGGATCATCA	5	ref|XP_002278249.1| PREDICTED: similar to 26S proteasome subunit RPN5b [Vitis vinifera]	0.6	1e-48	26s proteasome subunit rpn5b	20	0.695	5	C:cytoplasm; C:proteasome regulatory particle, lid subcomplex; P:ubiquitin-dependent protein catabolic process; P:embryonic development ending in seed dormancy; C:nucleus
CL1000Contig1	434	CL1000Cntig1_434_F2	3	52.705	AGCCTGTAGGAGATTGAGAGAAATT	CCGGGTCGACCCACGCGTCCGCAAGAAGAAGAAGAAGAAGAAGAAGAAGAAGAAGACGACCTCGACGTCCAAAGGCGTAACCTTTGGAGGCTTTTCGCACTCGAGCAGGACCGCAAGCGAGAACCCACGATGAGAATCTCTCTCCCAGTCGTGCTTTTCCTCCTCTTCTCGCTCCTCGTCGATTCCTCGGACCTCCCGGACGTCCCGGCCCGGCCCGTCTCCAGGGCCCACGCGGAGCTGACCGCCTACGGCTTC	5	NO HIT
CL3810Contig1	375	CL3810Cntig1_375_BC	3	55.58	GTATTCTTTGCTATGTCTTCTGAGC	CGGTCCGGAATTCTCGGGTCGACCCACGCGTCCGCCCACGCGTCCGCTCGGCTGAAGCTTCGTTCTCGTGCTCTCCCTTTTCCGGCGTCTCTCCCATCTCTCCGGCGGCTCCCACTCGGCTGACTCTCCGGCGACTCCTCACTCCGGCGACTCCAGCCTTACCAATTGGGGAATATGCTGCTGTGACCTTGCTTATATTCTTTGGTCTCAAATCAATAAAAGATGCATGGGATATTCCGTCAAATGTAGATAAGA	5	emb|CAN65115.1| hypothetical protein [Vitis vinifera]	0.89	4e-38	membrane protein	13	0.863077	2	C:integral to membrane; C:plastid
GL-XY-001&&AF-074&&G07	414	GL_SGTON457_414_BC	3	57.839	AGGAAATCTCCTCGTCCTTTTATCA	CGGTCCGGATTCCCGGGTCGACCCATGCGTCCGAGGTGCTCAGTACCTTGACCATCGCGATGTATGGGCTATCGGTTAGAGATGACAGCAGCTTAAGGAACTCTTCATACCAGGTGTCCACTTCATCGTATGTGACGCCCATGAGGCCTTCAAAGCCAGAGGACAAGCTATTCGGAGATCTTGTTGATATGGCTAAAGTGAAATCGTCTGCAAAATCTACTCCGGGCAGAGCTGGTAGCATGTAGCATTAGTATT	5	NO HIT
CL1869Contig1	862	CL1869Cntig1_862_F2	3	59.236	AGAACAGAGTCGGTATGTCATTTGC	CCACGCGTCCGCACGAGACCAAAAGCTTAAGATGGGAGTCCATTTCTGATTCTCAGTCGTCGTCATTCGAGTTCGCGTGTATTGTCTTGCGGAATCGCGTTGCAACCGTCGACCTCGTCCTCCTCCTCGTCCCGAGCCAGAAGCCCCTTCGACTTCAATCGTAATTCGTCGAAGACGAGTTGAATTTGGTGGAAGTCAGACTTCCTGTAGCAGACTTGATTTGCGAGGATATATCGAAATGCAGACATCGAGGGC	10	ref|XP_002284068.1| PREDICTED: hypothetical protein isoform 2 [Vitis vinifera] ref|XP_002284062.1| PREDICTED: hypothetical protein isoform 1 [Vitis vinifera] emb|CAO44055.1| unnamed protein product [Vitis vinifera]	0.96	1e-85	ubiquitin-conjugating enzyme e2 16	20	0.9405	7	P:protein import into peroxisome matrix; P:modification-dependent protein catabolic process; P:regulation of protein metabolic process; P:post-translational protein modification; F:ubiquitin-protein ligase activity; P:fatty acid beta-oxidation; F:protein	EC:6.3.2.19
UR-XY-001&&BA-061&&C08	460	UR_SGTON11986_460_BC	3	60.293	GATTTTCTCAACCCGATTACTAATG	TGACATGATTACGCCAGCTCTAATACGACTCACTATAGGGAAAGCTGGTACGCCGCAGGTACCGGTCCGGAATTCCCGGGTCGACCCACGCGTCCGGTCTTTACGTCCACTCCTGACAAAATATCAAACAAATATTATCTGGGTCCTGCTCCATTGGAGGACATGGCAAGGCAAATTGCCACCGCTTTGGGACCTTGTGGAAACAATAGAGACTATCTGTTCCTATTAGAGAAGGCCTTGTTTGATATTGGGCAT	5	ref|XP_002527996.1| Cation transport protein chaC; putative [Ricinus communis] gb|EEF34408.1| Cation transport protein chaC; putative [Ricinus communis]	0.8	2e-41	cation transport protein chac	20	0.787	2	P:response to lead ion; P:response to cadmium ion
CL5029Contig1	622	CL5029Cntig1_622_BC	3	60.584	TAGCGAGCTGCATAGATCATTTTTT	CCACGCGTCCGGATTTCTTGATCCTCGAAGGACATGAGTGAAGCTCAAGAAGAGTTGCCCAAGAAAGCTAAGTTCTTCTTTAGTACTGCAGTTCAAATGTGGAATGCAGAGTACTATGTGAAAGTTGATGACAATATTAACCTTGATTTGGAGGGGTTAATCGAAATGCTGGATCGCCATCGTGGTCAAGATGGTGCTTACATTGGGTGCATGAAATCAGGAACCGTGATTACAGAAGAGGGAAAGCCTTGGTAT	5	ref|XP_002515480.1| galactosyltransferase; putative [Ricinus communis] gb|EEF46929.1| galactosyltransferase; putative [Ricinus communis]	0.88	4e-72	beta -glycosyltransferase-like protein ii	20	0.8165	4	F:galactosylxylosylprotein 3-beta-galactosyltransferase activity; C:Golgi apparatus; P:protein amino acid glycosylation; C:integral to membrane	EC:2.4.1.134
CL1597Contig1	1105	CL1597Cntig1_1105_F2	3	62.491	GGATGGACTGAGTTCTAATTAAATG	CGGTCCGGATTCCCGGGTCGACCCCTCGTCCGGCGTGCTTCGTTGACCTGAATTCTCTCCCCCGACGACGCTCGGGATGCCCTTTCCGAGCACTAGATCTGTCGATCTCGAGCTCCTATCTCGCGAATCTGAGATCTGTCTGTAAGGGCGGAAAGGCTCCGGCTTTGAGAGCTCGAGCGGCGACCGGGCTTTCGGGTTCGAGGGTTTCTTTTCCCGAGCGTTTGGGTTGAGGATCTACTTCCAGATCTGGACTTG	5	ref|XP_002324905.1| predicted protein [Populus trichocarpa] gb|EEF03470.1| predicted protein [Populus trichocarpa]	0.86	e-132	ccr4-associated factor	20	0.893	4	F:poly(A)-specific ribonuclease activity; F:nucleic acid binding; C:nucleus; P:RNA modification	EC:3.1.13.4
GL-XY-001&&RS-029&&E02	277	GL_SGTON1029_277_F2	3	63.256	TGTGTACTACTGTAGAGCGCTTCTT	AGTAAAGATCAAAGTTGATGACCAGAGTATGTCTCAGACCTTCTCGACTCTATTCCAGTCAGCCTTGTCCAAATTTGGTGTACAATGAACTTGGTCTCCCATGTATCCAATATTTTGCTTCTGAGGGAGTTATGCTCTGTTCAATTGCCATCGTTGTTGGGGAAGGGTGAAAAATAAAAGAGAGGAGGAAGTCTTAGTAACAAATTGCACGAGAAGAAGGGTGAATAGTGAATGATGCTGTACCTTTCCCCTTGG	5	NO HIT
SP-FX-002&&CN-059&&G09	330	SP_SGTON10982_330_BC	3	65.164	GGAAAGGTCTCTCCATTATTTTCAC	CGGTCCGGATTCCCGGGTCGACCCACGCGTCCGATGTCTCGTGCCTCATACGATCATTGTTCGGCACACCTTCAGAGCTGCCAGTCTCAAGTGTCTCGAGCAGTAAAATTCTGGATGTGGAACTCATCATAGTCAGCACGAAGCCTGAAGTTTTGGCGATCTTTTCCAGTTGCCCATTAAATGATGATGTGTTGCTCGTGAGGTTTCATTTCTTAACATTCAGAGTTTTTGGTGATTGTTAAATAAGAAGAATAT	5	NO HIT
GR-SE-001&&RS-001&&F12	149	GR_SGTON5535_149_F2	3	65.816	AAGGTATATAGGGACGTGATCCATG	AGCGTATAGGAAGTTTTTCAAGCAAGAGAAGATTGGAAATATCGAGACCCTCTTGATTGGTTCCGCGGCAGGGGCTATTTCGAGCAGTGCAACTTTCCCACTGGAGGTGGTGCGTAAGCACATGCAGGTTGGGGCATTGAGCGGGAGAAAGGTATATAGGGACGTGATCCATGCTTTCATGAGTATCCTTGAGCAGGAAGGAATTGGAGGCTTATATAGAGGTTTGGGCCCGAGCTGCATGAAGTTGGTGCCTGC	5	ref|XP_002309614.1| predicted protein [Populus trichocarpa] gb|EEE93137.1| predicted protein [Populus trichocarpa]	0.76	1e-39	adenylate translocator (brittle-1)-like protein	20	0.8045	7	P:nucleotide transport; F:binding; C:mitochondrial inner membrane; F:nucleotide transmembrane transporter activity; P:mitochondrial transport; C:integral to membrane; C:chloroplast
CL1332Contig1	1062	CL1332Cntig1_1062_F2	3	68.137	GCAATTGAGAACTACGTGTACTATA	CGGGTCGACCCACGCGTCCGCAAAAGATCAATGATGAGCAGAAGTCAAAGATACGTAAAACTGAACGAGCTCTTAAAGTGGCTGAGGAGGAACTATTGAAGGCAAAGATTGAAGCTGCTTCAAAGCATAAGGAGCTAACAGAGGTTCATGGTGCATGGCTCCCACATTGGTTGGCTACACATCTTACACAATTTCAGTCCTTCGCTGAGTTGCACTGGAGAGAACATGGAAAACCTGCGATGAATACTATTACTC	10	ref|XP_002527981.1| conserved hypothetical protein [Ricinus communis] gb|EEF34393.1| conserved hypothetical protein [Ricinus communis]	0.57	2e-91	dna repair atpase-related	20	0.651	2	C:cytoplasmic membrane-bounded vesicle; C:plasma membrane
SP-FX-001&&CN-036&&D08	416	SP_SGTON10236_416_BC	3	69.091	AAGAGACAATTGCGGTGACAGTAAC	CGGTCCGGATTCCCGGGTCGACCCACGCGTCCGCAGACGGTTTGGAAAGTGGGGAGAGATGCGATTGAAGCGGGGACGAACCTGGTGCCCGATGCTGTTCCGAGGCCTGTAGCGAGGATTTCGGTTACTTTCGTTGGGTTGTCCGTTGCACTTTTTGTGCTGAAGTCATTCTTATCCACTGCCTTCTTTGTTCTGGCCACCATGGGACTCATATATTTCGCGTTCCTCGCCTTAAACAAAGACAACGGACCAAAG	5	ref|XP_002264856.1| PREDICTED: hypothetical protein [Vitis vinifera]	0.64	1e-28	PREDICTED: hypothetical protein [Vitis vinifera]	12	0.703333	1	C:plastid
CL1859Contig1	1021	CL1859Cntig1_1021_BC	3	70.335	GTACTGTAATTGTTCAACAACCGTG	CGGTCCGGATTCCCGGGTCGACCCCGCGTCCGAAGACCGAGCGGTTGGAGCCAGAAGCTTCCGGAGACCTAGGGAGATCGCGTTGAACGGACCTCCGTCGCCGCCGCCGCCGTCGTCGTCGCCGTCGCCGTTTCGGGGGTGGTCGCCGGGCGCGTCCTGGTCGCCTGCGAGTCCTTGATCGGGGTCGATTCAGGCCGCATTCGCAGCGCAGGGCGGGGGATCGCCGAGATGGAGGGAGGAGTGTCGGTGGAGGAG	5	ref|XP_002274382.1| PREDICTED: hypothetical protein [Vitis vinifera]	0.71	1e-69	protein	17	0.794706	3	F:chaperone binding; F:ATPase activator activity; C:cytoplasm
UR-XY-002&&BA-111&&A09	451	UR_SGTON12487_451_BC	3	70.767	ACTGCATTGCATCTCATGCTTTAAT	CGACCCACGCGTACGGAAACTGGAATCAGTGATGTGCTCACTGCTGAGGACTTTCTTGTGGAAAGGGAAGAGATGTTAAAAACAATGTTTCCCACGAGTGAGCTAATGCCAGTGGCTAGCCGCTTGATCAGACATCTTCATGCAAAAGAATCTGCTTGGCTACAGGCTCCCATAGGCACCATTTTGAGGTGAAGACTCAAAGACACGGTGAGCTTTTTTCCTTGATGCATCATGTGGTGCTTGGTGATGACCCAG	10	gb|ACU21191.1| unknown [Glycine max]	0.79	6e-42	unknown [Glycine max]	9	0.895556	2	F:catalytic activity; P:metabolic process
CL5417Contig1	762	CL5417Cntig1_762_BC	3	71.37	CAGCAGTTTAATCATTCTCGTTAGT	CGGTCCGGATTCCCGGGTCGACCCACTCGTCCGGACATTATGGAAGATGAGAATGAAGAGAAATCAAAGAAATTGATCCAATTACTGAAGGCTGCTGCAAGTGCCAATCGTGACTTGGTGTTTGCTTATGTTGGGTTCAAACAGTTTGAAGACTTTACTGAGTCATTTGGCATCAACAAGAAGTCTGAGCTCCCAAAAATGGTTGTTTGGGATGGCAATGAAGAGTACTTTATGGTGGTTGGTTCTGAAGTGATC	10	ref|XP_002533878.1| protein disulfide isomerase; putative [Ricinus communis] gb|EEF28509.1| protein disulfide isomerase; putative [Ricinus communis]	0.69	6e-54	protein disulfide isomerase	19	0.797895	6	C:plant-type cell wall; C:cytoplasmic membrane-bounded vesicle; C:plasma membrane; P:cell redox homeostasis; F:protein disulfide isomerase activity; C:endoplasmic reticulum	EC:5.3.4.1
Microsatellite		embra122	3	71.662
CL3533Contig1	993	CL3533Cntig1_993_F2	3	72.051	GTACGTGTACTTTGAGTCTTCTTTA	GCTATGGATATGCAAGCTCTCCTGGGAAAAGGGCTTCGATGGAAGATTTCTATGAGACAAGAATAGATGGTGTAGAAGGGGAGATAGTTGGTCTTTTTGGAGTTTTTGATGGTCATGGGGGTGCACGAGCTGCTGAATATGTGAAACAAAACCTCTTCAGTAATTTAATCAGGCATCCAAAATTCATCTCTGATACCAAATCTGCTATAGCTGATGCATACAACCATACGGACTCTGAGTTTTTGAAATCGGAAA	5	ref|XP_002263210.1| PREDICTED: hypothetical protein [Vitis vinifera] emb|CAN67174.1| hypothetical protein [Vitis vinifera] emb|CAO14548.1| unnamed protein product [Vitis vinifera]	0.96	e-134	protein phosphatase 2c	20	0.941	7	P:defense response to bacterium; C:protein serine/threonine phosphatase complex; F:protein serine/threonine phosphatase activity; C:cytoplasmic membrane-bounded vesicle; P:protein amino acid dephosphorylation; F:magnesium ion binding; C:mitochondrion
Microsatellite		embra239	3	72.532
Microsatellite		embra361	3	73.292
Microsatellite		embra350	3	74.013
CL102Contig1	490	CL102Cntig1_490_F2	3	74.172	CGGTCTTTACATTAGTGAATGCTCC	GTCCGGTCCGGAATTCCCGGGTCGACCCACGCGTCCGATCAACTCCTCCGATCTCTCTCCCTCCTCCTCCGCCGCCATCTCGCTCGCTTCCTCCGAAGAAGAGACACAATGGGAGTCTTCACCTTCGTCTGCAGGAGCTCCGGCGACGAGTGGACGGCGAAGCAGGTCTCCGGCGACCTCGAGGCCTGCGCCGCCTCCACCTTCGAGCTCCAGCGGAAGCTCGTCCAGTCCGCCGTCGCCGCCGACTCCTCCGGC	10	emb|CAN65458.1| hypothetical protein [Vitis vinifera]	0.54	2e-23	60s acidic ribosomal protein p3	9	0.735556	4	C:cytosolic ribosome; F:structural constituent of ribosome; C:nucleus; P:translational elongation
CL696Contig1	481	CL696Cntig1_481_BC	3	74.376	GGTGCCTTAGAACTTTTAGTTAGAT	CCACGCGTCGCCCACGCGTCGGTCAGAGAGAGGGCCTGACAAGTCCGCCCACGCGTCAGCCGCTTTCGGCTCTCGAATTGCACCCGGTCGCAAGCCGAGCCCAGGGAGGGAGAGAGACGGGCAAAGGGCATCGCCGGCGAAGATGATCATCCCCGTCCGCTGCTTCACCTGCGGCAAGGTGATTGGAAACAAGTGGGATCAGTATCTCGATCTCCTCCAGGCTGATTATCCGGAAGGAGATGCTCTTGATGCATT	10	gb|ABK20909.1| unknown [Picea sitchensis] gb|ABK22149.1| unknown [Picea sitchensis] gb|ABK25286.1| unknown [Picea sitchensis]	0.95	2e-33	dna-directed rna polymerase ii kda polypeptide	20	0.942	7	F:DNA-directed RNA polymerase activity; F:zinc ion binding; C:DNA-directed RNA polymerase IV complex; P:regulation of transcription; C:DNA-directed RNA polymerase V complex; C:DNA-directed RNA polymerase II, core complex; F:DNA binding	EC:2.7.7.6
PE-XY-000&&MG-045&&G08	175	PE_SGTON8890_175_BC	3	78.265	GGGTTGCATTCAATTGTTAATCTGA	ACGCGTCCGGAAGGCAGAGAAAAAGAGACAAAAGAAGAGCTTTGTCGAGAAAAAGAAGCAGAGAAACGAAAAGCTGCAGTGGAGAAGGCCACTGCTCGCAGAATTGCCAAGGAATCCATGGAGCTTATGGAGGATGAACAGCTGAAGCTGATGGAATTGGCCGCTGCAAGCAAGGGGTTGCATTCAATTGTTAATCTGAAACATTTAGAAGTGAGGATCTGGTTTATATTTCATTGCACTTGAATTTGCTTCATG	5	NO HIT
CL978Contig1	504	CL978Cntig1_504_BC	3	78.415	TGACCTACCTCCAAGGGATAATATG	CGGGTCGACCCACGCGTCCGCCCACGCGTCCGCTCTTATTCTCATCGTCCTTCTAAACGAAGAGAGAGAGAGAAAGAGGTCTTCATCCTCGCAATCGGCCGCAAAAATGGCGAAAATCGCACTGGGAAACAGCCGTGAGGCCACTGAGCCGGACTGCCTCAAGGCCCTTGTCATCGAGTTCGTTGCCACCTTCCTTTTCGTCTTCGCTGGAGTTGGATCTGCCATGGCCGCCGAGAGGCTAGCGGCAGATGCTTT	5	ref|XP_002309548.1| aquaporin; MIP family; TIP subfamily [Populus trichocarpa] gb|EEE93071.1| aquaporin; MIP family; TIP subfamily [Populus trichocarpa]	0.69	1e-89	tonoplast intrinsic	20	0.6655	3	C:membrane; F:water channel activity; P:transport
GL-XY-002&&CN-041&&H10	597	GL_SGTON1564_597_BC	3	78.478	AAAGAAACTCTTTTTCCAACCTGCT	TCTGCCTCCCGTTTTACATATAGGGGTGTCCCGGCGGCCGTTGCCCCCTCTCCGATCGACGGCGGATCTGGTGCCTTCGCCGGTCCACGACGACGAGCCGGTGATTCGAAACGGCCGCGGTTCCAGAAAGAAAAGGAACAGAAAATACAAAAGGGATAATGCCACGAAATGTTCTAAACCTTCGACCGACGACGACGGCGACGGGGACGGGGACGGGGACGACGACGATGCAGCTCCTTTCTGATCTGACCTCAA	5	NO HIT
Microsatellite		eg098	3	78.808
CL1445Contig1	697	CL1445Cntig1_697_F2	3	79.065	GTTGACAATCTGTAGTTCATTGGAA	CCCGGGTCGACCCAGCGTCCGCCCACGCGTCCGCGACGACCGACCGGTCTGCTCCCAATTTCCCCAGCTCAGGAAGCATCCAGTGTCCCGTGCTTTCGCAGCACTCGAGGCGACAACGACATGAAGTCCTTCTAGGTGCAGGAGCTCGGAGACGGGAGCGTCGGAAGTGATCGCCTGATTGCTTCGTGTGGGGGCCCTTCAAAATGAGTATGTACATTCGCATTAAGCGGAGTAAGACGACTTACTTTATCCAGT	5	gb|ACU14062.1| unknown [Glycine max]	0.76	6e-39	ubiquitin-like protein	16	0.871875	2	C:plastid; P:protein modification process
GR-SE-001&&GO-102&&C11	368	GR_SGTON5055_368_F2	3	79.807	TGCAGTGTACTTATTCGCATGAAGT	GGTCGACCCACGCGTCCGCTCAACTGGAGCACCTCGAGATTCGCTTTTCCACGTTAACGGAAAAAGGCCTTACCTCCATTTGCGACGGTTGTCTCGACCTTATGCACTTCGACCTGTCGGGGTGTGCAAACCTGACTGGTCGTGATACTGCGTATGTGATATCCAATTTGAAGAATCTGCAGCGCTTAATTAACCCTAGATTCTACATCTTCAATCGGACTATACGGAGCAGTATGAGCACTGGCAGTTTATGAT	5	NO HIT
Microsatellite		embra1656	3	80.445
Microsatellite		embra286	3	82.037
PE-XY-003&&CN-017&&D12	298	PE_SGTON9655_298_BC	3	82.576	TTCATTAAGGAGTTGGTACAGCTGA	GGTCCGGATTCCCGGGTCGACCCATGTCTCCGGGCTTCTTGACTGGATGTAACTTTCCTGGTTGACATCTTCGGCTTTCTTAGGTGCTCCCTATCACATTAGGTAGGAACCGCATCGGGAGCTTCCACTTAAATTAGTTGAATGACTTTATGATGGTTTTTTTAACTTGATTGAAAGAAAAACAAATTGAGTAGGCACACTGCAGTTGAAAGATTGCGATACTGATACATAAGAAAACTGTCATCTATTGTTGAA	5	NO HIT
Microsatellite		embra1007	3	83.979
CL341Contig1	1501	CL341Cntig1_1501_BC	3	86.643	GTATCTCAACTTGCTTGTCACATAA	CGACGCCTCGAGGTTCTTCCGCGCCGGCGACGACGGCGGCGACGACGACTCTGTCTGGACGAGGTGGGCGGTCCTTATCGCTGGATCCAACGGTTACTGGAATTACCGTCACCAGGCCGATGTTTGCCATGCATATCAGCTCTTGAAGAAAGGAGGGTTGAAGGATGAAAATATCTTTGTTTTTATGCACGATGATATTGTTGTTTTTGTTCAGAACCCTCGGCCTGGAATTGTTATTAACAGTCCAGATGGAGA	5	ref|XP_002276759.1| PREDICTED: hypothetical protein [Vitis vinifera] emb|CAO43774.1| unnamed protein product [Vitis vinifera]	0.79	0.0	vacuolar processing enzyme	20	0.85	4	C:lytic vacuole; P:vacuolar protein processing; F:cysteine-type endopeptidase activity; P:proteolysis	EC:3.4.22.0
CL3851Contig1	652	CL3851Cntig1_652_F2	3	87.502	TGTTGATTGTTGGTGTTTGAAGTCC	GGTTTTGGTGTAGCTGCATTGGCTCTTCGCAGACCAGCTTAATTTGCAGATACTTTCTTTATCTGGCTGTACTGAGATATCAGAGAAATGCTTGCCTGCTTTGAGGAAATTGGGCCAGTTACTTGTAGGTTTGAATCTCCAGCATTGCAGTGGAATCAGCAAAAAATCAGTGGACTTGCTTGTGGAGCAGCTTTGGAGGTGTGACATCCTCCATTAAGCAGCAAAGGTGACTAATCACACACTGAGCTAGTACAA	5	NO HIT
CL3195Contig1	528	CL3195Cntig1_528_BC	3	88.824	AGATTCATGTCCATCGCTTTGGATG	CCACGCGTACGTCTTGCTCGTCGGGAAGACCTCGGCATTGACGATGAATGTGGCCGGGGTCGTCAAGGATTGGCTGCTGATCGCCTTCTCTTGGTCCGTCATTAAGGACACCGTCACGCCGGTGAACCTGTTCGGTTACGGCCTGGCGTTCTTGGGCGTGGCGTATTATAACCACTCGAAACTGCAGGCTCTGAAGGCGAAGGAAGCGCAAAAGAAGGCCACGCAGGCGGATGAGGAGGCGGGCAGGTTGCTGGA	5	gb|ACU21180.1| unknown [Glycine max]	0.67	4e-28	plastidic phosphate translocator-like protein1	20	0.6895	1	C:membrane
GR-PU-003&&GO-076.F&&H12	221	GR_SGTON3243_221_BC	3	89.052	CCTGATGATGTCATAGATCTATTGA	TGCAGGTACCGGTCCCCAATTTGTGTGTCGACCCACGCGTCCGGATTTGTGCTTTGACTCTAGGCGATTCTTTTACGTGGTGGATCCGCGAGTCCCTTCCTTCCTCCTTCGTTGGCGTCGCTGCTGTGTGTTCTTTTGCTGGTTTGAGAGTCTTTTGAGTCGAGTACATACTCCTGGTGGTGCTTCTGCTTCTTTAGTTAGAGAGAGTCTCGTGCACAGTCCTGATGATGTCATAGATCTATTGATTTATCATGT	5	NO HIT
CL3005Contig1	744	CL3005Cntig1_744_BC	3	89.797	GTGGTCATATAATTAGACTTGTCCA	CCACGCGTCCGAGCACTGCAGTCGAAAATTTTCAGTTGGTCCTGAATTCACATCGTTGGGTTCCTCTACCATCTGTTGGTTTTTCAGCCAACAGTGTCACAGAAGATGGTCAAGAGGATGTCACTCCTCCATCTCATCTCATGGAACATCCTCCTCTTGCTGTATTTGTCAATGGTGTATCTGCGGCAATGAATGAACTACGCCCTTGTGCCCCAATTAGCTTGAAGCATATCATTGCTCAAGAATTAATTAAGG	5	ref|XP_002279909.1| PREDICTED: hypothetical protein [Vitis vinifera]	0.67	1e-76	conserved oligomeric golgi complex	15	0.773333	4	F:molecular_function; C:integral to membrane; P:protein insertion into membrane; P:biological_process
GR-ML-001&&BA-027&&D05	293	GR_SGTON1920_293_BC	3	90.515	GAGGATTGGCCTTCTTCAATTTCTT	CCACGCGTCCGCCAAATAGTAAGCGGAGAAGAAAGAGCAACCAATCCAGTTTTGATGAAACTTGTAGAGCCATACAAGATTATCTAAAAATTAAGTCACCAAGTCCATCTGGTGATGGCTCTGCGAGCTCAGGGACTTCACAACCACCTGTTGACCCTTTCTCCGTATGTACTGCGGTCCAGATTCTAAACAATATGCCCGAGCTAGAGCAAGATGTTTACAATAAAGCAGTGGAACGAGCATGCGTCAATCGTG	5	NO HIT
Microsatellite		embra125	3	90.662
GR-SE-001&&GO-091&&G06	297	GR_SGTON4942_297_F2	3	93.482	TTACGTGTCAACACACCATTTGATA	GGTCCGGATTCCCGGGTCGACCCACGCGTCCGCCCACGCGTCCGCGAAAGGCAGAACAAAGTTGTCATAACGGACAGAATGTGGGCTAGGCTTCTTTCTTCAACGAACCAACCCAGCTTCTTAGTGTTGAAAGATGGAGTTGAAGAAGCCAAGGAAGAGGAAGAACCCAGCTTCTTAAGGTCGAAAAATGGAGTTGAAGAAGCCAAGGAAAAGAAAGGACTGGATGTGAGGGAAGCGTAATTTAAGACATTCGCC	5	NO HIT
CL1459Contig1	858	CL1459Cntig1_858_BC	3	95.123	ACTTTCTGAAGGTAGCTTTGTATGT	CCCGGGTCGACCCACTCCTCCGTCTGAGTCCGCTAATACAGAGGTATTTTTCAAATGGTCTAGGGAAGAAATTTGAACTCTCGCCTCCTGCCTGTTCGGAGGGTATCCAACAGCTTTGTGAAGCGGTTGCCTACAAAATCGTATTCCATGATCTAAGCCATGTCCTTTGGGATGGTCTTTATCTAGGTGAAGTTTCATCTTCTAGAATCGAGCCATTCCTTCAAGAGCTGGAGAAATACTTGATGATCATTGCAG	5	ref|XP_002516505.1| conserved hypothetical protein [Ricinus communis] gb|EEF45846.1| conserved hypothetical protein [Ricinus communis]	0.81	e-102	protein	20	0.8355	2	P:biological_process; C:cellular_component
CL7585Contig1	1161	CL7585Cntig1_1161_F2	3	95.198	GCGTAAAATTGCTCTCCTTTAGCTA	CTGCGGCGGAAATTCCCTGCGCGCACGGCGGGATGACTGCAGTGGCGAGCTCGATCGTGCACGACGTGCTGGGCCCGCGGCTCCAGGACGTGGATCAGCCCATCGTCGACTACATCGTCAACGTCCTCGCCGACGAGGACTTCGACTTCGGCGACGACGGCGATTTTTCCTTCGAGGCCATCGGCGAGCTCCTCGTCGGCGCCGAGTGCGTCTCCGACTTCGACGAGAGCCGCCTGGTCTGCAGCAAATTGAATG	5	ref|XP_002516134.1| conserved hypothetical protein [Ricinus communis] gb|EEF46136.1| conserved hypothetical protein [Ricinus communis]	0.55	1e-61	f-box family protein	16	0.64125	2	P:ubiquitin-dependent protein catabolic process; F:protein binding
CL2037Contig1	891	CL2037Cntig1_891_BC	3	98.837	GTAGAGAGTTACCCATGATAAGAAT	CGGTCCGGATTCCCGGGTCGACCCACGCGTCCGGTGCAAGGAATACACGGGTCATCCTCACCGCGGACCAGCAAAAGTCCACAAAAGTCACCTCTCCTCTGTCACGTTACACTTTTACAGGGGTTTCTTGGAAGCTCACCTATCGGTCCGCAAAGTCTTTCTGGAATCGGGTAAAGCTTTCTTGAGCTCGGGGAGGAAGAAAGTTCTTGTCTTGCAGAAGAAAGGGTTTCAATCATGTTTCAGAAAATGTTTACG	5	gb|ACJ85894.1| unknown [Medicago truncatula]	0.52	9e-48	charged multivesicular body protein 4b	20	0.7535	2	P:vesicle-mediated transport; C:ESCRT III complex
CL2105Contig1	786	CL2105Cntig1_786_F2	3	99.274	GAAGTAGTAGGGTTCTCTCTTTTTT	CCACGCGTCCGTGCAAGAATTGCTGCAGATGCTACTCCTGAATTAATGGATTATATTAAACAATTTTTCATCGATCTTTTTCAATACTCTGCAGAGAAGCTTGGTTGGGATGCCAAAGAGGGTGAGAGTCATTTAGAAGCTATGTTAAGAGGACAAATTTTAACTGCCCTGGCAGAGTTTGGAGATGAATCCACACTAAAGGAAGCGAGCAGGCGCTTTTATGCATTCTTAAATGACAGGAGCACTCCTCTTCTT	5	ref|XP_002280239.1| PREDICTED: hypothetical protein [Vitis vinifera]	0.79	e-115	at4g33090 f4i10_20	20	0.79	6	C:plasma membrane; P:auxin polar transport; F:aminopeptidase activity; P:proteolysis; F:zinc ion binding; F:metallopeptidase activity	EC:3.4.11.0
SP-FX-001&&CN-055&&B01	364	SP_SGTON10357_364_F2	3	99.362	AAAGAGTGCGGACTTGATATAGCTG	CGGTCCGGATTCCCGGGTCGACCCACTTCTCCGCTGGAACTGTCAAGAAACCGACAATGGAGAAGATACCGGTTTCGAATCACAGTAGCAGCTAATCCAAGTCCGGCTCAAAAGTGCGAGGATCAGATTCATGCAAATTCACAAGGACTATCCCAGCAAAGGATGAAGATGACGTGGTGGACGGAGAAGATGAAGAAGAGCATGGGGATACTTTGTGTGGGGACTGTGGGGAGAACTATGCTTCAGACGAGTTCT	5	gb|ABK26041.1| unknown [Picea sitchensis]	0.94	1e-27	dna binding	20	0.943	5	F:DNA binding; F:methylated histone residue binding; C:nucleus; F:zinc ion binding; P:regulation of transcription, DNA-dependent
CL62Contig1	400	CL62Cntig1_400_BC	3	99.741	GGGATGATATATTTACGTTGGTTGT	CGGTCCGGATTCCCGGGTCGACCATCGCGTCCGCTCTTGCACCCGAAAACCCTAGCTCTCTCTCTGTCTCTCAAGCTCTCCTAACCTCTCTCAAACCTCGAGATCGCGACAATGGCGGCCGTGAAGTTCGCGAACGTGGCCGCGGTGGCCCTCCTCGTCGCCGCCATGGCGGTCGCCGCGACCGCCCAGGAGGCGCCGGCGCCCAGCCCCGTCTCCCCGGCCAGCTCCGTCACCCCGTCCATCCTCTCCGCCGGA	5	NO HIT
GR-TS-002&&CN-033&&A04	318	GR_SGTON6941_318_BC	3	100.596	TTTATGTGATAAGCTTGGTTGGAGT	CGGTCCGGATTCCCGGGTCGACCCACTTTCCCGTGCATCTCTATTAAGGACGTGTTTACGCTGAAGGCCGTCCTTGATAAAGCCGGCATTCCTTACACGCTTAGCAAGTCGGGGAGGCCGGCGATTTTCACGAGAGATCCGGATGCAAATGCTCTCGAGTTTGTGCAACTTGATTCATGAGACATGATATCATACGTACCAGTATTTCGAGAGTTCGTACTTTCACTCCTTTGCATCCGATATCTCTGCACTCAC	5	NO HIT
SP-FX-002&&RS-011&&G12	310	SP_SGTON11176_310_BC	3	101.071	GTTTGGGTCGAAAGAAGTGATTTTT	CGCGTCCGAGTGACTCCGAGGGCCGAGTCGTCGCCGCGGTACGGGCAACTCGGCGGCGGAGGCGGGCTCTTTGATCTGTGGGAGTCTCACAGTCGCTGCGAGGAGGAGCCTTCGATGGAAAGGGTCGAGTCCGGGAGAGATTTGAGGGCTAAGATGTACGCCAAGCTCAGCAAGGAGAATTCCCTCGATGGCGCCGACCTTGTCGGGTCCGGTTCCGGTCCCGACGTGGGTTGGGTCTCTGAGCTGGTCATGTGA	5	NO HIT
CL5820Contig1	388	CL5820Cntig1_388_F2	3	103.016	TAGTGTTCGTTCGGGCACCTTTTAT	CGGTCCGGATTCCCGGGTCGACCCACGCGTCCGCGGACGCGTGGGCGGAAGAGAAGCAGCAATTCAAGATTCGGTGTATATATAAGAGTCTTTAGTGTTAAATTATTAATTAATCACCATATATATATATATATGTGGTAGATACAAATATTGTAGAAAGAGGTTTCCTTGGGGGGTTTTCTGAGAAGAAGATCAGATGGGAGCTGTCCTGATCTTTTGTATTTGTGGGGTGGTTTTCTGGGAAGATCAGCAAAA	10	NO HIT
CL176Contig1	859	CL176Cntig1_859_BC	3	103.308	GGTCCTTTTCCTTGAAAAATAAAGG	CGGTCCGGAATCCCGGGTCGACCCACGCGTCCGGAAAGGAGCAAGCAGAAGTCGCAAGAGAGAGAGAGAGGGGAGTGGGGGGGAATGGCGAAGCCGCTGGGACCGACGGGAGAGTTCTTCAGGAGGAGGGACGAGTGGCGGAAGCACCCGATGCTGGGCAATCAGATCCGCCACGCCACTCCTGGCCTCGGCATCGCTCTCGTCGCTTTTGGGATCTACCTCGTCGGCGAGCAAGTCTACGACAAGCTCTACAAG	5	ref|XP_002519364.1| conserved hypothetical protein [Ricinus communis] gb|EEF42981.1| conserved hypothetical protein [Ricinus communis]	0.91	9e-23	conserved hypothetical protein [Ricinus communis]	3	0.91	0
CL4326Contig1	222	CL4326Cntig1_222_F2	3	104.024	GCATGTATCTAGAAATCAGGCAGTT	CGTCCGCGGACGCGTGCGGTTCAATTTTGAAGATACAGGGTGCTGCAAATAATGGAACTGCTTCTTTTGTGAGCTCTATTCTTTTGCCTAGCCCGTGATGCTTGTCTCTACAGCAGCTTCTGATCAGCCTCACCTCACCGGTTCTAGGACATCAGCGAAGCAAAGCGAGCATTATAATATAATGCGGAAGACATGTATCTAGGGGTTTGCCTAGGTAACGGGCATGTATCTAGAAATCAGGCAGTTCACTAGGAA	5	NO HIT
CL2078Contig1	1045	CL2078Cntig1_1045_F2	3	104.077	GGAGCAATTTGATGAGTACTTTCAA	CCCGGGTCGACCCACGCGTCCGCCCACGCGTCCGCTCTCTAGCGAGCGACGACGGAGACGACGAGCGACTGAACCAGATTCGAAAGGGGCTTCCGTCCCAGCAACCCGTCCGGTCGGATTGAAGAGCTCACCCGATCGAACGGTGGTTCGTGGCCGGCAAGAAGAGATGGGGAGGGAACAGGTCTCGTACACGGTGGAGCAGCTCGTCGCTCTCAACCCCTACAACCCGGACATGCTTCCGGATCTCGAGAATCA	5	ref|XP_002274986.1| PREDICTED: hypothetical protein [Vitis vinifera]	0.89	e-110	protein	20	0.875	5	C:eukaryotic translation initiation factor 3 complex; P:regulation of translational initiation; F:translation initiation factor activity; C:nucleus; F:ribosome binding
CL2846Contig1	148	CL2846Cntig1_148_BC	3	106.131	CAAGTTCCATCCTGTCACGATTTTT	TCGGGTCCTATGAGACCGGGAAGAGGAAGGCATTTTTGGGAGAGACTGAGAACATTGTCCGGGGTCAGCGCGAGTGAACACGGCTCATTTCTGGGGTTATGGCCAGGTTCCAACTGAGGGAGGTTTCTTAGGCGACAAGAATCGACTCAAGTTCCATCCTGTCACGATTTTTTTGTTCTTGAAATTTTGCGGATCAACCAGCATGGCGGTCCTCCACTCTCAACAATGGCTCGCATCAGCTGGCGATCACAAGAC	5	NO HIT
SP-FX-002&&CN-056&&C08	481	SP_SGTON10945_481_BC	3	106.539	CTCTGTTATATAGGAGGTTTCAAGA	CGGTCCGGATTCCCGGGTCGACCCACTCCTCCGGCTCATTGCGGACCGTCAGAGTACTCCTGGAAGGAATGGTGATAACAGTGGAGCCCGGATGCTACTTTATCGATGCTTTATTGGATCCAGCAATGGAAAGCGCAAACACATCAAAGTTCTTCAATCATGATGTTATTGGAAGATTCAGAACGTTTGGTGGAGTGAGAATTGAAAGTGACGTGCTCGTTACTGCTACTGGTTGCAAGAACATGACGAATGTCC	5	ref|XP_002282779.1| PREDICTED: hypothetical protein [Vitis vinifera]	0.81	2e-42	x-pro dipeptidase-like protein	19	0.811579	5	P:cellular process; F:dipeptidase activity; F:manganese ion binding; C:chloroplast; F:aminopeptidase activity	EC:3.4.13.0; EC:3.4.11.0
CL498Contig1	1522	CL498Cntig1_1522_F2	3	106.678	GTAATTTGATGTGCTATGCTTTCGT	CCACGCTGTCGCTCTCCTCCGCCGTCCCTAATTTCCTTCGTTATCTCTCTCTCTCTCTCTCCTCGCGTCTCACTTGGCATCTCGCTCTAGATCTGAGGAGAAGCTCCCCCGCCGCCGCCCGATCGCCGCCGCTTCTCCGGTCGCCTTCCCCGCCTCCGCCCGCCGACCGATCGATCGATCCCTCCTTCCCTCCCTCCCTTTCTTCCGTCCGTCGTCGACATCAGCAATGGCAGGATTAACCCCGGAAGGTTCGGC	5	ref|XP_002281219.1| PREDICTED: hypothetical protein [Vitis vinifera] emb|CAO65326.1| unnamed protein product [Vitis vinifera]	0.92	0.0	dead box atp-dependent rna	20	0.9475	5	F:ATP-dependent helicase activity; F:RNA binding; F:ATP binding; F:translation initiation factor activity; P:translation	EC:3.6.5.3
GR-PU-000&&MG-012&&F05	412	GR_SGTON2724_412_BC	3	106.751	ACTCAACAATCGTCGGTATCATGAG	CACGCGTCCGCCTTTTCCTCTCTCTCTCTCGACCTCATTTCAGAGGTTCAGGAGTTTTCGACCCCACAAAAAAAAAAAAAAATACAGGAGTTCACTGGTGGCTTCTCAGAGGCAAATCTAGTCGGAGAAGGTGGTTTTGGTGGGTGTACTGCGGAGTCCTTCCCAGCGGGGAAGATGCAAGCAGTGAAGCGACTGGAAGATTCTGAGCTTTGAAGCCAATTGTATACGCCATCTTCGGGAGCTCAAAGCACATAG	5	NO HIT
GR-PU-000&&MG-019&&F02	226	GR_SGTON2800_226_BC	3	109.306	GTATTGTTTGCAATCCTACATCTCC	CCACGCGTCCGCGCCACCTTGATGATCTTGGCTATCTTAACTTCACGCTATGGTGCATAATATTTCCTCAACTCACTACCGACCAAGATGATACTGGGCCTCACTTTTCTCTTTCTCTCTTTGGCCTTTATGCTGGTGGCATTTGGCTCTGCTCTTACCATCGTCGTAAGGGAACAGCTTAAGTGGATTTACATCCCAATTACTTTTTTTGCTGCCATCCCTGTCGTATTGTTTGCAATCCTACATCTCCCCTTG	5	NO HIT
GR-TS-002&&CN-046&&A10	704	GR_SGTON7089_704_F2	3	110.296	ATGATGTGCTTGAACTGAGTACGGA	CCCGGGTCGACCCACGCGTCCGCTTACGGAAACCCTACTGAGCCTCTCTTCCCCCTCTCCCTATCTCTCTTGATCGGACGCCCCAGATTGTTGCGTCAAGCTAAAGCCACGCTCTTCCTCTCTATTTAAAGCCCTCAGCTCGTCCGGCTTCGTTCTTACTACTCAGCCTCTCTCCCCCTCCCTCCTTTATCTCTCTTGCTCGCGTCTCTTCGAACTGATCATGTCGAGCAGTAGCTCTTCTCCGGCTGTGTCGAG	5	NO HIT
GR-SE-001&&RS-011&&E11	47	GR_SGTON5628_47_F2	3	110.514	ATCTCTTCTGGATGGACTTTGCGAA	CGTCCGAGGAGATGACACAGTTATAGTGCATGAGAAATTGCATAGTATCTCTTCTGGATGGACTTTGCGAAGGGAGCAAAGTGACCTTGTTTTAGATAATGAGCTTGCATGATGATATTTAAGTTAGAGTAATGAAAATTAAAGCACTAGTTTTAAGTGTGGAGACTGGAGGTCTCATATATTAATGATGGGAATGACGATAAATACATAGATTCACAATAGTTGATTTTGGAATATTAATATTTTTCTTGTTGG	5	NO HIT
CL971Contig1	1683	CL971Cntig1_1683_BC	3	111.227	GAACTGTTCGGCATTTTACTTTGTT	CACGCGTCCGCCCACGCGTCCGCCTCTCTCTTCCCTCTGCTCCCTGCGATCGATCTCCCCCTTATTTTTTTTCTTTTCTTTTTCCCTCTCTTTTTTTCGAGGGTTTTCTTCCATTTTCTTCTTTCCCCCCCTTTCTCCTCCTCCTCCTCCTGCTCCATCTCCTTGGTCCTTTTCTTTTCGAATTTTCCTCTTCCTTCCTTTTTTTTTCCCTTCCTCCACCTCGTTTTTCGTTCGGTCTTCCTCTTCCTCTTCGCA	5	ref|XP_002277008.1| PREDICTED: hypothetical protein isoform 2 [Vitis vinifera]	0.8	0.0	nucleolysin tia-	20	0.824	2	F:nucleotide binding; F:mRNA 3'-UTR binding
Microsatellite		embra1494	3	112.849
CL1142Contig1	547	CL1142Cntig1_547_F2	3	113.302	ACCTTCCATGGTTACCGAAATATAT	CGGGTCGACCCCGCGTCCGCTGCAATCGAACTCGAAGAGAAGCGGCTTGACGCAGACCGACGACGACCTTCCGAGCTTCAGCGACGACGATGGCGCCGCCGAGAGCAATCGCCAGCCCGGTGCCGGACTCGCTGTACCCGACCCTGGCCTTCGTCATGCTCGCGATCGGCCTCGTCTTCACCGCCGCGTTCTTCATTCATGAGACAACCTCCTCAAGACGGAACCTCAGCCTTGTCAAGGAGGTGACTACTGGGG	5	NO HIT
GL-XY-001&&RS-032&&A3_A03_1	469	GL_SGTON1050_469_F2	3	114.462	GTGTAATTATATATGGGGATCATGG	GTCCGGAATTCCCGGTTCGACCCACGCGTCCGGCCAGAAAGAGCATGAATTAAGGAGTCAGGAATTGCAGCATTTGAAGCAGCTGGTGTCTCAGTACCAGGAGCAGTTGAGGACTCTTGAGGTGAACAACTATGCACTCACGGTGCACCTGAAGCAAGCTCAACAAAGTAGCTCCATCCCTGGGCGTTTTCACCCTGATGTGTTTTAGGGAACTATGAATCTGTTGATTTGTGCTGTTGATGTGCACCGTGGTCT	5	ref|XP_002325204.1| predicted protein [Populus trichocarpa] gb|EEF03769.1| predicted protein [Populus trichocarpa]	0.87	4e-21	predicted protein [Populus trichocarpa]	3	0.96	0
SP-FX-002&&CN-017&&C08	690	SP_SGTON10534_690_F2	3	115.882	GTGTCATGAAGGTTAGTTAAGCTCA	CGGTCCGGATTCCCGGGTCGACCCACGCGTCCGGAGGTTTCTCGATGATAACTTGTTGAAGTGCCGTGCTAAATTGGTCTTTGATGTTTCTGTTGCAAATGAGAAACCAGTCTTGGAGTTGGAGGATAAGAAACAGGAAGATAATGTTCTCTTTTACATTGATAACAAAGGGGAAGAGAAAGATAAAGATGAAGATGGAGATGGAGAGGGCAAAGACATAGATGAATCAATGAGCGCCGCATTTATAGCAGCTGC	5	NO HIT
GR-TS-002&&CN-053&&C06	699	GR_SGTON7143_699_F2	3	116.784	GGAAAAGTCTCTTTACCCCTGTTTT	GGTCCGGATTCCCGGGTCGACCCAGTCCTCCGGGCAAACCAGCAAACGCCGTCTAGCCCGTGGATCATGGACGCAGCAGCGCCGTACTTGGTGGTGCTCCTTATGGCCGCTCACGTCTTCGCTCTGATTGGCTACCGAGAAGCAGCCCCAGAGAAGAAAGGCTCATTGAAGAACTTGCCCATTTGCTATTGATGCGCCGAAAGTTGGTCGAAAGCCCTGAATTGATCCGACCCGTTTTCCTCGATGGCAATGGAA	10	NO HIT
CL1798Contig1	885	CL1798Cntig1_885_BC	3	117.759	GACTCCATTTGTATGTATATCGAGA	CGTCCGGCAGTCCCTCCTCCCCAATCCCCGAGGTCTTCTTCCTCTTCCTCTTCCTCTTCCCTCCTCCTCCAGCTAGGGTTCCGGATCACTTCCCTTCCTTCGTTTTTCTCTCGGCAGGATCGCTTGCGTACGACGCCGCTCCCGGCGGACCTGATCGCCGGCGATCGAGCGGTTCCCGGCGACCCCCGCTGTCCACTTCCGGAAAACAGGGAGAGATTATGGCGAACAGGCACACGATCATTCTCATGCAGACTT	5	gb|ABK23389.1| unknown [Picea sitchensis]	0.86	2e-45	enhancer of rudimentary	20	0.9035	1	P:biological_process
CL3778Contig1	737	CL3778Cntig1_737_BC	3	118.38	CAACGTTTAGAAGGCTAATTGGTTC	GTCGACCCACGCGTCCGCCCACGCGTCCGTCTTGATGCAAGTGAGAGTTGGTTGGTCTGTGGTCGGGGTCGGGATTTATCTGTCTGGAGTATATCTGCTTCTGATTGCATAGCAAAAATCTCAACCAATGCTCCTGCACAGGATGTCTTATTTGATGATAATCAAATATTACTGGTTGGAGCTGAACCTTTGATCAGTCGTTTAGACATGAACGGGGCGGTTCTTTCTCAAATACATTGTGCACCTCAGTCGGTG	5	ref|XP_002281247.1| PREDICTED: hypothetical protein [Vitis vinifera]	0.73	2e-40	wd-40 repeat protein	9	0.815556	3	F:helicase activity; F:protein binding; C:CUL4 RING ubiquitin ligase complex
CL1083Contig1	917	CL1083Cntig1_917_BC	3	124.574	TGATCACCGCAATTCAAACGATGTA	TCCGGGGTCCGGGAATTCCCCGGGTCGACCCACGCGTCCGCCCACGCGTCCGTCCAACCCTGCAATTCAGGAAAAGAAACCCCTTTTTGATCTCTCTCCATCTGCTCCGATGGTCGGTTCGGAGGGGATGAATTCTTGAAAAACAAGGAGGAACGATCGTCTCCTTTCTTGGGGGGGCTGGGGATTGGGGGGAGGAATGGGGGCGCAGCACAACTCCAGGACGAACCCGGAATGGGAGACCCATGTGATCCTGAA	10	ref|XP_002524445.1| conserved hypothetical protein [Ricinus communis] gb|EEF37885.1| conserved hypothetical protein [Ricinus communis]	0.73	2e-86	erebp-4 like protein	20	0.778	0
PE-XY-004&&RS-017&&F08	279	PE_SGTON9906_279_BC	3	126.612	AACTGTGGATAATGCGAGAACATAC	CGTCCGTTTTTCCAGGAAATTGGTTCTCCATTCTGTTTGAATGCTTACCCATTTTTGGCTTATCTGAGTGATCCCGGGAATATCGACGTCAATTATGCCCTCTTCCAGAAGACCCAGGGTATCTATGATCAGAAAAACGATGTACGCTATGATAATATGCTAGATGCTATTATTGATGCTACCTATGTTGCTCTCGAGGATGCTGGATTTAAAAAGATGGAAGTCATTGTCACCGAGACAGGGTGGGCCTCAAAA	5	ref|XP_002527196.1| Glucan endo-1;3-beta-glucosidase precursor; putative [Ricinus communis] gb|EEF35209.1| Glucan endo-1;3-beta-glucosidase precursor; putative [Ricinus communis]	0.79	1e-69	protein	20	0.8385	4	C:anchored to membrane; P:carbohydrate metabolic process; F:glucan endo-1,3-beta-D-glucosidase activity; F:cation binding	EC:3.2.1.39
GR-XY-006&&RS-007&&F03	695	GR_SGTON7770_695_BC	3	133.886	TTCCAAGTTGGTTTTCGAGGAGACA	CCCGGGTCGACCTCGCGTCCGGGAAGAACGAGTTCCTGACGTCCAAGGCGATCGCGAACCGGATCAAGGCGAAGGGCCTGCAGAAGCTGCGGTGGTACTGCCAGATGTGCCAGAAGCAGTGCCGCGACGAGAACGGCTTCAAGTGCCACTGCATGAGCGAGAGCCACCAGCGGCAGATGCAGATCTTCGGCCAGAACCCCCACCGCATCGTCGACGGCTACTCCGAGGAGTTCGAGGACTCCTTCCTCGAGCACA	2	gb|ACJ85115.1| unknown [Medicago truncatula]	0.69	1e-95	protein	20	0.828	2	F:zinc ion binding; C:intracellular
CL2976Contig1	823	CL2976Cntig1_823_BC	4	0	CATCCGGACATACAGTTCATACTTA	GGTCCGGATTCCCGGGTCGACCCACTCGTCCGCCCACGCGTCCGTTTTGGGGAATGCGATACAAATCAATTGAAAAACACTATGTCTGCTATCTCACCCAATGGGCGATTTATTGCTGCTGCTGCTTTTACTGCTGATGTTAAGGTCTGGGAGATTGTTTACTCAAAAGATGGTTCTGTGAAGGGAGTTACAAAAGTCATGCAGCTTAAGGGACACAAGAGTGCAGTGACTTGGTTATGCTTCACTCCAAACTCA	5	ref|XP_002320061.1| predicted protein [Populus trichocarpa] gb|EEE98376.1| predicted protein [Populus trichocarpa]	0.84	2e-94	protein	20	0.797	2	C:endomembrane system; C:cytoplasmic membrane-bounded vesicle
GR-TS-001&&GO-066&&G07	402	GR_SGTON6535_402_F2	4	2.111	AATGATGCTTTCAGGAATGGGATCG	GATTTGAGTGGCAATCATCCCGAGACCAACAATTTTTGCATGTTCATTAATGAGGTTTATGCGGTGCTTAGTGACCCTGTGCAACGTATGGTTTATGATGAAATACATGGTTATGCATTAACTGCGCTCAACCCATTCTTGGATGACTCATGCCCAAAGGATCATGCCTTTGTTGATGAGTTTAGCTGCATAGGTTGTAAAAACTGTGCCAATGTAGCACCTGATGTCTTTGCGATTGAAGAAGACTACGGAAGA	5	ref|XP_002530203.1| expressed protein; putative [Ricinus communis] gb|EEF32177.1| expressed protein; putative [Ricinus communis]	0.86	1e-85	protein	20	0.862	4	P:protein folding; F:unfolded protein binding; F:heat shock protein binding; C:chloroplast
SP-FX-001&&BA-041&&C03	390	SP_SGTON10142_390_BC	4	3.522	GTGCTCATGTTTACAAATTTCTGCT	TAAGCACAGGAGCATTATCACGATTGATCCTTTCAGATGACTCTCTTAGGCTGGCAGTGAATGAGTTAAGGGCATCTAAGGGAATGAAGCCTCTCAAGTGAGACTATCAAAGCTATCCATACCAGATATTCCGAATGGTTGTGATGAGAAGTGCCTTTCTCGTCTCATGCAGAAGCCTTCAGCATCGATAGCATGACTTGTGCAATTAGCAAGCTAAGCTGCCTATCCCGCATGCATCATACACCTTTATACATT	5	NO HIT
CL90Contig1	735	CL90Cntig1_735_BC	4	5.725	CTTTTTCTGCGAGGTTCAGCATTAG	TGCAGGTCCGGTCCGGAATTCCCGGGTCGACCCACGCGTCCGCCCACGCGTCCCGGACGATTGGACCGCAGTACACGGGTAAGCTACCGGGCTGCGAGCGTGATTCCGCGTGCTCCTCCCCCCCCTATGAAACTCTCTTTTAGCTCAGATCTTTAGAGCCGTCGTGGTTTGCTGCTGGTGCTCGAGCTCTCCTCCTCCTCCTCCACCTCCTCCTCCTCGTCGGATCCTCGAATCCCCAATCTCGCCATGTCGAAG	5	ref|NP_001045982.1| Os02g0162500 [Oryza sativa (japonica cultivar-group)] dbj|BAD25218.1| putative ribosomal protein S14 [Oryza sativa Japonica Group] dbj|BAF07896.1| Os02g0162500 [Oryza sativa Japonica Group] dbj|BAG86836.1| unnamed protein product [Oryz	0.87	3e-62	40s ribosomal protein s14	20	0.891	3	C:ribosome; F:structural constituent of ribosome; P:translation	EC:3.6.5.3
CL4683Contig1	1182	CL4683Cntig1_1182_BC	4	7.344	GCGACTGTAATCTTGTTCAACTATC	CCACGCGTCCGCCTGATCTGTGGAATAGAGGTCCAAATGTTCCTGCGCTTGTGCGCCTGCTTCAGGCATTTCTTCAAAAGTCACCGAATGAATTGAGTCAGGGAGGTAGGCTAAGCCAGGTGCTTGGCATATTCAACAAACTAGTCCTGTCTGCAAGCACAGAGGAACAGGGCTTCTTTGTCCTCAACACTGTTATTGAGAATCTAGATTATAGTTTGATTGTGCCCTACATCCCCCACATCTGGCATGCCTTGT	5	ref|XP_002523327.1| importin-alpha re-exporter; putative [Ricinus communis] gb|EEF39043.1| importin-alpha re-exporter; putative [Ricinus communis]	0.74	e-115	protein	20	0.754	6	P:apoptosis; C:nuclear pore; F:importin-alpha export receptor activity; P:cell proliferation; C:cytoplasm; P:protein import into nucleus, docking
CL834Contig1	988	CL834Cntig1_988_BC	4	8.505	CCAAAGTCAGATGTATTTGTCGTAT	CACGCGTCCGCGAACGCCTCGGGCGTGTCCGTGCAGATCGGGCACCAAACGTCGCCGTCCCGTTCCCCCCCACGCTCTCTCGCTCTCTCGCTCTCGCCGCCGCTCGCCGCTCGCCGCCGGGGAAGGTTCCGCCGCCGACGCCGATCTGCCCCTTGCGATTCCACCATGAGTACCGGCGATCTCCTCAAAATCGAGCCTCAGGAGCTCCAGTTCCCCTTCGAGTTGAGGAAGCAGATCTCTTGCTCTCTCCAGCTG	5	ref|XP_002511657.1| vesicle-associated membrane protein; putative [Ricinus communis] gb|EEF50326.1| vesicle-associated membrane protein; putative [Ricinus communis]	0.7	5e-78	protein	20	0.72	9	C:endoplasmic reticulum membrane; P:intracellular transport; C:plasma membrane; F:protein binding; C:integral to membrane; C:protein storage vacuole; C:nucleus; C:cytosol; F:structural molecule activity
GR-TS-003&&GO-014&&G04	413	GR_SGTON7660_413_BC	4	9.37	ATGTCTCATGGTGCTCATCATCTTG	ACGCCATTCTCTTCTCCCCGACCACTACCTTTTCTTAAGCGTTGGTGGGTACGCTGTATGGTAACACATGCACCACGGGTCGTATCCTCCACATGGATATCCTCCGCAGGGGTATCCACCGGGGTATCCACCGGGGTATCCACAAGGTGGATTCTCGAGCTATGCTACTGGGTACAATGAGGGGCAATACATGCACTGCGAGTCATATCCTCCTCATGGATATCGTCCGCCGGGTGGATATCCTCTTGCCGGTTA	5	NO HIT
CL284Contig1	658	CL284Cntig1_658_BC	4	9.97	TATGCTTGTCGCTTAAGTTACTGGA	CGGTCCGGAATTCCCGGGTCGACCCACGCGTCCGCCCACGCGTCCGGGAAACCCTAGCACCATCCTCAACCTCGGCTTCCCAGAGGGTAAGCTAGACCGCCCGCCGACGCCGACCGAAGAAGCAGAGGCAGCTCCGCTCTCCGTTCGTCCGCCGCCATGGGTCGCATGCACAGCCGAGGTAAGGGTATTTCAGCTTCTGCTCTGCCCTACAAGAGGACTCCTCCGAGCTGGCTCAAGATTTCTTCTCAGGATGTT	5	sp|P62302.1|RS13_SOYBN RecName: Full=40S ribosomal protein S13 gb|AAS47510.1| ribosomal protein S13 [Glycine max] gb|ABX71080.1| ribosomal protein S13 [Glycine max] gb|ACU13288.1| unknown [Glycine max]	0.98	4e-72	ribosomal protein s13	20	0.982	9	P:cytokinesis by cell plate formation; P:translation; C:cell wall; C:nucleolus; P:trichome morphogenesis; F:structural constituent of ribosome; C:cytosolic small ribosomal subunit; C:chloroplast; C:membrane	EC:3.6.5.3
CL2694Contig1	714	CL2694Cntig1_714_BC	4	10.013	ATGGAATGAACCTGGGTGAGTTTTA	GGTCCGGATTCCCGGGTCGACCCACGCGTCCGCGAGATCTCTGCAAACGCTGAGAAGAAGTGCGACTGATCCGTTTCCCGCAGGACGGGCGCGAGAAGACAGCGATCGAGGAGGGGCTTGGCTCGGGCCGAAGGAGAGACATGTGGTCGAGCGTTCGCGGCGGAGCCTCGAGAGCCGCGGCGAGCGGCGGCGGCGGCGTCTTCGTGCGGTACTTCTCCCGGCAGCGAGCGGAGAACGTGAGGAAGATAAACCCTA	5	ref|XP_002518962.1| conserved hypothetical protein [Ricinus communis] gb|EEF43495.1| conserved hypothetical protein [Ricinus communis]	0.66	4e-40	at1g73940 f2p9_19	10	0.714	1	C:mitochondrion
UR-XY-002&&BA-095&&A08	344	UR_SGTON12362_344_BC	4	10.759	ACACTCATTTTTGAGCCAGTTTAAG	CCACGCGTCGCTCCTCCTCCTCGTCGGATCCTCGAATCCCCAATCTCGCCATGTCGAAGAGAAAGGTCAGGGAGCCCAAGGAGGAGACCGTCACGCTCGGCCCCGCCGTGCGCGAGGGCGAGTACGTCTTCGGCGTCGCCCACATCTTCGCCTCCTTCAACGACACCTTCATCCATGTCACCGATACCAACCGACAGTACTCGCAGAAAGAGTGGTAGAAGGGGGAGAAGGCTGTGATTGCTCTTGGCATCAGGC	5	NO HIT
CL4509Contig1	652	CL4509Cntig1_652_F2	4	10.826	AGAGATAAGGAATCCAGTGCACAAT	CGTCCGCCCACGCGTCCGAGCATTCTTTACTGATGGAGATATCCCTGATACCCCTGGCACTCTTGCGACGACTTTTCTTTCTTTTGTTTTGAATTTGGCATTTTCTCTGAGCGTGTTCGGCTTCCTGATCTTGCATATGTCTCTGGTTGCTGCTAACACCACCACAATTGAGGCTTATGAGAAGAAGACCACTACCAAATGGCATTTTGACCTTGGACGGAAAAGAAATTTCGAGCAGGTGTTTGGAACAGATAA	5	ref|XP_002511714.1| zinc finger protein; putative [Ricinus communis] gb|EEF50383.1| zinc finger protein; putative [Ricinus communis]	0.77	8e-42	protein	20	0.8415	3	F:zinc ion binding; C:endomembrane system; C:membrane
GL-XY-001&&AF-079&&G08	442	GL_SGTON489_442_F2	4	10.826	GTTGTAGACCTGTTTAGTGGTAACC	CCGAAATTNNNNAAGATGGCACCTGCGGTACGGTCCGGTATTCTCGGGTCGACCACGCGTCCGATGGCTTTTTCACTCGCTGCTTGTGCAGATGTTCCAGTTACAATCAAGGATCCCGGTTGCACAAGAAAAACTTTCCCTGACTACTTCGAAGTTCTCCAGAGTGTCACGAGCCATTAAAAATATGCGAGCGAGAGACTTCAAGCGTGTTGGTAATGCCCGTCACTACCCTTAAGCAATGTCATGCCCCGTAGT	10	NO HIT
CL450Contig1	1852	CL450Cntig1_1852_F2	4	11.854	TAACACTGCACTTGTAAAAACACCT	TACGACAGGTCCATTGGCCAAGGAATCGCCAATGCTGTTGGTTTGGCTCTTGCCGAGAAACATTTGGCTGCTCGTTTCAACAAACCGGACAATGAAATTGTCGACCACTACACATATGCCGTTCTTGGAGATGGATGTCAAATGGGAAGGCATTGCGAATGAAGCTTGTTCCCTCGCTGGGCACTGGGGACTTGGGAAGCTGATTGCCTTTTATGATGACAACCACATCTCCATTGATGGTAACACAGAGATTGC	10	ref|XP_002301278.1| predicted protein [Populus trichocarpa] gb|EEE80551.1| predicted protein [Populus trichocarpa]	0.9	0.0	tktc_crapl ame: full= chloroplastic short=tk	20	0.9325	5	F:transketolase activity; F:calcium ion binding; F:magnesium ion binding; P:metabolic process; C:chloroplast thylakoid membrane	EC:2.2.1.1
GR-PU-003&&MG-029&&B12	479	GR_SGTON3760_479_BC	4	12.299	TAAAGCTTGAACTTCAATCACGTGG	CGTCCGTATACTTCCAGTTGTAATGGAAGTGGTTCTGAGGAAGAAAAAGAGACTGGCATGCAAGTGTGTTCAGAATCCGACGGGTGCTCTGGTGGAGTTGTGCCTGATGAAAAAGTTGCTTTGGTTAACCCAGTTTCTTCTGAGGGTCTTGCTGTTATGTCATTGGAGTGTGCCATAGTTTCTGAGACTGAAACAGTTGAGCCCGTGAATGAGAGTCAACATAAAGTTGAACCTGAGAATTGCGAAGCAGTGGTT	5	ref|XP_002385798.1| hypothetical protein MPER_16207 [Moniliophthora perniciosa FA553] gb|EEB86728.1| hypothetical protein MPER_16207 [Moniliophthora perniciosa FA553]	0.82	4e-61	hypothetical protein MPER_16207 [Moniliophthora perniciosa FA553]	1	0.83	0
CL2027Contig1	990	CL2027Cntig1_990_BC	4	12.83	GGATTTGAACATCGATGACATAGAG	TTTTTGCAGTTTTCATAATTCAAATTAACCAAAGCCTGGCCTTGCACCTCTCTCTCTATATAACAAAGCATTTTCTCCAACTCCTCGTGACTGAGAACAACCATGCTCATGCTCATGACATTCAATTCTCATTCCTCCCTCCTCTTTCTCATCTCTCTCTCACTATGCATCTCCATCACAACCCTCTCATTCACTCCAGACACTCCATGGCTAAATTCTGTTGACAGAAATGATGATAACTTCAAAGGGCTTGCT	5	ref|XP_002511639.1| Metalloendoproteinase 1 precursor; putative [Ricinus communis] gb|EEF50308.1| Metalloendoproteinase 1 precursor; putative [Ricinus communis]	0.61	e-104	metalloendoproteinase 1	20	0.7115	5	F:metal ion binding; C:cytoplasmic membrane-bounded vesicle; C:anchored to membrane; P:proteolysis; F:metallopeptidase activity
CL1377Contig1	1258	CL1377Cntig1_1258_F2	4	12.855	GGAAATAAGGCCGACTCTTGTATAT	GTATCCCGGAAGCAATCCAGAAGGAGCGAATCTCGTTCTCGCGCCTACCCATTTTCTCTCCCCCCCTCCCTTTCCCGGAAAACGGAGGAAAACCGAGAGAAAACGAGGGAAAGGGGAGGAAAGTTCGGACCTTTACGGGGGAGAGAGAGGGAGGCGCGGCGGCGGCGGCGGCGGCGATGGACACGGACGCGGGCGCGAAGGTGAAGGTGGGTTCCTCCAAGTTCCCGCTGAGCTCCTGGGAGGTGGCAATGGCGG	5	ref|XP_002278896.1| PREDICTED: hypothetical protein [Vitis vinifera] emb|CAO63386.1| unnamed protein product [Vitis vinifera]	0.8	e-104	PREDICTED: hypothetical protein [Vitis vinifera]	20	0.847	2	C:cytoplasmic membrane-bounded vesicle; C:membrane
SP-FX-001&&BA-021&&D06	230	SP_SGTON10080_230_BC	4	13.541	GGACCCATTTTCCAACTTTTTTGTG	CCACGCGTCCGATCAAGAATGAGAGAGATGACTTGCAAATGCTGTTCGAAAATGCACTTAAAGCTAATGAGGAGCTCTCATCACACCAAGCTGGTGAACCTTCAAGTTTGAACTCGGAGGATCAGGAAGTCATTACCAAGTTTTCTTTCTCAGAAATTCTGGAAGCTACAGAAAATTTCAATCCTTCCTCAAAAATAGAGGAAGGGGATTATGGAAGCACTTAAAAATGGGACCCATTTTCCAACTTTTTTGTGA	5	NO HIT
CL6345Contig1	473	CL6345Cntig1_473_F2	4	14.086	TGAAAGGTAGCTTCTTTTGGTCCAA	AACCCTAGCTCGGCTCTTTGGATCGCCGCTGCGACTTCGAGAAGAGGGCAAGAAATCCAATTCCAGTCGCGAGCATCGGGAAAGATGTCGAAGAAGAACAGCTTGTCTCGGAGGAAGAAGCAGTACGAGTTTGATCTTCGAAGAGAGAAAGCGGAGAAAGAGAAGAAGGAGAAGAAGCTTCAAACAAAGAAGAACAAGATGAAGGTCGATGGTAGTGGCAAGAAGAAGAAGGGTGCGGGTGGATTCCAAGTGGGG	5	NO HIT
GL-XY-001&&AF-074&&G04	89	GL_SGTON456_89_BC	4	15.166	CGCAAGTGCTGTATTTTGTGTTGTT	CGGTCCGGATTCCCGGGTCGACCCCTCGTCCGGTAGAACTAGGCTTTAGTGAATAAAAACAAACTGCTGCTTGGCTTTTGATCTTTGCCGCAAGTGCTGTATTTTGTGTTGTTAGTTAATTACCGTCATGGGTCGTCTGCTGTTGGTTGTGCCCAGTTGAAATTGTGGAACTCTGGTGACTCTTAATCTTTCCCAGAGCATGACATTCTGATGAACATGTTCTGAGAGCAATCTAAACATGAGGCTCTTTAGAGA	5	NO HIT
Microsatellite		embra036	4	16.401
CL264Contig1	803	CL264Cntig1_803_BC	4	18.188	TGTTCGCTCTGCATAAACCCGATAA	GCGTCCGCGTCAAGCTTCCATTTTTCTCTCTGGAATTCCTCTCTCGCCCTCTCTCTCCCTCTCTTCTCTGGATCGGAGCTGCGTCGATGGCTTCCAAGCGAATCCTGAAGGAGCTCAAAGATCTCCAGAAAGACCCTCCTACGTCCTGCAGTGCCGGCCCTGTGGGAGAGGACATGTTCCACTGGCAAGCAACAATAATGGGTCCTACGGATAGTCCGTATGCCGGGGGAGTATTTCTAGTAACTATCCATTTCC	10	ref|XP_002309194.1| predicted protein [Populus trichocarpa] gb|EEE92717.1| predicted protein [Populus trichocarpa]	0.96	4e-82	protein	20	0.978	5	P:ubiquitin-dependent protein catabolic process; F:ATP binding; F:ubiquitin-protein ligase activity; P:regulation of protein metabolic process; P:post-translational protein modification	EC:6.3.2.19
Microsatellite		embra179	4	18.221
CL2904Contig1	603	CL2904Cntig1_603_F2	4	20.706	GGCAACTACACATTTACTGGTGGAA	CCACGCGTCGGAAAGACGCAGTGTATGACTTTATCCTGAGATGGGCTAGAGCCCAGTATCAAGGATTAGAGGAGCGACGTGATGTTCTAGGATCACGCCTCGCACGCTACATACGCTTTCCTTATATGTCCTGTAGAAAGCTTAAGAAGGTCTTATCGTGTACTGACTTTGACCATGAAGTTGCATCAAAGCTCGTGCTCGAAGCCCTCTTCTTCAAAGCAGAGGCCCCTCACCGGCAACGAACCCTAGCTGCTG	10	ref|XP_002320175.1| predicted protein [Populus trichocarpa] gb|EEE98490.1| predicted protein [Populus trichocarpa]	0.9	e-129	protein	20	0.92	1	F:protein binding
CL7723Contig1	315	CL7723Cntig1_315_BC	4	22.97	TTTCGTGTTGGAAGAGAACCCTTTC	GTACCGGTCCGGCATTCCCGTGGTCGACCCACGCGTCCGCGACTTCTCTCTCTCTCTCTCTCTCTCTCTCTCCCAAACATCTTGTGACTGTCAGCTTAATCTCATAATTTCCAGGAGCTTCTCGGTCGAGCTCCAAACGGGCCCCTAGATCCAGTCTCTCTCCCCATGGATTGCCTGGTCTTGCCGGTCTCGATCCTGAGAAGGTGGTCGGCGGGTTCGAGATCGGGCTACCGGCCCCTCCTGGAGGAGGCAGAG	3	ref|XP_002326721.1| predicted protein [Populus trichocarpa] gb|EEE72520.1| predicted protein [Populus trichocarpa]	0.63	1e-34	predicted protein [Populus trichocarpa]	6	0.746667	1	P:biological_process
CL410Contig1	1305	CL410Cntig1_1305_BC	4	24.794	ATGAGGAAATAAACTACAGGTTCTG	GTCCGGAATTCCCGGGTCGACCTTCGCGTCCGGAAGAATTCTATTTTAGAGGAGGAGATATCTAGGATAAGCAATGAATGGTTCCTCTTGAAAGTAAGAGGAGGCTTTTGTCTCAGAGACCCTTTGTGGTTAACCTGGAGTAATGGAGACCGAGGTGCTTCACAGGAGTGACCTTGGTGGTTCCGTCCCTGTCGAAAATGTCCAAGCTCTCGCATCCAAGGGCCTGAAGGAGGTTCCACCTCGCTATCTCAGGGC	5	ref|XP_002279610.1| PREDICTED: hypothetical protein [Vitis vinifera]	0.62	e-123	flavonol synthase flavanone 3-	20	0.6935	3	F:metal ion binding; P:metabolic process; F:oxidoreductase activity
Microsatellite		eg128	4	31.242
GR-TS-002&&CN-053&&G02	181	GR_SGTON7147_181_BC	4	33.298	TCTCGCGACAATGATTCTTGATTTA	CGGTCCGGATTCCCGGGTCGACCCACTTCCCCGCAGATTAAATGGAGGGTCTATACGCTGGATAAGCATCTGCTTACACATGCAGTTGACTCCCAAGCATATTTTTTTAACATGTTTTGTTGCAAGAATGCCTCATGGTACAGTGGAGCGCCTGTTCAAACCTAATATTCCTGATGAGGATCTCGCGACAATGATTCTTGATTTAGGGTTGTGTGTCATGTTCTCTTTTTTTTGTTTTGTTTTTTTGTCCTTCCT	5	NO HIT
CL1945Contig1	26	CL1945Cntig1_26_BC	4	37.151	GTCTCTACGAATGACGATATCTCAA	CACGCGTCCGGATGCAACACTTACGGTCTCTACGAATGACGATATCTCAAGTTTTGGATCGAACGAATCCATTGACACAAATTGGTCATGGGAGAAAATTGACGAACTATTGGCAAGAAGTCTGCAGGAAGAAGAGTTCAATGCTTAACGCCGGTCCCCAGGTAATTAGAATTTGAAGCAATAATCTTAATGGATGAAGGAGGAATAAAGTTTTTATAATTTGTCTACTTGCATGTGACTACGTGTCATCTTATT	10	NO HIT
CL415Contig1	929	CL415Cntig1_929_F2	4	39.677	GTAATACAGGCTTGTGAAATCTTGT	CCCGGGTCGACCCACGCCGTCCGAATAAATCAATTCAATTCCCAGACTCTTGATCTTTTCATTTTTAAATGACCCAAATTCAACAAATTCCAACCAACATGCCTCATTGTTCCCCAGATTAAAGATACTGTTTGCATTTAATTACATCCAGGCCTTGCTCAAATTTTTAGTCTATTATATCTTCTTTTCGCGTGTACCGGTGGCTAAGTTGAAGGATTACGTGATGGAAGAGGAGGTGGAGAAGAAAGCTGGTCG	5	NO HIT
CL79Contig1	586	CL79Cntig1_586_F2	4	40.496	GGCGTCTACAGTTTAGATAATTTGT	CCACGCGTCCGCGCCGAGACCCCAAGCTCCAGCCAGCCTCCCTCCGCTCGCCATGGTCCTCAAGACTGAACTCTGCCGCTTTAGCGGTGCCAAGATTTACCCCGGCAGGGGAATCAGATTCATCCGCTCGGATTCCCAGGTTTTCCTGTTTGCCAATTCTAAATGCAAGAGGTACTTCCACAACCGCCTGAAGCCTTCGAAGCTTACATGGACAGCCATGTACAGGAAGCAACACAAGAAGGATATCGCTGCAGA	5	ref|XP_002509729.1| 60S ribosomal protein L24; putative [Ricinus communis] gb|EEF51116.1| 60S ribosomal protein L24; putative [Ricinus communis]	0.97	2e-57	protein	20	0.9755	3	C:ribosome; F:structural constituent of ribosome; P:translation	EC:3.6.5.3
CL4128Contig1	597	CL4128Cntig1_597_BC	4	41.109	GGAAATATATGTGGATTTTCACCCA	CGGTCCGGATTCCCGGGTCGACCCACGCGCCCGGCTTTGTGTGTTCTTTCGTAACAATCATTTCAGTACCATGTTTAAGTATGAAGGTCAACTATATCTATTAGCTACAGACCAAGGTTACCTAAATCAGCCTGATTTGGTGTGGGAGAAATTGAATGAGGTCAATGGGGACACCGTGTTCATGACCAGCAATTTTAAGGAGTTTAAGATGGAAAGTCCTACAAATGATACATGGGATGAGCATAATGCCATGGC	5	ref|XP_002509683.1| conserved hypothetical protein [Ricinus communis] gb|EEF51070.1| conserved hypothetical protein [Ricinus communis]	0.67	4e-56	protein	13	0.657692	3	C:nucleus; C:cytosol; C:plasma membrane
SP-FX-001&&CN-053&&D01	87	SP_SGTON10335_87_F2	4	41.985	AGAACTTGTAACGATGTCCTTCTGA	CGGTCCGGATTCCCGGGTCGACCCACGCGTCCGGCAGGAGCAAACACCGGGGCTGATTCGAGAGGGAAATTGTCTTCGAAAATGTGAGAACTTGTAACGATGTCCTTCTGAAATTAGGGTGACGATGCTTGGTTCTCCTCCAAAGGTCTCTACCCCAGGATTAGGGATGTTTGCTTTTAATAAATGTATGCAACGCTACGCTTCAATTGAATGAACCTGCAGAGTTGAAGCTCAGCTTACTGGCTACTGGCTGAT	5	NO HIT
GR-TS-002&&CN-027&&F11	444	GR_SGTON6879_444_F2	4	46.5	AGATTTCGAAGTTCCCCACTTAAAC	TTCCCGGGTCGACCCACGCGTCCGTCCGAGCCAGCAACAACAACAACAGATGCAGCAACAACAGCAACAGATGCAGCAGCAATTGCAGGCCCCACCGCATCCGCAGATGCAGCAGCAGATGCCTCAACAGCTGCAGCCCCAGCACCAACAGATGCAGATGATGCCCCAACAACAGCAGCAGATGCAGCAGCTCCAGTCGCAGATGCCACAACTGCAGCAGCAGCAGCAGCCACCACAGCAACATCTCCAACAGCT	5	NO HIT
CL5242Contig1	483	CL5242Cntig1_483_BC	4	47.114	AGCAAAGACAGATGCTTCTCTCTCT	GTACCGGTCCGGCATTCCCTGGGTCGACCCACGCGTCCGCACGCTACTCCAACGTTATCAGCAAAAGAAAATCTCTTTATTGACCTGGGGTTGGCAGAGGGCCACTGCGTGGGATATGCTCAAGGTGTACAGCAGTTTTATTGAAGCTCAAGAGAGGCGCAGGATTGAGCGACTGGAAATATTTGATGAATTTGAAGAATGGCACATGATGCAGGAGCACTATTGCGTGGCTTATGCAATCAATGACTCAATGGG	10	ref|XP_002271322.1| PREDICTED: hypothetical protein [Vitis vinifera]	0.79	4e-31	leucine carboxyl	10	0.876	1	F:methyltransferase activity	EC:2.1.1.0
GR-TS-002&&CN-021&&B12	535	GR_SGTON6809_535_BC	4	50.661	AGTACACCCATCATATTGCATCAAT	CGGTCCGGATTCCCGGGTCGACCCACGCGTCCGCCGTGCTTCATAGAATAGAACCAATTATGACTTCATCATGAAAGCTCGAGAAAAAAGCTTTGCGCTATCTTGGGAGTTAGATCACCGATCACATTTCTAGGTGGCTATAAAATGATCTGAGAACTTTTCCCCGTCCTCTCCTCGCTGATAGTACTCAAATGGACAACTACCGCCTAGATAAAGTTCATAAATTTGAGGAGTTTGTTGATCAACGTCTGAAAC	5	ref|XP_002522491.1| protein binding protein; putative [Ricinus communis] gb|EEF39983.1| protein binding protein; putative [Ricinus communis]	0.82	6e-64	protein binding	20	0.7905	3	P:protein folding; C:prefoldin complex; F:unfolded protein binding
Microsatellite		embra1944	4	52.884
Microsatellite		embra645	4	55.504
Microsatellite		embra332	4	56.93
Microsatellite		embra1144	4	58.547
GR-TS-002&&CN-020&&B06	380	GR_SGTON6800_380_BC	4	59.188	GGTCTAGTCTTTTAACAATGTCCAT	CCGATGGGAGCATGGCCACAAAGGGGCCTGGCTGCTGCAGCTGCTGCTTACGGGGCACACCAAATTTTTCATCCCACTCATCATCTTGGACACGGGGCTTTCTTCGGCCATCATCATGGAAAGTTTAAACATGGAAAGTTCAAGCACGGGAAGTTTGGAAAGCGATGGAAACATGGCAGTTTTGGAAAGCACAAGGGCAAGTTCTTTAAAAGATGGAAGTGATTTTGATTCATCACATCTGTCTTGCTAGGGGAC	10	NO HIT
CL5506Contig1	699	CL5506Cntig1_699_BC	4	59.8	GAGTCCTGACTTTCATGAACTTTTC	GCGTCCGGACTGAGCTGGCATCTTCAATGTCATCAGGCTTCTCAGAAGATAAAGTACCTCTTGGCTTAGGTGATCCCTTGATCATATGGCCCACAGTGGAAGATGTTCGATGCTCCTTAGAGGGTTATGCAGCTGGAAATGCCGTACCAAGTCCACTAAAGAATGTGGAGAAGGAATTTTTGAAGAAGTATTGGGCAAAATGGAAGGCGAGCCATACTGGTCGCTGTCGTGCTATGCCACACATAAAGACATATA	5	ref|XP_002265078.1| PREDICTED: hypothetical protein [Vitis vinifera]	0.76	3e-99	tyrosyl-dna phosphodiesterase 1	20	0.708	8	F:double-stranded DNA binding; P:double-strand break repair; F:protein binding; F:single-stranded DNA binding; C:cytoplasm; F:3'-tyrosyl-DNA phosphodiesterase activity; C:nucleus; P:single strand break repair
Microsatellite		embra1507	4	60.058
CL287Contig1	977	CL287Cntig1_977_BC	4	60.793	GCTTTGACACAGATTATTGATCAAG	AATGGTCACCTGCAGGTACGGTCCGGTATTCCCGGGTCGACCCACGCGTCCGGGGAGAGAGAGAGAGAGAGAATTTGGTAATTATGCGCTGCAGACGTCCTACAGTAAGATCAGTGAGCTCGAGCTCGTTCTCCCCCCGCGTGGCGCGCTCTCACTGGTCAACGATTCTGATCAACGAGAATTCGGGTGAAACTCGTCCCCTCCCCCGTGCGACCTACCCACCATCGCCATCGATCTACCACCCCCTTCCCTCTG	5	ref|XP_002518402.1| Brain protein; putative [Ricinus communis] gb|EEF43789.1| Brain protein; putative [Ricinus communis]	0.86	6e-51	brain protein 44	20	0.9125	1	C:mitochondrion
UR-XY-001&&BA-033&&B08	166	UR_SGTON11720_166_BC	4	60.793	TGCCTAAGCAATGTTGGAGTATTTC	CTCTTGGCCAACGCCCTCTTCTTCTTCAACGTCAACGTCCTCTTCTGGGTCATCTGTTTTCTTTGCTTAACTCTGATTGGAAAGGCATTCTGCTGCCATGTCTTATACTGCAAAGATATGCTTTCTGCGTCGTTTGCTACTGGCCAAGACTATCCGCAGCTCTTTTGCCTAAGCAATGTTGGAGTATTTCCCTATGAATCCTTGATTCTGAAATGTTACTTCTATGTAAAGCTATGTAAATTTCTGGGGTTGTGC	5	NO HIT
CL559Contig1	1038	CL559Cntig1_1038_BC	4	61.182	CAGTTCCTCTACGGATTAGAAAATA	GCGTCCGGGCAAACCGAGGAGAGAGAAGTCTAGAGAGAGAGAAAGAGGAGCGATGGCGGAGGATCTGGTGCTGGACACGGCGATCAGGGACTGGGTGCTGATCCCTCTCTCGGTGGTGATGGTGCTCATCGGCGTGCTCCGCTACTTCGTCTCCAAGCTCATGCGCTCCGCCCAAATCCCCGACGCCAAGCTCGTCAAGGAAGGGCAGGTGATCGTTAGGGCTCGGAACCTGCGCGCCGCCGCTAATTTCATCCC	5	ref|XP_002277989.1| PREDICTED: hypothetical protein [Vitis vinifera] emb|CAN72892.1| hypothetical protein [Vitis vinifera] emb|CAO21128.1| unnamed protein product [Vitis vinifera]	0.91	e-125	protein	20	0.8535	2	C:mitochondrion; C:endoplasmic reticulum
CL2703Contig1	726	CL2703Cntig1_726_F2	4	62.204	CTATGGAAATGTCAGGGTTGGATTT	GTTCCTGTGACACAGAAGGGATATTGGCAGTTTGCTATGGGAGATGTTCTTATTGATGGCAAACCAACTGGATACTGTGGTGGAGGATGTGCTGCAATTGCTGATTCTGGAACCTCTTTGCTGGCTGGTCCTTCGACTGTGATTACTATGATAAACAATGCTATTGGAGCCTCCGGAGTTGCTAGTCAAGAGTGCAAGGCTGTTGTTGCACAGTATGGACAGACAATTATGGATTTGCTTTTGGCGGAGGCTTCA	10	ref|XP_002518445.1| Aspartic proteinase precursor; putative [Ricinus communis] gb|EEF43832.1| Aspartic proteinase precursor; putative [Ricinus communis]	0.79	e-118	aspartic proteinase	20	0.8665	5	P:lipid metabolic process; C:vacuole; F:aspartic-type endopeptidase activity; P:proteolysis; P:response to salt stress	EC:3.4.23.0
SP-FX-001&&CN-034&&C03	578	SP_SGTON10213_578_F2	4	62.528	GACTCAACCCTTTTCTTAAGACTTA	CGGTCCGGATTCCCGGGTCGACCCCTCGTCCGGTCGAATGATAGGCTTAGCTGCAAGCAGATTCTGGAAATGGATGCTGAATTTATTGATTCTGATGCTTTAGGACTAACATTTGTCAGAGAAGTTGAGGAGTCGGGATTGAGGAGAGTTGTGGAACTCTGTGATGGTGGGAAGGGCATGGTGGTGAATAGCAAGAATAGGAATGATTATGTTGATCTTCTTATAAAACATCGGTTTGTTACCTCAATCTCTCAA	5	ref|XP_002272059.1| PREDICTED: hypothetical protein [Vitis vinifera]	0.69	2e-46	protein	19	0.741579	4	F:acid-amino acid ligase activity; C:cell part; P:cellular protein metabolic process; F:transporter activity	EC:6.3.2.0
Microsatellite		embra004	4	65.861
CL1147Contig1	827	CL1147Cntig1_827_F2	4	67.107	GCGTTTTGATAGTGATGGTATTTTG	CCACGCGTCCGCCTCCCTCGATTACCCTGTTCCATACACACTCACCAGTATCTCTCCGAGAAATCGATCATGGAGGTCAAGCTATGGAATGACAAGCGCGAAAGGGAGATGTACGAGAATTTCGCCGAGCTGTATGCCATCATCCGGGCCACCGAGAAGCTGGAGAAGGCGTATATTCGCGACACCAATTGCCAGAAGCTCATCGCACATTTCAAGACGCTGTCCTCCACCTTGAAGGACACCATCCCCAGCATC	5	ref|XP_002273704.1| PREDICTED: hypothetical protein isoform 3 [Vitis vinifera] ref|XP_002273673.1| PREDICTED: hypothetical protein isoform 2 [Vitis vinifera] ref|XP_002273612.1| PREDICTED: hypothetical protein isoform 1 [Vitis vinifera] emb|CAN74473.1| hy	0.77	5e-84	protein	20	0.718	3	C:ESCRT I complex; P:transport; F:transporter activity
CL5652Contig1	577	CL5652Cntig1_577_F2	4	67.107	GTGGCCTCTAATATGTTTCTTCTCA	CCACGCGTCCGGTGAATTTGTCTGATTGAAGTGGGGAGCACCGGTGCAGAGAGTCTGAGGGTGTGGAATTCACAGAAAGCTCGAACATTCTGTTACCTATGTTTCTGCGGTTCAGCTAATTCCAGATTGTGAAGGCACACAAAATGGATAATCTGGTGGGAAAAACAACGTGTAGTGTCTGCCTCCATTTGCTTGAAGGTGCTGGAAAGCGTATGATGCAGTCGGTGAGATGGAGTTCAAAAGAAACACCAGAGA	5	NO HIT
CL5375Contig1	150	CL5375Cntig1_150_F2	4	68.442	GGTCTAAAAAGCTTTGCTAAGTAGT	ACGGTCCGGATTCCCGGGTCGACCCACGCGTCCGCTAGTTCTAGATCGCGATCTAGAACTACGGCCGAGATCCAGGGGCTCGAAGCCGGGGCCCGGTGAGGTGACCATGTACATAGATGGTGTCCCCTGCTATGCTCTGTTTTCAGCGGGGTCTAAAAAGCTTTGCTAAGTAGTATTTGTATGTATTGACTTTGATGAGTGAGTGTTGCGTTTGAAGGTATGGCGGTTTTGTGACAAGTCATGAAAGCGATGTAA	5	NO HIT
CL5682Contig1	116	CL5682Cntig1_116_BC	4	68.512	GGGAAACTTAATATGCATCCTTGGA	CGGTCCGGATTCCCGGGTCGACCCACGCGTCCGCTGGATAGAATTGGATTGCCAAGATCCATGTAGAAAGCCGTCAGATGTTGACCATTGATGAAAGTGGCGCAACTTTTAATTTGGGAAACTTAATATGCATCCTTGGAGCCGTCACACTTGTATTGCTTTTCATTGCCTAGAGCACACCTGTTTCAGATGTAATGTTTAGAACCAACTCTCACTCTATATTATCATCTGAGAGGGCTGTTTTAATCATTTTCC	5	NO HIT
CL5143Contig1	418	CL5143Cntig1_418_BC	4	68.898	TATATGGTCGGTCAATTCACTGTTC	NTATTACCGCCGCGCTTATCGACTCACTATAGGGAAACCTGGTAGTCATGCAGGTACCGGTCCGGAATTCCCGGGTCGACCCACGCGTCCGCAGATTAATCTGAATACTTCTAATATGTGGGGGATTGTGAAGTCTATTGTGGACTTGTGCATGAAATTGAATGAAGCGAAGTATGTTCTTGTGAAGGATCCGTCTAAGCCACAAGTAAGAATTTATGAGGTCCCAGCTGATGCCTTTGAGAATGATTACGTGGA	5	ref|XP_002305792.1| predicted protein [Populus trichocarpa] gb|EEE86303.1| predicted protein [Populus trichocarpa]	0.69	6e-27	eukaryotic translation initiation factor 3 subunit eif-3	11	0.744545	2	P:translational initiation; F:translation initiation factor activity
Microsatellite		embra078	4	69.681
Microsatellite		embra1122	4	71.244
CL5886Contig1	420	CL5886Cntig1_420_BC	4	72.342	CCTTAATGGGTATCATTCTTACAGT	CACGCGTCCGCTCCTACCTTACTTTCTTGTCAAGCTATTAGTGTGGTATGGATGTTGGTTTTGGAGGTAAAGGTGAAACAGGCTCCTTCCTCTTGGGAAGATGCTGCTTACCTCACACAGAGAGCACTTAGCGTTCCCATTGATGCCTGGAGCAATATAGATGAATTGACCAAAGAAGATCTGATCAAAAGACGTCTATGGAACAAGTCGAACTTGGATAGCTACTTCATGGAGATGAGGAAAGAGCACAAGCGC	5	ref|XP_002305615.1| predicted protein [Populus trichocarpa] gb|EEE86126.1| predicted protein [Populus trichocarpa]	0.75		predicted protein [Populus trichocarpa]	1	0.88	0
CL3959Contig1	783	CL3959Cntig1_783_BC	4	72.429	GTCTCTGTCTCTTGATTGATAGAAT	CCACGCGTCCGCTTTTCCGATTGATCGTCCGCCGCTCCGACGAAATTCCGACCGGCTCTCGACACGACCTCGCCCCCAGAAGAAACCCTTTTGCGGCGTCGCTTCGGCTCTTCCCCCGTTTTCTCGGCCTCTTTTCGCGAGTGAATCTGGGCGAGGTCGTAGCCGGGATGGCGAAGCGCGAGCTCTCGAGCACCTTGAAGAATTTGAAGTTCATGCAAAGGGCGGCCGCGAGAGAGGAGAAACCCAAGAAGGAGG	5	ref|XP_002283328.1| PREDICTED: hypothetical protein [Vitis vinifera] emb|CAO21628.1| unnamed protein product [Vitis vinifera]	0.51	5e-45	scarecrow-like transcription factor 11	13	0.584615	3	C:mitochondrion; F:molecular_function; P:biological_process
CL502Contig1	711	CL502Cntig1_711_F2	4	72.73	GGAGGTTCTGATAATTTATCGTTAG	CCCACGCGTCCGCGCCACTCCTGCTTGCTCCCTGTTCTGCACCGTCATGGCGTCGGAGAAGAAGCTGTCCAACCCGATGCGGGAGATCAAAGTCCAGAAGCTGGTCCTCAACATCTCCGTCGGCGAGAGCGGCGATCGCCTCACCCGCGCCGCCAAGGTCTTGGAGCAGCTCAGCGGCCAGAGTCCCGTCTTTTCCAAAGCGAGGTACACGGTGAGGTCGTTCGGGATTAGGCGTAACGAGAAGATTGCTTGCTA	10	ref|NP_191429.1| 60S ribosomal protein L11 (RPL11B) [Arabidopsis thaliana] ref|NP_567563.1| RPL16B; structural constituent of ribosome [Arabidopsis thaliana] ref|NP_568649.2| 60S ribosomal protein L11 (RPL11D) [Arabidopsis thaliana] sp|P42794.2|RL112_ARAT	0.87	2e-83	60s ribosomal protein l11	20	0.8825	7	C:nucleolus; C:vacuole; F:structural constituent of ribosome; C:cytosolic large ribosomal subunit; C:chloroplast; C:membrane; P:translation	EC:3.6.5.3
CL7354Contig1	489	CL7354Cntig1_489_BC	4	74.384	GTGTCTTCACGAATCTTCGATTCAT	CGGTCCGGAATCCCGGGTCGACCCACGCGTCCGCCCACGCGTCCGATTTCGGGGTCGGGCCAAACTCTTCTTCCGGTATGGAGCCGCTATCAGCCGGCGTTTGATTAGGGTCAGGCCGGAACGGATCAGTGCGAGCCTTTTTAGAACCGGTACCGTGGGGGCCTTTTGGCCCCCCATCTAGGCCGTCTCAACCACCACAGTCGCCGTCGCCGCCCAACCACCACCATCACCGAGAAGAGGAAAGGAAGCTCATGG	5	NO HIT
GL-XY-001&&AF-047&&A11	203	GL_SGTON200_203_BC	4	75.061	GGGAGTTTTTATTAGCTGGTATTCT	GTCCGCCGGGCGGTCGTCTCGCATAGCCACCGCGAGGCGGCATTCCCCGGTCGCCGTCGCCGGCGGCCTCCAAATGCCCGAAACCCAGTTCGTGGAAGCCGTTTCTGGGCTCGCTCGTGCTCTGCTTCGAAGTCTCTGCGTAAAACAGAGTGCAAAGGAAGCTACATTGGTGATGTTAGCCCCGGAGATTTTGGTGACAGATGGGAGTTTTTATTAGCTGGTATTCTGAGATCCACAAGGATGGTATACCTTCTC	5	NO HIT
CL5936Contig1	711	CL5936Cntig1_711_F2	4	75.692	GCCATATATTTCTCTGTCTGTGCTG	GTACCGGTCCGCAATTCCTGGNGTCGACCCACGCGTCCGCTGCGCTGTTCTAGAGAGAGAGAGAGAGAGAGAGAGGGTTTCGGCGAGAAGGGAAAAAGCTTCCGAACGTCTGATTCCGATGGCCGATCACGAGGAGGCGAAGGGCGGCGAGTCTTTGCTCGAGAAGATTTCCGCCGCCTTCGCCGCGCTCTCTCTTCCCCGGACCTTCTCCTCCGCTTCGTCTCCTTCTCCGGGTTCGTCGAAGATGCACCTTAT	5	ref|XP_002275152.1| PREDICTED: hypothetical protein [Vitis vinifera] ref|XP_002263393.1| PREDICTED: hypothetical protein [Vitis vinifera]	0.62	7e-35	thioredoxin o	14	0.717857	1	P:cell redox homeostasis
Microsatellite		embra186	4	76.173
CL3678Contig1	335	CL3678Cntig1_335_F2	4	77.75	CACATTTTGACTCATTGTCAGTTAG	AGTGGCGGCGGTGTCCTGAGGAGCTTAATTTCGGCGGCGGTGACGACGGGGGTGGCGGAGGCGAAGGGGAGGATATTCGGACACATCCTGAATCCCACGGGGCAGCGATCACCACACAAGCTTCTCAGGCAGAAGCTCTTTGGCGAGAAAGTCGCGCAGTGGTACCCCTATGACATCAAGAAGGACGACCCTCTCGTCATGGCCCGTCAAGAACAAGATCGCTTATCAAAGCTTGAAATGTTGAAGCGTCGTGGG	5	ref|XP_002528138.1| conserved hypothetical protein [Ricinus communis] gb|EEF34229.1| conserved hypothetical protein [Ricinus communis]	0.67	1e-32	conserved hypothetical protein [Ricinus communis]	9	0.74	2	P:biological_process; C:cellular_component
CL4673Contig1	1191	CL4673Cntig1_1191_BC	4	79.941	GTGATAGATAATGCCTAGTTGGAGT	CGGTCCGGATTCCCGGGTCGACCCACGCGTCCGCTATTGTTGGGCCATATTGCTAAAACAAAAGGTTGGTTCAACATATTGTTGTGTGGAATATGTTGAGAACCATTTCGAGTTGCTAGACTCTCTTGTTGTAAGCTACGATAACAAGGAAATTGCATTGAACTGTGGAAATATGTTGAGGGAATGCGTCAAGTTTCCTACACTTGCAAAGTACATTCTGGAGTCAGCAAGCTTTGAACTGTTCTTTAAATTTGT	5	ref|XP_002279174.1| PREDICTED: hypothetical protein isoform 1 [Vitis vinifera]	0.77	e-105	protein	20	0.831	3	P:ribosome biogenesis; F:binding; C:ribonucleoprotein complex
CL2145Contig1	810	CL2145Cntig1_810_BC	4	86.21	TTTTGTCAAGTCCAATGTAGTCTTG	CCCGGGTCGACCCACGCGTCCGCGCTTCTTCTTCTCCAATTTCCACTGAACCAGAGTTTCAAGGCCCGAGCGAAAAGCAGAGCAGTTCGCGTCCCTCCCGCCGCAATGCCCAAGAAGAAACCTTCCAAGTCCGAGAAATCGGTCCCTTCTTCTCCGCCCGTCAGCGCAGCTCCGACCGAGAGAAGCGGGATGGTGTTGAGGGTCAAGTCGAGCGAGAAGATGAAGCGGCTGGCGCTGATGAGCAGGGAGAGCGAG	5	ref|XP_002275908.1| PREDICTED: hypothetical protein [Vitis vinifera]	0.72	2e-47	hmg protein	13	0.770769	1	C:plastid
GL-XY-001&&AF-080&&E07	391	GL_SGTON498_391_F2	4	87.809	TGGAAGTGTGATTGGTTCCAATGCA	AAATGGTCACCTGCAGTACGGTCCGGAAATTCCGGGTCGACCACGCGTCCGCAAAAAGGCCCTCGGCACCTTGACCCGACTCAGCCCGACCCTCTCACTCTTATTTTTCAACTCTAATTTTCAGCCCCGCCAGTCCACCACCAACACCGCCACCGTCGCCGCCAACCACCACCGTCGCTGTCGGCACCCAACCACCACTGTCGCCAAGAAGAGGAAAGGAAGCTCAGAGGGTTGCGAAGAAGAGGAAAAGAAGAA	2	NO HIT
GR-PU-003&&MG-002&&D08	246	GR_SGTON3348_246_BC	4	90.084	GTCTTCTGTCTCTTTAGATTAGGTA	CCACGCGTCCGAGATGATTAAGCTCTTGGAAGTTTCATCATATGATTGTACCCTAGACTCGACTAGAAGTCTAGAATTACCCTCTTATTTTTATATTTTAGAATCTTTTTTTTTTTTTTTGGGGATTTTATGTATGGATAGTGGGTGAATAAGGTTACAGCAAGATGCCCAAGTGGGGTCTGTTGTGATGTGGTATTTGTGGATGTGAATGTGTGAGTTGAGGATTGGGAGTCTGTTGATTGCACGTCTTCTGTC	5	NO HIT
GL-XY-001&&RS-048&&E06	225	GL_SGTON1204_225_BC	4	90.688	CAGGTCTCTGTCTCTTATTTGAACA	CTGTGCTGAACTCATGTGTGGGCACGCGCATTTTAATTTTCAATTTTTCCAGTTTCACTTGATTCTGCACGAGTGAAAAGGCTGTGATGTCTAATAATTATCAAACATTAAAACCCTTACTAGGATTCTTTTCAGAGCTTCCTTCTGTCCTTCCCATTGATTTATAAGCTTGTGTCAGATTCCAACTTTTTGGGGCAACTAGCGTTAGAATGTTCATTGTCACTCAGGTCTCTGTCTCTTATTTGAACAGTGCAA	5	NO HIT
SP-FX-002&&CN-002&&G03	101	SP_SGTON10390_101_BC	4	92.762	CCCTAGGAATGCTTAAACTATATGT	CGGTCCGGATTCCCGGGTCGACCCACGCGTCCGGGACGGACGTCGAAGACCAGAACACTCTTGGACAGAGCATCTCGAGTTAGATATAGACTTTGATAATCCCTAGGAATGCTTAAACTATATGTAAGCTTCTATTTATCGTGAAAATTGCATAGACATCATGCATGATCGTATAGAGCAACATATAACCCGACAGCCTCTTTCTTTAAAGTAATTACTGTACTTATGTATTCATACAAGTATTTCCGGACTACG	5	NO HIT
UR-XY-001&&BA-081&&A07	141	UR_SGTON12172_141_F2	4	94.493	TACTCTGTCTCAACTGCGTTACAGA	CCACGCGTCCGCGTTGATCCGCTCCTTCCCGGCGGCGTCTCTGCTTCTTCTCGAATACCCACTTCAGGCGTGGGTGGTGGGTAGGTGAGGTTGGTGACCGAGCTTATTTTGTTCTAGAGATTTAGGGACCGAAACATGGCTACTCTGTCTCAACTGCGTTACAGACTGCGTCACAACCCACTTGCCGGGCACCACAGCTTCGGCGGTAATCGCCACCGGATCAACAGTAACCCGTCTGTGGTTGCTTTCCCACCT	5	NO HIT
CL346Contig1	1103	CL346Cntig1_1103_BC	4	103.461	CATCCGATTAAAGTTTTGTTCCTGA	TTCCCGGGTCGACTCCGCGTCCGCCCACGCGTCCGGCGTCGAGCAGGAGCAGGAGCAGGACCACCGGTCGATCCTGCCGGCGGTGGTGCCGATTCGATCCGGTCCGGGAAGGATGGTGGTCTCCGGGCCGATCACGGCTGGACAGGTGTCCTTTTTACTTGGCATTTTAGATCTGGACTTGATCGTTACATTTGGATCATTGGCATGATATATGCCTATTACCATCCAACGGTTGAGAGATGGATGGAGAAACTG	5	gb|ACJ85538.1| unknown [Medicago truncatula]	0.81	e-100	o-acetyltransferase family protein	20	0.862	4	C:endomembrane system; C:membrane; C:cytoplasmic membrane-bounded vesicle; F:transferase activity
SP-FX-002&&CN-046&&B04	67	SP_SGTON10839_67_BC	5	0	TAGTCATTAGGAGGAGGCATACAGT	TTCCCGGGTCGACCCACGCGTCCGCGGACGCGTGGGTGAAACCCGAGTTGCGCGAGTTTCTTGTTGTAGTCATTAGGAGGAGGCATACAGTGCAGGCCAAGCGATACGGCAACCATTTGATTCGGGTGGAATGATTTGAGAATATGACGTTTGGTCATTAGACTCAAGATTTCTCTCGGTGTATGCGTAAAAATCGATTGCCCAGCAATGCATTCATTCTGTTGATTGAAAAAGTTCAATCCTTGTTTATGTGGT	5	NO HIT
CL2549Contig1	1127	CL2549Cntig1_1127_BC	5	9.103	CATTAATGATGAGTCTCAGTTGGGG	GCGTCCGCCGGAGCAGAACTTTGGGGAGGGATATGATGGAAAGGATGTGGTCATTGAGAACTTGAGGCAACTCTGTGTTCATCGCGTTGCGAAGGAGAGCAACCACTCCTGGGTTTGGTGGGACTATGTGACTGACTTTCACATCAGATGTTCCATGAAGGAAAAGAAATATAGCAAAGATTGCGGCATGGATGTGATCAAATCACTTGGTTTGCCTGTTGATAAAATTCAAAGATGCATTGGGAATCCCGAAGC	5	gb|EEE67817.1| hypothetical protein OsJ_25571 [Oryza sativa Japonica Group]	0.72	8e-94	vacuolar sorting receptor-like protein	20	0.859	6	P:protein targeting to vacuole; C:cytoplasmic membrane-bounded vesicle; F:calcium ion binding; C:integral to membrane; C:Golgi transport complex; C:trans-Golgi network
Microsatellite		embra009	5	11.953
SP-FX-002&&CN-007&&D10	268	SP_SGTON10446_268_BC	5	12.673	GTGTCCTGTCAGTTCAAATCAAATA	CGGTCCGGATTCCCGGGTCGACCCACGCGTCCGGTAACTCTTTGGCATTTGAAGATCACACTACTCAATTCTTCCCTCCAGCTCCAAGAGTTCCTCAAATGCCTGGACTAGTACCTGAAGATGCTGGTTTAACTTACAAGGTTCAAGATTCATTTGTAGAGCTCTCAAATTCTTCAAAGCAATGTTTGCATATCCTTTGCAGTGGAGATAAAGATGGGGTTTTGTGCTTCAGTATATTTGGTGTCTTTCCAATCG	5	ref|XP_002304999.1| predicted protein [Populus trichocarpa] gb|EEE85510.1| predicted protein [Populus trichocarpa]	0.62	4e-22	predicted protein [Populus trichocarpa]	1	0.77	0
CL1160Contig1	1201	CL1160Cntig1_1201_F2	5	23.873	TTAGCCAGAGAAAATAGTTTCCGTT	GGTCCGGATTCCCGGGTCGACCCACTCCTCCGGCCTACGAGGCTGCCGATAGGCCGCTCGAGATCAACATCGAGCTCCCCGACGAGCAGGCGGCCGACGCCGCTCAGCGGATCAAGATTGGCTTGTACTTCGCGACGTGGTGGGCTCTGAACGTGGTGTTCAATATATACAACAAGAAGGTGTTGAATGCGTTCCCTTATCCGTGGCTCACGTCCACACTCTCGCTCGCGGCTGGTTCTTTGATGATGATGATTT	5	ref|NP_564785.1| GPT2 antiporter/ glucose-6-phosphate transmembrane transporter [Arabidopsis thaliana]	0.73	e-135	glucose-6-phosphate phosphate translocator chloroplast	20	0.7875	8	P:hexose phosphate transport; P:gamete generation; P:response to nematode; P:response to sucrose stimulus; F:glucose-6-phosphate transmembrane transporter activity; P:response to glucose stimulus; C:integral to membrane; F:antiporter activity
GR-YL-001&&CN-003&&D02	353	GR_SGTON8782_353_BC	5	27.779	AACTCCGGAAGCAATACAGTAATCA	ACGGTCCGGAATCCCGGGTCGACCCACGCGTCCGTGGATGGCAGATCGGTCGGAGAAAGGACAGCATCAGAGTGCTGGCATCATGGTAAACTATGTGTATAGGCTGGAGAACATTGAGGAATATGCTCAGTCATATTTCAGTACAGGGCAAATACATTCCTCAGATGACATCCTTCAATATGTAAAGGGAGTAGAGGCATGAATAATGCAGCTGGGAAGGTTGCATAGTAGCCCAAGTATTCTTCATTGAGAACG	5	NO HIT
CL5745Contig1	579	CL5745Cntig1_579_F2	5	32.68	GTCTGTCTTAATAACTGTTTTGGCA	GCGTCCGGTTCTTAAGATGGTTCTGGCTTGGGTGATGATTGCCTGGAATCTGATAAGAAGAGTGACCCAGCAACCCCTGCACCGACTTCCGAGTGCCCACTTCAGGAGAAGGCCTCTGAGGACCATGCCCCAGGAAAGAGCCACTCAATTGATGAATCGTTGTCGTCTCATCATGAACCACAGACCCCCGACTCCGGGTGCCATGTGCGACCTATTGCTGAGAGCCCTGAAGGAGAGAAGCAAGCGAAGAAGCAA	5	ref|XP_002272588.1| PREDICTED: hypothetical protein [Vitis vinifera]	0.61	5e-34	transfactor-like protein	12	0.700833	1	P:regulation of transcription
CL1Contig108	675	CL1Cntig108_675_BC	5	32.882	ACTACAACATCCAAAAGGAGTCGAC	GCGTCCGCTAGGATGTCGCCTCTCTTTCTCGATCGATTCCCAGCCAAAGCCCTAGCGAATTCTCTCAAGATGCAGATCTCCGTCGAGACTCTCACCGGGAAGCTCCGACACCATCAACAACGTCAAGGCCATGATCCAGGACAAGGAAGGCATCCCGCCGGACCAGCAGCGCCTGATCTTCGCCGGCAAGCAGTTCCAGGACAGCAGCACCCTTGCCGATTACAACATCCAGAAGGAGTCCACCCTCCACCTAGT	4	ref|XP_002023314.1| GL20619 [Drosophila persimilis] gb|EDW27462.1| GL20619 [Drosophila persimilis]	0.64	4e-61	bi- major isoform	20	0.8185	0
GR-SE-001&&GO-126&&C09	148	GR_SGTON5267_148_F2	5	33.592	GTATCCTATTTCTTCCATGGACGAT	CCACGCGTCCGCTCTCTTCGAAAATCCTCTCTCTCTCTCCTCTGTGATTGCAGATCAGGCTCCGGCGCGGAGATCGGCCCCGGCGAAGGCCTGCTTCAACCCGGAGTGCTCGGAGGCCAAGCCGGAGAGGCCCGGGAAGGGCTGGCGGTATCCTATTTCTTCCATGGACGATTTCTCCGACAGACGTACGAATAAAAAAATAAAGCTTGGTCCAGACGAGGAACTTGAAAATGGCATTGCAGGACCTAACAGCGA	5	NO HIT
Microsatellite		embra1722	5	37.079
Microsatellite		embra168	5	40.185
Microsatellite		embra1770	5	42.604
Microsatellite		embra1924	5	43.898
Microsatellite		embra005	5	44.561
Microsatellite		embra037	5	45.392
GR-TS-003&&GO-018&&A09	177	GR_SGTON7673_177_BC	5	46.704	GAGCATGTCGGTATCTTAGATAAAA	TCCCGGGTCGACCCCGCGTCCGAAAGGAAGTTCCGTCGGCAGTTCTCGGAGGGTTGGTTCGGAAGAGGGAAGACACCGAAAAGGAAGAGGAAGGCAAGGATGGCGAGAGCCGTCTCGGCGCCCTAGAGAGAATTAAAAGACTTAAAAAAGCTTCCGGCTGATGTAGCGATTGACTCGAGCATGTCGGTATCTTAGATAAAATTTTTGATCAACTTCTGTAGTCAAAAGCTGGAATGTGTACCAGAGTCTGCTCCT	5	NO HIT
Microsatellite		embra208	5	46.857
Microsatellite		embra202	5	48.999
GR-TS-001&&AF-038&&F04	415	GR_SGTON6216_415_BC	5	49.362	ACTCCATGATCTGTATAACGATTCG	GGTCCGGAATTCTCGGGTCGACCCACGCGTCCGGATAAGAAGCTTCTCGTGATAGGGACAACAAGTGAAGTGAGTTTCTTGGATTCGGTTGGTGTCTGCGATGCCTTTTCTGTCACTTACCATGTCCCCACGTTGAAGACAGAGGATGCGAAGAAGGTGTTGGAACAGCTCAACGTTTTCTCTGAAGATGACGTCGATGCAGCTGCCGAGGCTCTAAACGATATGCCTATCAAGAAGCTTTACATGCTGATAGAG	5	ref|XP_002305796.1| predicted protein [Populus trichocarpa] gb|EEE86307.1| predicted protein [Populus trichocarpa]	0.78	3e-41	n-ethylmaleimide sensitive fusion protein	14	0.772143	2	C:vacuole; F:binding
Microsatellite		embra214	5	51.084
Microsatellite		embra209	5	51.848
Microsatellite		embra045	5	54.025
CL96Contig1	1135	CL96Cntig1_1135_BC	5	54.051	CGACTGCTGATTAAACCTGATAAAA	TCCGGTCCGGAATTCCGGGTCGACCCACGCGTCCACCCACGCGTCCGCGTCCTCCTTCCTCCTCCCCCTTCCTCACCAGCCAGTCGTCGTCTGCTTGAGGGCTAGAGAGAGAGAGAGAGAGTAGAGAGAGAGTGTAGAGAGAGAGAGAGAGAGAAGGAGATGGCGTCGACGAAGGAGAGAGACGGCTACGTCTACGTCGCCAAGCTCGCCGAGCAGGCCGAGCGCTACGACGAAATGGTGGAGGCCATGAAGAAT	5	ref|XP_002330721.1| predicted protein [Populus trichocarpa] gb|AAF76227.1|AF272573_1 14-3-3 protein [Populus x canescens] gb|EEF09628.1| predicted protein [Populus trichocarpa]	0.86	e-119	14-3-3 protein	20	0.936	1	F:protein domain specific binding
SP-FX-001&&CN-049&&A09	46	SP_SGTON10294_46_F2	5	55.902	AAACTCAGGTCTTTCGTTCCAGTTG	GGATTCCCGGGTCGACCCACGCGTCCGCGTCTTCTCAGTCCCCTGAAACTCAGGTCTTTCGTTCCAGTTGGAGGGACCAACTTTAGGTGTCGTTGGGGGAGTAGTTTCTTGGTTTTCTTGGCCAAGAACCACGACAGCAGCTAGTAAGTATGGCAAAGATCTCAGCTAAGTTGTTATAAGATTTTAAGGAGAAAAATTGAGATAGAGCCGTGTCTTGGTTGCTGGTCTAAACTGTAGCCTGATTCACTTTTGCTG	10	NO HIT
CL8501Contig1	724	CL8501Cntig1_724_F2	5	57.158	ACTTTGTCATCTGGTGTTGAGAATG	CCACGCGTCCGCTTTCGTCGTCCCCTTCCCCTCCCCGTCGCTGACCTCCCTGCATTCTCGGTCTCGCCGGCAGCTCGCCTCCCCCCTACTCCGCTTCTTCCATGGCAAGCCCGCCCAAGGTGGCGTACTGCGTGTTTGCGCTCCCGCCAGACGACCTGGCACCGAGGCTGAAGAGCCTCATGGACAGTCTCCGGTCGGAGTTTGGCGGGCCGCAGTTCGTGCCCCACATCACGGTCGTCGGGCCTGTTGGCCTGA	5	ref|XP_002522285.1| Cyclic phosphodiesterase; putative [Ricinus communis] gb|EEF40143.1| Cyclic phosphodiesterase; putative [Ricinus communis]	0.67	1e-63	cyclic phosphodiesterase	15	0.698	3	P:tRNA splicing, via endonucleolytic cleavage and ligation; C:cytoplasm; F:cyclic-nucleotide phosphodiesterase activity
Microsatellite		embra746	5	59.193
UR-XY-001&&RS-020&&D09	494	UR_SGTON12291_494_BC	5	60.365	TTTGATCTCCCCATTTTCGATTAGG	TGATTACGCCCAGCTCTTTTACGACTCACTATAGGGAAAGCTGGTACGCGCAGGTACCGGTCCGGAATCCCCGGGTCGACCCACGCGTCCGTCTTTATTTTGTATACAGGCACTCCTTGCTGATTTTGAAATCTCTGAAGGCATATATTCTTGAGCCTCGTCATTGANAGATACTGGCTTCAGGTATGCTCTAGTGGCGTGGGAGCAAAGTGTTATGGTGTGGAATATTCATGTGAAGAGGCCACAAGCCGTGGT	10	NO HIT
Microsatellite		embra979	5	62.189
PE-XY-003&&CN-022&&D07	76	PE_SGTON9700_76_BC	5	62.479	GTGAAACTGCGCCAATCTTATGACA	CGGTCCGGATTCCCGGGTCGACCCACGCGTCCGCCAGGATTGTCACTTCCGTTGGGGAAGCCATTCAAGTTGGAAGTGAAACTGCGCCAATCTTATGACAGAACATTATCAAAAGAAACCGTCTCAATGTAATTATAAAAAAAAAAAGAACATTTCCCCAATAAGTTTGTGTGTTTCCATTATGTAAAAGCACGCAAGTATCAAGCCACTTCCTTTCCATCTCTAGCTCCTTTTTTCCCCATTTTAGTTCGAGGG	5	NO HIT
CL2802Contig1	705	CL2802Cntig1_705_BC	5	64.052	GGGAGTTTTCAGGTTATTTTCTGAT	CCACGCGTCCGGCCGAAAGAGAGAGAGAGAGAGAGAGTTTCTGGTTCCGATCGATGGCGGAGCTCGGCGGCGGCGGCGACGGCGACGGCGACAAGCCGCTGCGGAAGATCGCGCAGTCGTTCAAGGAGCTCGCGGCGGCGGCGGGGGATGACTCCCGGGCGGCCGCCCTCGAGGTCGCGCCTTTCTCCCACGCCTGCTCCCTCGTGTCCCCGCTCTTCGGCTGCCTCGGCATCGCCTTCAAGTTCGCCGAGATGG	5	ref|XP_002308949.1| predicted protein [Populus trichocarpa] gb|EEE92472.1| predicted protein [Populus trichocarpa]	0.78	1e-82	protein	20	0.7775	8	C:cytoplasm; P:glycolipid transport; F:sphingosine transmembrane transporter activity; F:glycolipid binding; P:response to salicylic acid stimulus; F:glycolipid transporter activity; P:cell death; P:defense response to bacterium, incompatible interaction
GR-TS-003&&GO-025&&B12	490	GR_SGTON7699_490_BC	5	64.849	GCTCGGTGATGTTCGAATATTTTCT	CACGCGTCCGACAAACCTAGGCTTCTGATCTCGTCGTCCTCCTCCTTAGACGCCGACGATTAGCAGTAGCAGGGCCGGCGGTGCTGGATCTCCGCCCTCACGAAGCCCTGTGATCTCGTCCTCCTCCTTCGACGCCGATGATTAGCAGCAGCGGAGCCTCCCCCATTTAGCGCACCTGCAATTCGATCGACAAATAAAAAACCCCAAAAGCAAAAGCCCAAATCTGCAGAGCTCTCGACCCACGCCGACCTCAGA	5	NO HIT
PE-XY-001&&RS-014&&G01	115	PE_SGTON9508_115_BC	5	67.043	GTCATGTGTTCACTGAGAATTGAAG	GATCCGCGTGCATGGTTCATCCTGTTGAACCTCTCATGGCTTGCACAACTAGAATTTCCTCAAGAAGCCCGAGAGGAGAAGCTTGATTCTGTCCAGATCAGTTTTTGCCTGGTGGTCATGTGTTCACTGAGAATTGAAGCTACAGTCACATGTTAATTTCAGACTTTAACTTAATTATTAGACCATTAAGATAATTTACGGCATGACCCTATGTAGGCACCACTTTCCTGATGCTAATTTTTGTCATCAACGTAT	5	NO HIT
Microsatellite		embra1990	5	67.189
CL2155Contig1	1182	CL2155Cntig1_1182_BC	5	69.68	GATGCCTAAATTTAGTTACTCACAC	GATTCCCGGGTCGACCACGCGTCCGAAGTAACAGGTTTCAAGAAACAATGGAGCGTTTGGCTGCAAAGTTGGAATCTGTATATAATGCTGCGGGAGGGAAGAAGATGACCATTATCAGTCACTCTATGGGAGGTCTTCTAGTGAAGTGCTTTATGTGCCTGCACAGTGATATTTTTGCAAAGTATGTGAAGAATTGGATTGCTATAGCTGCACCTTTTCAAGGTGCCCCCGGATATGTCACATCTACCTTTCTGA	5	ref|XP_002333236.1| predicted protein [Populus trichocarpa] gb|EEE73993.1| predicted protein [Populus trichocarpa]	0.76	e-174	protein	20	0.758	2	F:phosphatidylcholine-sterol O-acyltransferase activity; P:lipid metabolic process	EC:2.3.1.43
CL1986Contig1	646	CL1986Cntig1_646_BC	5	70.583	GGATTGCTTGTGATGAATTTGTGTT	CGGTCCGGAATTCCCGCTGTCGACCCCGCGTCCGAACCGGAGCAGCAGCGGTCCCAGAGCCGAAGAAGAAGAAGAAAGGAAGAAACTTCGAGAAATCCGACATGGCAGAGCCGCCGCCGAAGAGACAAGGAGGCGGCGGAGGAGGAGGAGGAGGAGGAGGAGGACGCCCTATGCCTCCGCCGGGGAGGGGCGGCCCCCCGATGATGCAGCCCCCTCGCCCTCGCTTCGAGCCCGTCGAGCGAGAAAAGACATGTC	5	ref|XP_002277566.1| PREDICTED: similar to Os02g0122000 [Vitis vinifera]	0.91	2e-54	histone deacetylase complex protein	20	0.868	4	F:transcription regulator activity; F:protein binding; P:response to abscisic acid stimulus; P:response to salt stress
CL2292Contig1	686	CL2292Cntig1_686_F2	5	73.706	TAGGTTTTCTCCTCTTGAGAGAATC	CCCGGGTCGACCCACCCGTCCGTGGCTGCAATGTTAGAAGAGTACAGGAATTGTGATTTTAGCAGATGTCCTAGAGTTTACTGTTGTGGTCAACCATGCCTTCCAGTTGGTCAATCAGACATTCCTCGATCAAGCACTGTGAAGATCTACTGTCCCAAATGTGAAGATATTTATTATCCACGGTCCAAGTACCAAGGCAACATCGATGGAGCATATTTTGGAACAACATTTCCTCATCTATTTTTGATGACGTAT	5	emb|CAD32500.1| protein kinase Ck2 regulatory subunit 2 [Nicotiana tabacum]	0.88	2e-53	casein kinase ii beta chain ckb2	20	0.9195	4	C:protein kinase CK2 complex; P:protein amino acid phosphorylation; F:protein binding; F:protein kinase regulator activity
CL1593Contig1	477	CL1593Cntig1_477_BC	5	75.074	CATCTTGCTATTGAGTACATCTACA	CGGATTCCCGGGTCGACCCACGCGTCCGGCTGCATCCACTTATTACAGTCTTAACACTTACCTCCTCCTCCTTCCGCTGCCGTCACAGTAGAGAGGGAGAGAGAGAGAGAGAGAGAGAAATGGCGATGAGAGCCGCGATCCTCCGCCACATCCGCCTCCCGGCGAGGGCCCAAACCCTAGCCGCCGCCGCCGCCGCCGCCGCCGCCCCGAGATCGTGGGACCGGAGCCCCCTCGGAGGCTCCCGGGCCATGTCCT	5	ref|XP_002266315.1| PREDICTED: hypothetical protein [Vitis vinifera] emb|CAO70459.1| unnamed protein product [Vitis vinifera]	0.74	1e-41	acyl carrier protein	20	0.7655	4	P:fatty acid biosynthetic process; F:acyl carrier activity; C:mitochondrial matrix; F:cofactor binding
CL6422Contig1	659	CL6422Cntig1_659_F2	5	77.974	AGCACTTATGGCATGATAATGGATA	CCACGCGTCCGATACCCTATTCTTCTCGAAGTATCTTTCGTGCATGTAGACGACCTGGCAAGAGCACACATCTTCCTCTTCGAGCACTCTGATGCCAAGGGGCGGTACATATGTTCCTCGGCCACAATGACCATCGAGGAGATGTCCAAGTTTCTCTCCGAAAGATACCCAGAATTTCAGATACCCTCACCAGAATCCTTGAAGGAATGTGAAAGGCCCCAGGTTCACCCGCCTATCGTCAAGGAAGCTGCTGGA	5	ref|XP_002301290.1| predicted protein [Populus trichocarpa] gb|EEE80563.1| predicted protein [Populus trichocarpa]	0.72	1e-32	protein	20	0.7645	4	P:oxidation reduction; F:dihydrokaempferol 4-reductase activity; P:cellular metabolic process; F:coenzyme binding	EC:1.1.1.219
GR-TS-001&&AF-020&&B09	338	GR_SGTON5970_338_F2	5	78.441	GACGATGAATGTGTGCTCTTATTTG	GGTCCGGAATTCCCCGGTCGACCACGCGTCCGCCTTCCTCATCCAGCGGGACGTGCAGAATGGTTGGACAAAGGTCATAGGAAGTGTCTCATTCTCTGGCACTGCATTCAAGACTGGGCTGATATTATATTAAACTTTGTGAAAGATAATGGGCTGGAGGACTCTGTGATGACGGTTGAGGAAATACGTACTGGGCCTGAATCTCGGGGGACAGGTCTTCAAGGCGTGGATCGCGTCATCCTCATGCGAGCTTTG	5	ref|XP_002520207.1| Vacuolar protein sorting protein; putative [Ricinus communis] gb|EEF42262.1| Vacuolar protein sorting protein; putative [Ricinus communis]	0.85	2e-41	vacuolar protein sorting protein 25	13	0.870769	2	C:ESCRT II complex; P:vesicle-mediated transport
Microsatellite		embra143	5	80.004
CL856Contig1	976	CL856Cntig1_976_BC	5	80.034	TCATTGTTAGACGGTGCTTTATTTG	CGGATTCCATTCGAGCCCTGAGAAACCAGACGACCGACGACGACGAAATCGAGCGCGAACTCTCCTCCGTCCGGCAGATTCCGGTCTCCTCCCCACCTCCGACGATGACGAAGCAGCAGGCGAACTGGTCCCCCTACGACAACAATGGAGGATCTTGCGTGGCGATTGCCGGCAGGGACTACTGCGTGATCGCCGCGGACACCCGGATGTCGACCGGCTACAGCATCCTCACCCGCGATTACTCCAAAATCTCCA	5	gb|ACU14187.1| unknown [Glycine max]	0.91	e-116	proteasome component c5	20	0.9275	6	C:proteasome core complex; C:plasma membrane; P:ubiquitin-dependent protein catabolic process; C:chloroplast; C:nucleus; F:threonine-type endopeptidase activity	EC:3.4.25.0
CL4635Contig1	1052	CL4635Cntig1_1052_BC	5	80.846	TTCACATCAATTGGCTCATTGGTTT	GGTCCGGATTCCCGGGTCGACCCACGCGTCCGCCCACGCGTCCGTGAAGGGACATTGCTTTTTGATACCAATCTTGCCACCACTTTAGTTGCAGGGATTGTTAAACAAGCTGTAGAGAAAATGGATAAATTAAGAGAAGCAGCTGCCACTGTTCTGCAAAGGGTTTTGTACAACAGGGAAATTTTCGTTCCCTTTATACCTCACAGGGAGAAGCTGGAAGAAATAATTCCAAATAAAAAGGGCCTCAAATGGGGG	5	ref|XP_002274584.1| PREDICTED: hypothetical protein [Vitis vinifera]	0.73	e-133	beta-tubulin cofactor	20	0.784	6	P:protein folding; P:cytokinesis; P:embryonic development ending in seed dormancy; F:tubulin binding; P:microtubule-based process; P:tubulin complex assembly
Microsatellite		embra388	5	82.595
CL1987Contig1	616	CL1987Cntig1_616_F2	5	84.679	ACTTTTGTGCTGTGGCATTAGTCGT	CGGTCCGGATTCCCGGGTCGACCCCTTCAACAGATCTTCCAAAAATTCCCCAGTCCCTCAGAGTTACGCTGCTATTGAATCTTCTTTCTTCCTATCTCGAGAAAATCTGTGCACAGAAACCATGTCGTCGATTGACAAGATCATCCTCAAGAGCTCGGACGGAGAGTCCTTCGAGGTGGAGGAGGCGGTGGCTCTGCAGTCCCGTACCATTGATCAGATGTTCAAGGAAAAAGACTTCCCCGACGACGGCATCCC	10	gb|ACB87913.1| SKP1-like protein 1 [Malus x domestica]	0.69	1e-47	a chain mechanism of auxin perception by the tir1 ubiquitin ligase	20	0.761	11	P:ubiquitin-dependent protein catabolic process; C:SCF ubiquitin ligase complex; F:ubiquitin-protein ligase activity; F:protein binding; P:mitosis; P:negative regulation of DNA recombination; C:spindle; P:male meiosis; C:phragmoplast; C:nucleus; C:plasma	EC:6.3.2.19
CL2525Contig1	779	CL2525Cntig1_779_F2	5	85.408	GATCTCATTCGATATTCCTGATTTG	CGGTCCGGATTCCCGGGTCGACCCACGCGTCCGCAAATGTTGAGTGGATGTACTACATTCTCGAGGCATTTAATGCTGGTAATTTGCAACGCTATCAAAAACTATGTCATGTACACAATGCTGCTCTCAATGCACAACCTGGTTTGGTTGAAAATGAGAAAAAACTATTGGAGAAAATCAACATTCTCTGCCTAATGGAAATCATATTCAGACGTGCATCAGAAGATAGGACAATTCCACTGAGTGTTATTGCTG	5	ref|XP_002275168.1| PREDICTED: hypothetical protein [Vitis vinifera]	0.84	1e-66	26s proteasome non-atpase regulatory subunit 13	20	0.905	3	P:ubiquitin-dependent protein catabolic process; C:proteasome complex; C:nucleus
CL630Contig1	790	CL630Cntig1_790_BC	5	86.554	GTCAAAACCTATGATGCTAATGAAC	CGGTCCGGACTTCCGGGTCGACCCACGCGTCCGATCATTATTGCAAAGCCAACACCCAGCATTGAATCGATCCCCACCTCCTCCTCCTCCTCCTCCTCTTGATCCTTTTTGTCCTGATGATGATGGGTATCTGATCAGCCGATTCAATCCCATCGTCTCCATCTTCTTCTCCCTCCTTCCTTCTCTTGTCTTCTTCTCAAGCAATCCTCTCTCTCTCTCTTCCTTCTCTGTGGGTTTTCTTGTCCAAATTCGTTC	5	gb|ACU19559.1| unknown [Glycine max]	0.84	1e-48	protein	20	0.8485	6	F:receptor activity; F:microtubule binding; C:autophagic vacuole; C:membrane; P:cellular response to starvation; P:autophagy
GL-XY-003&&CN-009&&H07	420	GL_SGTON1618_420_F2	5	87.654	ACCTTGTTCTTGAATCGTTTATGGT	CCCGGGTCGACCCACGCGTCCGATCGAGTACTGCAAAATGCACGTCCCCGACACCAATCGCGACGACCTCAAGGCCTGGGACGCCATTTTCGTCAAGGTCGACCCCGCCACTTTCTTCAATCACATCCTGGCGGCCAATTATCTGAACATCAAGGGCTTGCTGGATTTCACCGAACAGAATTTTGCTAACATGATTAAGGGGAAGACACCCGAGGAGATCAGATAGACGTTCAATCTCAAGAATGATTTAACGTC	10	ref|XP_002510577.1| skp1; putative [Ricinus communis] gb|EEF52764.1| skp1; putative [Ricinus communis]	0.61	1e-25	protein	20	0.659	10	P:ubiquitin-dependent protein catabolic process; F:protein binding; P:mitosis; C:ubiquitin ligase complex; P:negative regulation of DNA recombination; C:spindle; P:male meiosis; C:phragmoplast; C:nucleus; C:plasma membrane
CL5565Contig1	268	CL5565Cntig1_268_F2	5	87.761	ATCTTAGTTCTGCCTGCAAAACTTC	CGGTCCGGATTCCCGGGTCGACCCACTCGTCCGGTGGCCGAGGATTTGTCCCAGGTGGTGAAGAAGGACGAGATAGCGAAGGGGATCGAGAGCCTCATGTCGGACGAGGAGATGCACGAGAGGGCGGCCTCGATCAAGGCCAAGTTCGGGCACGGTTTCCCGGCGAGCTCGAGGAGCGCGTTCGAGGCTTTTAGAGATTTTATCAACCAGGGACTTCGGACCAGTTCTGTCTCAACTAGGTCTTTGCCTATGTAA	10	NO HIT
CL1896Contig1	199	CL1896Cntig1_199_F2	5	91.012	GTCACAATTTGGCTTCTAAGTTGTT	CGGTCCGGATTCCCGGGTCGACCCACGCGTCCGGTCAAATAAGGCGTGACGCCAATGCGGATATGGTCCTGGACAAGGTCGTGGACTACATCAGAAGAGAGTACAAGATAAGTCACGTCACCATTCAAATAGAAAGAGAGTAGATTTCGGAAGGTGAATGATTTAGTTATGGCATTGTATATGGATGGCAGCGTTGGGGTCACAATTTGGCTTCTAAGTTGTTTAGATATTGTCATTTGGAGCTTTTTCTCGTAG	5	NO HIT
CL2476Contig1	629	CL2476Cntig1_629_BC	5	92.322	CACATTTCGGCAGATGATGCAAGAT	TCCGCGACAACATGCTGTTCGCTCAGATTGACGCGGTTCACTCGGCCCTGGCCTCGCTGGGGTTCCGGAACCTGACGCTGCACATCTCGGAGACCGGGTGGCCGTCGCGAGGCGATGCGGATGAGGTCGGGGCGACGGTGGAGAATGCCAGGAAGTATAATGGGAATCTTATGAAGATCATGGCGCAGAAGAAGGGGACGCCGATGAGGCCCAATGGAGATTTGAACGTCCACGTGTTTGCCCTGTTCAATGAGA	10	ref|XP_002278950.1| PREDICTED: hypothetical protein [Vitis vinifera]	0.61	1e-51	beta- -glucanase-like protein	20	0.7505	7	C:plant-type cell wall; C:anchored to plasma membrane; C:plasmodesma; F:glucan endo-1,3-beta-D-glucosidase activity; P:metabolic process; C:endoplasmic reticulum; P:cell communication	EC:3.2.1.39
CL1549Contig1	1053	CL1549Cntig1_1053_F2	5	93.133	GCATATCCATGTCATTTTGTTGAAC	CCACGCGTCCGGCAAGCAAGACCGAGCGACGGAGAGAGAGAAGAGAGAAGAGAGGAAGAGAGGAGGAAGAAGCAATGGATCCGAAGCTCACGGAGGTGTCGCAGCAGTTCGGTCGGTTCAAGGCCGCCCTCGTCAGGAACGACTTCTCCACCTGCACCACCCTCCTCTCGCAGCTCAAGGTTTTGCTGACAGAGTTCAATAGTCTTCCTCCGCTGTTTGAGGAAACACCCAATGCTGTCCATGAATTGACTCTTG	5	gb|ACU17665.1| unknown [Glycine max]	0.82	e-121	26s proteasome non-atpase regulatory subunit 8	20	0.827	15	P:proteasomal ubiquitin-dependent protein catabolic process; F:peptidase activity; P:proteasome assembly; P:response to cytokinin stimulus; P:response to misfolded protein; P:flower development; P:skotomorphogenesis; P:response to heat; P:response to auxi
PE-XY-003&&CN-002&&F08	320	PE_SGTON9532_320_F2	5	93.133	GTGCTAATGGTATCTTACCTTTTGC	CCCGGGTCGACCCACGCGTCCGGTAACAAAAAACATATGACTATTTGTCAATTAGTGATGCATGGCGAATGTTGCTATGCTCCTCTGACCAAGAACTTGCGGAATATATCAAGGAGGAACATCCCGAGTGGGAGATTAAGAGGGGAGTTGCATATTTCCAGAAGGCAAAGGAATCTGCACCTTTAAAGGAAATTCCATCACTGCAGCTCATCAATCAGACTCTGAGTTACGCAAGAGAGTTGGAGCTGATTTTTT	5	gb|ACU17665.1| unknown [Glycine max]	0.82	4e-27	26s proteasome non-atpase regulatory subunit 8	19	0.837368	15	P:proteasomal ubiquitin-dependent protein catabolic process; F:peptidase activity; P:proteasome assembly; P:response to cytokinin stimulus; P:response to misfolded protein; P:flower development; P:skotomorphogenesis; P:response to heat; P:response to auxi
CL2265Contig1	859	CL2265Cntig1_859_BC	5	94.021	ATATATATTCATCTCCGACCGTTCG	CACCCACGCGTCGCAACAATGGCTTCCACTCTCCCAAACCTCCACCCTCCTCCTTGCCTCCAGTCCGCATTCCTCGGCCGCGGTGTCACCCGCCTCCACAAGCCGTCGGTCGCATTCTCAAGGCATGGCCCGTCGGCGATCCCTTCAAGGCCGTGCGCGAAGTTCGACCTCTCTGAGATACTCGGTGGGCGAGGCCTTTGCAATGGCGAGAAGGGCATCGAGCAGGAGCTCAAGCGGACCGTCGGAGAACCGTCC	5	ref|XP_002269878.1| PREDICTED: hypothetical protein isoform 1 [Vitis vinifera] emb|CAO69542.1| unnamed protein product [Vitis vinifera]	0.56	7e-68	protein	17	0.64	1	C:chloroplast thylakoid membrane
CL759Contig1	831	CL759Cntig1_831_F2	5	94.412	GCTGAGAACTGGAAGATGTATTTTT	GCTCTATAGACTCCTATAGGGAAAGCTGGTACGCCTGCAGGTACCGGTCCGGAATTCCCGGGTCGACCCACGCGTCCGCTCCCTTCTTCCTCACGAATCTCACCCGTCCTCTCCAAATTCGCGATTCTCCTCGATCGATTCCGGCAGCTCCCCCGCCGATCGCGAATCCTCCGCCGCCGCCCCCGCCCCCGCCCCCGCCTGGAGTTCCTTCCGTCTGCAATCCGCGGTAAGCTTGGATCGATTTCCGGGGAATCG	5	ref|XP_002266406.1| PREDICTED: hypothetical protein [Vitis vinifera] emb|CAN64101.1| hypothetical protein [Vitis vinifera] emb|CAO14408.1| unnamed protein product [Vitis vinifera]	0.87	1e-79	protein	20	0.927	2	P:protein folding; C:integral to membrane
GR-XY-022&&BA-017&&E04	271	GR_SGTON8641_271_BC	5	95.257	TTGCATCTCCCAGAATGATAAGTAT	ACGCTGGATGGGGGAGGCATTGAAGAAATAAGACCCGTTGGTATGTTCGTGGCGTAAGAAGACAATCATCGTTGGAAGCTGCTGCCTTggagaggggaggaaaggagaggagaTCCGATCATTTCCATAGTGCTGGTCAGGTGATTGACGAAATGCGAATGTGGAGTAGGAACTCGGGTACATTAATCGGAATGGGCGTGTTCCTTTCGGCTTGTGCAATTGATTTCTTTGTATATAGATGAACAATGACGAGAA	10	NO HIT
Microsatellite		embra850	5	95.366
CL272Contig1	1138	CL272Cntig1_1138_BC	5	96.717	TCGGGTCTCTATGATTTTTACTGAG	CGGTCCGGAATTCCCGGGTCGACCCACGCGTCCGAGAAGCTGTCCCCTTGCTCCCTGGTTACTCCGAACTCCCGACGAGCCTCGGTCGATCTCGTCACCCAAAGGAAGTTTCCCTTCCCTTCCCCTCCTCGTCCGGATCTCTCCCCCGTCGCGGTCCGCCGCCGATCGCCGCCGCCGACAGCGAAGATGAACGACGCCGACGTGTCGAAGCAGATTCAGCAGATGGTCAGATTCATCCGCCAGGAGGCGGAGGAG	5	ref|XP_002274995.1| PREDICTED: hypothetical protein [Vitis vinifera] emb|CAO65845.1| unnamed protein product [Vitis vinifera]	0.9	e-112	vacuolar atpases	20	0.9045	13	C:plant-type vacuole membrane; F:proton-transporting ATPase activity, rotational mechanism; C:proton-transporting two-sector ATPase complex, catalytic domain; C:cytosolic ribosome; P:response to salt stress; P:defense response to bacterium; P:embryonic de	EC:3.6.3.14
Microsatellite		embra1345	5	97.347
GR-PU-003&&MG-015&&H06	465	GR_SGTON3552_465_BC	5	99.255	AGAAATCGGTTATCAAGTCCAAGTT	TCTGAAGGGTAATGCGCTTCTAGCCCGCCGTTTATTAAATGGAGAATTGGAACCTTCCAAGATACTGAACATGTCGCCCAGCGAGTTGAAGGAGGGCTTGACTGCAGAGGAGACGGCAAGAAAGGAGCCAGAGGAGTCAGAGTGCATGCAGATGACAGATGCCCGTTGTTCTAGATGCAGCGAGTTTAAAGTTGGTGTGAGAGACATCATCCAGGCTGGACATGGAGATCGTTACCAGCTGGAGTGCATTGCTTG	5	ref|XP_002299533.1| predicted protein [Populus trichocarpa] gb|EEE84338.1| predicted protein [Populus trichocarpa]	0.77	1e-66	protein	11	0.742727	1	F:DNA binding
GR-SE-001&&GO-060&&E11	304	GR_SGTON4576_304_F2	5	99.511	AATCTGAAATAGGCGTGTTGCTTTC	GGGTCGACCCCGCGTCCGGAGAGACCCAGCGACTTTGCTCATGGGAGACTGCAAAGTTCTCGCGAGCGCCGTgaggaggaggaggaggaggaggaggGAATTCGTTGCTTCTCCAAAAGAAGGCTGGATGGGGTAGGCATCTGAAGAAATAAGAGTCGTCGCTTGTCGTGGCGTTGGAAGACAGTCATCGTTGGAAGCTGCTGCATTGGAGAGGAGAGGAAAGGAGAGCACATCCGATCATTTCCATAGTGCTGG	5	NO HIT
PE-XY-001&&MG-005&&D04	325	PE_SGTON8982_325_F2	5	101.038	TATTTGATGTCGAGCTGATGAGGTA	GCGTCCGCGGGAGACTTGTTCACGGAAACGTCAAGTCATCAAACATCCTTATCAACCCACAACAGTATGGCTGTGTTTCTGATCTTGGCCTGGCTGCTGTAATGAGTTCCCTAGCTCCACCCATTTCCCGAGCTGCTGGTTATCGAGCGCCAGAAGTGACAGACACTCGTAAAGCAGGACAGCCATCGGATGTCTACAGCTTTGGAGTCGTCTTGCTTGAACTGTTAACTGGAAAATCTCCTGTTCACGCTACAG	5	ref|XP_002299495.1| predicted protein [Populus trichocarpa] gb|EEE84300.1| predicted protein [Populus trichocarpa]	0.82	3e-71	atp binding	20	0.862	11	F:protein serine/threonine kinase activity; P:oxidation reduction; F:2-alkenal reductase activity; F:receptor activity; P:transmembrane receptor protein tyrosine kinase signaling pathway; C:cytoplasmic membrane-bounded vesicle; F:ATP binding; F:protein bi	EC:2.7.11.0; EC:1.3.1.74; EC:2.7.11.26
GL-XY-001&&CN-056&&B10	483	GL_SGTON901_483_F2	5	101.576	ATGCTGCATGAGTGATGATCTGTTG	CACGCGTCCGCTGCTTTCGCCGGCGAAGAGCGCGCTTAAGCAAATCAACTGCATTAAAGGATCATGGAGTATTTTGACAAGTTCGACGCCGCTGAAACAAGGGAAGAGCAACTCGGGAATGCCCGATCCCCGCGAAAAGACTGAACCCATTGTGGCCTTCAGCAGGCCGCCACCGATGCCGCCCGTGCTCGGACCACTGGTGCTTCTCTCCCTGTTTGAAACGTGGAATAGCCGCGATGGAAATGATGACTGACG	5	NO HIT
CL2536Contig1	909	CL2536Cntig1_909_BC	5	104.797	GAGTCACTCACGCCATATTTTATCT	CCGGTCCGGAATTCCGGGTCGACCCACGCGTCCGACTCCATCCGAACCCATCATCAAACCACCTCGCTCCTCCTTCCCACGCAGAGAGAGAGAGAGAGAGAGAGAGAGAGAGGAATCGTCTAGAGAGAGAAACATGGCCACGACTTCTCGCCGGGCGACGCCCCTCCTGCCGGCGGCGGCGGCGGCGGCGCTGCTGCTGCTGCTGGCCGCCGCCCTCGCGGGGGCGCAGACGCCGGCGCAGACCTGCGTGTCGAA	5	NO HIT
CL2784Contig1	1028	CL2784Cntig1_1028_BC	5	106.465	GCTTATTCTCCGTAAAGTTTTACGA	CCACGCGTCGGTGTTGCAGGGGGGTCGATAATTTGGAGCTCTGGGGGCCGGCGGTGAAGTGGGGCACCGATTTCAAGTTCAATTCTTCGGTGGGGTGTTGCAGGGCTTGCAAGGCGATGTGCAGCGGGAACGACGGGCCGTGCTTGTGCGATACGTGGGTGTATTGCGGTAACAAGGAAGCGTGCGGGTCGAAATTCGGTGAGTGCTGGTTGAAGAAACAGAAGGATTCCTTGGCTCCTGATCGTCAGGAGGCGG	5	ref|XP_002329554.1| predicted protein [Populus trichocarpa] gb|EEF07394.1| predicted protein [Populus trichocarpa]	0.77	e-135	protein	20	0.811	1	F:peptidyl-prolyl cis-trans isomerase activity	EC:5.2.1.8
Microsatellite		embra041	5	106.555
CL115Contig1	546	CL115Cntig1_546_BC	5	106.902	AACATGCGCGTATAACTTCTAATGA	GCGTCCGATTCTCTCCATGCTCATGTGGCTGCACTTCGCCTCGGCTGTCTTTGGTGGATCCGCAGCCATCTTTAAGTTTGAGATATACTTTGGGCTTTTAGTGTTCATCGGCTATGTGGTCGTGGACACTCAAGAGATAATCGAGCTAGCACACCAGGGTGATATGGACTATGTGAAGCATTCGTTGAACCTCTTCACTGATTTCGTGGCTATTTTTGTCCGAATCCTCATCATCATGCTAAAAAAACTCTGCCG	5	gb|AAM65074.1| Bax inhibitor-1 like [Arabidopsis thaliana]	0.84	1e-30	bax inhibitor-1	20	0.924	7	P:very-long-chain fatty acid metabolic process; P:ER overload response; C:integral to membrane; P:anti-apoptosis; F:protein binding; C:nuclear envelope; C:endoplasmic reticulum
GR-SE-001&&GO-048&&A06	390	GR_SGTON4447_390_BC	5	106.902	GAGATATGCTGGAATTTGTTACAAC	CGGTCCGGAATTCCCGGGTCGACCACGCGTCCGCGGACGCGTGGGCTAGTTCTAGATCGCATCGCGGATACCGTCGGAAAGTACGAAGCATTGGCTTGGCTTTGTGGAGGGCTGGGGTTCTTCGCGTCTTTGGGGCTTTTGGCTGTGTGGAATGATAAGGCGTCGAAGATCCCATTCGCGCCAAAAGTATATCCATATGACAACTTACGGGTGGAGCTTGGTGGTGAACCATAGAGAGGCTGCAGTTTGTTGATC	5	NO HIT
GL-XY-001&&AF-105&&A08	305	GL_SGTON680_305_BC	5	107.554	GAATAAACATGCGCGTATAACTTCT	TACGGTCCGGATTCCCGGGTCGACCCACGCGTCCGGAGAAGAAAAGAAAAGAAGAGATTGAAGTGGTCGTGGGTTAATCATGGCGAGGATTCATCTCGTGCTTGAGTACTTTCTTCTATGCAAAGTTTGATGGAACGCTGTCCTCCATAATTTCCGTGTCGGTGTGGTGTTTTCCCGCTTTTGTGTATAGAATTACTATCTGACCTTGTTCTTTAGCGTAGTTTCCCTCTAAGTGCTTTCTTAATCTGTTTTGGC	5	NO HIT
CL1400Contig1	692	CL1400Cntig1_692_F2	5	107.96	GTTCATTAGTCATTTACAACGGAAG	GGTCCGGAATTCCCGGGTCGACCCATTCGTCCGAATTAAGATTTTGAAAGTGATGACATCTAGCCACAGTACTTCATCGCCCGAATCCTGAAGGAACCAAAACGCGAAACAGCGAAAAAACGCTTCCTTCGCGGTGGCCGAGATTTTGTAGAGCGGCGGCCGGTGATTCTCCAGTGGGTGATTGACGGCGTCAGGTGGTGGTTCGGCGGTCGTCCTCTTCCGGCGAGAGGGTGGGCGTTAAGGCCGGTCACAGCG	5	NO HIT
CL4097Contig1	528	CL4097Cntig1_528_BC	5	108.006	GCTTAATTGGATCGTGCTTCTTTTC	AAATGGTACCTGCAGGTACGGTCCGGTATTCTCGGGTCGACCACGCGTCCGCAAAATCCTCTCTCCGATTTCCGCTCGCCGGCCGTCTCCGATGAAGAAGACCTTCACGCTCCTCCACACCGTCGCCACCGCCGGAGTCTTCTCCGCCATCTCCTTCTGGTACGGGTTCATGTTCGGGAGAGAATCCGCTCGCAAGGAGCTCGGCGACCTGATCGACGGCCTCCGCAGGAACAGCGGCGACGGCGGTGCGGACTC	5	NO HIT
CL5959Contig1	715	CL5959Cntig1_715_F2	5	108.948	TCTTATGAGATACGAGACGGACAGT	CGCGTCCGAGTGATTATATTCAGGCTCATTTGGCTCCTAGTGGTTATCTCAAACTACCAAATGCTATTTCAGACTATTTGGCCAAATGTAGGTTTCTTCCGAAGCTTAACAACGAACTCCCTGATGAGAGAAATTCCACTTACAAGGAACGGTTTAGTAGCTTGGAGAACTTGGTGCTTATAATGTTTGAACACGACACAGTTTTGATCCCAAAGGAAACTTCCTGGTTTGGATATTATCCAGATGGCGCATTCA	5	ref|XP_002269785.1| PREDICTED: hypothetical protein [Vitis vinifera]	0.82	1e-63	palmitoyl protein thioesterase containing expressed	20	0.832	1	C:cytoplasmic membrane-bounded vesicle
GR-TS-002&&RS-003&&D03	580	GR_SGTON7436_580_F2	5	108.948	GTTATCGTGAGTATTGTCATTTTGC	CGTCCGGAGAGGCAGGAGCAGGTTGCTTTTATTGAAGAAATTAGCAGAACAGCACCAATCAAGTATCTTCACAAGTATTTGTCATCCAAGGGCATGGTATCTGGTGACCGTGAAGAATTCAAAAGTGTGATGATGCGGCTGTGGTTTGATCTTTATGGCCGGGGTGGTGCATCCAGTTCCTCATCTGCTTTTGAACATGTTTTTGTTGGGGAAATCAAGCAACGTGGTGAAGAAGAAGAAGTTTCTGGCTTCCAT	5	ref|XP_002282850.1| PREDICTED: hypothetical protein [Vitis vinifera] emb|CAO63491.1| unnamed protein product [Vitis vinifera]	0.78	6e-83	protein	20	0.785	1	C:plastid
GL-XY-002&&CN-005&&A02	459	GL_SGTON1314_459_BC	5	109.941	GAACTTCAGTTCATCATACTGTTCG	CCCGGGTCGACCCACGCGTCCGCTCGTGGTCCTCGCTCGCTTCGATCCCGGAACGGAAGTCCGAATTCTCACCGGCGGAGAAGGTCTGATCCCGTCGCCGTCGCCGTCGAAGATCCAATCGGCAGTCGGCATTTCCTTCCGTCGCTCTCCGATCGAGAAACCCTATCGAACATGCCTTTCAGAGCGATGATGGAAGTCGAGCCGCCGAGCCCGGTCAGGTACTTGATAGGAGCGGCGATCATGATGGCGGGGGTG	5	NO HIT
Microsatellite		embra120	5	110.661
CL4953Contig1	529	CL4953Cntig1_529_F2	5	112.477	GCGTATATCTGATGCTTCGTATTCT	CGGTCCGGATTCCCGGGTCGACCCTTGCGTCCGCAAGGCCTGAAGCTACACCTTTGCATTTTGTGGTGCGTCCTCAATCTAAGATTGATCCAGATGAAATTAGAGCCCGTGCTCAGCAAGCCATGCAAGATCAAGATCAGCGCCGACTAAAGATGAACAAGAAGTTGCAGCAGTTAAAAGCACCGAAAAAGAAGCAGCTTCAGGCTACAAAGCTTAGTGTGGAAGGCCGTGGTATGACGAAATATCTGTGATATG	5	NO HIT
CL3779Contig1	595	CL3779Cntig1_595_F2	5	113.114	CTGTGATGAAGCAATCTACTTGTAT	AGAAGGCAAACTGTACAAGATTTGGTTTGGTGGACAAAGAGCAGAGCTTATATGATGCTACCTTTAGTTCTTTGCATGGAGATACAGCTCCTGGGAAGGATACAATCACTTCTGACATGGTTGAAACTTCTGAAGACCACTCAGATTCCTCATCACAGACATTACATTTGTCAAAAGCAATAGAAGATGATAATTTACGTGGGTCTAACCTTCCTTGCGGTGCTTGGTGGAAGAGAAGGGCTGCTTCTTTGTTTG	5	ref|XP_002511877.1| hypothetical protein RCOM_1615820 [Ricinus communis] gb|EEF50546.1| hypothetical protein RCOM_1615820 [Ricinus communis]	0.49	2e-31	af195115_17contains regions of similarity to haemophilus influenzae permease (sp:p38767)	10	0.586	2	F:molecular_function; P:biological_process
CL4823Contig1	739	CL4823Cntig1_739_F2	5	113.483	AAGAGCTGTGATAAGGCTTCCAAAG	CGGTCCGGATTCCCGGGTCGACCACTTCTCCAGTCAGCTTCCAAGCAGACTAGTTAGCTCAATTTTGATTTGGATTCTGCATGGACCAGAAATGGCAAGCCAGAACCATTTTGGCGCATATCAGATAAGAACGAATTAGCCTCCTTTGTTGCTAAGAAGTCACTTGACCATGTCGAGAATTGTGACCTTCCCCCACCTCAGAATATGCATGCCAGGAAACACCCTTATTCGTATATTGGTTGCTTAGACTACAAT	5	ref|XP_002265230.1| PREDICTED: hypothetical protein [Vitis vinifera]	0.42	1e-44	PREDICTED: hypothetical protein [Vitis vinifera]	2	0.525	0
GR-PU-003&&MG-044&&G02	377	GR_SGTON3999_377_F2	5	113.483	GTGTTAGCATATTTACTTTTGGCTG	CGTCCGCCCACGCGTCCGCCCAAAGTCCATTGTCTACTGTCAAGTACGTGAGGCCAAACGTAGCTTAATGGATTATTTCTTTGCTGAACTCGGTGGAAAGGAGTCGAAGCAGTTAGCTTCTTTGCTGAACGAAGATCCAGCGGTCATGCAACGGCGTGCCTCCCTTGCTAAGAGGTTGGAGCTATACAGAAGTGCACAGACAGAGATGGATGCAGTTTCATGGTCCAAGTAGAGGGGTGCCGGTTACACATTGGA	5	ref|XP_002523347.1| dynamin; putative [Ricinus communis] gb|EEF39063.1| dynamin; putative [Ricinus communis]	0.82	3e-26	protein	20	0.921	8	C:phragmoplast; F:GTP binding; F:protein binding; P:cell cycle; F:motor activity; P:cell division; F:GTPase activity; C:microtubule	EC:3.6.5.1; EC:3.6.5.2; EC:3.6.5.3; EC:3.6.5.4
CL6282Contig1	409	CL6282Cntig1_409_BC	5	114.15	GAAATGTTCATTTGTTTGTGGTGAG	GGCATCTCTTTAGCAAGTGTTTGAATCAGTACGAGAAGTTGAGAAAGAAGCAGGCCTTCCTTGACAATTACCGGAAATTCCCAATGTTTGCTGATAATGATCTCTCGGAGTTTGACGAATCTAGAGACATTATTGAGAGCTTGGTTGATGAATATAAAGCATGTGAATCTCCGGATTACATTAAGTGGGGAATGGAGGATCCCGATCACATCCTAACAGGAGAGGGAAATGCTACTGGAACTGTAGATCCAAAAT	5	ref|XP_002276643.1| PREDICTED: similar to TUBG1 (GAMMA-TUBULIN)	0.96	1e-43	tubulin gamma-2 chain	20	0.934	16	P:root hair cell tip growth; C:cell wall; P:phragmoplast assembly; P:stomatal complex morphogenesis; C:mitochondrion; C:microtubule; P:embryo sac development; P:protein polymerization; P:microtubule-based process; P:leaf development; F:GTPase activity; C:	EC:3.6.5.1; EC:3.6.5.2; EC:3.6.5.3; EC:3.6.5.4
CL8039Contig1	1028	CL8039Cntig1_1028_F2	5	114.277	ATTGACCATTTGACAGATGTCTTTG	GGATTCCCGGGTCGACCCACGCGTCCGAGAAAATAATGAGAAGAGTCCTGCAGAAATTGTGGCTGATTTTGAGGTCATAGCTGAGGAAGATGCAGAACTTAACCGGCAGGGAAAACCTGCTAACAATAAGCTCAACAAGTTGTCTGATCTGACAGATGTTCTATCTAAGAAGCAGCTTCAGCAAGAGTTCTTAGATCATGGAGTCTTAACACTTTTAAAGAACTGGCTTGAACCTCTTCCTGATGGAAGCTTACC	5	ref|XP_002276883.1| PREDICTED: hypothetical protein [Vitis vinifera]	0.68	2e-95	protein	20	0.689	2	F:molecular_function; P:biological_process
CL7311Contig1	662	CL7311Cntig1_662_F2	5	114.95	GTCAAGTTCTCTCAAATTTTGTAGC	GTCCGGAATTCCCGGGTCGACCCACGCGTACGGCGCTCTTCTTCAAGCACAACACTGCCTTGGGACCGCCTTATCAAGTTCTGGTGGATACCAACTTCATCAATTTCTCCATTCAGAATAAACTGGATCTGGAGAAGGGCATGATGGACTGCTTATATGCAAAATGTACCCCTTGCATCACGGACTGCGTGATGGCAGAGCTTGAGAAGCTGGGCCAGAAATACCGTGTTGCTTTGAGGATAGCAAAAGATCCTC	5	ref|XP_002512911.1| Protein C14orf111; putative [Ricinus communis] gb|EEF49414.1| Protein C14orf111; putative [Ricinus communis]	0.92	2e-78	protein	20	0.946	2	C:nucleolus; P:rRNA processing
Microsatellite		embra242	5	116.344
Microsatellite		embra618	5	118.867
CL5156Contig1	518	CL5156Cntig1_518_BC	5	123.582	GATGTCTGATATCCAAGACCAAGTA	CGGTCCGGATTCCCGGGTCGACCCACGCCTCCGAGAAGATGAGCGTCAGTGAAGAAGACCCGAAGAAGAAGGGCGAGCGAAAAAGAGAGAGTGAACAGCGTGCCTCCAGACCTTCAATGACGAAGAAGAAGATCTGGACCTTCGATAGCCAAGAAGAAGTGTGAGAGCCGAAAGAAAAAGATGAGCGAAAGAGCGAAGGGAGAGAGCGGCGTAACAGGTTCAAACCTAGCCCAGGCCATGCATATTGGATGTCAT	5	NO HIT
CL3880Contig1	381	CL3880Cntig1_381_BC	6	0	CTTATTCTGGGGACAATTGCAAGGA	GGGTCGACCCACGCGTCCGAGGGTACGCCCGTGAACGCTAGCGGAAGAGAAATATTCTGCTTCACAGCGTCGAGCTCGGCGGCGACGCGGCAATGGAAGAGGCGGAGCAGCTGTGCGAGGCGGCGAGGAACGGCGACATCGGGAGGCTCAAGTCCCTGATCGCCGCCGGGGCCGACGTCTCTCACTTCGACGCCGACGGCCTCACCCCGCTGATGCACGCGGCTAGGTCGGGCCGCGCCGACGCGGTGGCGGCGC	5	ref|XP_002285179.1| PREDICTED: hypothetical protein [Vitis vinifera] emb|CAO61451.1| unnamed protein product [Vitis vinifera]	0.7	3e-70	protein	20	0.696	1	F:guanidinoacetate N-methyltransferase activity	EC:2.1.1.2
UR-XY-001&&BA-050&&E02	334	UR_SGTON11882_334_BC	6	4.46	AGCGTGTAACTGAATCAGGTGATAG	CCACGCGTCCGATTTCTGGGAGAAACCCAGTGGATTACAGCCGCCCTTCTGGAGAGGTTAATCTTGTTGAGTGGCTTAAGACAATGGTTACAAATAGAAACCCAGAGGGAGTTCTGGACCCTAGGTTGCCAGAGAAGCCTTCATCGAGAGCCCTAAAGCGTACTCTTCTGGTAGCTCTGCGTTGCGTGGATCCAAATGCTCAGAAGCGGCCAAAGATGGGTCATGTCGTTCATATGCTCGAAGCTGATGAGTTTC	10	ref|XP_002510192.1| Serine/threonine-protein kinase PBS1; putative [Ricinus communis] gb|EEF52379.1| Serine/threonine-protein kinase PBS1; putative [Ricinus communis]	0.81	1e-57	serine threonine-protein kinase	20	0.8	5	F:receptor activity; P:protein amino acid phosphorylation; F:non-membrane spanning protein tyrosine kinase activity; F:ATP binding; F:MAP kinase kinase kinase activity	EC:2.7.10.2; EC:2.7.11.25
CL5725Contig1	592	CL5725Cntig1_592_BC	6	9.502	GAAGTAGTTTGTCTGATAGGATAGT	GGTCCGGATTCCCGGGTCGACCCACGTGTCCGCTACTCCCGATCCTCCGATGTCTGAATCGGAAGAAGCTACGGCGTTGGCGCCGCCGCCGCCGCCGCCGCCGCCGCTGGAGCAGAATTCGCCGCCGCTCCAGTCGATAGAGGCGCCTCCCAGAGAGCCCAGCCCCGACGTCGCCTTTCGCGTCTGGCCTCCGACGCGGACCACGCGCGACGCGATCGTCTCGCGCCTCGTGGAGACGCTGTCGGCCCCATCGGC	5	NO HIT
GL-XY-002&&CN-028&&H03	419	GL_SGTON1494_419_F2	6	11.509	GTGATCGCTCTTCTATTGTAAGTAA	CCCGGGTCGACCCACGCGTCCGGCTGATTTGAACATGTTGAGAGCAGAAACGCACAAATTTGAATCTCATTACCTTGACAAACTTGTTGGATCTGAAAAGGATTATTACGAGAGATCACCTATAAATTCTGTTGAGAAATTTTCTTGCCCCATAATTCTATTCCAGGGGTTGGAAGACAAGGTGGTGCCGCCGGATCAGGCTTGCAAAATTTATGAGGCACTGAAGCAGAAAGGTCTGCCTGTTGCATTAGTGGA	5	ref|XP_002284264.1| PREDICTED: hypothetical protein [Vitis vinifera] emb|CAO61288.1| unnamed protein product [Vitis vinifera]	0.88	2e-58	s9a b c catalytic domain protein	20	0.874	2	P:proteolysis; F:serine-type peptidase activity
CL4361Contig1	922	CL4361Cntig1_922_BC	6	14.374	AGACTACTCAATGAATGCGGGTATG	CGGTCCGGATTCCCGGGTCGACCACGCGTCCGCCACGCGTCCGACTTCAAGACAACAACTTCTCCAGCTTCGTTCGGCAGCTCAATACCTATGGTTTCAGAAAGATCGTACCAGACAGATGGGAGTTTGCCAACGAGTTCTTCAGGAAAGGAGAAAAGCACCTGCTCTGCGAGATCCATCGGAGAAAATCTCCACAGCCCCAACAAGTGCCCATCAACCACCAATATCCACCGTCCCCAATCGGCGGATGTGGCA	5	ref|XP_002510200.1| DNA binding protein; putative [Ricinus communis] gb|EEF52387.1| DNA binding protein; putative [Ricinus communis]	0.55	3e-72	heat shock transcription factor	16	0.57375	1	F:DNA binding
GR-TS-001&&AF-014&&F10	550	GR_SGTON5917_550_BC	6	14.889	ATTAGGTGTTGCTTGGATACTGAAG	CGGTCCGGAATCCCGGGTCGACCCACGCGTCCGGGAGAGAGAGAGAGAAAGAGAGAGAGAGACTTTTGAGTCTCGCTGGTTTATGTAGGCTACCTTCCCATGATAGTGTAGGCATGAAATGGAACAAGATTTCAAATACTGATAATTGCTAGTGGAAGGAGATTACTGAAATAGCATTTGAGGTGATTGGAGGTGGATTAGTTTGTTGCTCTAAAGCAGCTTGTCCGCTAGAGCAATGGCAGGATTTAATTGTTC	5	NO HIT
UR-XY-001&&BA-034&&B09	132	UR_SGTON11727_132_BC	6	16.852	GCTTAGACCCCTCCTATTGTTTATG	ATAGGGAAACTGGGCTATGCAGGTACCGGTCCGGAATCCCGGGTCGACCCACGCGTCCGAGAGAACGTCGTAGTGAGAGTTTGGCCAAGAAAAGGTCCCGGCTTTCTGCTGCCTCTAAGCCATCAGTTGCTGCTTAGACCCCTCCTATTGTTTATGTCTGGAGTTTTGATTATGACTGCAGTTTACTTTTTAAGATTTTTGATGTTTGAAGTTCAATTTTGATGGTCGGGAGGTCATCTGGATTTACGACTCTTA	5	NO HIT
CL751Contig1	1152	CL751Cntig1_1152_F2	6	18.477	GAGGTTCTATGGTTTATTGCATATG	GCGGGGACTCCAACCTCGTCTTCTCCCCGCTCTCCATCAACGTCGTGCTCGGCCTGATCGCCGCCGGCTCCGCGGGGCCCACCCAGGACCAGCTCCTCTCTTTCCTCAAGGCCAAGTCCGCCGACCACCTCCACTCCTTGGCTTCCCAGCTCGTCGCCGTCGTGCTCGCCGACGGCAGCGCCGCCGGCGGGCCCAGGCTGTCGTTCGCGAACGGCGCTTGGATCGATCAGTCGTTGCCTCTCAAGCCTTCTTTCA	5	ref|XP_002510281.1| Protein Z; putative [Ricinus communis] gb|EEF52468.1| Protein Z; putative [Ricinus communis]	0.74	e-131	serine protease	20	0.748	4	F:serine-type endopeptidase inhibitor activity; F:transferase activity; F:cysteine-type endopeptidase inhibitor activity; C:apoplast
Microsatellite		embra1624	6	18.766
CL1354Contig1	1197	CL1354Cntig1_1197_F2	6	19.098	ATAGAGTCACTAGAATGTTGTGCTT	CGTCCGCATTATCCTTGGGTACAGCAGGGCATGGGGAAAATTCACCAAGTACTTTAGTCCAATTATAATTGCAGCAGTGGTTCCTGTGGTGAGTCTTGGTTTGTTCATGAGGGGCTTTCCAATGCTGGCTAACTGTGTCCAGATTGGCCTGCCAATGCTAATTCTTCTCATCTTATCTCAACAGTATCTGAAGCGACTCCTACCTGAGCACCATCGTCATGTGCCGGAGAGATATGCTTTGCTCTTCTGCATTGG	5	ref|XP_002510280.1| purine permease; putative [Ricinus communis] gb|EEF52467.1| purine permease; putative [Ricinus communis]	0.65	e-142	xanthine uracil permease family expressed	20	0.668	2	C:plasma membrane; F:transmembrane transporter activity
Microsatellite		embra1643	6	19.953
CL4985Contig1	530	CL4985Cntig1_530_F2	6	22.462	CAGAGACTTTATAATGGCTGGAGAC	CGGTCCGGAATTCCCGGGTCGACCCACGCGTCCGAATTCTCTCCCCCTCTCTACTCTCTCTCTCTCTTTCTCTCTCTAACCCCCATTGACGAGCAGAGGAGGAGCTCTCCAGCAGAAGCGTCCGCTCACTGTCTTCTCTCTCTCTGCGCGCGATCGGGCGGATCGAAGGGGGGTGGAAATGGCGACGTTCGAGCTGTACCGGAGGTCGACGATCGGGATGTGCCTGACGGAGACCTTGGACGAGATGGTCTCCAA	5	ref|XP_002527359.1| transcription initiation factor iia (tfiia); gamma chain; putative [Ricinus communis] gb|EEF35031.1| transcription initiation factor iia (tfiia); gamma chain; putative [Ricinus communis]	0.93	4e-49	transcription factor iia small subunit	20	0.9315	4	C:transcription factor TFIIA complex; F:RNA polymerase II transcription factor activity; P:transcription initiation from RNA polymerase II promoter; F:translation initiation factor activity
CL1929Contig1	756	CL1929Cntig1_756_F2	6	23.418	ATCATACTGCGTGATGGAATAAGGG	CCACGCGTCCGGTCACTATGATGTGAACAACGAGATGCTACACGGATCATTCTATCAAGATAGATTAGGAAAAGATATCCGAGCAAATATGTTTAAGACTGCAAACCAATTAGATCCATCTGCCACACTATTTGTGAATGATTATCATGTGGAAGATGGGTGCGATACAAAGTCATGCCCTGAGGGCTACATAGAACACATTCTTGGTCTACAGGAACAAGGCGCACCAGTCGGCGGAATCGGGATTCAAGGGCA	5	gb|ABD47727.1| endo-1;4-beta-xylanase [Eucalyptus globulus subsp. globulus]	0.98	e-131	xylan endohydrolase	20	0.864	5	P:carbohydrate metabolic process; C:cell wall; C:mitochondrion; F:endo-1,4-beta-xylanase activity; F:cation binding	EC:3.2.1.8
CL4903Contig1	404	CL4903Cntig1_404_F2	6	23.461	GCCTGATGTATCTCAATAATTGAGA	CCCACGCGTCCGCCCACGCGTCCGGCGTTGTCGAGGCTTTGTACGGCGTTGCTGCTCCTCTCTCTTCTTTTGATCCACCAAGCTGAATCTGATTATATGGTGATTCAGTTGAACACAGCTGAGGCACCACCTCCTCCACCTCCACATATAGATTGCGACGGAGCTTGTGATGCTCGGTGCCAGCTGTCGTCGCGGCCACACCTTTGCAAGAGGGCATGCGGGACTTGTTGCGCCCGCTGCGACTGCGTGCCGCCG	5	ref|XP_002307720.1| predicted protein [Populus trichocarpa] gb|EEE94716.1| predicted protein [Populus trichocarpa]	0.66	2e-30	protein	20	0.8075	3	C:extracellular region; P:defense response; C:cell wall
Microsatellite		embra949	6	23.609
Microsatellite		embra1474	6	26.626
Microsatellite		embra187	6	27.144
GL-XY-001&&AF-001&&B11_B11_3	191	GL_SGTON7_191_F2	6	28.769	GCATAAGGATCTGGTTTTCGTTCTG	CAGGTACCGGTTCGGAATTCCCGCGTCGACCCACGCGTCCGATGGAGACTCGGCTCAATGCATAAGCGGATTTACAGCTTTGGATGTCCCCCCTCCTAGAGGGCCTCTCTGGATACTGGGCGACGTTTTCATGGGTCAGTACCATACCGTCTTCGACTATGGCAACCTGAGGGTTGGATTTGCCAAAGCTGCATAAGGATCTGGTTTTCGTTCTGGGTACTTTTTAACCCGATGTCTAAAATAAGTGATGTACAT	5	gb|AAK55849.1|AF266465_1 aspartic protease [Manihot esculenta]	0.88	6e-21	af266465_1aspartic protease	2	0.99	0
SP-FX-002&&CN-036&&C03	171	SP_SGTON10743_171_F2	6	28.769	CACCTGAATTGTCTGTTGCTGTAAA	CGGTCCGGATTCCCGGGTCGACCCACTCCTCCGGACTCTGTGTGTGTGTGTGTGTGTGCAATTTCCGGTTGCTATGGCATTGCCAGCAACTGCAGAATAAGCGAACTTGGTTTCGTTGCTCTAGCGTCGGTGCGTCATGTAGTGTCTATGTGGAATATGTCGTCTTTGTTCACCTGAATTGTCTGTTGCTGTAAATTACTGTATTGGTACGCTTCTCAGGTATACCATCAGGTTACTCTTGAGAGGATGATGCTC	5	NO HIT
Microsatellite		embra2055	6	28.833
GL-XY-002&&CN-022&&C07	294	GL_SGTON1430_294_BC	6	30.038	CTTCAAACATTAGTGACAACCTCTT	CCCGGGTCGACCCACGCGTCCGCCCACGCGTCCGGCAGAAGCGCTGTGGTTCGACGACGAGAAGACGGGTTTTGCTGAGAAGAGGTATGTGACGTTTGCTGCCGACCGAGTGCTGACTCCGCAGAGCGACAACGAAGCTTGGCAGGGACATCCTTCGATAGGGAACAAGAAGACGATCAAGAAGAAGAAGCCATTGATCCCTCTGCTCGGAGAGATTTTGTCCAAGAGGAAGGGACATTCGCATCGCCAAGAAGT	5	NO HIT
GR-PU-003&&MG-008&&A03	295	GR_SGTON3420_295_F2	6	30.092	ATTTCCTTTGGATTCTCGCTTGATG	CCACGCGTCCGGCATCCCGGTGATAGCAAGTAGCGGTGCGGGCTGTGTGGAGCACTTTACGGAGGTATTTGAGAAGACCAATGCATCCGCTGCGCTTGCTGCGGGGATATTCCACCGGAAGGAGGTGCCGATTCAGTCTGTGAAGGAGCGCTTGCTAAAGGAAGGCATAGAAGTAAGAATCTAGAGGAAGAATCGCCAATCAGTCGCAGGCAGGCGGCGAGATTTTTGCTCAGGCGGAATCATAGTTGGAGAAAA	5	NO HIT
Microsatellite		embra844	6	31.229
GL-XY-001&&RS-046&&G08	550	GL_SGTON1184_550_F2	6	31.769	ATTTACTGATGGTCATGGGAATTCG	CGTCCGGGCCGATCCTCCCCCTCTTCTACCTCCCCTGCTCCCAAAACCCTAGCGTCCGGCCTCCACTCCTGCGAGGCCTCCTTCGGTAACTGCTTCACTCGCCACCTCGACCTCCTCTCCGCCGTCGACGGCGGAGGAGGAGGCCGCGGGGGAGCATGGTTCCGGTGCTTCACGCTTGAGAGCTCCATCTGCGAGGGGAGGGCTGCCGAAGATGTCGCCGGAGAGGATCAGGATGGCGGTGGCAGGGGAAAGGTT	5	NO HIT
GR-TS-002&&CN-005&&D12	619	GR_SGTON6613_619_F2	6	31.769	ACAGTTATATGGCAGAGTAGGATGT	CGGTCCGGATTCCCGGGTCGACCCCGCGTCCGGAAAAATGGCCGATCCTCCCCCTCTCCTACCTCCCCTGCTCCCAAACCCTAGCGTCCGGCCCCCACTCCTGCGAGGCCTCCTTCGGTAACGGCTTCACTCGCCACCTCGACCTCCTCTCCGCCGTCGATGGCGGAGGAGGAGGCCGTGGGGGTGCATTTTTCCGGTGCTTCACGCTTGAGAGCTTCATCTGTGAGGGAGGGCAGCTAAGAATGTCGCCGGAGA	5	emb|CAJ47424.1| Beta-1;2-xylosyltransferase [Vitis vinifera]	0.47		beta- -xylosyltransferase	1	0.62	0
Microsatellite		embra028	6	32.178
Microsatellite		embra1535	6	34.801
CL270Contig1	886	CL270Cntig1_886_F2	6	37.625	TCTTGTTGTTGAATTTCTGGTACTG	ACAGGTCACCTGCAGTCACGGTCCGGATTCCCTGCTCGACCCCGCGTCCGGAGCTGGGCGCACCGTCTGCATTAAACCTTGAGGCGCTTGGAATTCGCGATATCTCTGCTGCTTTCTCGAGAGATCGTGTGGTGGTGAGGCGGAAGCGATGGCGGACGAGGTGATCCTGCTGGACTTCTGGCCGAGCATGTTCGGCATGCGGTGCAGGTTGGCGCTGGCGGAGAAAGGGGTCAAGTACGAGTACAAGGAGGAGGA	5	emb|CAN83043.1| hypothetical protein [Vitis vinifera]	0.8	e-103	glutathione s-transferase	20	0.8825	2	F:glutathione transferase activity; F:lactoylglutathione lyase activity	EC:2.5.1.18; EC:4.4.1.5
GL-XY-001&&AF-063&&F9_F09_11	191	GL_SGTON338_191_BC	6	39.172	GCAAATCGGCAAAGCCATGTATTAC	CACGCGTCCGCCCTGGCATACGCCTTCTCTCATCAGTGGAGGGCTAACTCCAGCCACTATCTCAGTCGACCCTCTTATTGTCTAGTCAAAGAATGTTGGGGTTGGAGCTGGTTGGAACATTGGATTGCTACCCGGCCCTGGGAAATCCGACCTCAGTCATATTCAACTGAAATGACGGCGAAGCAGCTTGGCAAATCGGCAAAGCCATGTATTACCGAAAGGTCAAAACAGCTTCAATTGTACTACTGAAACCCT	5	NO HIT
Microsatellite		embra813	6	39.216
Microsatellite		embra094	6	41.19
Microsatellite		embra627	6	43.535
CL4312Contig1	438	CL4312Cntig1_438_F2	6	43.669	GGGAGTTATAGTAGTTTGCTTGTTA	CGGTCCGGATTCCCGGGTCGACCCACTCGTCCGAACAAAAGGAAAAGAGAAGCTGCGTTTATGCCCCCTGAGGAACTAGTTAAGAAAGATTCCGCCCAAGCTGGAGGTGATCAAACTGATGTTGCTGCCATTGCCAAGTCCCTTAAGAAAAAGGTGAAGGATTTTGGCAAGCAAAAGTCCATTGAGAACATCAACCCGCAAACATACATTGCTTCATCCGGAGAACAACCGTCAAGGAAAAAGTCTAAGCGGTCC	5	NO HIT
CL239Contig1	1637	CL239Cntig1_1637_F2	6	44.659	CGACCTATCTTTATTCAAGTTGGAA	ATTGGGTACGCCTTGCAGGTACCGGGTCCGGAATTCCCGGGTCGACCCACGCGTCCGCCCACGCGTCCGCGTTCAGCATCGATTGTTGTTGGCTCGGTGACGGTTTTCTGGTTTTTCTTCCAAGCAGCAAAGCAGGTCAAGGGAAGGTAAAATGGCGTCGGCGGCTGCACCCACCGCCTTCTCTCTCCTCTCCTCCTCCGCCTCCACCTCCTCCTCCTCATCCTCATCCTCCACCTCTGGCTCCGCTCTCCTCCA	5	ref|XP_002263796.1| PREDICTED: hypothetical protein isoform 1 [Vitis vinifera] emb|CAN81990.1| hypothetical protein [Vitis vinifera]	0.89	0.0	phosphoglycerate kinase	20	0.9055	15	P:reductive pentose-phosphate cycle; C:cell wall; F:phosphoglycerate kinase activity; C:mitochondrion; P:response to cold; C:chloroplast envelope; C:thylakoid; F:ATP binding; P:glycolysis; C:chloroplast stroma; P:response to cadmium ion; C:membrane; C:nuc	EC:2.7.2.3
Microsatellite		embra1690	6	45.239
CL7455Contig1	526	CL7455Cntig1_526_BC	6	45.631	TGCGATGTAAAATCTCTTCTGATAG	GAATTCCCGGGTGACCCACGCGTCGGGGAGATATCGTGGAGGCCTTTAACACAGTTGAGAAGAGACGGACCCTTGAAGAAGCATCCGCTTCAATGACAGCTGCTTTGGAAGACGTTGGAATCAAATTATAGGAACGCACATGCACACTGTTGTACAAGTTGTTGCTAGGCATCATGTTACAGAATATCACCAATTGCCCTTGCCATTATGTAAGGTCAAGGCTTTCTGGCACAAGTTCCACCTGTGGAGAACAGA	5	NO HIT
Microsatellite		embra196	6	46.595
CL3620Contig1	891	CL3620Cntig1_891_F2	6	48.291	CTCCCAGGAGTTTCATCTAGAGATA	CCCGGGTCGACCCACGCGTCCGCTTCTGCAATGGCCACCGACGAACTTCAATTGCCCACGACGGCGGCGGCGGCGGCGGCGGGGATGGCCGCGAGCTCGAATGGGTCGAAGAGGGAGAGGCCTGCGGAGAGCAGGTTGTTCGGCAGGAGCGCGTACAAGTTCTGGGTGCTGGCCGCGATCCTCCTGCTCGCGTTCTGGTCGATGCTGACCGGCTCCGTCACCCTCAAGTGGTCCGCCGGCAACCTCGCGAGGTTC	5	ref|XP_002521583.1| sugar transporter; putative [Ricinus communis] gb|EEF40854.1| sugar transporter; putative [Ricinus communis]	0.57	5e-45	protein	20	0.732	3	C:membrane; F:oxidoreductase activity; P:transport
PE-XY-001&&MG-023&&A08	316	PE_SGTON9069_316_BC	6	48.603	TAGGTCTCGGAAACAACTTGTACTC	CACGCGTCCGGCCTGGAGGGCCCTACCATTTACGCATGGTTATTCTGCATAATAGGAATGGCTTCACTATTTGCGGCTGCTTGCTTACCAGAGGTGGGGCCTGTGAGATACTTAAGAGCCCTCAGCCTTTTCTTTTACCGGTCAATGTGGGTGGTCAGGTTGGTACTTGCGGCAGCTGTGGCCGCGCATGTCGGGGAGGCAATATATGCTTGGCGCCTCGCTAAAAGGGTCGACCCTGCTAATGCAAGAGGATGG	5	ref|XP_002275214.1| PREDICTED: hypothetical protein [Vitis vinifera] emb|CAO66283.1| unnamed protein product [Vitis vinifera]	0.68	2e-32	steroid dehydrogenase	8	0.71	3	P:steroid biosynthetic process; F:oxidoreductase activity, acting on the CH-OH group of donors, NAD or NADP as acceptor; C:endoplasmic reticulum	EC:1.1.1.0
CL4759Contig1	550	CL4759Cntig1_550_BC	6	50.628	GGGCTTTTATTCTTCTTTGATGGAT	GTCCGGGAATCATCCTTTTGTTTTGTTCCTATGTCAGGTTGTGGACATGTTTGGTTGCGGATTGCCTGTGTGTGCTGTTTCATACTCATGCATTAAAGAGCTAGTGAAAGTTGAGAAAAATGGCCTTCTCTTCTCGTCATCTTCAGAACTAGCTGACGAACTTTTGATGTTGTTGAAGGGGTTTCCAGATGATTGTGATGCATTGAAGTTGCTAAGGGATGGTGCACAGGAAAAAGGAGCCTCTTCAAGGTGGGC	5	gb|ACJ85437.1| unknown [Medicago truncatula]	0.8	3e-36	glycosyl transferase family 1 protein	16	0.855	3	F:chitobiosyldiphosphodolichol beta-mannosyltransferase activity; C:mitochondrion; P:biosynthetic process	EC:2.4.1.142
CL4219Contig1	731	CL4219Cntig1_731_F2	6	51.857	TAGCCATGAGCTCGAACTGTACATA	CACGCGTCCGGACTATGTCAATTCCAGTATTGTTGAAGCTGTTGAGGTGAAGAGTGGGGCAGAAGGTTTCACCATTAAAATGAGCGATGGGAGGCACTTAAGATGTGTCCATAACAATCCTCAAGGGGGACATCTGCCCGATTATGCTCCGCATCCTGCTATTGTCCTAAAGATGGAAGATGGGACCGGTCTTCTCCTCCCTATAATCGTTTTGGAGATGCCAAGTGTTCTTCTCATGGCTGCTGTGCGGAATGT	10	ref|XP_002510429.1| conserved hypothetical protein [Ricinus communis] gb|EEF52616.1| conserved hypothetical protein [Ricinus communis]	0.86	e-113	wound responsive protein	20	0.8935	0
GR-TS-002&&CN-001&&H04	115	GR_SGTON6562_115_BC	6	54.015	GCCACATTTCATCGAAACGAAAAAT	CGGTCCGGATTCCCGGGTCGACCCACGCGTCCGGAAAGCCCATGGTCAGAAAGCATCCAAATGATGCCAATCGTTGATGGTGGAACAGTATTTTTTGTGCACTCATCTGTTCTTGCCACATTTCATCGAAACGAAAAATTCATTTTATTCAAATTTAATTGCATGGTCTTGGAGAAAGGTAGCTTGTATAATGGGAGAATTAGCTGCTCCACATGTCTGGAGTTGGCAGGACCTTGTTGAAACTGTCAAGACAGA	5	NO HIT
CL302Contig1	993	CL302Cntig1_993_F2	6	54.202	TTGACTTTTAGGCAGGCTATGCTGT	CGTCCGCAAGAAGCAGCTACTCCTTCCTCCTGAATCAGATGACTCCGCACAGTTATCCCAGATCGAGACAGAGAAACTTTTAGCTCATCTCGTGGAGGTAGAAATGAACAAGCGGCTGAAAGAAGGAACGTACAAGGGGAAAAAGTTCAATGCAATATGCCACTTTTTTGGTTATCAAGCTAGGGGATCCTTACCGTCGAAGTTCGACTGTGATTATGCCTATGTTTTGGGGCACATTTGCTACCATATATTGGC	10	ref|XP_002510738.1| phosphofructokinase; putative [Ricinus communis] gb|EEF52925.1| phosphofructokinase; putative [Ricinus communis]	0.89	e-121	pyrophosphate-dependent phosphofructokinase alpha subunit	20	0.935	10	C:pyrophosphate-dependent phosphofructokinase complex, alpha-subunit complex; P:response to sucrose stimulus; F:protein binding; F:6-phosphofructokinase activity; C:6-phosphofructokinase complex; F:diphosphate-fructose-6-phosphate 1-phosphotransferase act	EC:2.7.1.11; EC:2.7.1.90
GR-PU-003&&GO-076.F&&B03	405	GR_SGTON3227_405_F2	6	55.226	TATTGTGTTATTGGACAGTGTGTGA	CTGCAGGTACCGGTCCGGAATTCCTGNGGTCGACCCACGCGTCCGGAGACACAACCAGCTCTGATGCTTCAGAGTTCTCAGCACTTTAATTCCCAAGGTGCACCGATCAAGTCATCACTTCTGACAGATTACCCATGGAGTCCGAGATGGGATGCATCGCAGATGGTTGAGAGGATACTCGAATTCTTGGTGGACGAGTCTTTGAACTTCAAGAGATACTGCAACGAGGCACAACTTCAACCATAGCTCGAGCTT	5	ref|XP_002275256.1| PREDICTED: hypothetical protein [Vitis vinifera]	0.81	9e-26	PREDICTED: hypothetical protein [Vitis vinifera]	4	0.88	0
Microsatellite		eg062	6	56.122
CL2028Contig1	894	CL2028Cntig1_894_BC	6	56.868	GGTATCTTTGCTGCACTGTATAAAA	ACGGTCCGGATTCCCGGGGATTCACTTCCCGGTCAAACGACGGCGGCGATGACGTGGAGCTCTCCGGTCCCGGCGGCGCTGCTCTGGGCGCTCTCCTTCTTCGCCGCCCACCGCGCCCTCGTCGGGAGCGCCCAGTCGCTGCCGCCGGCGAGGTTCGACGGGTTCGTGTACGCGGAGCACCGGGTCGACGCCCGCACCGTCGTGATCGAGGCCTTCCTGGACCCGGTCTGCCCGGACAGCCGGGACTCGTGGCCG	5	ref|XP_002307747.1| predicted protein [Populus trichocarpa] gb|EEE94743.1| predicted protein [Populus trichocarpa]	0.67	7e-75	ac022472_2 pigpen protein from mus musculus gb	20	0.7135	4	C:cytoplasmic membrane-bounded vesicle; C:vacuole; F:nucleic acid binding; C:cell wall
Microsatellite		en016	6	57.76
CL1941Contig1	718	CL1941Cntig1_718_BC	6	57.796	GAGTGCCTTCAATGTTTAGTAACAT	CCACGCGTCCGTGCATGGATAATGGGGCGCCCTATGGACTTGAATTTTCAACTCTTTGAAACGGCAGTTCTTTTCATTACCGTATTAGCTGTGGCCTTCTTGCTTCACGAAGGAACTTCTAATTACTTCAAAGGGTTGATGTTAATACTTTCCTATATGATCGGTGCTGCCAGTTTCTTTGTTCATGTTGATCCACCCAAAGATGATAAAATATAGAGACATGGGGAAGTTACGTGGTTGGATGTTCAGAAGCGC	5	ref|XP_002273452.1| PREDICTED: hypothetical protein [Vitis vinifera]	0.8	1e-22	vacuolar cation proton	16	0.864375	3	C:integral to membrane; F:cation transmembrane transporter activity; P:cation transport
GL-XY-001&&RS-028&&H10	15	GL_SGTON1021_15_BC	6	58.731	TTCTCCACATTTAGGTCATTGAGAG	CTGTGAACCTCTTTTTCTCCACATTTAGGTCATTGAGAGAAGATCCTCATGCAATGGAAGCTTCCCATAGGGACAGAAAGTTAGGTGTCCCAGCTCAAACCTGGTCTTCCTCACATTGGTTTCATCCTACATTCACGAGTCGTCTCAATGGTTCGGCATTTGAGTTCAACAGTCATGGACATCTTCCTATGTTTGAGTTGTCAGTTTGGAATGGTATTTTTGCTTATCTTTGTATCTTGAAACTTAGGGAAGTGC	5	NO HIT
CL1118Contig1	1011	CL1118Cntig1_1011_F2	6	59.042	GAGGGAATTTTCGTTTTTCCTTTGT	CGGTCCGGATTCCCGGGTCGACCCACGCGTCCGCGATGATGGAAATGCAGACGCAGTAAATCAAGCCAATGTTACTGAGGAAAGAACTTGCAGTCCTGACGATGTGAAAAATGAAATATGTGAAGTTAAGGAATCAACTGCTGTCCAGCTGACATTGTCTGAGTCTGTCTCTGATCATCCAGAGAAGGGTGACAATGTCATCAGTGAACAGGTCACTTCAATTGTCGCCGTGGAACCCCATGTGGATGAACTGAA	5	ref|XP_002280378.1| PREDICTED: hypothetical protein [Vitis vinifera]	0.57	1e-70	at1g19870 f6f9_18	14	0.598571	1	C:intracellular part
CL4238Contig1	1077	CL4238Cntig1_1077_F2	6	59.435	GATATAGTCTTGTCAAGTCTTCTCA	GGTCCGGATTCCACGGTCGACCCACGCGTCCGCCCACGCGTTCCTCGGACGCGTGGGCGCATCCGAATCCCCAACGTCGCTTTCTGTAGCTTCGCCCCTTCTTCTCTTAGGCCAATGTTGGTTTCTCGGTGAGGCGAGGAGGGGGTGTTGGCTTTGCCTTTTTCTTTCACTGGTCCGCGAAAATGGTGGTCTCGTCCTCCCTCCGTCTTCAACCTGCGAGGCTTCCCGCTGGGAGAGTTTCGGGCGGTTGCTCTA	5	ref|XP_002277244.1| PREDICTED: hypothetical protein [Vitis vinifera] emb|CAO49116.1| unnamed protein product [Vitis vinifera]	0.72	2e-89	phosphoribosyl-atp pyrophosphohydrolase at-ie	20	0.715	4	P:histidine biosynthetic process; F:phosphoribosyl-ATP diphosphatase activity; C:plastid; F:phosphoribosyl-AMP cyclohydrolase activity	EC:3.6.1.31; EC:3.5.4.19
PE-XY-001&&MG-040&&G03	431	PE_SGTON9177_431_F2	6	59.787	ATGGAATACTTGTGAATTCTTGCCA	GAACAGCTAATTTCCGTCCACTTATTGGCGACATTGTCGTCGCACTCGAGTACCTGGCAACTCAAAATGGTGGTGGCATGGCTCGCAGTCCATCCTCTCAATCGCCTGGTAGAAGATTGGATTCCAGAGCTAGTTCGATCTCGGTTTGACAGGTCACAAGCTGTGGTCGTGTGTGACAACTACATGTACATCTGTTTCATATTTTGTCTTTCCTCTTGGGTTTGATAATGCTCGCTCACTCGCTCGCTGCCGACA	5	NO HIT
GR-TS-001&&AF-002&&D12_D12_8	353	GR_SGTON5755_353_F2	6	60.84	TCTGGTCTTCAAGTTTTGGGTAACC	CACGCGTCCGGGATTGTAATGCTCGAGCAACAGGAATTTGCCAAAAGCGAGAAGATCTGCAGTAGCCACTGAGGGGGATCATGCTCCCTGCTTTCAACACGGATGACACGCTGGAAGTTGCACCAGTTAATGCGACAGACATGAGTCCCACTCAGAAGTGAGCGAGATGATCCCTCCGAGTTAATTCGATTCTTCATGATCTTGGGAGTTGCCGCTCGTATGTGATTATTTATGTTGTAACGATTTGAATTCTTT	5	NO HIT
GR-TS-001&&AF-022&&C04	425	GR_SGTON5999_425_BC	6	60.923	ATTCGATGCTTCTTGTTGCTGCTGT	AATGGCACCTGCAGGTCACGGTCCGGATTCCCTGCGTCGACCCCGCGTCCGGTGGCTGCTTGCACATCAGGCTCAGTTGAGATAGTTGATGCCCTGACAAATGATCCACAAGAGATCGGATTAAATGGCTGGAACTCCCTTCTGGATGCAAATGGGCAGTCGCCGTATTCCTATGCTGTGATGAGGAATAATCACTCCTACAATGAGCTTGTGTCCTGTAAACTTGCTGACAGGAAGAACAGTCAAATTTCTGTG	10	ref|XP_002273784.1| PREDICTED: hypothetical protein [Vitis vinifera]	0.63	3e-40	spl1-related2 protein	14	0.680714	5	F:DNA binding; P:regulation of transcription; C:plasma membrane; F:transcription activator activity; C:nucleus
Microsatellite		embra008	6	61.3
GL-XY-001&&AF-003&&D4_D04_8	233	GL_SGTON28_233_F2	6	61.884	ACACCATTGTTTCGGATCTCATTAT	CGACCCACGCGTCCGGAAAAGCGGTCAAGTCTCGAAGCCTACGGTAGCTCCTGCCCAGGACAGCATCACCACAGAAGAGGAAACCGAACTTTTGAAGGAGACTGTTAAGACAAACTTATCAGCGAAGGATGTTGAACTTGGAGAGACCAAAGAAGGATGAGTTGACTTTCTTCTTCGTTCATAGCTTTCGGGGTCTTCCATGTGTGATCCATCTGCTGCTGCCGTTTACTTTACACCATTGTTTCGGATCTCATT	5	NO HIT
CL2578Contig1	998	CL2578Cntig1_998_F2	6	62.443	GCCGCAACTAGTTTATGTTCAAATT	GAATCCCGGGTCGACCCACGCGTTCGGATGATTCGAAAAAGGAAAGAAAGAAGCCTGCTTCTGATACAGAAGATGATTCGGAAGAAGAGAAGGAAGAAGAGCAAGAAGATGAACAAGAACAAGAAGAAGAACAAGAAGAACAAGAAGAAGAAGAAGAGACTGAAAATGGTGTTCCAGAAAAGTCTGATGAGGAGATGCCAGACCAATCAGAAAGTGAGGAAAAAGAGGTCTCTGATGATGAGTCTGAGGAAGACA	5	ref|XP_002266659.1| PREDICTED: hypothetical protein [Vitis vinifera]	0.74	3e-35	protein	11	0.66	0
SP-FX-002&&CN-025&&F05	169	SP_SGTON10630_169_F2	6	62.491	TGCTATCAATGAGTGTGAACTATAG	GGTCCGGATTCCCGGGTCGACCCACGCGTCCGAACCAGGGTACATACGAGCTTAAGCCAGAATATAAGAAATCTGTTGAAGATACAGGCGCCGAATAAGCCATTCAATCTTCTTGTACAATCGCCTGGGGGAGAGTAAAAATACATGAGGTGATTTCAAGAGGATGGGTGCTATCAATGAGTGTGAACTATAGTAAAGTGCCATTGAGCATATTCAAGCATGTGTATTATGGCACCCTTTTTCTTTACCTGACTT	5	NO HIT
Microsatellite		embra367	6	63.453
CL8280Contig1	694	CL8280Cntig1_694_F2	6	63.992	AGACTTTCTCTTTAGGCCGAAAAAA	CGGTCCGGATTCCCGGGTCGACCCACGCGTCCGCTCATCGACTCAACCTTGCCAGCCAGTGGACGTACCAAACGCTTTTACCATGCACAATCAGGTCAGAATTGTTAGTTTTCCTGAATCGCAATCCAAGAAAGCTGGTTCTCCTGCCAATCACCCCAAAGAGATTATAGTAATTGACGATGCTCCTGAAAATAATGAGGCTGATCTCTTGAGAAACCCAGAAATCTTTAGGGAACATATACCGCTGTCGAGAAC	5	NO HIT
Microsatellite		embra032	6	64.345
Microsatellite		embra031	6	64.938
CL1139Contig1	1125	CL1139Cntig1_1125_BC	6	65.597	GGAACTGGTTCTGTAAATAGACTTA	CCCGGGTCGACCCACGCGTCCGCGCCGTTGTTGACGTCAAGGACCAGGGAAGCTGCGGGAGTTGCTGGGCGTTCTCTACAATTGCTGCTGTGGAGGGGATAAACAAGCTTGTGACTGGTGATTTGATCTCTCTGTCCGAGCAGGAACTTGTGGACTGCGATACATCCTACAATGAAGGATGTAATGGCGGGCTCATGGATTATGCCTTTGAATTCATTATCAACAACGGAGGCATTGATACCGAGGAAGATTATC	5	ref|XP_002284973.1| PREDICTED: hypothetical protein [Vitis vinifera]	0.8	e-154	cysteine proteinase	20	0.819	6	F:phospholipase A2 activity; C:cytoplasmic membrane-bounded vesicle; P:oxidation reduction; F:cysteine-type endopeptidase activity; P:proteolysis; F:2-alkenal reductase activity	EC:3.1.1.4; EC:3.4.22.0; EC:1.3.1.74
GR-SE-001&&RS-011&&D04	407	GR_SGTON5623_407_F2	6	66.061	AGATTACAACATGTGTTCGCGTTGG	CGTCCGCCCACGCGTCCGACCACCTTTTGGTGCGAATACTGCTTGGTTTGGGGCTAAGCTAATCACCAATTTGAGCACATTCCCTGGGCCCTGGTGCTTGACAAAGAAGCGGTTTCGACAGAAGTCTAGGTTCAATCTATGGTGAATGCCCCGTGACTTCGATCTGTTAAGGCTGGTGCTTATCTGGGCAGCAGTGAACCCTTGAGGAAGTTGACTGGACAGAGAAAATCAGCGTTTTGTTTTTCTCAGACAACA	10	NO HIT
Microsatellite		embra950	6	66.559
CL2462Contig1	1243	CL2462Cntig1_1243_BC	6	69.527	CTAGTATGCTTTGTGTTCATAACCT	CGACCCACGCGTCCGCTCGCGCCGGTGCCTCAGTCGCAGAAGGTCCCGATCGTCTCCCCGCCTCATCAGTTCCAAGTCCCCGTCAAGAGAATCCATTCTCCGGAAGACATCCGCCGGTTCCACGAGGCCGACGTCTCCAAGAACTTCCTTGGCTTCGTCGTCGCTCTCTCCGAGTCGATTCGGGGCCGCAAGATTTCGGACTCGTGCCACGAGTCGTCCACCGTGTCCGCGATCGTGTCGATTCTCGAGACTCTG	5	ref|NP_567342.1| phosphotyrosyl phosphatase activator (PTPA) family protein [Arabidopsis thaliana] gb|AAK25843.1|AF360133_1 putative phosphotyrosyl phosphatase activator protein [Arabidopsis thaliana] gb|AAK64066.1| putative phosphotyrosyl phosphatase act	0.82	e-154	phosphotyrosyl phosphatase activator protein	20	0.8445	3	F:phosphatase activator activity; F:peptidyl-prolyl cis-trans isomerase activity; C:plastid	EC:5.2.1.8
GR-TS-003&&GO-012&&G05	364	GR_SGTON7637_364_F2	6	70.015	ATTATAAACTCCCTTGAACGCTGAC	TTCTTGCGGCATGAGATTCAAATTGAGACTAAGGCGAGCTGAATTGCTTCCTAAACGGGAAATACGTGATAAGTGAAGATACAAATCTGTGACATCCAATCCAAGTTATTTATACACACTACTTCCTATGGAAGCAATTTTGGGTAACATATCATACACCATTTGTGGAAGTAGCCGCATTCTGTTCATTGTGGAGTCTCCGTTCCAGCTTTTGTCTGCTTCAGAAAGTTACTGTGAAAGGAGGGACTCTGCAAG	5	NO HIT
UR-XY-001&&BA-011&&D04	275	UR_SGTON11549_275_BC	6	71.07	AGGCTCGACTTAGTTCTTTTGATTT	CCACGCGTCGACGCCCTCGACCCCGAAGGCCCCGTCTCCGTCCCCGTCCTCCGGCGTGCCCCCCGGCGCGTCCCCGCCGGCTCCTCCGGCCTTTGGGCCCGGAGCGGCTACCCCGCCTGCCCCTGCTGCCTCCACGCCGGCCAACAACGGCCCGGCCTCTCTGGACAGAGTCGCGATCGCCGGATCCATGGCCGCCGCGGTGGTGGCCGGCGCGCTGTTGATGTAGATGTAGATTTGGGAGATCGGCTTCGATTT	5	NO HIT
CL323Contig1	1179	CL323Cntig1_1179_F2	6	71.412	GCAGCAGTTTTCAGGAGATTTATAT	TCCCGGGTCGACCCACGCGCCCGGGTTACCAGACAGACACAAAGAAAATATCTGCAGTTTCCATATTTTTTGAGACAATGCCGTACAGACTGAATGAAACCACCGGCTATATTGATTATGACCAGTTGGAGAAAAGCGCGATCCTCTATCGGCCAAAGTTGATAGTAGCTGGTGCTAGCGCCTATGCACGACTCTATGATTATGAACGCATTAGAAAGGTTTGTGACAAACAAAAAGCTATACTGCTGGCAGATA	5	ref|XP_002285605.1| PREDICTED: hypothetical protein [Vitis vinifera] emb|CAO61566.1| unnamed protein product [Vitis vinifera]	0.86	e-161	mitochondrial serine hydroxymethyltransferase	20	0.8945	6	F:pyridoxal phosphate binding; P:L-serine metabolic process; P:one-carbon metabolic process; F:glycine hydroxymethyltransferase activity; P:glycine metabolic process; C:mitochondrion	EC:2.1.2.1
CL4716Contig1	622	CL4716Cntig1_622_F2	6	71.788	TATTCAGCATCGGAATGTGGTAACC	CACGCGTCCGCGGACGCTCGGGTCTCTTTTCATCACGTCCCTACTCCCTAGCGAGCGAGCGAGCGAGAGAGAGCTCTTATTACAGGCTACAAGGCCGAAAGTTCGATGGAAACGGAAACCATTTCCAACAAGAGCCTCTTGTTCTCATGCTGGGGTCGTCTCAAGCTGAAGCTCCCGTGGCCGAGGAGAGGCGGCGCCGACCGGAGGCGGCACAAGAGCTTGACAGCCAACCTCGACTGCAAGTCCATCGCCACC	5	NO HIT
CL737Contig1	1329	CL737Cntig1_1329_BC	6	72.028	GTACTGTTGTCTACAGCTTTATCAT	CGTCCGCGGACGCGTGGGTCGTTCGCGTGGGTGAGTGACCTTTCCTCGTTCAAAAACCTAGAGAGAGAAAGGAGAGAGAGAGAGCGAGACGGGGACCGCAGGAAATTCATCGACGAGAGCCGCTCGTCTCCGATCCGCCGCCGCGCGATCGCCGATCGATCCGGCCGGAGCCGTGCAGAGATCGGTAGGGTAGATTGCCGAATCGGGGCTGGACCTCGCGACCCGCGATCGGGATTCGACACGGAGGTCCTGCGC	5	ref|XP_002269715.1| PREDICTED: hypothetical protein [Vitis vinifera] emb|CAO45582.1| unnamed protein product [Vitis vinifera]	0.94	e-115	r- sec22-family	20	0.933	6	C:integral to membrane; C:endoplasmic reticulum; C:Golgi apparatus; P:vesicle-mediated transport; C:plasma membrane; F:transporter activity
SP-FX-002&&CN-054&&H08	256	SP_SGTON10927_256_F2	6	72.577	GGAATCTGTCAATTTAAGTGTCTCT	GGATTCCCGGGTCGACCCACTCCTCCGATCTGGTGGCGCTAGTGTCCTTCCGGTGATATTTTGCGAGCTGGAAGGAAGATTCAATTTGCATTTTTCCCCTTGTGAGACAAAAAATTTCCTCATTTTGTGAATTTCGGGCCTCAGACTGCACAATCAACCGAATGAGGAAGATAGAATCCCATAGGAAAAAAGTCCCATAATATACACATGATTGAACAATCACGTTTGAAACGTCGCTGTTATGTCTTCTGTTTT	5	NO HIT
Microsatellite		embra051	6	73.259
Microsatellite		embra173	6	74.467
CL648Contig1	1616	CL648Cntig1_1616_BC	6	75.586	ATGCTTGTGCTTTGCAAATAAAGTG	GTACCGGTCCGCAATTCTCGGGNTCGACCCACGCGTCCGCGCCCCTTCGAGTCCGGCTCCGTTATCTTTCGGTTTTTTTTTGCCCAATTCTCGGTTTTTTTTTTTGGGTTTTCCATAGGTTTTCTTTGTTCTTTGGTCGGGCTTCGATCCGCATTGAACCTTCTTAGCAGATTAGTCAGTGAAGTGCGAACACCCACGAATTTTTTTTTTTTTTTTTCCTTGGCAAAAGATCGGATCCCAGTGTTTTGGGATCAA	5	ref|XP_002298116.1| predicted protein [Populus trichocarpa] gb|EEE82921.1| predicted protein [Populus trichocarpa]	0.88	0.0	serine-threonine kinase receptor-associated	20	0.893	3	F:kinase activity; C:CUL4 RING ubiquitin ligase complex; F:receptor activity
SP-FX-002&&CN-032&&C06	391	SP_SGTON10703_391_F2	6	76.416	GAGGCTATTTGTACTTATCAATGGA	CGGTCCGGATTCCCGGGTCGACCCACGCGTCCGGAAGTGCTCGAGGGTGATGAGCGAAATGGTGGATTCTGTTAATTTCCCGTTGACGGAAGAGAAAGAAGCCGAGGTGAGGCAAAGAGTGCAGGAGTTGGGGCAGGTGTTTGAGGTGGTGAATGAGGGGTTGGATCCTTTGGAACGCCAAGTGAGAGAGGTGTTTCACCGGATTGTGAGGAGCCGAACCGAGGGAGGTTCCGGCAGCTCTACTTAAAGTTCTTC	5	NO HIT
CL537Contig1	708	CL537Cntig1_708_F2	6	76.433	ATTTTCTACCCCTTATGGAGCTGTC	NNCCTGGAAANNNNNAAAATGGTCACCTGCAGGTACGGTCCGGTATCCCGGGTCGACCCACGCGTCCGGAGGAGGAGAAGAGAGAGACGACAACGAGGGCGCGGGTTGCGATTCGGGGGTTAGGGTTTTTGCCAGGAAGAGAATCCCCGAGGTTCCCGATGGAGGAGGTCACGGAGGGGATCAACAACATCGCCATCACCGACTCGCACAAGAAGAACCGCATTCAGGTCTCCAACACCAAGAAGCCCCTCTTCT	10	ref|XP_002285115.1| PREDICTED: hypothetical protein [Vitis vinifera] emb|CAO65645.1| unnamed protein product [Vitis vinifera]	0.89	7e-51	nucleic acid binding	20	0.922	3	C:nucleus; F:nucleic acid binding; C:plasma membrane
GL-XY-001&&AF-061&&H2_H02_16	143	GL_SGTON320_143_BC	6	77.364	ATGGATGGAAAATGCCCTCTTACTC	CGTCCGGGATATGGTTGCCTTTTCATGCTGCGAATATGATGGTGGAGATGAGGAGAAACGTGAAATGGATGTTGCTCGAGAAAAAGGATGGAGAGGAAAATTTAGGAGAAAAGGAAGAGTGATAAAACCCGGTGCAAACCGGATGGATGGAAAATGCCCTCTTACTCCACTGGAGGTGGGCATGATGCTTAGGGGCATGGGTTTTGATAACACCACTTCAGTATATGTAGCAGCAGGAAAAATTTATAAAGAAGA	5	ref|XP_002334712.1| predicted protein [Populus trichocarpa] gb|EEF11433.1| predicted protein [Populus trichocarpa]	0.76	9e-51	growth regulator protein	20	0.78	2	C:mitochondrion; C:chloroplast
CL8446Contig1	388	CL8446Cntig1_388_F2	6	77.674	GGGTTTCTGTTTTATGGTGAGAAAA	CCGGGACTTCCCGAGAATGCGCATCCCAAACTGCTTGAGCTGATGCAAAGATGTTGNGGAGGCAGAACCAGGCAAAAGACCCGCCTTTTCTGAGATAACCATTGAATTGGAGCACCTTCTTCAGGAAGTCCAGGAGCAACCTGAAGTATCGAATGGCAAGTGAATAGCATCACACGTGATTATGTACGGGATTTGCACAGGAAATGGCTGAGAATCCTCCTTTTTCCACGAAATAGTTATACAGGGTACATTGTA	5	NO HIT
Microsatellite		embra938	6	79.99
GR-XY-006&&RS-036&&F10	198	GR_SGTON8053_198_F2	6	83.63	CGGTTTTCTTCGTCAGAGTATTCTT	TCCCGGGTCGACCTCGCGTCCGCCCACGCGACCGGAGGAAATTGAAAATGGCGGATGACTCCAACCTTGGAAATGCAAGGGAGCCAACCAAATCTCCTGCCAAGAAACAGCGAAAGAAATGAGGAAATTGTTTTTGTTTGCCGGAAACGAGTATAGATGTTGCCGAGAAATTATTTGGGTGCTTTTTGTTTGTTTTCCGGTTTTCTTCGTCAGAGTATTCTTGCCTTTTGTTTGGATGTTACTGAGAAAATGAAG	5	NO HIT
Microsatellite		embra106	6	83.915
CL3091Contig1	480	CL3091Cntig1_480_BC	6	85.871	TAGTCACAATTTCGTTCAGTCTCCT	GCGTCCGGCCTGACTTCTGCAAGTCTATCGAGAGACGGCGCAGCGAAAGCGGTCGTGGAAACCCTCCGAACATCACTCAGAGAAGCTCAACACTTGGGCTGATGGCTGGTAAAGCTGCCCAATCTGTGGTGAAGACGATTGCAGAGTACCAATACCCGTGGCGGGAGAAGTTGGTGAAATACAGGAGTGAGCTATCCAAGGGCGTGTGGGGGTATTGGGAGTTGGGAGCATGGAAGCCACTGGGAATCAGCGCAC	5	emb|CAN76661.1| hypothetical protein [Vitis vinifera]	0.84	3e-50	protein	14	0.822857	2	F:molecular_function; P:biological_process
CL5162Contig1	574	CL5162Cntig1_574_F2	6	86.026	AAGGGTATTGTAGCATTTCTGGTGT	AATGGTCACCTGCAGGTACCGGTCCGGATTCCTGGGTCGACCCACGCGTCCGAAAATAACGATTCGGAAGCAGAATCAATGCAGCCAGAATCACCTAATGCTGACGATTTCTATCAAGATCTGGCTCATGTAATGGAATCTGACAATTTGCCGGAACAAATCAATGTAAAGCATGACGTTCACAAGAATTCACGGGACTCTGTAGAAGAGGGACGTCAGCAAATTGGTAGAATGCCTGGGGACACTGTCATGAAG	5	ref|XP_002271455.1| PREDICTED: hypothetical protein [Vitis vinifera] emb|CAO44551.1| unnamed protein product [Vitis vinifera]	0.57	4e-67	membrane protein ch1-like	20	0.612	1	C:cell part
Microsatellite		embra105	6	86.922
GL-XY-001&&RS-021&&C02	354	GL_SGTON939_354_BC	6	87.631	AACATGGTCAGAGCGGTTGATGTTT	CACGCGTCCGGATTCGGAGCGCCGGCGAGAGCTGAGGGAGAAGAGCTGGGGGATGAGAGAGAAGGCCGCCGAGGCTCTGGGAGACTCCGGATCTTCCACGGAGGCGCTGGCCAAGTTGGCCGAGATATGGAGCGGCCTCCCGAAGCCGAGAAATCCTCACGCGCATCCGCAGGCCAGGATGCGGCGAGCTCAATAGAAGTGAGGGTGGATTTACGCGTCAGCGGCGTGGGTTCGAGCTAAATCTCTTTCTATATC	5	NO HIT
GR-TS-002&&CN-024&&F03	251	GR_SGTON6845_251_F2	6	87.853	GGAGATGTTGCACCTTCATTAAATT	CGGTCCGGATTCCCGGGTCGACCCCTTCTCCGCCGGTATGAACATCTCTTATTTCCCGCGTAGGTGTGAGTGGTTCATCTTGTTATTGTTGTTGCTTGCTGTCCTATTTACATCTGCAGTTGACATGGCTTCAATGGGGAAGCAAAATTACTTGTTTGTGATGGTGGTACCGTTTGGTTGAGGTGAAGGAGTGTGAAATTACATGTTTTATTGAGTCACACTGGTTGGAGCTATGTTGCCTCTTAAAGGAGGAGA	5	NO HIT
CL3892Contig1	646	CL3892Cntig1_646_BC	6	88.087	GAGACTTCTGTTTCCCATTAATAAG	TTAATCAGTTATAGTTGTTTGATGGTTTTGCTACTCGGATAACCGTAGTAATTCTAGAGCTAATACGTGCAACAAACCCCGACTTTTGGAAGGGATGCATTTATTAGATAAAAGGTCGTCCAAGTGCGAGCTGGCGCACAAGGGGTTCCCGAGCGAGGTGTACGAGGTGGAGTGGGACCTGATCATGGTGGACGCGCCCACCGGGTGGCACGACGAGGCCCCCGGGAGGATGAGCGCCATCTACACGGCGGGCCT	5	ref|XP_002327376.1| predicted protein [Populus trichocarpa] gb|EEE74181.1| predicted protein [Populus trichocarpa]	0.83	4e-51	protein	20	0.836	1	C:endomembrane system
CL3292Contig1	801	CL3292Cntig1_801_BC	6	88.851	TGGTAGTAGGTAGATCGATTTCGCT	CACGCGTCCGCCCTAACCTCCCACCGGTCGCAACTCCTTTTCTCTCTGCAATTCACCAACTTTTGATGGCAACTTCACCCCAATCGGCCACCGCCACCGCCGTCGCCGCCGCCGCGACCACCACCACCACGAAGACCACCGTGACGACCCTCTCGTCGTCATCCTCCGCGATCGACGCCTGTGGGGCCAAGCGCCACAAACCCTCCCCCTTGAGCCAGGTCGAGTCGGACTCCACGATCTCCACCGACGACAGCT	10	NO HIT
PE-XY-003&&CN-024&&F10	544	PE_SGTON9721_544_BC	6	89.127	GGCTTTGGCTATTCGTTTCTTATGT	GGTCCGGATTCCCGGGTCGACCCCGCGTCCGAGGGGGGAAGAGAAAATACTGGGTCGACAGGGATCTGAACAAGAATTGCTTCATGCTGTTTGCGAGGGAGCTTGCAATAACATGGGGCCACGAGCCCCAGTACTGGGAATGGAAGACCGTCGAAGAGTCCGGTGTGGATATAAAGGTAGCTGAACTGAGAAGTGTTTGCTCGCTGGAAATCGGTGGGAAGTTCCGAACGATCGTGCTTTCTCCAAAGACCTCGT	5	ref|XP_002332139.1| predicted protein [Populus trichocarpa] gb|EEF12320.1| predicted protein [Populus trichocarpa]	0.48	4e-39	lectin-like protein	20	0.5825	4	C:plastid; F:carbohydrate binding; P:biological_process; C:cellular_component
GL-XY-001&&AF-029&&B10	424	GL_SGTON143_424_BC	6	89.52	CTGGTTCAGTCAGTTTCATTTGTCG	CGGTCCGGATTCCCGGGTCGACCCATGCGTCCGATTTCTGTCAATGGAGGCAATGACAGTAAGATGGAGGATGAGATTGATCACGAACTAATGGCAGAGGCACAGATTGCCTGGTCACAGCGAGAATGGTCAATTCAGCATGTCTTGTTTCCCTCCCTGAGATTGTTTTTGAAGCCGCCAGTTTCTATGGCTGCAAATGGAACATTTGTCCAGGTGGCTTCGTTGGAGAAGCTTTACAAGATCTTTGAGAGATGC	5	ref|XP_002325965.1| predicted protein [Populus trichocarpa] gb|EEF00347.1| predicted protein [Populus trichocarpa]	0.82	4e-26	mlh1 protein	11	0.896364	7	F:protein binding, bridging; P:seed development; P:seed germination; C:nuclear chromatin; P:mitotic recombination; P:mismatch repair; P:pollen development
CL1222Contig1	652	CL1222Cntig1_652_F2	6	89.821	GGAATACTAGATTTGAGTTCTTCTC	CCACGCGTCGATGTCCTACCGCTAGCGCTAGGGTTTTTGATATCCCGCCCCTCCTCCCTCCGTCGGCTCCAGCAAGCTCCCCAGCGATTCCGCAACCTCCCGCCGCGAGCTGCTGAACCCTAGCTGGTGGAAGGAAGGAGGAGATGGCGACGGTGCCGGGGCAGCTGATATGGGAGATTGTGAAGAAGAACAACTGCTGTCTCGTGAAGGAGTTCGGGAGGGGGAGCGCCAGCGTTCAGTTCAGCAAGGAGCCTA	5	gb|ACU15156.1| unknown [Glycine max]	0.83	2e-62	60s ribosomal protein l28	20	0.8895	7	F:structural constituent of ribosome; C:plasma membrane; P:ribosome biogenesis; C:cell wall; C:cytosolic large ribosomal subunit; C:chloroplast; P:translation	EC:3.6.5.3
GL-XY-001&&AF-007&&D08	134	GL_SGTON50_134_F2	6	90.435	GCTGTTATTGTACATAGAGCCTTTT	CACGCGTCCGGCTGAAGACCCGAGCCATTATACTAGGTGTATAATCGGACCCGAGAAACTGCAAAAGATCTGAGAAGGAAGGTACTCACGTGTGTTGTCGCATTCCGCGAAAAATGGTTCTGCCGCGAGTTATGCTGTTATTGTACATAGAGCCTTTTTTTTTTTACCCTAAAAAAAATGTACCTATAGCATTTGCCAAGGCCAattattattattattattattattttattTTTTTTAGCGCGCTAGCTTGTC	5	NO HIT
Microsatellite		embra646	6	91.464
CL1213Contig1	517	CL1213Cntig1_517_F2	6	92.498	CGTCTGAACGGAGTTTTCTCAAATT	CGTCCGGAATATAGGAATCGGAGGAGGAGGAAGGAGGAAGGAGGAAGAGAAGAAGAAGATTGCGATTGCGACTGCGACTGCGACTGCGATTGGCTCTCTCCAGCGGTCCGCCGAATCCGTCTCGCGATTATTGGTGTAGCGGGGGAGGAAGGAGAGGGCGACGACAGATATGATGGCGGAGGACAAGAAGGAGATCGTGCCGGGGAAGTACGACGTGGACGCCAAGTGGGACGCGTGCGTCGATCTCACCGTCCG	5	ref|XP_002266531.1| PREDICTED: hypothetical protein [Vitis vinifera]	0.59	9e-23	PREDICTED: hypothetical protein [Vitis vinifera]	1	0.69	0
Microsatellite		embra175	6	93.007
CL2332Contig1	487	CL2332Cntig1_487_BC	6	93.341	ATGGAGTACCGGTATGGTAATTCTT	ATCTATTTCTTTAAAGTCGTAGGGCCCGCCGCCATCTTCCAAGGCAATTGCTCTGCTGAGGAGGAGACGGAGATGACCGGAGAAGAGATATCGGGGCCCGCCGGTCCGAAGGCCATTCGCCTCCTGTACTTCGTCGGCGCCGGGTTCATTTGCGTTGCCGCGATCAACAAATGGCGTGAGCTGGAGAGGAAGTCCCCTCAACAGCAGCAACATGGGTTGAAGGAACAATCGCCCCACGACCCTGCCAACGCTGTG	5	NO HIT
CL1314Contig1	1401	CL1314Cntig1_1401_F2	6	94.492	GGTAAGTAAGGCCATCATTTTTGTA	CGTCCGGTTATCTTGCTAAGATAATTAAAGGAGACGGATCAAAAGAAATTAAAGTCGGTGAGGTGATTGCTATCACTGTCGAAGATGAGGAGGACATTGAGAAGTTCAAAGATTACAGTCCTTCAGCTTCAGTGGACAAGGTTCCTGCAGATAAATCCGAGCCTTCCGCACCCAAAAAAGAAGTAATTGAGGAGTCTCCTAAAGCTCCAGAGCCAAACGTTTCCCAGCCAAGTTTGGTTGCTTCTGAGGACCGCA	10	ref|XP_002303212.1| predicted protein [Populus trichocarpa] gb|EEE78191.1| predicted protein [Populus trichocarpa]	0.79	e-168	dihydrolipoamide s-	20	0.8495	8	C:pyruvate dehydrogenase complex; C:chloroplast envelope; P:pyruvate metabolic process; F:dihydrolipoyllysine-residue acetyltransferase activity; F:protein binding; F:lipoic acid binding; F:dihydrolipoyllysine-residue (2-methylpropanoyl)transferase activi	EC:2.3.1.12; EC:2.3.1.168
CL1240Contig1	1247	CL1240Cntig1_1247_F2	6	95.396	GGGAAGGTTTTGTACTATCTTTATC	ATCCGGAGCGTCGGAAGCTTCTGCAATCCAGCAAAGAGGAATTGTTCCTTTCTGCAAGGGTCTTGATGTGATTCAGCAGGCTCAATCTGGAACTGGAAAGACAGCAACTTTCTGCTCTGGGGTCCTGCAGCAGCTTGATTATGGTCTAGTCCAGTGCCAGGCCTTGGTCTTGGCACCAACCAGGGAACTTGCTCAACAAATTGAAAAGGTCATGCGGGCCCTTGGTGATTATCTTGGTGTGAAGGTGCATGCTTG	5	ref|XP_002304104.1| predicted protein [Populus trichocarpa] gb|ABK94270.1| unknown [Populus trichocarpa] gb|EEE79083.1| predicted protein [Populus trichocarpa]	0.96	0.0	dead box atp-dependent rna	20	0.9795	5	F:ATP-dependent helicase activity; F:RNA binding; F:ATP binding; F:translation initiation factor activity; P:translation	EC:3.6.5.3
GR-TS-001&&AF-008&&A05	207	GR_SGTON5818_207_BC	6	96.65	GCTAGTCATCTGTCATGGAAATAAT	GGTCCGGATTCCCGGGTCGACCCACGCGTCCGGTAACCGCGAGTCTCCAATTTTGAGAGAGCCTCTTTTCTATTCTAGGAATGTCAAGAATCATGGCAAGCGTAGTGGAGCTAAATGTCCGTTTTGTGCAAAGAAACCAAAAGAGGAATAGTTATTCTATAAACGAGGTCTGTTAAGTGGTCTTTCTGGCCAGTTCGAGTTTTGAAGCTAGTCATCTGTCATGGAAATAATTCAATTTTGCTAAGATAATATTAT	5	NO HIT
CL1965Contig1	827	CL1965Cntig1_827_BC	6	98.15	AGAGATCACCGTCAACTAACAGTCT	CGGTCCGGATTCCCGGGTCGACCCACGCGTCCGCTGATACGCACGAAGAAGAACCAGATCAGGTCCAACAGAGAGAAACTGTGGTGCGTGCATCTGGGACCCGTCGGATGCGTCGGAGACCGGCTTCTGGGGCTAGCACTTCATCTGCAGTGCCAGAAGCAACTGTAGAAGATGATGATGATGATGGAAGTGATGAAGATGCTATGGCTGGTGACTATTATGAGGCTAAAGCATTGAAGAAGAAAGGAAAGAGAC	10	ref|XP_002522860.1| conserved hypothetical protein [Ricinus communis] gb|EEF39558.1| conserved hypothetical protein [Ricinus communis]	0.65	8e-89	protein	20	0.659	0
CL1470Contig1	618	CL1470Cntig1_618_F2	6	98.448	CGTTGACAGTACAGAGAACTGGAAA	CGGTCCGGAATCCCGGGTCGACCCACGCGTCCGGAGCTTTCGCTTCGCTTCTCGGTTTCAGACCAAATCATCAGCAGCAAAAACCGGGGAACAGCAAGCACGACGGCGGCGGCGATGGCCATGGCCTCTCTTCAGAGCTCACTGACTTCGCTCTCCATTTCCTCCAGCTCGTTCCTCGGCCAACGCCTTCCCCTATCCTTCCCACCCCCGCCGGTCTCCGTCAATTCAGCAGACAAGCCGTGCCTCGTTGTTGCA	5	ref|XP_002319267.1| predicted protein [Populus trichocarpa] gb|ABK94184.1| unknown [Populus trichocarpa] gb|EEE95190.1| predicted protein [Populus trichocarpa]	0.79	1e-67	50s ribosomal protein chloroplast precursor	20	0.841	5	C:ribosome; F:structural constituent of ribosome; C:chloroplast stroma; P:translation; F:rRNA binding	EC:3.6.5.3
CL7380Contig1	510	CL7380Cntig1_510_BC	6	98.722	ATGGCTCATCAATTCTCATGTTATC	CGGTCCGGATTCCCGGGTCGACCCACGCGTCCGAACAATTGCAAGGTCACATATGGCGATCTGGGTTTCAGAATCAAGAATTGAAGGGAGTGGTATTTGAGGATGTACCGGTGGCTCTTGAAAAATGGAATGCCCTGGGCATAAAGGTATACATATATTCTAGTGGCAGCAGATTAGCACAAAGACTCTTATTTGGGAATACAAATCATGGAGATCTGAGGAAGTATCTGTATGGATTTTTTGACACTACAGTGG	5	ref|XP_002285049.1| PREDICTED: hypothetical protein [Vitis vinifera]	0.81	2e-64	protein	20	0.848	5	F:metal ion binding; F:phosphoglycolate phosphatase activity; P:L-methionine salvage from methylthioadenosine; C:chloroplast stroma; F:acireductone synthase activity	EC:3.1.3.18; EC:3.1.3.77
CL2820Contig1	840	CL2820Cntig1_840_F2	6	99.151	GGAGTAAGATTGCATCCAGATTTAT	CGGTCCGGATTCCCGGGTCGACCCCTCCTCCGATGCTGTAAATAAAATCATGGCTGCCTTTGATACCTCTGGTGATGATAGTATTTCGCCGGATGAGTTCAGAAAGGGTATCAAAAAATGGCTAGATGAGGCGGTTTGTGCAGGAAAAGGTTTAAGTCTCGGAAGGTTTAACACAACGAAGATTATTGATGTCGCTGACCATCGAGCAAAAACAGAGCGCGAGCAATTGTTAGCGGGGGAACAAGGTGATGAGGT	5	emb|CAO39368.1| unnamed protein product [Vitis vinifera]	0.65	5e-80	calcium ion binding	20	0.709	3	C:vacuolar membrane; C:plant-type vacuole; C:plasma membrane
CL2239Contig1	9	CL2239Cntig1_9_F2	6	99.957	TACGGCAATCCTGAAGTTAGTTACG	ATACAGCTTACGGCAATCCTGAAGTTAGTTACGNTGGGTATCCCCATGAAGCTGGATATGGCATGAATCCCGTTCCTGCTGGTCTGGAAGGCTACCCCCAATATGGACACATGCCTGCTGCTTGGGGTGCATATGCTCCTCCTGGACACAGATAGACTAGATTTGCATACCGATGTAAGCTGAGTTATAACCGTTACCTTGGGCTGCAACTCACTAGATAGATTATTAGGTCCGGCTTTCCAGTTGTCATTGTAC	5	NO HIT
CL3251Contig1	328	CL3251Cntig1_328_F2	6	100.725	GAGTCCTTCAGAAAAGTCTTGTACT	CACGCGTCCGCAACCCCCAAACAACCCCCACTACTACACCAATCTACACCCAAATCTCGAGACCGAAGCTTCGTTCGCTCATCACCACAAAAAAAAGGGGCAGAGATAATGAGTTCGACGAGCAGAGCTTGGATCGTGGCGGCCAGCATCGGAGCTGTGGAAGCGCTCAAGGACCAGGGCGTCTGCAGGTGGAACCATGTCCTCAGGTCGCTCCACCAGCACGCCAAGACCAATCTCCGGTCTTATTCTCAGGCC	4	ref|XP_002274988.1| PREDICTED: hypothetical protein [Vitis vinifera] emb|CAO41244.1| unnamed protein product [Vitis vinifera]	0.67	2e-28	wound-induced protein	20	0.796	0
CL1717Contig1	1388	CL1717Cntig1_1388_F2	6	102.279	GGCCATTAAATACTTGAAGGTTTAG	CGCGTCCGGCCGCCTCCATTAAAGCTCCTCCCTCCTCCTCCTCCTCCTCCTCCGGCACATTCCCAACCCTCCACAGGCCCCGACCGTCGTCGCTCGCCAAGCCCGCGAGATTCGCGGTCGGCCCGCCCCCGCCCCGCCGCCTCCGATCCGCCATTTCCTGCACCCTCGCCCGGGACTCCCCCGTCCGAATGGAGGAGCCCGCCCCAGCCCAGCTGCTGCGGCCCGACCCGTTCGGCCGATTCGGGAAGTTCGGCG	5	sp|O50046.1|TRPB_CAMAC RecName: Full=Tryptophan synthase beta chain 2; chloroplastic; Flags: Precursor gb|AAB97087.1| tryptophan synthase beta subunit [Camptotheca acuminata] gb|AAB97526.1| tryptophan synthase beta [Camptotheca acuminata]	0.85	0.0	tryptophan synthase beta-subunit	20	0.908	6	P:indoleacetic acid biosynthetic process; P:response to oxidative stress; F:tryptophan synthase activity; C:chloroplast stroma; P:tryptophan biosynthetic process; F:pyridoxal phosphate binding	EC:4.2.1.20
SP-FX-002&&CN-004&&A10	48	SP_SGTON10402_48_BC	6	103.532	GCAACTCTTTTAGCTTTGTCTGTAA	CCCGGGTCGACCCACGCGTCCGGCAAAAAATAATCATCAGGACAGCTGCAACTCTTTTAGCTTTGTCTGTAACTTCACATGTCAGCGTAAATACATACAATTTNGGTTTCTATCCTGGAAAAAAAAAAAAAAAAAAAAAAAAAAAAAAAAAAAAAAAAAAAAAAAAAAAAAAAAAAAAAAAAAAAAAAAAAAAAAAAAAAAAAAAAAAAAAAAAAAAAAAAAAAAAAAAAAAAAAAAAAAAAGGCGGAAAAAAAA	4	NO HIT
CL2641Contig1	605	CL2641Cntig1_605_BC	6	103.988	GGCATCTATTAAACCATGGATCTGT	CACGCGTCCGCTAATAAAGGAATCAGTGGTGAAGCAGGTGCTGAAAACTAATGTGGCTGCCCTTGTTGAACTCAACATGCTTAAAAATCTTACTGGATCGGCAGTTGCTGGTGCTCTTGGTGGTTTTAATGCCCATGCAAGCAACATAGTCTCTGCAATGCGAGGCTCCTGGCGACCATTGTAGCCGGTTCAGTTCTTGCAGGGGTAGCTTTCTCTGATGTCTGCCATTGCAGCTGGGCAGCTCGTGAAGAGCCA	5	NO HIT
Microsatellite		embra1793	6	106.181
CL533Contig1	644	CL533Cntig1_644_BC	6	107.78	TTTGTGAATTGGATCTGTCTGTGAA	CGGTCCGGATTCCCGGGTCGACCCACGCGTCCGCTCTCTCTCTCTCTCTCTCTCTCTCTTGCTGAAGCTCGTCTTGTTCACCTCCCGGAAGCTCTCTCTCTCTCTAGGATTCATGTCGGAAAAGGGTCAGCCATTACCAAAGTTTGGTGAATGGGATGTGAATGACCCAGCTTCAGCGGAGGGGTTTACTGTCATCTTTAACAAGGCAAGGGATGAAAAAAAGACAGGTGGCAAGCCTGAATCTCCAGCAAAGGC	5	emb|CAO45143.1| unnamed protein product [Vitis vinifera]	0.77	5e-29	noi nitrate-induced	12	0.841667	0
CL512Contig1	1921	CL512Cntig1_1921_BC	6	109.111	GCTGGTTCTTGTAGCAGTATAATAA	AGGTACCGGTCCGGAACTCCCGGTGTCGACCCACGCGTCCGATCTTTGATGCGATCAGCAATGCAAAGCACTTGATCTACATTACTGGTTGGTCAGTGTATACTGAAATCTCCCTTGTCAGGGACTCAAGGAGGCCAAAGCCTGGGGGGGACATCACTATCGGGGAGCTCCTCAAAAAGAAGGCAAATGAAGGTGTTAGGGTGCTGATGCTTGTCTGGGATGATAGGACTTCTGTAGGTTTGTTGAAAAAGGATG	5	ref|XP_002299756.1| predicted protein [Populus trichocarpa] gb|EEE84561.1| predicted protein [Populus trichocarpa]	0.86		phospholipase d alpha	20	0.916	10	C:vacuole; C:extrinsic to membrane; P:lipid catabolic process; C:plasma membrane; F:NAPE-specific phospholipase D activity; F:calcium ion binding; F:phospholipase D activity; P:phosphatidylcholine metabolic process; C:endoplasmic reticulum; C:plastid	EC:3.1.4.4
CL3097Contig1	529	CL3097Cntig1_529_F2	6	110.3	TTCTTACGTCTTTCTGGGAACCTGT	TCCGGTCCGGAATTCCCGGGTCGACCCACGCGTCCGGTACGCCGGACCCAGGAAGCGGAAGCCCCGGAAAGAGAGAGAGAGAGAGAGAGAGAGAGAGAGAGAGAGATGGCGGCTACCACCACCGCCGGAGGCGGAACCCCCGGCGAGGGCCCGAAGATAGTGTGGAACCAGCCCCAGCAGAGGTTCGAGACGGAGGACAAGAAGGCCTACCTCCAGTACGCGCTCCGCGACGGGGGCACGGTGATGGACATCGTC	5	ref|XP_002285862.1| PREDICTED: hypothetical protein [Vitis vinifera] emb|CAO61877.1| unnamed protein product [Vitis vinifera]	0.76	9e-40	achain x-ray structure of gene product from arabidopsis thaliana at1g77540	13	0.848462	2	C:peroxisome;
CL1882Contig1	1033	CL1882Cntig1_1033_F2	6	110.438	CATGTAAATAGCTTTCGCTTCCAAT	CGGATTCCCGGGTCGACCCACTCGTCCGCATCATCTTCTTCAATTTGCCCCTTCACCGGACGCGAGCCCGCCCGCGAAGAAAACCCTAGAAAGCTTCATCAGAATCCAATCAATGAAGGGCCATGGCGCGATCGAGGTGGCCAAGACGGTGATCGAGGTCGCCGACGTGGCGTGGAAAGCGATCGAGTGCCACCATCACCACCATCACCCCCACAACCACGAAGGCGAGCACGAGACCCCTCCGTCCCCGGAGGA	5	ref|XP_002513794.1| conserved hypothetical protein [Ricinus communis] gb|EEF48377.1| conserved hypothetical protein [Ricinus communis]	0.56	2e-76	ac020576_4contains weak similarity to tail completion gi	16	0.5875	2	F:molecular_function; P:biological_process
Microsatellite		embra135	6	111.558
GR-PU-003&&MG-015&&G09	373	GR_SGTON3549_373_BC	6	112.231	AAATACCCTGGAAACTCTCCAAAAT	CGTCCGCCCACGCGTCCGTGTATGACCTGATGGAAGGAGCATCACTCTCAGCCAAAAGCCAAACAAATGGGATCTGCGACCATATCCTTCAATGACATCCAGAAGCAGTTTGGAATGGAACTTAATCACTCTCTGTTTTGAAAGATTGAAAATTACCCTTTTCAATGGTCCAGTGCCCGAAATTTGGGACGGTCATCCAACAAGAGAAGGCGAGACTTCCCATCCGAGAACCTCAGACAAGTTTTTTCCGGGATG	5	NO HIT
Microsatellite		embra290	6	112.709
CL3345Contig1	580	CL3345Cntig1_580_F2	6	112.968	TGGGGTACTTCATTAGTATACAGAC	CCACGCTGTCGCGAAAGCTTAGAGAAGAATAAAAATCAAACCTTTCCAACCTTCGCCTGCTCCGATCTGCAGCAACCAGCAACGCAAGGTGCTCGCGAAACAACAGCAACAGCAGCATCTTCACCTTGGAACACCTTCAAACCAAATCAAGAAATGGCTTATGTAGATCACGCATTCTCAATTTCAGATGAGGACATGATGATGGAGACAACTTATACTGTGAATAACAGGCCACCAATTAAAGAGATTGCCCTT	5	ref|XP_002267083.1| PREDICTED: hypothetical protein [Vitis vinifera] emb|CAN75495.1| hypothetical protein [Vitis vinifera]	0.83	8e-45	protein	18	0.872222	2	F:molecular_function; P:biological_process
CL4667Contig1	439	CL4667Cntig1_439_BC	6	113.865	AGTCTGTTCTCAGTCTATGCCATTT	CCCGGGTCGACCCACGCGTCCGCCAGTTCTCGATCTTCCTCCGAGGCTCGCTCGCTTCGTCCGAATCGTCGCGGAAGGAAAAAGAGAGAGAGAGAGAGAGGCACGAGGGCGCGAATCGGGTCGCGAGAGATGGGAGGGCAAGAGGAGGTGAAGCACCTCGAAGAGTGCTCGGTCTCCAATGCATTGGGCACTTGGGTGTTCTCGGTAGCGGGAGCTCTCTTAGCGATCCCGGTGGGTATAAAACGGAAGTCTCTG	5	gb|ACU16379.1| unknown [Glycine max]	0.84	1e-37	unknown [Glycine max]	11	0.862727	1	C:endomembrane system
SP-FX-001&&BA-012&&H10	308	SP_SGTON10009_308_F2	6	114.695	GTGATTGTAATTGCACCCCCATTTC	AAAAAGATTTACGCTAGGGTGGTTGAGAAAAGTTCCAAATCTGTAAGCACGGACTATGCTGTCCAACCAAATGGCATCAGGTACATTTCCTTTGAACAAGGCAAGGATTATGCTCTATTTTTTGCCAGTGGCTGCTCCGAGGACAAGGATGGTCATCTGAAGGAGTGTCACAGCGGAAATTGCCCTGGGAGTGTTTGCACTGCAGAGCATCCCCCAGATGCTGCCACCATGATTTATTATAAGGACGGCAGTTTG	5	NO HIT
CL1399Contig1	565	CL1399Cntig1_565_BC	6	114.857	CTAGCATTGGTTTGAGTTTTGAAAG	GTCGACCCACGCGTCCGGCGAAGGGGAGGTGGGACTGCCTGCCTGCCGTTCCGCGGAGAGGGAGAGAGAGATGTCGATCCTGTGGGAGAAGAGCGGGACGTGGAGGTGGCTGGTGCGGAAGACCCGCGACTCCAAGCCCTTCTTCCTGGCCTTCGCCACCGTCTGCGGCGTCGTCCCCGGCGTCATCGGCTACTGCGTCATGCAGGCCACCAGCTCCCGCACCGAGCAGCTCGAGGCTCGCCTCCGCCAGACCGC	5	ref|XP_002312225.1| predicted protein [Populus trichocarpa] gb|ABK95389.1| unknown [Populus trichocarpa] gb|EEE89592.1| predicted protein [Populus trichocarpa]	0.84	3e-53	ac007202_19 est gb	13	0.861538	1	C:mitochondrion
Microsatellite		embra345	6	115.301
CL5621Contig1	290	CL5621Cntig1_290_F2	6	115.772	GACAGTGGTCTTTCTATCTATGAAA	CGACCCACGCGTCCGGTCAAAAGGAACACGAGGAGCATCATCGTGAGCTGCAGCACCTGAAGCAGTTAGTATCTCAGTATCAAGAACAGTTAAGTAGTACTTGAGTGTCAACAACTATGCCTTGTCGATGCATTTGAGACAGTGCCCAGCAAAACAACTCTTTCCATGGGAGTTATCCTCCCGATGTCTTCTGATTTTGGATCATTCTCCTGGAACGGTTCAAACCAAGTAGATGTTTCGTCCTTGGCGACGATG	5	NO HIT
CL1708Contig1	907	CL1708Cntig1_907_BC	6	117.783	CATTTTAAGTACAACTTTCGCCCTG	CCACGCGTCCGACTTTCGACTGTTTTTGAGGATTCGATCGACATTCATCTTCGCTCCTTCCTTCCTTCCTTCATTCACTCACTCACTCACTCACTCACTCACAGTGTTCGACCGGTCGCGATCGCAGGGCCGACGTCCGAATCGGAGAGAAGGCGACGCGATCCGATTGATCGGAGAGCGGCGGCGGCGGCGGCGGCGGCGGCGAGAGGGCTCATGACGTGAAATGGAGGGACCTCCCGAGAACGACTTGTGCTC	10	ref|XP_002325966.1| predicted protein [Populus trichocarpa] gb|EEF00348.1| predicted protein [Populus trichocarpa]	0.73	3e-80	protein	20	0.7395	4	P:response to chitin; F:zinc ion binding; F:protein binding; C:plasma membrane
Microsatellite		embra1039	6	119.854
PE-XY-003&&CN-028&&A07	170	PE_SGTON9755_170_F2	6	120.079	CTCCCACGGATTAATGTTATTTTAC	GGTCCGGATTCCCGGGTCGACCCACGCGTCCGGTTCTGGCAGAAGGTCAAAGTGGGTCATGTGGGTGTTTCCTTGTGCCACCATCTTTTCTGCACTAACCATTGTTCTTTTGGCTTTCACGTGGACAAGCGACGGGTGATCGAGGTATGCTTCGGAGTTCTTTTTCTGGCTCCCACGGATTAATGTTATTTTACTTTGTGCTACCATGTAACGGTATTTCCTTTTCGAGCTAAAGCTGGGTGTATGACAACCATC	5	NO HIT
Microsatellite		embra1081	6	120.853
CL3551Contig1	762	CL3551Cntig1_762_F2	6	121.341	AATTCTTTGTCAAGGGTCCAGTCAA	TACGGTCCGGATTCCCGGGTCGACCCACTCCTCCGCCCACGCGTCCGCCCACGCGTTCGCGAAGTGTGGGATCTTGCTACAGAGCCAGCCTTTCTACTGTATGCGGCTTCGGTAATAGCAGCAGTCTTCACCCTCGTTGTCCATTTTGTGCCACAGTATGGACAAACGCATGTGATGGTCTATATTGGTGTGTGTTCACTTGTGGGGTCGCTATCAGTCATGAGCGTTAAAGCACTTGGAATAGCTTTGAAGTTA	5	ref|XP_002529005.1| Non-imprinted in Prader-Willi/Angelman syndrome region protein; putative [Ricinus communis] gb|EEF33375.1| Non-imprinted in Prader-Willi/Angelman syndrome region protein; putative [Ricinus communis]	0.83	1e-88	non-imprinted in prader-willi angelman syndrome region	20	0.872	1	C:membrane
UR-XY-002&&BA-102&&E09	405	UR_SGTON12429_405_F2	6	121.4	AGATCCGTCTTGTAATACGATTTCT	ACCCACGCGTCGGTGTTTAGCACGTGATATTATGGACGTCGTGGCATGCGAGGGTGAGGAAAGGATAGAGAGATATGAAGTTGCAGGGAAGTGGAGAGCAAGAATGATGATGGCCGGATTTGCTTCATGTCCGATGAGCAAAAGCGTCACGGAATCTATCATCAACCTCATTAGGCAGTATTCTGAGAGGGATAAGATAAAAGATGATATGGGTGCGCTTCATTTTGGATGGGAAGAGAAGAGCTTGATCGTTGC	5	ref|XP_002266415.1| PREDICTED: hypothetical protein [Vitis vinifera] emb|CAO60903.1| unnamed protein product [Vitis vinifera]	0.73	4e-33	gras family transcription factor	16	0.834375	2	P:regulation of transcription; F:transcription factor activity
CL2888Contig1	842	CL2888Cntig1_842_F2	6	121.691	AGTTAGTTTCCTGTTGAATTCCTAC	CGTCCGGCAAGAAGAATAAGGTTTACGGGCAGAATCTTTGCTATTCGGCAAAACTCTTTCTAGATCACAAGACCCTGTATTATGATGTAGATCTTTTTCTATTTTATGTCTTGTGCGAATGTGATGATCGAGGTTGCCACATGGTTGGATATTTCTCCAAGGAAAAGCATTCCGAGGAATCCTACAATTTGGCTTGCATCCTCACACTCCCACCATATCAGAGGAAAGGCTATGGAAAGTTCTTAATAGCTTTTT	5	ref|XP_002513838.1| myst histone acetyltransferase; putative [Ricinus communis] gb|EEF48421.1| myst histone acetyltransferase; putative [Ricinus communis]	0.96	e-110	histone acetyltransferase	20	0.9785	9	F:zinc ion binding; F:nucleic acid binding; C:mitochondrion; ; P:chromatin assembly or disassembly; P:regulation of transcription; C:chromatin; F:chromatin binding; C:nucleus
CL3277Contig1	595	CL3277Cntig1_595_F2	6	121.95	TGTGTGTACCGATGTATCTCTCTAA	CGGTCCGGATTCCCGGGTCGACCCACGCGTCCGCAGCAGTTTGGGAGGTCTAAAGGACTCCTCAGGATTGATGGGCAAAAAGGTGTTTGATCTTTACCATTTCAATGGAATTGCAAAGTCAGAATTGAATGGCCAAGCAAACTCAGGAAATGAGGCTCCAGTTCAAAGGCCTAGACTTACTAAATTGAGAGTTTCTGTCCCGCCACGATGGACCCCTGAAGAATTCATGGCAGCAGCGCCCTCTAGCTCAGGTGG	5	ref|XP_002266903.1| PREDICTED: hypothetical protein [Vitis vinifera]	0.79	2e-40	at1g43690 f2j6_4	16	0.74375	2	F:molecular_function; P:biological_process
GR-XY-006&&RS-033&&E12	308	GR_SGTON8022_308_F2	6	123.572	ATGGTTATATGAAATGCATCCTTCC	TCCGGAATTCCCGGGTCGACCCACGCGTCCGATCTGCTTCATCAAGCCCTAAAAAGACCGTCCATTCGCCAAAAGATGTCAAGATAAAGGTAAGAGATGTCTGACAGCTGATAACTCTTGCAACCCTTCTGTATATAGGACCATTTTGAGCTTTGTATAATGCTCTGCCAGTCTCTTTTTTTTATCACCATGTGGGTCGGAGAGCAACCTCTGAACGTTATGATCACAGTGAGAAATGGATCGAAGTCTCTGACT	5	NO HIT
CL1220Contig1	557	CL1220Cntig1_557_BC	6	123.598	GCACTACATTTCAATCGCAAATCTA	GGAAAGCCGTACGCGTTAGGTACGGTCGGATCCCGGGTCACCCACGCGTCGGGCGTCGTACTATTTCCCCTCCAAATTCCACCCTCTTTTGCTGCTCGCTCTCTCCGCTCTGCTCCTATCCTGCCTGGTTCTCACGGTGCCCAGATCGAAGAAAGTGGCCATGTCTAAAGCGGCAGCAGGAGAAGAAGACGCAAGATTGGTGACGGAGATTCATGGTGTTAAGATAGAGAAGAATCCTCCTCAGTCCAAACTCGA	5	ref|XP_002263897.1| PREDICTED: hypothetical protein [Vitis vinifera] emb|CAO44489.1| unnamed protein product [Vitis vinifera]	0.7	3e-38	enzyme of the cupin superfamily	20	0.7225	1	C:chloroplast
GL-XY-001&&AF-055&&G12	520	GL_SGTON270_520_F2	6	125.229	TATGGTTTATGTGTCGAGAAAGTGT	TGCGGTACGGTCCGGATTCCCGGGTCGACCCACGCGTCCGTCCGCGAGTTCAATGCGAATGAGGATTTCTTCGCGGACGATTCGATCGAGCTCTTGAAACAGAGCGGGATCGATTTCAAGAAGAATAGGGACAGGGGCATCAATGCCATGCGATTCGGGGAGTTGCTGATGTCGTCTGGGATTGTGCTGAACGATAATGTTCACTGGGTAACCTTCCACAGCGGGTACGATTTCGGGTATCTGCTCAAGGTGTTG	5	ref|XP_002527306.1| ccr4-associated factor; putative [Ricinus communis] gb|EEF35058.1| ccr4-associated factor; putative [Ricinus communis]	0.86	2e-79	ccr4-associated factor	20	0.897	4	F:poly(A)-specific ribonuclease activity; F:nucleic acid binding; C:nucleus; P:RNA modification	EC:3.1.13.4
CL7732Contig1	783	CL7732Cntig1_783_BC	6	126.042	AGTGCTAGAAGACCATCCTCTTTCA	TGCACCATAGCACAAATGGAGCGTGAAGGAGGCATCAGTCCAAGAATATCTCCTCTAGCACAAGTGCGAGATGCTGGTAATTTGTTGACAAGAGCAGGTTTCTCTCTTCCAGGTGTTGATGTGGATGAATATGTAGTAAGATATAAAAGTGCTTTTGAGCTGATAGAACATCTCAGAGCAATGGGCGAGACTAATGCTCTTCAACAAAGGATTCCTATTTTGAAAAGGGAAACAGCTCTGGCAACTGCAGCAATC	10	ref|XP_002327295.1| predicted protein [Populus trichocarpa] gb|EEE74100.1| predicted protein [Populus trichocarpa]	0.87	3e-63	protein	20	0.848	2	F:methyltransferase activity; P:metabolic process	EC:2.1.1.0
GR-ML-001&&BA-040&&F11	135	GR_SGTON2031_135_BC	6	127.527	GTTTTGATCCGAACATTCTACAACC	CCACGCGCTCGGGAGTCTATTATTCAACGGGAATGCTAATGGACCTCTCGTGATGAATGGTGAAGAACTGAAAAGCATGATAGATCTCAGGGATCAAGTCATGAGGATATGGGGATTTCTGAGAACCTCTCAAAGTTTTGATCCGAACATTCTACAACCTATTCTGCAAGTCCTTCAAGAGCCTGAAGCCCGCAGCTTAGGAGGGCGTGTTGCTGGTGGAATTACACAGCGTCTTGCAGCTAGAATGCTCCAGCA	5	gb|AAK63973.1| At1g79600/F20B17_3 [Arabidopsis thaliana]	0.73	2e-28	at1g79600 f20b17_3	12	0.814167	4	C:plastoglobule; P:protein amino acid phosphorylation; F:protein kinase activity; F:ATP binding
CL4988Contig1	276	CL4988Cntig1_276_F2	6	130.391	CCTTGGAGGGTGTATGTACAAAAAA	ACAATCATAATTGTTTGGGCAATTCTTCTTGCCTCGATTTTAACTCTTTTATGGGTCCGAATAAACCCTTTCATTTCCAAGGACGGCATTGTACTAGAGGTGTGTGGACTGGATTGCAACTAGGATTAGGGAAGCTGAAATGTCGTAGTCGCTAAAAAATTTACCTGTAGAAATTTTGTTGCTGTAATTTACACTTGATTTTGTTCGTTGGTTGAAGACTCGAAGAGGAGGGCACCCTTTTGCAATTGGCGGTGG	5	NO HIT
GR-ML-001&&BA-038&&C04	371	GR_SGTON2010_371_BC	6	135.54	GGGCCTTTATTAGCTCAAAGATAAT	CGACCCACGCGTCCGTGAAATTCCAATTCCTCGTCGCTCGGGATCACGCGCTCATATTTATAGTCGTTCAGCTGATTGTTGCATCCTTGGGTGTGCTGGTATACAAGTTCTATGGGGAGGAATTGAGGGAAATGTTTGGTTATGAAGAACACCCATATGGTTTCTACACTATGGCTGTGTTGGCTATTGTTTTGGTGGGTTTGCTCTATGGCTTCTTTATAGCAATAATATGTGGACAGAGGATCAGTGAACGCC	10	gb|ACU19379.1| unknown [Glycine max]	0.91	3e-59	zinc finger (c3hc4-type ring finger) family protein	13	0.916923	1	F:zinc ion binding
CL3481Contig1	848	CL3481Cntig1_848_BC	7	0	GATCTTTCTTTTCCATGAGATGTGA	TCCGGGATGGTGTTGTGGCGGGAATTGCTCTTGCAGAGATGGTATTCCATGAGGTTGATCCTTCTCTCAAGGTGGACTGGACTAAGAAGGATGGAGATTATATACATAAGGGTCTTCAGTTTGGAAGAGTTTCTGGACGAGCATACAGTGTCGTCGTAGCTGAAAGGGTAGTGCTGAATTTTATGCAAAGAATGAGTGGCATTGCAACTCTGACTAAGGCAATGGCAGATGCCGCACACCCAGCACGCATTCTAG	5	ref|XP_002284233.1| PREDICTED: hypothetical protein [Vitis vinifera] emb|CAO42261.1| unnamed protein product [Vitis vinifera]	0.8	e-115	nicotinate-nucleotide pyrophosphorylase	20	0.8635	3	F:nicotinate-nucleotide diphosphorylase (carboxylating) activity; C:chloroplast; P:NAD biosynthetic process	EC:2.4.2.19
CL2466Contig1	741	CL2466Cntig1_741_BC	7	8.837	CAGAGATTTCCTCCGAACATTTATT	CGTCCGTACAATTACGTGAACGACAGCGAGGACGAGGAAGCCGGCGTGGACGCGGCTTTGGGCAGCACGGCTCAGTCGAATGTCACCAAACGCTGTGAATCAATTAATACCATGGCCTCATTTCTGTGGTGGATAGTTGGCTTTTACTGGGTAGTTTCTGGTGGAGATATTCTTTTAGCTAAAGCGCCTCGTCTCTACTGGTTGGCCGTGGTATTTCTGGCATTTGACGTATTCTTTGCCATCTTTTGTGTTGTT	5	ref|XP_002526000.1| cleavage and polyadenylation specificity factor; putative [Ricinus communis] gb|EEF36424.1| cleavage and polyadenylation specificity factor; putative [Ricinus communis]	0.68	3e-77	protein	20	0.6545	2	F:metal ion binding; C:plasma membrane
CL1528Contig1	1611	CL1528Cntig1_1611_BC	7	12.713	CATAGCATGAGGTATACCTTTTGGA	CGGTCCGGATTCCCGGGTCGACCCACCCGTCCGCCCTTCTCGCGAGAGATTGTTGGAAACGAAGAACCTTCATTTCCCTCAATCTCTCTCTAGCTTCTCTCTCTAGCTCCTTCTCTCTCTAGCGCAGAGCATTCCGCAGATCTCATCCATGGCGTTCGCCGACGGCTCCAGCTCGCGGCAGTCGCTGATCCCCAGCTTCCTCTACGCCTCCTCCGCCTCCTCCAGGTCCCTCTACCTCGAGAAGATGCTCGCCTC	5	ref|XP_002328867.1| mitochondrial phosphate carrier protein [Populus trichocarpa] gb|EEE77634.1| mitochondrial phosphate carrier protein [Populus trichocarpa]	0.88	e-154	mitochondrial phosphate transporter	20	0.902	7	F:binding; C:mitochondrial inner membrane; C:plasma membrane; C:cell wall; P:transport; C:integral to membrane; C:chloroplast
CL1466Contig1	1162	CL1466Cntig1_1162_BC	7	15.069	GAAGAGATTCTATTGTGCTTCTAGT	CGGTCCGGATTCCCGGGTCGACCCACGCGTCCGGCTCTTTTGTCCTGACCCAGATTCTGAAACCTACAACAAGTTGGTGACAGCAATTGAAAAATGCAAATCTATGAGGAGCTTATCCGGATTCTTGGAGGTTTCTGCGTACTGCCTACCAGCTATTTATCCAATATGTTCAGGCCTGACCTCCTTGAATCTTAGTTATGCTCCTGGGATCCCTGGAAGTGAGCTAACTAAGTTAATCCGTCATTGCAGAAAGCT	5	ref|XP_002274892.1| PREDICTED: hypothetical protein [Vitis vinifera] emb|CAO49078.1| unnamed protein product [Vitis vinifera]	0.78	e-153	transport inhibitor response 1	20	0.7845	8	P:response to molecule of bacterial origin; P:stamen development; F:protein binding; P:pollen maturation; F:ubiquitin-protein ligase activity; P:auxin mediated signaling pathway; F:inositol hexakisphosphate binding; F:auxin binding	EC:6.3.2.19
GR-XY-006&&RS-005&&C10	571	GR_SGTON7757_571_BC	7	16.74	TAGAATGCCTTTGCCCCTTGAAATG	TCCCGGGTCGACCCACCCGTCCGCAGAGAGGGATGGATTCACTATCACCCGCACCCGTGGCCGTCGTCTTCGCTCCTGTGCTTCCTCCGGTCTAGGGCTTCTCAAGTCTGACTTCGCGTCCTCCTCCTGTCTTGGCGTCCCACGGCGAGTCCCTCTCTCTACCCCCCACTTCCCTCCGTTCGAATTTCTCGAAGGCGAGTCGTTGGAAGGAGCTGAGATGTTAGTGATGCCGGGGAGGGCCGAAAATATAGATCC	10	ref|XP_002313307.1| predicted protein [Populus trichocarpa] gb|EEE87262.1| predicted protein [Populus trichocarpa]	0.46	2e-43	nuclear transcription factor y subunit a-	20	0.662	5	P:regulation of transcription, DNA-dependent; C:CCAAT-binding factor complex; F:transcription factor activity; C:nucleus; F:DNA binding
CL5723Contig1	375	CL5723Cntig1_375_BC	7	20.306	CTGGTATATATTCTTTGCCCAACTA	GCAGGTACCGGTCCGGACTTCCCGTGGTCGACCCACGCGTCCGAAACATGAGCGAGTTTGAGGGAAAAGGTAGCGTTTTGAAAGAAAGTCGGGGAGGCTTAGGCCTGTGGACTCCTTATCCAGGGAACTTGAATGAAGTTGTACTGCCACCTGTTGCAAGAACTTCAAAAGCAGGCTGATACTCTAGCGCATCCATTTCGCTTGTTTGCGTATCTTTGTTTCAAGTGAACCCTCTACGGATTATGCTTTGGGTAC	5	NO HIT
GR-TS-002&&RS-001&&G07	479	GR_SGTON7415_479_BC	7	20.388	GGTCATCAATTTCTATTGCAAGAAG	CGTCCGCGGATTGTGGTCCATGAATCGAGGAACCATGAAGTCAGGGAGCTTATAAAAAATGCTGGACTTGAGATTTATTCATTAAAGCGAGTCCGAATTGGTAGTTTCAGACTTCCGGCAGATCTTGGGCTCGGGAAACATGTTGAATTGAAACCAGCTGACCTTCAGGCACTGGGTTGGAAGAGCTGAGAAGTCACTGCTTTTGCTGGATTGAGTTTCTCTGAAAATTCTCCTGCAAGAACACTCAAATGACAA	5	gb|AAC28994.1| unknown protein [Arabidopsis thaliana]	0.8	7e-22	svr1 (suppressor of variegation 1) rna binding pseudouridine synthase	4	0.91	7	F:pseudouridine synthase activity; C:amyloplast; P:maturation of LSU-rRNA from tetracistronic rRNA transcript (SSU-rRNA, LSU-rRNA, 4.5S-rRNA, 5S-rRNA); F:RNA binding; P:plastid translation; C:chloroplast; P:maturation of SSU-rRNA from tetracistronic rRNA	EC:5.4.99.12
SP-FX-002&&RS-001&&H05	515	SP_SGTON11087_515_BC	7	20.758	GATCGATGATCGTGACCATTTAAAT	CGTCCGGTCTCCCTCGCCCTGTGCTCTCGCGTCCATCCATCCATGGCGTCGCTGAGCGGCAGGCTCAAGGAGCTCCTCAAGAAGTACGGCAAGGTGGCGCTCGGCGTCCACTTCTCCGTCTCCGCCGCCTCCATCACCGGCCTCTACGTCGCCATCAAGAGCAACGCCGACGTCGAGTCCCTCTTCGCCAAGCTCCACCTGCCCGGCGTCTCCACCACCGCGGAACGCGACCCTCCGTCGTCGTCGTCGGGCGGT	5	ref|XP_002521278.1| expressed protein; putative [Ricinus communis] gb|EEF41134.1| expressed protein; putative [Ricinus communis]	0.53	1e-32	expressed protein, putative [Ricinus communis]	9	0.587778	2	C:mitochondrion; C:plastid
CL7069Contig1	261	CL7069Cntig1_261_BC	7	24.074	ATTTGAGTGTTTCTCACTGAACTAC	CACGCGTCCGGCAAACGAAGAGTGGAATGAGTGATGAGGAAAAAAAGAAGAAAAAAGGGAAGAGTTACGTGCGGTTATATGGGATTGAGAAGGCTTTGGAGGTTGCTAAGGAGCTCAAGGACAAGGCTAAGAAGGAACTCGAAGCTTTTGAAAAATACGGTGACAGAGTCGCACCTCTCTATAGTTTTGTTGATTATGCTGCTGAGAGGGAATTTACTTTTGGCAGCTCCAGTTGATGTCAGATTTGCCACCAAT	5	NO HIT
CL7240Contig1	526	CL7240Cntig1_526_F2	7	24.726	GGTAGTGGATTCTCTTTTGCTTACA	CCCGGGTCGACCCACGCGTCCGCGGACGCGTGCGGCAATGGATGAGGCTGCTGATGCTATGAATGGGATGGACTTGGATGGGAGAAATATCATTGAGGAAAAAGCTCAGCCTCAAGGTTCAGGTAGAGACCAAGATGGTGATTGCAGTTGTGATCATGGCCCTAATAGGGATAGTGGTACTCGAGGAGGATCAGGAAATGACTGCTAAATCAGGACTGCTCTGGTCCCTACGAACATCGTGGTACAGGAAACTTC	5	NO HIT
SP-FX-002&&RS-005&&A10	605	SP_SGTON11118_605_BC	7	26.017	TGTATCTTAGAGTGCTGATGTAATG	CGTCCGGTTATTCCTCACTTTTATACAATCGAACTGTTGCTGTGTGGAACTTCCGTGGAGAGCTTGTAACATCATTTGAAGATCACCTCTTGTGGCAGATTGCAATACCAACAACATATACATCACAAGTGATCAAGACCTTATCATTTCTTACTGCAAGGCTGATGCTGAAGACCCCTTATCTGAAGGAAATGCAGGATCCATAAATGTAAGCAACATATTGACAGGGAAATGCCTTGCTAAAGTAAAAGCTAG	5	gb|ACU18885.1| unknown [Glycine max]	0.78	7e-56	protein	20	0.7785	2	C:chloroplast; P:biological_process
PE-XY-003&&CN-017&&C10	243	PE_SGTON9653_243_F2	7	26.956	CCCAATTCTTAGAGTGCATTCTTAA	ACGGTCCGGATTCCCGGGTCGACCCTTCCGTCCGCAGCCACTCCTCACCCTCCTCTCACAGCTCCCAGTAAGTCTCCAGAAAAATGGTGTCCACAATAATACAGCCAGTCGTGCCTACTTCAGTTACAGAAGCTAAGCGAGGCTTCTGGTTCATCTTCCTGAGGTCCACATGACCAATTTGTCGCCATGCTCTCTCTTGTGAAGGTTAGGTAAGAAACAGCAAGAGAGGACATGGCAACCAACCCAATTCTTAGA	5	NO HIT
GR-XY-001&&AF-002&&G01	442	GR_SGTON7723_442_F2	7	29.537	CACTGACAAGTATGTTTCGTCTTCG	AAAATCTCTTTTCTGCCGCTCCATCTGTTGAACCTAGATATGTTATGCTCGGGAAGCTGAGTGATGGGCATGAGTTGTTGATACTGTTGCTGTTGATTGACGTGATTGATCGTTGGTGGATGATCAAGATTTTGGTGATGGGTGCATCAAATTGGCTGATATAGCAGTAGATAGCAGGGCAGGACAGTAACTAATGTTGCCTAGATGTTTCGATATGTGAGGATGTAGATTGGGTCCGTGATTGTTGCAGTTGAA	10	NO HIT
SP-FX-001&&BA-027&&D06	49	SP_SGTON10112_49_BC	7	30.865	GAGACTGTATCTATTGAGAAGTTCA	TGACTTTTAAATCGATGCCAGTGCTTTTTCGGTCATTCATCTGATAGTGAGACTGTATCTATTGAGAAGTTCATAAAGAACTTGACATGTACCGGTTTGGATAATTTCATGAGCTGTAGAGGTTTCTATCCAATTGCTTAGCAGATTTGTTTAGAAAAATTTCTGTTTTTTCTTCTTGTCTTTGATCTGCTGATGCTGGAGTAACTAATGTATATTGAGTTTCCATAGATTAAGCATGCAAAGAAACTAATCCGT	5	NO HIT
CL1419Contig1	675	CL1419Cntig1_675_F2	7	32.364	CAACGGAATTATGCAACGTGATAAA	CCCGGGTCGACCCACGCGTCCGCTCCCCCCACCGCCAGCCTCTGCTCACCCCCGCCACCGCCACCACCTCTCTCTCTCTCTCTCTCTCTCTAAGCTGCCGGCGGAGAGTGCGCGCGCGTGCCCGGCCGCTTCCTCCGCCTCGCCAAGAGAATGGGGGTGAAGGCCAAGAAAGCGATGAAGAAGTCGCTGAAGAAGGCCTCCGCGCAGCCGCCGGCGCTGCTTTCGGGTAGTAAGACGGAAGATGTCGATTTCTTG	5	gb|ABB87134.1| RNA binding protein-like protein [Solanum tuberosum]	0.75	2e-82	rna binding protein	20	0.7965	4	C:nucleolus; F:nucleic acid binding; C:mitochondrion; F:nucleotide binding
GR-TS-002&&RS-008&&A02	648	GR_SGTON7477_648_BC	7	32.918	GTAAGACCCCTTTAGATATTCTGAC	CGTCCGTTACTGGTGAGACCTGACTCTTCCATCATAGATCATATGCCGAACTTACATTTCATTAATTGTAGATATCTGTGCCTTTTGCACAATGCAAGGCCCTTACTTTCCTGTTATCTTATTCCTTCAGCCTTATTTTGATATCCAATTCCCTACCAAAAGTCACTGCCAAACTAAATCTGTAGAATGAGTTGGATGATTATCTCTGCGCCTAAGTCGCTATCCTGCCGAATTTCAAAGTTCGCCAAGACTTAA	5	NO HIT
GR-PU-003&&MG-052&&D01	133	GR_SGTON4124_133_F2	7	32.933	TCGGCTGAGTGGAATATTTCTGTTT	CTCAAAGTTTAAAAATGGCTAAAAACTACTTTTCATGATATGGTGCGCATATGTTAGGTTGACGCCAGATTATGATGCTTTGGATGTTGCGAACAAGATTGGAATTATCTAAAGCTAGAAAATGCCAGATGTTCGGCTGAGTGGAATATTTCTGTTTGTAGCTTCCATAGATTTCTCGAGAGTTTTGAGTTGGCTTGCAGTACACTCGTTTCTCGTTTTCCCTCTAATAGATGTGCACTTTGAATTGATGaaaaa	10	NO HIT
CL4412Contig1	1060	CL4412Cntig1_1060_BC	7	33.414	AAGCAGCATTGAGTATTGGCATTTA	GCGTCCGGAGCATGATCCCATAATTGAAGGGACGGTTGGTCGTACTAAATTTTTCTTCGCATTCGACCATTCCTATAGCTGTGACTGGTGCTCTTTGGAAACTTGTACGGAGATGAGTTTTGTGTTTCGAGGTAGTAGACCAGATATAGAGAATGGATTTCCAGAATTTATTCCCGAGCGTCGTGCTGTGCGTCTTCATGCAGCGCGGCCGGTTAAGTCGAACTCCCTAGCATTTCTTGTCACAGTTCTCCTGCT	5	ref|XP_002283148.1| PREDICTED: hypothetical protein [Vitis vinifera]	0.65	1e-97	protein binding	20	0.6775	8	C:intracellular membrane-bounded organelle; F:zinc ion binding; P:response to water deprivation; P:positive regulation of abscisic acid mediated signaling pathway; P:response to salt stress; F:ubiquitin-protein ligase activity; C:microsome; F:protein bind	EC:6.3.2.19
CL8106Contig1	39	CL8106Cntig1_39_BC	7	34.708	GACCTTTCTAATTGTCTACCCTGTG	CCACGCGTCCGATTCATGCTCGCTGCGCCCTGCTGTTTGACCTTTCTAATTGTCTACCCTGTGCATCCTCATCGAGAACCAGAGAGATCCTAGATGGGTTACCATCACCATCACTACCAGAAATGCAGACCATACCAGAAATGCGGACCTCCAGGACCTATGCCATACCCAGTTCTCCTCTTCTTGGCCTTGGTCTTCCTCTTCATCGCCTTATCAAAACTGATATCGTTCGACCTCTTCCAACCTCCTGAGATC	5	NO HIT
Microsatellite		embra347	7	35.349
CL1110Contig1	1152	CL1110Cntig1_1152_BC	7	35.795	TATCTTGTGTCAATACTATGGGGGG	CCCGGGTCGACCCACTCGTCCGAGCTTCTGTGGAATACTGTTAAGTCATTTCTGGATCCAAAAACTACTAGCAAGATACATGTTCTTGGAAACAGGTACCAGAGCAAGTTGCTTGAGATAATTGATGCCAGTGAGTTGCCACAATTTCTAGGTGGCACCTGCACCTGTGCTGATCAGGGTGGTTGTCTTCGATCTGACAAGGGCCCGTGGAAGAACCCAGATATATTGAAGGTGGTTTTAAGTGGTGAAGCACGA	10	ref|XP_002283681.1| PREDICTED: hypothetical protein [Vitis vinifera]	0.76	e-150	phosphatidylinositol phosphatidylcholine transfer protein	20	0.7765	4	C:intracellular; P:transport; C:plasma membrane; F:transporter activity
CL2486Contig1	879	CL2486Cntig1_879_BC	7	36.328	GAAGACCATTTGTTCCATCTATCAA	CGGATTCCCGGGTCGACCCCGCTCCCGGCTGAAGCTTGTGGGTGCCCACTGCCATCTTGGTTCCACAATTACCAAGGTTGACATATTCAGAGATGCTGCAGCTCTCATGGTAAATTATATCGACCTGATTCGTGAGCAAGGATTTGAGGTTAATTATTTGAATATTGGAGGTGGTCTTGGAATAGATTATTACCACACTGGTGCTGTCCTTCCTATGCCCAGAGATCTCATTGACACTGTCCGTGAACTGGTCCT	5	ref|XP_002313033.1| predicted protein [Populus trichocarpa] gb|EEE86988.1| predicted protein [Populus trichocarpa]	0.9	e-119	diaminopimelate decarboxylase	20	0.9165	3	P:lysine biosynthetic process via diaminopimelate; F:diaminopimelate decarboxylase activity; C:chloroplast	EC:4.1.1.20
CL4257Contig1	933	CL4257Cntig1_933_BC	7	36.328	CAAGGATCTCAGTGTGTCTTTGTCT	CGGAATTCCCGGGTCGACCCACGCGTCCGCTTCTCTGAGAAGCAAGAACCCTAGACCGCCCTCTCGTCATCTCTCGGGGCTCCGTCGATCTGCAGTCGCTTCCAGGCGCGCGCGATTTCGAGGATAGACGGCCGGCACCGGAACTACCCACGGCGGTCGTGACCTGAAGCGCCCACCGGCTCCGGCGTCGCGGGTCGAGCTCGGTGACTCCGGCGCGACGGCGAACGCCCTGACGGCGAGATTCATCACGAGGAA	5	ref|XP_002284271.1| PREDICTED: hypothetical protein [Vitis vinifera]	0.76	2e-61	50s ribosomal protein l27	20	0.875	3	C:ribosome; F:structural constituent of ribosome; P:translation	EC:3.6.5.3
CL6960Contig1	817	CL6960Cntig1_817_F2	7	36.704	CTGGTTGCCTTCATTAAGTTTGATT	TCCGGATTCCCGGGCTTGTCTTGTACAGCACGATGAGCGTGGTCGTGCCGGGCAAGGTGGTCGCAGCTCTGGTCAAAGAGCCCCTATTGAACGAGGTTGGTGGAAAGATCCAAGGGACCATGGTACTGAAAGGGCAACCAACAAGACAGCAACTGTGGATGCGAAGCAAAGAGAGGAGAATCCACGTAAAAGAGACGACCGCAGCAATTGGCACCATGATGGGTACTTTGAGATGGAGGCTAACCCAGCTCTGCC	5	ref|XP_002527518.1| conserved hypothetical protein [Ricinus communis] gb|EEF34916.1| conserved hypothetical protein [Ricinus communis]	0.43	9e-39	conserved hypothetical protein [Ricinus communis]	5	0.536	0
PE-XY-001&&MG-064&&B09	451	PE_SGTON9342_451_BC	7	39.523	CATCTGATTTGTATGGCACAGTTAT	GGGATGCTCAAGGATCTGTATACTCTGTCAGCATGAACTCCCACACGGGGGCACTGTCACGCAGTCATCGTGATAGAACTAGCAGCAAACGCAGGTCTCCTGTAACTACTGTGCAATACCGGAGTTTTTCTTTGCTAGCCCGCGGTCCTGTGTTGCTAACTTGTACCCAAGACGGAAGTTTGTCTTTCTTCAGTGTAGCTTTGGAAATACAAGGTTATTTGACCCTCCGTTGCTCACTCAAATTAAGTCCACGAG	5	ref|XP_002512961.1| WD-repeat protein; putative [Ricinus communis] gb|EEF49464.1| WD-repeat protein; putative [Ricinus communis]	0.84	1e-76	wdr13 protein	20	0.7265	3	C:nucleolus; C:cytoplasm; F:nucleotide binding
CL1028Contig1	710	CL1028Cntig1_710_BC	7	39.922	CTTGGTACAGCGTATTGGATAATTT	GGTCCGGATTCCCGGGTCGACCCACGCGTCCGCGCTCGTCTTCCAACTCCAAGTCCGTTGCTCTGCATCCTTTCGCTAGGGCTCGGAAAAGCAGCAGCGAGGCGAAGCCATCCGATCGTCCGATCGGTCGGGTCGGTTCGAGCCATGTCGTATCTGCTGCCCCACTTGCACTCCGGATGGGCCGTCGACCAGGCCATCCTGGCCGAGGAGGAGCGGCTCGTCGTCATCCGCTTCGGCCACGATTGGGACGAGACC	5	ref|XP_002310072.1| predicted protein [Populus trichocarpa] ref|XP_002283622.1| PREDICTED: hypothetical protein [Vitis vinifera] ref|XP_002529724.1| mitosis protein dim1; putative [Ricinus communis] gb|ABK94150.1| unknown [Populus trichocarpa] emb|CAO7124	1	7e-78	thioredoxin-like protein 4a	20	0.9665	7	C:cytoplasm; C:U5 snRNP; C:spliceosomal complex; ; P:mitosis; P:spliceosome assembly; P:cell division
CL108Contig1	958	CL108Cntig1_958_F2	7	40.17	TTCAAATCTCATAAACGTCGTGCTG	CGGTCCGGAATTCCCGGGTCGACCCACGCGTCCGCGCTTCCTCTTCCTCTTCCTCTTCCTCTTCCGTTTGAAGCGCTCTCTTTTACACCTTCCCCTTTCTCCCTCTCAAGGAGCGAGCAGTTTTTTCCGAACTGGCTCACCCTCAGGAAACTCTGGAGGAAGTAGAGCCCAGCAATTGCGGCGTCGTACGCGCCCTCTACGGAGCCCTGCGCATCCGCGACGTGGGAACGGTCCACCGGATCGTCGCCCCTGACC	5	ref|XP_002274097.1| PREDICTED: hypothetical protein [Vitis vinifera]	0.56	2e-50	protein	20	0.632	3	P:response to fungus; P:response to stress; P:aging
GR-XY-022&&BA-023&&C09	307	GR_SGTON8686_307_F2	7	40.17	AATGGTGCTGTAACTGTAAACTTCT	ACGGTCGGAATTTAGGGTCGACCACGCGTCCGCTCCTAGAATCACGGTACTAATTCTGCGCCATTGATGTTACTTTGGAGCATCTCCCGACGTAATCTCTAACAATCCCTTGGAAAAGCCTCCATGGTCCTCCGTCCATCATTCAGACATCTCCTGGATCACCAAAAACAGATACAACTTTCCGCTGCAGGAAGGTGATGCTTGATGACCCATCTTTTTTATAAATTTTTTTTTCATGGGAAAGTCCATTTATCT	5	NO HIT
GR-TS-002&&CN-005&&H02	305	GR_SGTON6618_305_F2	7	41.898	TGGACACCTTTTTGGGATAGTATGG	TACGGTCCGGATTCCCGGGTCGACCCACGCGTCCGTGCATACGTGGGTAGGTGTTCATAAGACTGGAAGGTTCCCAAAAGGATGAGCCAAGTTCGGGTCCGAGTCGAAGTCTTATCCCTTTTGGTGCTATAAGTTGGCGGCTTCTTAAGCACGTGCAGCTGATTTATCATGCGCTCTTTCATTTTGCTTTCTTCTCTCTTTTTATTTTCCTTTTTCAGATAAAGCACCCAGATCTTCTAATGGGGGAGCCCCTTG	5	NO HIT
PE-XY-003&&CN-024&&E08	133	PE_SGTON9719_133_F2	7	42.969	CAAAATAGAGGTGGCTTAGGGTTTA	CGGTCCGGATTCCCGGGTCGACCCCGCGTCCGGACATTAGTAACTCCATTGCTTCAGTTTTTGCAGAGTCTTTTTTTTTTTTTTTTTTCCCTTTTTTCCTGCTTTTAATTGGATAGTTGATGCTGTACATGTCAAAATAGAGGTGGCTTAGGGTTTAGGAATGGCTGGAACAATAAGCAGTTAACTAGTTAGTTCTTTTCATTTGAATTTCGGGAATGTCCTTGAAACAAACGTAGTACTCTCTAGAATTGCGTT	5	NO HIT
CL703Contig1	823	CL703Cntig1_823_F2	7	45.669	GGAAGACAAGACTGCTTTAAGATTA	CATGGTCACCTGCAGTCCGGTCCGGAATTCCCGGGTCGACCCACGCGTGAGAGAGAGAGAGAGATCAGAAATGGCGCCGAAGCAGAGCAGGAATCCGGAGCTGATCCGAGGGGTCGGCAAGTTCTCGAGGTCGAAGATGTACCACAAGAGGGGCCTGTGGGCCATCAAGGCCAAGAACGGCGGCGTCTTCCCCCGCCACGATCCCGTCGCCAAGCCATCCCCCGCCGCCGCCAAACCCTCCAAGTTCTACCCTGC	5	ref|XP_002513192.1| 60S ribosomal protein L6; putative [Ricinus communis] gb|EEF49183.1| 60S ribosomal protein L6; putative [Ricinus communis]	0.75	3e-90	60s ribosomal protein l6	20	0.7625	8	C:nucleolus; F:structural constituent of ribosome; C:plasma membrane; F:protein binding; C:cytosolic large ribosomal subunit; C:chloroplast; P:translation; C:endoplasmic reticulum	EC:3.6.5.3
CL1622Contig1	1434	CL1622Cntig1_1434_F2	7	47.692	CCTAAAATTGGTGTGATGAATAGGT	CCCGGGTCGACCCACGCGTCCGGAGAGAGAGAAAGAGAGGTTGATTCCTTCCTTCCTCGGAGCGATCGCCGGATGCGCGAGGGCGGAATCGGCGGGCGTTGAAGCGGGTTTCGGGTTTCGGGTCGCGGGTCGTGGGTCGCCTTCTGCTGGTGGTGGTGGTGGTTGTGGTGGTGGGTTATGGACAGGGCGCTGAGCAAGCTGCGGAGCTTGGACGCCTACCCCAAGATCAATGAGGACTTCTACAGCCGCACGCTC	5	ref|XP_002285801.1| PREDICTED: hypothetical protein [Vitis vinifera] emb|CAO61738.1| unnamed protein product [Vitis vinifera]	0.75	e-167	protein	20	0.8045	2	C:plasma membrane; C:endoplasmic reticulum
CL513Contig1	1168	CL513Cntig1_1168_BC	7	49.093	GCTCTAAGTACTAATGTCTTTCGAA	CCACGCGTACGATCTCTCAGTATGACGGCATCGAAGAACCACCACCACCACCACCACCACCGCAGCCACCTCGACGCGTCTCTGCTTCCGGCAGAGCTGCGCCGCCCCAATTCCTGACCGGCCGCCGCGATCGAGGACCGAGCGATGGGGGACCAGCTGGCGAGAGGGGACGAGTACGAGAAGAAGGCCGAGAAGAAGCTCAACAGCTGGGGATTGTTCGGTTCCAAGCACGAGGACGCCGCCGATCTCTTCGAT	5	ref|XP_002520820.1| alpha-soluble nsf attachment protein; putative [Ricinus communis] gb|EEF41529.1| alpha-soluble nsf attachment protein; putative [Ricinus communis]	0.81	e-127	alpha-soluble nsf attachment protein	20	0.889	8	C:vacuole; C:extrinsic to membrane; C:Golgi apparatus; C:plasma membrane; P:vesicle-mediated transport; P:intracellular protein transport; F:soluble NSF attachment protein activity; C:endoplasmic reticulum
CL2439Contig1	635	CL2439Cntig1_635_BC	7	50.292	CCATTAGAGTGGTGGGTTAACTAGT	CGGTCCGGATTCCCGGGTCGACCCACGCGTCCGACCTTATCTCTCTCCCTCTTATCCTCTCTCGCTCGTCCACAGGAAAAAGCTCAAAGGAAGAAGGAAGAAGGAGCCTTCTCCAATGGCGGAAACGTCGCCACTGAAGCGCCAGAGAGAGGCGACCCCCGATGAAGAAGAGGAGGAGAAGCGGCAGAAGTCGTACAAGGACATTATCTCCCTCCTCGAGGAAGAGGAAGACGTGCCGGGCCAGGACCTGTCATC	5	NO HIT
GR-ML-001&&BA-007&&A09	30	GR_SGTON1725_30_BC	7	51.833	AGGACACTTGACTTTCGGTAAGGAT	CCACGCGTCCGCTCTTCCCCTAGCTCCACAGGACACTTGACTTTCGGTAAGGATGGCGGGGCAGTGAGCTCGGTTAGCTTCACGCCGTTATCAACGGTTCGGGAATTCTACGGAATAAGTATCCAAGGAATCGCTGTAGGAGGGAATCGTCTATCAATACCATCGACCGTTTTTTCAAGTGGAGGCGCCATCATCGACTCGGGAACTGTCATTACCCGATTGCCTCCAACTGCTTACAGTGCCTTGAGAACTGCA	5	ref|XP_002324349.1| predicted protein [Populus trichocarpa] gb|EEF02914.1| predicted protein [Populus trichocarpa]	0.57	1e-40	protein	20	0.666	1	F:hydrolase activity
Microsatellite		embra1441	7	58.492
Microsatellite		embra1761	7	59.995
CL4833Contig1	731	CL4833Cntig1_731_F2	7	64.23	GTAGCAAACCAATGGTATACTTTTG	CCACGCGTCCGAGGAAGCTTTCCAGTTGAAGGCTGCTTTAGAATCCAAAGGAGAGGCAGAATTTCTTGTATGCGCAATGGGGAAGAGTCTGATAATCAAGGATAACATGGTCAATATTTCTAAGCAGAAGATAAGGGAAAATCAGAGGGTTTTTACACCATCTGTTATTGAACCGTCTTTTGGCATTGGACGCATAATATACTGCCTTTTTGAGCATTCTTTCTATACAAGGCCCAACAAAGCGGGTGATGAACA	5	ref|XP_002304639.1| predicted protein [Populus trichocarpa] gb|EEE79618.1| predicted protein [Populus trichocarpa]	0.69	7e-81	glycyl-trna synthetase	20	0.7665	5	P:glycyl-tRNA aminoacylation; P:response to cadmium ion; F:ATP binding; F:glycine-tRNA ligase activity; C:mitochondrion	EC:6.1.1.14
Microsatellite		embra128	7	66.917
CL1367Contig1	962	CL1367Cntig1_962_F2	7	72.164	TTGGAGTACTGTATCAGGTAGTAGA	GGTCCGGATTCCCGGGTCGACCCACGCGTCCGCGGACGCGTGGGCTCATCTTTTCGTCTTCTAACCCACTGTCCACTGCGCTGACCTGAACAAGACCCAGATCAGGAACAAGAACAGGAAGCGTTGCAGGAGCCGCAGGGAGGCGGAGAGACAGCAGAGAGAGCGGAGAGGGAGAGAGGGAGAGAGGGGGAGGTGAAAGCCATGGCCTTTTCGTCGATGCTGCCGCCGTCGCCGGCCCTCTGCCTCGCGAGGAAG	5	ref|XP_002529802.1| geranyl geranyl pyrophosphate synthase; putative [Ricinus communis] gb|EEF32584.1| geranyl geranyl pyrophosphate synthase; putative [Ricinus communis]	0.75	e-115	geranylgeranyl diphosphate synthase	20	0.7585	7	P:diterpene phytoalexin metabolic process; C:etioplast; P:isoprenoid biosynthetic process; F:farnesyltranstransferase activity; P:oxidation reduction; C:chloroplast; F:2-alkenal reductase activity	EC:2.5.1.29; EC:1.3.1.74
Microsatellite		embra069	7	74.904
CL338Contig1	1083	CL338Cntig1_1083_F2	7	77.028	GTGTAATCAATCATGGCATGAGATA	GTCCGTTTCCTGCATTCCCAAAGAAGTCCAAGCTCCTTGGTTGGCATCAATCCACCTGTGGTTACAATGTTCCATTCTTGATGACAGCATAAATTTTCTCCCACCAGTTACACCCGCAAGCAAGAAGAGGAAGAGGAGACTCTGATCTTCCTCCTCCTCCTCCTCTCCTCCTTTTGAGTTTCAAGAATGGGTTCCACGGTCTCCATACAGGTGCAGAAAAGAAAGGCCGTATCAACCGAGAGGAAGGTCCTGTGT	5	ref|XP_002528284.1| phospholipase C; putative [Ricinus communis] gb|EEF34122.1| phospholipase C; putative [Ricinus communis]	0.86	2e-45	protein	20	0.86	4	; F:phospholipase C activity; C:plastid; P:lipid metabolic process
Microsatellite		embra623	7	79.257
Microsatellite		embra145	7	81.965
Microsatellite		embra121	7	83.229
Microsatellite		eg091	7	83.914
Microsatellite		embra007	7	85.342
Microsatellite		embra042	7	92.968
Microsatellite		embra098	7	94.834
Microsatellite		embra751	7	95.654
Microsatellite		embra174	7	97.76
PE-XY-004&&RS-016&&F07	387	PE_SGTON9898_387_BC	8	0	GATGAAGTCATTCGGAGTTTGTTTT	GGATGATGATGGAAGGGAGGAGGATATTGGCGAACCTTTGGCCGTGCTCCGGCCGGAGGGTCGTCGCGAAGAAGAGGCCGCGCGGGGAGGGGTTCGTGAACAGCGTGAAGAAGCTGCAGAGGCGGGAGATTCGGTCCAAGAGGGATCGCGCGTTCAGCATGAGCAATGCCCAGGAGAGGTTTCGCAACATGCGATTGACGGAGGAATACGATACCCATGACCCCAGTGGACATTGTTCACCTGTATTGCCTTTCC	5	ref|XP_002519972.1| conserved hypothetical protein [Ricinus communis] gb|EEF42296.1| conserved hypothetical protein [Ricinus communis]	0.83	3e-57	protein	20	0.8585	1	C:chloroplast
CL5858Contig1	670	CL5858Cntig1_670_BC	8	7.518	TTCTGAGTTCTGATGATCAGTGGAG	ACCCGAGCGAGGAGCTCGCCCGGAACCAGTAGCGATGGATGCTGACCGTCAAGGAACGCGATGGCGACCCCGAGCGGAAGAATGAGACGCGATTCGACCAGGCGGAGATCTCCCTCTGGGGACTGTGACCCTGTCTTCCTACCCGCCGATCTGTTCCCACGGGCAAAAGGTTTTGACAATTTCGATGTGCTTCTAAATTCATTGAAGCTCGAAGTCCTTCGTAGCTGAAGCTCAAGGAACCTGAGCTGGTCCCCC	5	NO HIT
CL563Contig1	2316	CL563Cntig1_2316_F2	8	8.274	GAGCAGAGTCATGGTTTTATTGTTA	CGGAATTCCCGGGTCGACCCACGCGTCCGCATTCAGAAGAAACCCCAGAACCACATAGATGGTGGATTCCCCTGCTTCAAGTAAATCCAGCTGAGAGAAGCAATGGGAAGTTCAGACGATAATCTCGAGATCAAACACAGGTTGTCATTGTCAAATGAAGATATGCACAAGCGGAAACTGCAGCGGAGTAAACCCAAAGGAATTGGCAAATCTTTGCAGTTGCCCCTCCAATATAAGAGTGCAAACTGCAAGTTC	5	ref|XP_002275240.1| PREDICTED: hypothetical protein [Vitis vinifera] emb|CAO46444.1| unnamed protein product [Vitis vinifera]	0.84	0.0	secondary cell wall-related glycosyltransferase family 8	20	0.874	3	P:starch metabolic process; F:glycogenin glucosyltransferase activity; P:biosynthetic process	EC:2.4.1.186
CL1634Contig1	1517	CL1634Cntig1_1517_BC	8	10.865	CGGTACATAGTCAGATTTTTGAATG	CCACGCGTCCGCCAGCTTCAAGCAGCCAAGAGTGAAGCTTCTTCAGTTATATGTTCTGATCTCGGCCCTAAGCTTGATGCTGCTGAAAAAGAGAATGTGGCCCTCAAAGCCAAAGTCCTTTCTATGTCGGAGGAGCTAGAACTTAGGATTATTGAGCGTGATTTGAGTACCCAAGCAGCAGAAACAGCCAGCAAACAGCATTTAGAGAGCATAAAGAAGGTAGCTAGGCTGGAAGCCGAATGCCGCAGGCTCAGA	5	ref|XP_002273488.1| PREDICTED: hypothetical protein [Vitis vinifera]	0.48	1e-90	protein	20	0.528	0
SP-FX-002&&CN-060&&C11	754	SP_SGTON10986_754_BC	8	10.865	CTCATTTCTGCTGAACAAAGATGAA	CGGTCCGGATTCCCGGGTCGACCCCGCTCCCGGATGAACTTGGCGTTCAAGCTGTTACAATGCCGGACGAGAGCGTGTCCGCGGAGAACACGCGTGACGAGCTCCTCCTCCGCGTGAAGGGGCTGGCGCCGCAGGTGGTGACGCTGGTGGAGCAGGAGATGAATGGGAACACGGCGCCGTTCCCGATGCGCGTGGGGGAGGCGCTGGCGTACTACGAGGCGCTGCTCGAGTATTTCGAGTCTACAGTGCCGAGGG	5	ref|XP_002513664.1| DELLA protein GAI; putative [Ricinus communis] gb|EEF49067.1| DELLA protein GAI; putative [Ricinus communis]	0.63	1e-52	gras family transcription factor	20	0.655	3	C:cytoplasm; P:regulation of transcription; C:nucleus
GL-XY-001&&AF-069&&G1_G01_13	63	GL_SGTON412_63_BC	8	13.257	AATAGTTGCCTGAGTTATGACCTTG	CACGCGTCCGCCGAAGGCGCCAAAACAAGGAAGTTGGGATGTAAAGTAACCCTCCTGCACAGAATAGTTGCCTGAGTTATGACCTTGCAAGACAAACATTCGAAGGTTGAGGGCTCTGGAGTGTGTGAAACTGCTTAATACAGTTAACCATGGATGGTTCGAACAGTACTTCCAAGCCATACTGGTGTGTTTGATTAGCACTTAGGAGGTGAGGCGGTCAACCACCCTCTTATCTAGTTGACTTGGGGTAAAATG	5	NO HIT
GR-SE-001&&GO-121&&G07	367	GR_SGTON5226_367_F2	8	15.092	CTTTCTGCTGTTTGGTGGAATTTAT	CGGTCCGGAATTCCCGGGTCGACCCACGCGTCCGCAAAGATCATCGCTGCTTTCTATTTTGGTGAGAGGGAAATTAACTACACTCCACTGCTCATCAGCTCAATTTCTTCCTGTTGCTGAGGGTTTGTGCTCTACTTCTCTTTGCTTGAAAGAGAGGAATTTTGTGGGCTTGGGCAGTCGGGATCTTCTCTGTTGTATTCCAGAAAGAGGTTGCTTGCTAATTGTTGTGTTAGGAAATATACCAGATTTATATTG	5	NO HIT
CL6389Contig1	864	CL6389Cntig1_864_BC	8	16.871	AAGCTAGTCTCGTCCTTTCTATCTA	CGCGTCCGAGCAAATTCATGACCGAAAGCCGAGCCCTTGAGAAGCCCAGGATTCTGTGCCTCCACGGGTTCTGAATGAGCGCTAAGATCCTCGAGACGCAGATGCATAAATGGCCCGAATCCCTCCTGGAGAAGCTTGATCTGGTGTACCTCGACGCCCCGTACCCATCCATGGGCAAGTCTGGCGCGGAGGGCGTCTTCGATCCGCCCTACTTCGAGTGGTTCCAAGGTAATCAGGATTATACAGAGTACGAAA	5	ref|XP_002263087.1| PREDICTED: hypothetical protein [Vitis vinifera]	0.65	3e-82	PREDICTED: hypothetical protein [Vitis vinifera]	20	0.769	1	C:peroxisome
GL-XY-001&&RS-029&&B04	225	GL_SGTON1024_225_F2	8	17.552	GTAATAGCACAGTTGATGGTTCTCG	AAGAGATTCACGTCTTCAAGAGCCCAGACAGCACCAAGATTCGTGGGTTGCTGTGCGAAGGTTGTCTCTTTTGTCTGCAATGTAAGATCATAGTGCTTTTGTAACTAAAGCTGAGTGCTTTTTAATTAATGTGCAATACATGGAACCCAGACCGATGCTGAAGCAATGCTGGAAAGTGTAGCAGCATGGATTTTCACCATGTTATGTTTTTGTACAGACGTGATGTAATAGCACAGTTGATGGTTCTCGAAAAAA	5	NO HIT
CL5929Contig1	607	CL5929Cntig1_607_BC	8	17.867	TTCATATCGGCATGGAATCCTATGG	CCGGTCCGGAATTCCCGGGTCGACCCCGCGTCCGGTGCCGTCTTGCATCGCGTAGATCTGAAGCACAGAGAAGAGAACCAGAAGGGGAGAAGACGACGATCGATCGAGAAACCATGGATCCATCCCAAGGAGGGAAGACGACGATGGATCGAGAAATCCTGGAGCGATCCGAAGGAGAGAGGACGAAAGATCTTATACTGGAGGCAAAGGGGTTCATGAAGAACTACTTCTCGATATGGGCGGCGGAGTTGGCGG	5	NO HIT
UR-XY-001&&BA-087&&A01	301	UR_SGTON12234_301_F2	8	19.273	ATTTTATGGTGTCCTCTAAGCTCAT	ACCGGTCCGGAATTCCCGGGTCGACCCACGCGTCCGCGCAACACCGCGGGGACGGCGACGACGACATCTTCGCCCTCGTGATAAGTGCAGGGAGTGCGTGGTGCAGGGGGGTGAAGAGCCGGTGGTGGCCGTTAGGGTTTAAGCGCAACCGCAGGCGGTTCCTGGATATGAACGCCTCGCCCCCCAGCGACGGGGATTGTGAGGGAGAAGGAAGTGAGGATGTGATCGAGCTGAGGTAACCGGGCGATTTTCATG	3	NO HIT
GR-PU-003&&GO-067&&E07	421	GR_SGTON3073_421_BC	8	19.882	ACTAGTTGTATTGGATTAGATGCCG	CCACGCGTCCGCTCACACGTCATTGATCCATCTTGAGGGCGTGCACACCCAATCGGCGGTGGCATGGTACCGTGGCAAACGCATGGCCTCCATCTACAAGGCCAAGGTGTCATCAATCAACGGTTCGCACTACCGCTGCATTTGGGGCAAGGTCATCATCCCTCATGGTAACAGTGGCGTTGTTCGGGCTAAATTCAAGTCCAACTTGCCTCCCAAGTCCATGGGTAGTGATCGTCATAGTCTTCATGTATCCCA	5	ref|XP_002316240.1| predicted protein [Populus trichocarpa] gb|ABK93065.1| unknown [Populus trichocarpa] gb|EEF02411.1| predicted protein [Populus trichocarpa]	0.77	2e-25	60s ribosomal protein l35a	20	0.8445	5	F:structural constituent of ribosome; P:ribosome biogenesis; C:cytosolic large ribosomal subunit; C:membrane; P:translation	EC:3.6.5.3
GR-PU-003&&MG-021&&A07	210	GR_SGTON3636_210_BC	8	20.154	AATGAACTTCGACGGCGAGAATATC	CGTCCGAGAAGGATAAGGAGATCGATCACCATGGATCCATCCGAAGGAGAGAAGACGACGATGGATCGAGAAATCCTGGAGCCATCCGAAGGAATGCGGATGACCTGGGTGGATCGGTTAGCGGTGGCCAAGGGATTCCTGCAGGAGCACTACAGGAGGTTCGAGGTGAGCCGAGCGGACGTGTCGAGCCTGTACCGGGAAGACTCGGCAATGAACTTCGACGGCGAGAATATCCAGGGCAAGGAGGCTATTCGC	5	NO HIT
GR-TS-001&&AF-012&&A12	198	GR_SGTON5875_198_F2	8	23.289	TGGATTTCGAATTAGGACTTGTCTT	GGTCCGGATTCCCGGGTCGACCCACGCGTCCGGACCAAAGAAATTTGGTCTATAACTGTACATAGCGCTGTATCGATAGTATTTAATGTAACATTTAATTGTTTTCGGAGAAGCCAATAATTTGGTAAATACGGTCGACACATCTACTGACCTAAACCGGGAAGGTAGTAAAAGAGCGGAAAAAGGCAGATGCGGAATGGATTTCGAATTAGGACTTGTCTTTTGTATGCAGCCTTTAACTGATGATAGATGTGC	10	NO HIT
GR-TS-002&&CN-019&&G03	188	GR_SGTON6793_188_BC	8	23.372	CCACACCTCCATGTTTATGTATTTG	CGGTCCGGATTCCCGGGTCGACCCACGCGTCCGATTTCGAGATGGCTTTTCAAGTAGTTAGATTTAGAAATGATGTATTGTCAAAGCTTCTTTTTGAGGATAATACACAGTTCGATACCTGCTTTGGATGATAGCTGGGGAGCTAGTACTCAGTTCCTTTGTATCTCGCATTTTCAAATTTTTATTCCCACACCTCCATGTTTATGTATTTGTAATTTGCGGGAGGTCGGCATTTTCAATTATAGTACTTTGATC	5	NO HIT
CL370Contig1	625	CL370Cntig1_625_F2	8	24.091	ATGTGGTGCTTTTCACCCTTCATAT	TAACTATAGGGAAAGCCCCTACGCCGTANGTACGCCGGAATCCCGGGTCGACCCACGCGTCCGACTAGTTCTAGATCGCGAGCGGCCGCTCGCGATCTACAGCGAGACGAGACCGGATCGCCTGCTCCCGCGCGCATTCTTCTTCGGCTTCGTTGCGGATTTGATTCGCGTCCGTCTCCTCTTCGGGATCTCGCCTCCATCGCCATGACTACATCAAGGCGTTTCGCGGACAGGAAGGTGGACAGGTTCGAAAAG	5	ref|XP_002514902.1| stress associated endoplasmic reticulum protein; putative [Ricinus communis] gb|EEF47456.1| stress associated endoplasmic reticulum protein; putative [Ricinus communis]	0.91	1e-26	membrane protein	20	0.912	1	P:response to oxidative stress
CL8455Contig1	480	CL8455Cntig1_480_F2	8	25.408	GTGCTGTACATAATTCAGTCTTTCT	CCACGCGTCCGGATCAGTCTGAGAAACCTGACAGCTTTGGAGAGCAAAATATTCCCTCTTCTAAGTTTAACGATGGGTGTAGGAGCGGTAAACCTGGTCATGACTGTTATTGTGAAGATACTTGCAACGGTAGTGACAGAAAAATATTTCATGGTTGTTCAAAGGTCAATGAGAACATGACCGGAGCTGGTGCCTTGCGCTATGCTCTTCACCTCCGTTTTCTTTGCCCTTTTCCTAAAAAGAGTAAAAGGTCAG	5	ref|XP_002275184.1| PREDICTED: hypothetical protein [Vitis vinifera]	0.6	2e-39	protein	20	0.6735	1	P:biological_process
GR-SE-001&&RS-011&&G12	521	GR_SGTON5632_521_F2	8	25.948	TAATGGCTAATGTGAGGTGCGTTTT	ACGCGTCCGGGAAGATTGTAAAAGGTGATTTGGCATGGCCGCTGTCAATAGAACTAACTGATAGAGCTGGTTTGCCGCTTCCACCTTGCTTCACAAGCCTACCCACGGACTTGAAGCTCAGTATTTTCGAATTGCTTTCTGGAATTGACCTTGCAAGGGTAGCGTGTGTGTCTCCTGAACTACAGCGCCTGACGTCCACAAAATATTTGTGGAAGCAGAAGTATGTTGAAGAGTTTGGAGAGCGGATAGAAAGCG	10	ref|XP_002327736.1| predicted protein [Populus trichocarpa] gb|EEE75214.1| predicted protein [Populus trichocarpa]	0.42	3e-28	predicted protein [Populus trichocarpa]	3	0.533333	0
CL982Contig1	1092	CL982Cntig1_1092_F2	8	26.136	GCGAGGGAATAAGGTTTATAAGCTA	CGGTCCGGATTCCCGGGTCGACCCACGCGTCCGCACCGTCGTTTCCTCCATCGCTCTCACTCCCCTTCCCTCTCTCCTGCTCGAACCCCTTCCCAAATTCCTCCTCCGATTTCTAGGGCTTCCCGATCGCTCGCTCGCTCGCTCGTCGACCTGAACCTTCGCCGGCCGGACGCTTCTTTCTTCGCCGACGAGGAGGAGGAGGAGCGGCGGGGGCCTGTTTGGGGTTGTTTCCGGAGCGAATTTGCGTCGGCCCCC	5	ref|XP_002318968.1| predicted protein [Populus trichocarpa] gb|EEE94891.1| predicted protein [Populus trichocarpa]	0.6	2e-61	protein	20	0.6025	0
CL4501Contig1	705	CL4501Cntig1_705_BC	8	28.615	GGCTTGCAGTTTTGAACATAATTGT	CGGGTCGACCCACGCGTCCGCTCGGACCGACGAAAAGGCGGCGACTTTCGCAGAGGGCGAGGGCGAAGATCCGCGAGCAAGAGGGAGGGAAAAACGGGGTTGCCCGCCGCGTCGATGGCGTCTTCTTCTTCCACCTCTCCGGCGTCGGTGATCACCCCGGAAGACGTCCTCGAGTCGCTCATGAACGACGGCACCATCGACTCCCTCCGCCTCAAGATCATCAACCAGCTCAAGGCCAACGAGGAGCTGAAGAGC	10	ref|XP_002282328.1| PREDICTED: hypothetical protein [Vitis vinifera] emb|CAO17438.1| unnamed protein product [Vitis vinifera]	0.76	3e-60	PREDICTED: hypothetical protein [Vitis vinifera]	13	0.782308	2	F:molecular_function; P:biological_process
Microsatellite		embra696	8	28.654
SP-FX-002&&CN-008&&G05	97	SP_SGTON10455_97_F2	8	28.877	TCTTGGTCAAATGCCTCTGTTGCTA	GGTCCGGATTCCCGGGTCGACCCCGCGTCCGGGAAGACTCCTCCGGATCTTGTAGTTCTCGTCTTTATCAGTTTTCAGTCTTTGGGTTTTTACTACTCTTGGTCAAATGCCTCTGTTGCTAGGCATGTCTACCGTGGGACGCTCGTGATGATAGACGGCCCTGCGAACGTGGAATAACGCTTATTGCTTGCTGAATCTCATCTTGCAAAATTGTCTTTGCTTCAAAAAAAACCCACGCGTCCGACTAGTTCTAGA	4	NO HIT
CL1082Contig1	584	CL1082Cntig1_584_F2	8	29.719	GTTGCTTTGTATAACCTATGCATGT	CGGTCCGGAATTCCCGGGTCGACCCACGCGTCCGCCCACGCGTCCGCCGCGAGTTCTGCCGCCGATCGGTTAACGTGCGCCAACTTAGCTCTAGCCTGCGCGCCCATGGGGCTACTGGACCAGCTCTGGGACGACACCGTCGCCGGCCCGCGGCCCGAGAGCGGCCTCGGGAAGCTCCGGAAGTTCAGCACCTTCAGCTCCCGATCGAACTCCGGCAAGGAATCGGAGGGAGGAGGGAGAATGAAGGCGTACGGC	5	ref|XP_002283180.1| PREDICTED: hypothetical protein isoform 1 [Vitis vinifera] emb|CAO17488.1| unnamed protein product [Vitis vinifera]	0.56	2e-31	dormancy auxin associated family protein	18	0.697222	1	F:molecular_function
CL5455Contig1	356	CL5455Cntig1_356_BC	8	29.973	GAATATGCACTTCGATCTCTTGTTT	CGGTCCGGATTCCCGGGTCGACCCACGCGTCCGGCACGAACTACCATTCATCAATGAGTGCACGAGCTGCTGCGAGGTAGTGAGATGGAGCATGGTGTGCTCATCTCCCCAATCCTTACTGCTCTCTGAGAGAGTCTGTTTAGCCTGAGGAAGTGATGTTTTAGATCGAAGTTCTGTATTTGTACAATCAATGTTTCAATTTGAAATTAGGGAAGGTAGGCCTGCTTGGGGTGCACCATCCTAGTATTTTTCTCA	5	NO HIT
CL3327Contig1	797	CL3327Cntig1_797_BC	8	30.294	AACATCATCTAGATCCACAGTGATC	CGGTCCGGATTCCCGGGTCGACCCACGCGTCCGGCTTCCTCGGCGCTCCCGGGGAATCGGACGCCCGATTCGCGACGATTCTTCTTGAATTCCAGGCCGAGCCGAGCCGTCGGCAGCCATGGTCAATACCAGCAACAACGCTGTCGGGGTCGACAACACTTTCCGGCGGAAGTTCGATCGCGAGGAGTACTTGGAACGAGCCCGGGAACGCGAAAAGGAGGAGGCGGACCCGCGGCATAAATCAAAATCGAAAGG	5	ref|XP_002512496.1| zinc finger protein; putative [Ricinus communis] gb|EEF49948.1| zinc finger protein; putative [Ricinus communis]	0.66	5e-64	zinc finger matrin type 2	20	0.68	1	F:metal ion binding
CL4054Contig1	979	CL4054Cntig1_979_F2	8	31.136	CCAACTTTTGTTTCTCATGAGAGAA	TCTCTCTCTCTCTCTCTCTCTTCCTCTTTCTCTCTCTAAACACAGAACAAGCCCACCACCTTCTTCTTCTTCATCATCTCTTCTTCTTCTTCTTCGTCATCGCCTCCTTCAGGCTTCGAATCCCTCCGTGGGTCTTCGTTTAATCCGGAGGAGGACGTCCATGTCGTCGTCTTCGGGCCCCGCTGCTGCCGCCGCCGCCGCCGCCGCCGAGGATTCGCACCGCAAGAAGCGGAGGAAAATAGAGGCCGACGACGC	2	ref|XP_002279307.1| PREDICTED: hypothetical protein [Vitis vinifera] emb|CAO44932.1| unnamed protein product [Vitis vinifera]	0.57	2e-27	transcription factor	10	0.632	4	C:chloroplast; P:regulation of transcription; F:transcription regulator activity; C:nucleus
UR-XY-002&&BA-109&&F02	400	UR_SGTON12472_400_F2	8	31.771	GGGCTCACTTGATCTCCACATAATT	CACGCGTCGATCATAATGGAGGCTCCTGGCCAACCCTCCTGTGGCAGTTCACGTTGGCATGCATCAAGATGGGAAGACCGGAATTAGCTGAGAAGGCAGTAGCCTTGGCTGAGAAGAGACTTTCAGAGGACCGTTGGCCAGAATACTACGATACTAGAACTGGGAGGTTCATTGGAAAGCAATCACGACTCTTCCAAACATGGACTATTGCTGGTTTCTTGACTTCGAAAATGCTTCTGGAGAACCCAGAGACAG	5	ref|XP_002277312.1| PREDICTED: similar to putative neutral invertase [Vitis vinifera]	0.8	2e-51	neutral invertase	20	0.8285	1	F:catalytic activity
CL4580Contig1	681	CL4580Cntig1_681_BC	8	32.021	GTTTCCTTTGATCCTGAAGTCATAG	CGGTCCGGATTCCCGGGTCGACCACTCCTCCGGGGATCTCTGGCATGGTTATTGGCGGCTTGACTGGCTTGCCTGGATTTTTCACTATGGCGTGTCTGGCAATATGAGCCATAAATAGAGTGAGCAGGATGAAAGAAGTAGTGGTCCGGTGCAGCTTTCTAAGTTTTTGGGGCGGGACCAAGATGATGGTGTTCGTCGCAGTGCTGTCTCTGGCAAAAAGATTCTTTTGAAACTTGACAAATCAAAGGAGGACAA	5	ref|XP_002283474.1| PREDICTED: hypothetical protein [Vitis vinifera] emb|CAO17501.1| unnamed protein product [Vitis vinifera]	0.75	2e-22	rna binding	7	0.905714	0
Microsatellite		embra082	8	33.413
CL4698Contig1	373	CL4698Cntig1_373_BC	8	35.217	CTGTGCAACCTTTCTCTCATAAGGA	AAATGGTCAGCCTGCAGGTACGNGTCCGGATTCTCGGGTCGACCCACGCGTCCGCCTCTCTCTCCCTCTCTCCCCGCCACCGAAAGCTCGTACCTTTTTCGGACATGGCGGAATCCAAGACCACCATGGAAGCCGTGAGGCATTGGGTCGTCGAGCACAAGCTTAGGACCGTCGGGTGTCTCTGGCTCAGCGGTATTACGGGTTCGATCGCATACAACTGGTCTCAGCCCGCCATGAAAACTAGCGTCAAGATCA	5	gb|AAZ05072.1| hypoxia-responsive family protein [Citrus sinensis]	0.59	2e-27	hypoxia-responsive family protein	9	0.688889	1	P:response to hypoxia
CL1667Contig1	699	CL1667Cntig1_699_F2	8	36.711	AAGATGCATGCCGATATTCATCAGA	AACCCACGCGTCCGCGGGCTTTCTATTTGGCCGTTCCTTATCCGTCTCCTCAACGCTTCAACCAAAAACCCTAGCGCCGTCGCCGTCCTCTTGCCGGTCAGATCGTCGCTCATCTCGCCGTCGCCGTCCTCAGACCGTCCAATTTGCTCCGGTCGTTAAGTCGGATTCCGCTCTCGATTCCGCAACTCCGGTCGCCGTCGCCCATCTCCGTCGTTATTCAATCCGCTCGCGTCCGCGTTCGTTCGCGGCCTTCTC	5	NO HIT
GR-PU-003&&MG-045&&E03	260	GR_SGTON4018_260_BC	8	37.121	GCTGTCTCCTGCAAATATTTCTAAA	TCCGCAGAATATGGTCTGAACTCTCACGAATGCTGTGAGAAGTGGCAGTTGTTCTGATGGAAGGCAAGTTCCAGAAGAAAGGATCCTAAAAGCTGGTAATCAGTTAGGAAATGAAAGAGTAAGCACCCTTCAAATATCGAAAGCTGCATCAGCTGAAGGAAACATCCAAACTGGTCCAGATTCTTCATCTCTCAATCTCTCTTTCAGTTTGTGTGTGTGTGATAAACATCATCTTTATCTCTTGAGGTCAGAGTA	5	NO HIT
CL1665Contig1	689	CL1665Cntig1_689_F2	8	38.147	GGTTTAGTTCATGTTATTTGGAGTG	GGTCCGGAATTCCGGGTCGACCCACGCGTCCGCCCACGCGTCCGCGAAGCCCCAGGAGGAGAGATGGAGAGGACCCCGAACATCGAAGTCCTAGAAGGAGAGATGCGGAGGATCACTGTTACGACCCCGATCGATCGAGAAGAGATGGATCTGAGGATGGCGGCGGCCAAGCAGTTCGTGGAGAACTACTACAAGACGTTCGACGCGAACCGGGCGGACTTGGTGAACCTGTATGGAGAAGAGTCGTTCGTGGTC	5	ref|XP_002276841.1| PREDICTED: hypothetical protein isoform 1 [Vitis vinifera] emb|CAN70316.1| hypothetical protein [Vitis vinifera] emb|CAO66150.1| unnamed protein product [Vitis vinifera]	0.57	2e-28	nuclear transport factor 2	17	0.674118	4	C:cytoplasm; P:protein import into nucleus; F:Ran GTPase binding; C:nuclear envelope
CL5044Contig1	425	CL5044Cntig1_425_BC	8	40.45	GGAAGTTCAGGGATTCCATCAATTT	CGGGTCGACCCACGCGTCCGCCCACGCGTCCGCGAGGAGAAGCCCTGTTTTTTCTGCTGCAATTGCCCCCATCGATCCACCATGCAACAGAGCGGGGGATCGGAGACGGAGGTCACCTGGGAGGACCAGCAGAACATCAACAGGTTCTCCAAGCTCAACAACCGGTTCCACGAGCTCGAGGACGAGATCAGGATCGCCAAGGAAACAAACGACAATCTTGAGGACGCGAGCAATGAGTTAATTCTTACTGATGAG	5	gb|ACU13902.1| unknown [Glycine max]	0.78	6e-49	vip3 protein	20	0.8015	3	P:protein folding; C:prefoldin complex; F:unfolded protein binding
Microsatellite		embra928	8	42.849
GL-XY-001&&CN-052&&C04	376	GL_SGTON893_376_F2	8	43.269	GATGTAATGTTCATGATGCTAGTAG	GGGTCGACCCACGCGTCCGGCGGGATGAGCCATGAAAATGGAACATAGTTGACCATACATGCTGGCGCCTCTTGTGGAGGGGTGTGGCCACTGCTCCAGAAGTGTGAAATTCGCTGAAAGGGGACATGAAGGCCAGCCATAAGCGAAGTTGTTATGAGGAGAGGTTTTGAAGAGCAGTCTCTCTTTGAAGAGCAGTCTCTCTTCTCCTTAAGAAACTAGTTTATTGTGGGAGATTTTTGGTCAATTCTCAGTTTC	5	NO HIT
CL1521Contig1	666	CL1521Cntig1_666_BC	8	44.155	GAAATCTTTCTAACCGATTACCTCG	CACGCGTCCGGAAGAAAGGAAGAAAGCGAAGCCGAATCGGAGAACCCCCTCGCCTCGCTCCGAAGCTCGCGGCGAGATCCTCCGACCGCCGCCGCCACCGTCCTCCGATGGCCGCCGTGTACAGCCTCTTCATCATCAACAAATCCGGCGGCTTGATCTTCTACAAGGATTACGGATCTTCGGGGAGGATGGACACGAACGACAGCCTGAGGGTGGCGAGCCTGTGGCACTCGATGCACGCCATCTCCCAGCAGC	5	ref|XP_002314001.1| predicted protein [Populus trichocarpa] gb|EEE87956.1| predicted protein [Populus trichocarpa]	0.95	4e-74	trafficking protein particle complex subunit 4	20	0.8995	2	P:ER to Golgi vesicle-mediated transport; C:cis-Golgi network
UR-XY-001&&BA-044&&A12	280	UR_SGTON11826_280_F2	8	46.504	CATTGTGGGTATATGTTGTTGTCGA	CGGGTCGACCCACGCGTCGGCAAGAGATACTTAGTCGTAAGAGGGTACCTCGTTAAGGGAGCCACAGTTCTGCACTGGCGATGGCACAGTTGACTGTAATGTACTGGTCAGTGGGTCATGATTGTACTTAATTCGTGCTGCGTTGGTGCAAAGGGAGGTATTGTGTTGGTGGCGATTCATGGGAAGGAATTGCAGCAGTTGATTATTGACCAATGCCGATCGCGGCCGGACTTGCATTAGTGAAAGGTGGTGGTG	5	NO HIT
CL4710Contig1	415	CL4710Cntig1_415_F2	8	47.172	ATTGTGGGTATATGTTTGTTGTCGA	TCGTCTTGCCATTTTCCAGCATCGACTGAAAAAGCAACAGAACTTAGTCGTAAAAGGGTACCTCGTTAAGGGAGCCACAGTTCTGCACTGGCGATGGCACAGTTGACTGTAATGTAATCTCTGTCGCTAGTTACTTGCTATTTCTTATACGACCAATGACTCATCTTGTATTGAGGATATTAAAGCCGCACAATTGAACATTCCCCTTTCATCTGTATTGACTGATGGACACAGGTACTGGTCAGTGGGTCATGA	5	NO HIT
GR-TS-002&&CN-063&&C06	154	GR_SGTON7245_154_F2	8	47.625	CCGACATTTCAATGTTGTTATTGGA	CGGTCCGGATTCCCGGGTCGACCCTTCAATACAGGATTGGCTCCGCGTGATTGTTTCAACAAGGACCGCAGTGTCTATGAGCTTAGGTACTTCAACATTGCTGAGAACGAGGCAGAGGAGGAAGATTAAGAATCTGCTCAAAAGATTTCGTTTCCGACATTTCAATGTTGTTATTGGATTTTGGTTGTTACTCTGGTTTTTGGATTGCAAACAGATTTTCCTTGTCCTTTCAATATGAATCGAAATAGAGTTTTG	5	NO HIT
CL6298Contig1	426	CL6298Cntig1_426_BC	8	47.688	GGTTTGAGTCAACTTTTAGCTGATT	NAATGGTAGCCTGCAAGTACGGTCCGGTAATCCCGGGTCGACCCACGCGTCCGATGATACATCTAAGCGCTGGACAGTGGTTTGGAACCATAACAGATCCTCCAAAACAGGCTTACAGAGCGAGCACGATAGCCCTTCGATTTTTCAGCTTTTTCTTTGTGGGTTTGCTGCTGGGACATGTGCCAAACTTTTCTGTCATCCTCTGGATGTTGTCAAGAAGAGATTCCAGATTGAGGGACTTCCAAGGCATCCGAG	5	ref|XP_002330367.1| predicted protein [Populus trichocarpa] gb|EEF08702.1| predicted protein [Populus trichocarpa]	0.66	3e-41	mitochondrial carrier	11	0.658182	2	P:transport; C:membrane
CL2018Contig1	1204	CL2018Cntig1_1204_BC	8	50.261	TGAGGAAGTATCAGAGCTTTTAGTC	CGGTCCGGATTCCCGGGTCGACCCACGCGTCCGAAAAAAATGTCTCTTCTTAAGGGTGTGCTAGACTATGAGAGCTTCAAAGATGTGGATATGGTTATTGAGGCTGTGATAGAGAATGTTTCGTTAAAGCAACAAATTTTTGCGGATCTTGAGCGAAGTTGCCCACCTCATTGCATTCTTGCAACTAATACTTCCACAATTGACTTGAACCTCATTGGTGAGAAGACCAGGTCGCGGGACAGGATTATTGGTGCT	5	ref|XP_002270067.1| PREDICTED: hypothetical protein [Vitis vinifera] emb|CAO44803.1| unnamed protein product [Vitis vinifera]	0.86	e-175	tetrafunctional protein of glyoxysomal fatty acid beta-oxidation	20	0.872	10	F:3-hydroxyacyl-CoA dehydrogenase activity; F:3-hydroxyacyl-CoA dehydratase activity; C:cell wall; P:oxidation reduction; F:dodecenoyl-CoA delta-isomerase activity; P:fatty acid beta-oxidation; C:glyoxysome; F:coenzyme binding; F:enoyl-CoA hydratase activ	EC:1.1.1.35; EC:5.3.3.8; EC:4.2.1.17; EC:5.1.2.3
CL5483Contig1	620	CL5483Cntig1_620_BC	8	50.915	GCTTTGTGAATTGAGATGTGATTGT	CCACGCGTCCGGTGCTAGAATGTCACCTTCAAGAAGCACCTGAAGCTGAAGCTGAAGCTGAAGCGCAAGGTCTATTGTGACAGTTTCCTCTCACCCTGCACCTCCACTGGCAAGAGCTTTGGTTGAGTTTCTGGATATGAGGTTCAGTATAATCCCCTCTATGAATTACGAGATGCTCCTAATTCCTCAAAAACCGAAAAAGAAACACTGGTTATTTTAGAAGAAACTGGTCGCTTATGATGTTGCAACCTGCCG	5	NO HIT
UR-XY-001&&BA-070&&A09	521	UR_SGTON12062_521_F2	8	51.303	CGTTCAGTTTTACCTTTTGATGAAC	CCACGCGTACGAGCACCCAAGGCTGCTTCTATCAAAAGCAAGCGTCATGCATAGGGGGAAGAATCTATACATGCAGGCACCTCCGGTGCTGGAAGAGATGACTCGGTCAAACCTAGATCAGCTATTATTTGATTTAATGGGTAAAGTTCCAAGAGATGTTATCCATGTGACTGGCATGTCGCGCAAAGATGATAAGAAAGTGTCGAGTTTGATGAAATTGCGTGTTGCATTCAAGGCGAGTTGATGGGGTTGTGG	5	ref|XP_002517184.1| ubiquitin-activating enzyme E1c; putative [Ricinus communis] gb|EEF45347.1| ubiquitin-activating enzyme E1c; putative [Ricinus communis]	0.72	2e-25	ubiquitin-activating enzyme	6	0.826667	4	F:ATP binding; F:small protein activating enzyme activity; F:acid-amino acid ligase activity; P:protein neddylation	EC:6.3.2.0
CL4745Contig1	487	CL4745Cntig1_487_F2	8	51.917	AATTAGCTGCAAAATTCGCCTTCGG	CGGATTCCCGGGTCGACCCACGCGTCCGTCCCGCCCCGCCTTACGCACCCTCTCTTTCCTCGAGCAAGCTCGCAACAATGGCGTCGCCGGGGGCCAAGGTGTCGTTCCGCGTCCTCCTCGCCGTCGTCGTCATCCTCGTCCTCTTCTACGTCGGCCGCCCCCTCTACTGGAAGATCTCCGCCACCGTCCACGAGATCCGCGAGAACAAGCAGACCGTCCAGCAGGGGTTCTCTCGGATTGTGTACGAGGCGCAGA	10	ref|XP_002516836.1| conserved hypothetical protein [Ricinus communis] gb|EEF45450.1| conserved hypothetical protein [Ricinus communis]	0.71	1e-22	conserved hypothetical protein [Ricinus communis]	4	0.7625	0
Microsatellite		embra053	8	52.288
CL1868Contig1	1095	CL1868Cntig1_1095_F2	8	52.791	GTACCCCAGTTGTTTCTTAATATTG	TTTTCTCTCCTTTTTTGGCCTCCAAATCTCCCTTCCCCGCAAAATCCCCAATTCTAGAACCCCTCATCATGTCCGCAACCTCGTTCCCGCGATCCCTCCTGTTGCTCTCGATCTGCTCGATCCTCGTCCGCTGTCCGAGCTCGAGCGCGGCTTCCGCTGGCTCCATCATCTCCCCCGCGAAGGTCAAGCAAGTCTCATGGAAACCCAGAGCGTACGTGTACGAAGGGTTCCTCACGGACTTGGAATGCGACCACT	5	ref|XP_002516833.1| prolyl 4-hydroxylase alpha subunit; putative [Ricinus communis] gb|EEF45447.1| prolyl 4-hydroxylase alpha subunit; putative [Ricinus communis]	0.88	e-139	prolyl 4-hydroxylase alpha	20	0.876	7	P:peptidyl-proline hydroxylation to 4-hydroxy-L-proline; F:L-ascorbic acid binding; C:cytoplasmic membrane-bounded vesicle; F:iron ion binding; F:procollagen-proline 4-dioxygenase activity; P:oxidation reduction; C:nucleus	EC:1.14.11.2
PE-XY-001&&MG-033&&H09	377	PE_SGTON9126_377_BC	8	53.404	AAGGTCGCATTAATCTGGCTTTTTA	TGTGGCTCTACGATCCCAACCCCGAACCACTCCGAGCTCTAGTGAACTCCGGCATCAGCGTGATCCTAGGCACCAAAAATGAAGACCTACACATCTTGGCATCAAGTGTGGAAGCTGCAAGTCATGGATTGACGCTCATGTTGAGTGCTACCAAGGTGTGAAGGCTACTTTTTGTCTACGTAAATGACAGAAGTTGCAGACGGAAGGGGACAGTTTCTAAGTTAGAGGATTTCACCGTTCATTTGTTCTTTCATA	5	NO HIT
GR-XY-001&&AF-003&&B08	433	GR_SGTON7726_433_BC	8	53.831	AGTGTGCTGAATTATGCTTCATGTG	AAGCATGTACGCCTGCACGGTACCGGTCTGGNAATTCCCGGGTCGACCCACGCGTCCGAGCTTCTGCGCACACATTGGTATCGGGGTCTTCATCCTCAATCAAGGTTGGGCAAAGAGGTAGAAATTGCACCTAGGATATGGATTTCAAGTCTGCCAGCTTAAGCTCTAACTCTGGAGTTCTGATTAGGAAAATGAACGTCGCATCAGACGGAATCTTGAGGGACAGAAATCTGGCATCACCATCCTTGTTGCCCT	5	NO HIT
PE-XY-001&&MG-018&&B10	91	PE_SGTON9035_91_BC	8	53.831	GGAAGAGCATGGATTTCTGCTTCAT	CCACGCGTCCGCTTGTGTTGAAGAAATTCTGCACTAGCTGGAACAGGATGTAGCCTAAGGACAAGAGGGCTGTGGTCCGAGCCGATAGTTGGAAGAGCATGGATTTCTGCTTCATGAAAGGCAATTCGCCATTCCAAAGTACATAGCACCCTGTCTAGTCTTTTTTTAACAAGATCCTCCCCTTCTCTATTGTTTGCCCAAGTGTATGCACACCCTTGGCTATCCATATCCATCAAAGATGTCTCATTAAGCATG	5	NO HIT
PE-XY-001&&RS-004&&A06	447	PE_SGTON9454_447_BC	8	53.831	ATTCTCATCCATCAGCAAGATTCAA	CTCTCCAAAGTTTGTAGAAGCATGAACAAAAGTAATCTGCAGACAATAGATCTGGTTTTAATTACAGGACCTTTCAAGAACCACATGCACTTCTTATTGGAAAACATATTCCTCTGCAGAGCATCTCTTCTAAAGTTTTCAAGAAATGGTAGAATCTCCTAAGCAATGCCATACATCGCATTATTTGGACCTATTCAAGTTGAAACAGTCAGGCCTCACCCATGTTATCCCCTCTTTGCAAACTATTTGAACCTG	5	NO HIT
UR-XY-001&&BA-042&&D10	546	UR_SGTON11811_546_BC	8	54.188	AATTCTGCACTAGCTGGAACAGGAT	CCACGCGTCGGAGGATATCTGCGGGTTGGGGGTTTCTTGCTCTGAAGATCCAAGAATTCTAAGCCTTCCAGATCTGCCAAAGAACCACTCTGATGAACTCCCGTGCAGATGCTCCAGAAAAAGGTTCTGATCTTCAGTGGAACTGAGAGACTCCAGATCTGTGTCCATAAGCTGTCGGATTAGTGGCTGATTCCAAGCTCGAGAGTTTTCATTGAGCAGATCTGCCACCATGCATCAAACTCTGCCAACCCCATG	10	NO HIT
GR-TS-002&&CN-030&&A10	242	GR_SGTON6907_242_BC	8	54.522	CGACATCTGAATCAGGAATCCAGAT	CGGTCCGGATTCCCGGGTCGACCCACTCCTCCGGTTGCTCATGGGGGATTTGAACAGATTAGGAAGCATTTGTCGGGTGAAGATGCAGCACACTCGTTCTTTTACCAAAGAATGGGGGCGTATTTCTTCTCGCCCGAGCATTTTCCCTCATTTACTCAGTTGGTTCGGAACATGAAACAGCCGCAGATGCACACTGATGATCTCCTCAGTGAGGAGGAAAAAGCCAAGGAGCCTGTGGCTGCGACATCTGAATCA	5	NO HIT
CL2346Contig1	712	CL2346Cntig1_712_F2	8	54.881	CTCGTTCTTCATATATGCAAGTGTT	GGGTCCGGAATTCCCGGGTCGACCCTCGCGTCCGATGATTTTTGGACGTGATTAGCAAGATGGATTTCTTTGTTAAAAAAACTTTTACTCCATCTTTTCCTTGTTTTATTTATTTTTATTTTTTTTCCATTTTTGTGCTAAATGATGCTGGACTGGCAGCGGCGGAGCTGGCACTAGCTGTTGAAAAGCATGTTTTAGAATCTGGATCCATAGATACTGTTGGGACAGTGGGTATCCTGCAACTGCATCCCGGAG	10	ref|XP_002284376.1| PREDICTED: hypothetical protein [Vitis vinifera]	0.77	6e-67	hydantoinase carbamoylase family	20	0.807	5	C:cytoplasmic membrane-bounded vesicle; F:allantoate deiminase activity; P:proteolysis; F:metallopeptidase activity; C:plastid	EC:3.5.3.9
Microsatellite		embra1362	8	55.773
Microsatellite		embra003	8	57.132
GR-TS-002&&RS-014&&C03	346	GR_SGTON7543_346_BC	8	59.587	GCAGTCACTGAAAGAAGGTTTCTAG	CGTCCGGCTTTTACTTATGTTTGTGAATATATGTGAGCAGTCAGCTTGTTTTGATTACTTGTGATTGTTTTCAATCTTTTGCGACTAACCATAGCCTGGTTGCTTCCGTTATTTTTTTTATGCAGACGTGGCCCAACAATTGATGGAGCTGCTTTAGGAAATCAAAAGCTGCTGTCGCTTGGCAATATTGTAGTTGCTCCTTCTAATCTTTGAAAGATAGAGCCCTTTAAATGTCACAAGTCGCGATTCGTGGCG	5	NO HIT
CL350Contig1	892	CL350Cntig1_892_F2	8	60.232	GCTGGACTAGATTTAAGAGATGTAT	CACGCGTCCGCTGCACACTGCTCGAACTGCGAAGTCCCAAGCAAGCCTCTCTTCGCCCTCGCCTCGTCTCTTTCCAGTTTATAAAGAATCACTCCCCGAAAAAGCGATGGCAGTTGCGTTTTACGACCTTGGCTCTGCAGCAGGACTGAAGAAGCTTGATGAATACCTCCTCACACGGAGCTATATAACTGGGTACCAAGCTTCAAAGGATGATATCACTGTGCATGCTGCACTTCCGAAGCCCCCATCATCTGA	5	gb|ACN76858.1| seed ripening regulated protein [Camellia oleifera]	0.73	8e-90	elongation factor 1-beta	20	0.7875	5	F:translation elongation factor activity; C:eukaryotic translation elongation factor 1 complex; P:response to cadmium ion; C:plasma membrane; P:translational elongation
CL3054Contig1	561	CL3054Cntig1_561_BC	8	60.939	GCGAAAACGTCATCATTCATTGATT	CCCGGGTCGACCCACGCGTCCGAGNATTTCTATCGGACCCAGTGGCTACTGGTGGCTATGCCCGAGCGCTCGCATTCAATCCTAACAAGATGGATGCCTACAATGGGGTGGTGATTGATAAGTTCAGACAAGCCGGGTTGGTATCCGGCGTGATCGATAACTTTGACCTAACCTACCCGTGGCACTTTGATAACCGGTGCAACGACGGGGTCCACTATGGCCGTGCCCCAGCAAAGATGAAGTGGAGGGATGGGG	5	ref|XP_002311830.1| predicted protein [Populus trichocarpa] gb|EEE89197.1| predicted protein [Populus trichocarpa]	0.82	3e-45	protein	11	0.892727	3	F:molecular_function; P:biological_process; C:cellular_component
GR-PU-000&&MG-013&&F01	310	GR_SGTON2737_310_BC	8	61.653	CCATTCGGGTGTTTTATGTAGATAT	CACGCGTCCGACGATATAAAGGAATTGTTGCAGGCGAGTTGATAGAGTTTTCTTCTTAAGACCATGAAGCCATATAATTTCTTCGCTTTGTTTCCTCCAAGTGCACCATCGGCAACTTCTGTTCTTTTCCTTCGTTCCATGAAAAGCTAAGTCAATATGTGGAGCAAGGCGACATCATAGCCAACTGATGCAGAGCAGGTCCGCTGCTTTTCTCTTGAAATTTGGTTAGCCATGAAAAAAGGATACGGCAGTTTA	5	NO HIT
GL-XY-002&&CN-010&&A11	267	GL_SGTON1364_267_F2	8	61.818	CTGCTGAAGAACATTTGTCTTATCT	CCCGGGTCGACCCACGCGTCCGCCCACGCGTCCGCTTTCCTTGCATATGTATATCTCCCGTTGCTGGGTTCTATTCAGAAGCTAAAGAACCTATTTGAAGTTCTTGAAGCAGTTTGGACTCCTTGTTCCATCGGGAATTGTTTCTGTCAAAAAAAAAAAAAAAAACAGATTATCTGGGGCAAGAAAGCTTGAGAAAAATCTCACATGAGGGAATTGTTAATATGTTTGAGACCGTTTGTAGCTGTAATAAGTACC	10	NO HIT
CL3853Contig1	575	CL3853Cntig1_575_F2	8	62.33	GTAGTACAGACAGTTGATAATGAGT	GAATCCCGGGTCGACCCACGCGTCCGGTCCAAGCAATGGAATTGCTCCTATTGCCATGCCACCTCAAAATGTCGTAGGTGTCAGTGAGAACTCCATGTCTGCTCCATCAGCCCCTCCGGCAAATACTGAGGTTGTAGAGGACGCCCCAATTCAATATCCATCCATTGACCTGAGTCCGATTGATATGTCCGCCCCAGTAATCAATGACTCACCACCTGTTGGCTCTAGTGGGAGCAAAGAAGAAGGAAGCGAAGA	5	ref|XP_002285242.1| PREDICTED: hypothetical protein [Vitis vinifera]	0.48	3e-31	protein	20	0.6225	1	F:binding
GL-XY-001&&AF-116&&G10	256	GL_SGTON806_256_F2	8	63.933	GAATCCTTCCTTATTGAGATATCCA	TTCCCGGGTCGACCCACGCGTCCGGTCCTTGATGTAGGTCTCCCAATTGATGAGTTCTCGCGGAAGAAGATGGATGCGACAGCAGAGGAACTTAGCGAGGAAAAGGCACTTGCATACTCTTGCCTCTCTTGAATGCCGTCGTCGGTGGTCTAGCATCTTACAGTTTTGAATAATGCTGTTCTCATGATCTAGACTCTTATATTGACAGAGAGCTGCTTACATGGATTTCTAATTGTCTGTTTGGCCATTGGAAAG	5	NO HIT
GR-XY-022&&BA-003&&D09	548	GR_SGTON8495_548_F2	8	63.992	TTCGCATCACAGTTGTACAGTTATC	ATCCTCCTCTGAGACTCACCTTACTATGGTGCTGCGGATGATGGACTGGGAAGCCTCCTCTTCTCTGTAACTGAACTGTCTTGGGAAGTTGGACAGACTGAATTGAGGATGGTGCCCATTTCCTATATCTAAATTGGAGAAGTGATGCATTTCGAAAGTGATGCAGTGCAGCGTTACAAGGGCTGAGAAGATGGACACCCAATATTCAAGGACTCAGTGAAATTGTATCTTTTGGTGCCAAGAATGAGTGAAATG	10	NO HIT
Microsatellite		embra668	8	65.795
SP-FX-002&&CN-025&&A05	553	SP_SGTON10620_553_BC	8	68.582	CTCATGAATTTCGAGGGTCCTAATA	CGGTCCGGATTCCCGGGTCGACCCACTCCTCCGATCTTTAAGAGAGAGAAACCAATTTGTCTGATCATGGCCGTAGCGGCGGAGGCGGGCTCGGCCCCAGCAGAGACAGCCATGGAGGCCCTGGTGGCGGTGGCCCTGGCAGAGGCCGGGGTGATCCGGGCGGCGGACATGTACATGACCGTGGCGGCAAGCCCGGAGGAAATGATGGCCATGGGCATGGCGTGGGCGGAGCAGGTGGACACGGCGGGGTGGGCC	5	NO HIT
CL1Contig155	527	CL1Cntig155_527_F2	8	68.734	GCACATGTTTTACCATATATCTCGA	CGGTCCGGATTCCCGGGTCGACCTCCCGTCCGATTTTTGTTATTCGGGAAGTATGGTTGGATGTTTTTCGGGGCGAAAGAATAATCGAACCGTCTAGTAGCTGGTTCCCTCCGAAGTTTCCCTCAGGATAGCTGGAGCTCAAGAACGAGTTCTATCGGGTAAAGCCAATGATTAGAGGCATCGGGGGCGCAACGCCCTCGACCTATTCTCAAACTTTAAATAGGTAGGACGGCGCGGCTGCTTCGTTGAGCCACG	5	ref|XP_002488951.1| hypothetical protein SORBIDRAFT_1292s002010 [Sorghum bicolor] gb|EES20203.1| hypothetical protein SORBIDRAFT_1292s002010 [Sorghum bicolor]	0.91	3e-26	hypothetical protein SORBIDRAFT_1292s002010 [Sorghum bicolor]	1	0.93	0
CL4476Contig1	1103	CL4476Cntig1_1103_F2	8	69.503	GTTTGGTATGTCAAGATGTCTTAGC	TCCCGGGTCGACCCACGCGTCCGAACTACACCAAGGCTGCTGTGGGTATTGCCACAAGTGACTACCCTACTGGCCCCTTCAATTATCTCTATAGCAAACGGCCCCATGGGTTTGATAGTAGGGACATGACCATATTCAAAGATGATGATGGCATAGCTTATGTCATGTATTCCTCAGAAAATAATAGTGTTCTACATGTCGGACCCCTCACCGAGGATTATCTCGATGTGGTCAATGACATGAGAAGGATACTCG	5	ref|XP_002525277.1| beta-glucanase; putative [Ricinus communis] gb|EEF37105.1| beta-glucanase; putative [Ricinus communis]	0.82	e-108	protein	20	0.8715	5	F:hydrolase activity, hydrolyzing O-glycosyl compounds; P:carbohydrate metabolic process; F:DNA binding; C:mitochondrion; P:DNA repair	EC:3.2.1.0
CL951Contig1	1656	CL951Cntig1_1656_BC	8	69.97	TTTGATGGACATGAATTGATCTGGT	CGGAATTCCCGGGTCGACCCACGCGTCCGCCCACGCGTCCGCGCGAGCGGCCGCCCCGATCTCTCAGCAATCTCTCTCTCTCTCTTTCTCTCTCTCGAGCGGTCTCTCTCCTTCCTCCTTCAAGCCTCAAGATGCAAATTTTTGTGAAAACCCTCACTGGCAAGACCATCACCCTTGAGGTCGAAAGCTCAGACACAATCGACAATGTGAAAGCCAAGATCCAAGACAAGGAGGGAATCCCCCCTGACCAGCAGA	5	ref|XP_002282119.1| PREDICTED: similar to polyubiquitin [Vitis vinifera]	0.99	0.0	polyubiquitin	20	0.99	4	P:response to salicylic acid stimulus; P:aging; F:protein binding; P:protein modification process
CL1690Contig1	816	CL1690Cntig1_816_F2	8	69.98	GACTTCGACAATTTGCTGTCTTAAA	GGTCGCCTGCAGGTCCGGTCCGGAATTCCCGGGTCGACCCACGCGTCCGCGAGAGTCGAGGGAGAGAGAATGGCGGGTGCTGTCGGAGACGCAGCTTCTCACGATGTTCAGTCCCTCTTGTCTTCACCGAATAGGGACTTCCTCATCCGGAACAACGGCGATCAGATTCCGGTAGCGGACTTGGTAGGGAAGACTGTCCTCCTTTACTTCTCAGCACACTGGTGCCCTCCTTGCCGAGCATTCCTGCCAGTGCTT	5	ref|XP_002264954.1| PREDICTED: hypothetical protein [Vitis vinifera] emb|CAO66077.1| unnamed protein product [Vitis vinifera]	0.63	6e-57	protein	20	0.824	4	P:response to cadmium ion; P:cell redox homeostasis; F:oxidoreductase activity; F:antioxidant activity
CL23Contig1	1486	CL23Cntig1_1486_F2	8	70.541	GTCATAACGATTACGTAGTGCTTAA	GTACCGGTCCGGAATTCCCACGGGTTAGTAGGGTGGCAATCGTAAAGCTTGCTCATTTTACTTTCTCTACACTCCTCAACCTAAAGCGCCAATCTCGCTTTAGCCCACCATCAACCCAAGAAAAAGAGAGAAGGAAAGAAGGGAGGGAAAAAAAAAACGCACAAAGCCCAGCTTAACAATCACCTTAATGGCCCCGCAAGTGCCCGTCGATGTGTTCGCCGGCAACGGGAAGGCGTGCTCAGTCGACGGAGGGTA	5	gb|ABK93731.1| unknown [Populus trichocarpa] gb|ABK94534.1| unknown [Populus trichocarpa] gb|ACA04030.1| galactinol synthase 2 [Populus trichocarpa]	0.78	e-158	galactinol synthase 1	20	0.8415	2	F:transferase activity, transferring hexosyl groups; P:carbohydrate biosynthetic process	EC:2.4.1.0
CL1942Contig1	417	CL1942Cntig1_417_F2	8	71.015	GGAATTGCAGAGATCCATTCATATA	GTCCGCGCGCGCCTCCGTTCCTCTCCCTGTCAGTTCTTAGCCATGGCACCACCGTCCACCGCATTCAATTCGGTTCTCTTGGCCGCTTATGTTGTTGTGGTTGCTCTTCCTTCTGTGCCCGCAGCAACCCGCGTTTCGGCTCAAGGTTTAGCAATGGCGCCGTCCCCTGCGATCTCGCTGGACACCGGAGCAGCTCCCTCTTTGGGTGTGTCCGGTGCTGCTGCCATCCTATGCTCTTTCTTGTTGGCCACGCTC	5	NO HIT
Microsatellite		embra1427	8	71.419
CL6670Contig1	219	CL6670Cntig1_219_F2	8	72.479	GCAATCGTCTGAGCCATTTGTTTAG	CGACCCACGCGTCCGATTCAGACCAATGTCTGCTTTTCAAATATCCCAAATGCAGGCTCAGAATATAGGTATGGTTAGAGCTCAACCTGTGAAGGTTGAAGGTTTCCAGGACTTGATGGGTGGCGATTCTACGATGAAGCATGATTCGGATGAAAATAAGCTTGCCTCTCCATCAAGTAAATAGATTTGTACATCTAGCTGCTTTCATACTGTTCTGTGCAATCGTCTGAGCCATTTGTTTAGGGAATAAAGGAA	10	NO HIT
CL1Contig133	1041	CL1Cntig133_1041_BC	8	72.596	GTGATGGTTGATGCTACTTCAAAAA	CCCGGGTCGACCCACGCGTCCGCCCACGCGTCCGCCCACGCGTCCGCCCACGCGTCCGCCCACGCGTCCGCCCACGCGTCCGCTTCTCAACCCCTTATCATTAGGAAACTCCCCCCAAAGAAATTCTCTTGAATTACGCAAGATATCGTTTCAAGATATATTGTTTTTCTCTCTCTTTTTTGAGAAAGAAGGAGAGAAAAGAAACGGTTCGGTTCGAATGGGGAACTGCCAAGCAGCAGAGGTGGCGGCGGTGGC	5	gb|ACU20808.1| unknown [Glycine max]	0.6	8e-40	unknown [Glycine max]	13	0.688462	1	C:microtubule
CL723Contig1	1181	CL723Cntig1_1181_F2	8	73.132	GTACCTCCATGTATTTCACTATTCG	ATTATAAGCTCCTCTGCTCTCTCTCTCTCTCTCTCTCTCTCTCGCGGGGCGGGAGCGCATTTCCCAGATCCAATCTGACATTATCATCATTCATCCGTCCGTCCTCAAGGTCCCCCCTTCAGACCCCCGATGCGGTGTTCTCGTGCTTGATTCGATCTCTCGCCAGATTGCGCTAGCAGGGTCGAGGCCTGTCAGATCGGGTAACCATGTCGAGGAGGCAAGTGGGCTCCACGCGTAGGTTTGTGGATACCGGAA	5	emb|CAN74732.1| hypothetical protein [Vitis vinifera]	0.74	e-106	y3972_arath ame: full=uncharacterized protein at3g49720	20	0.795	3	C:chloroplast thylakoid membrane; C:Golgi apparatus; C:plasma membrane
Microsatellite		embra203	8	74.168
GR-TS-001&&AF-007&&B09	472	GR_SGTON5811_472_BC	8	74.486	GGCTTTAAGACTGTCAATTTTGCTT	CGGTCCGGATTCCCGGGTCGACCCACGCGTCCGCCTTCGTCTTCGCAGCGGTGTCTCGCGGGATTCGGCTCCGAAGAAGGCGAGCATGGCGGCTACCTGCGCGAAGACGGCGGGTCTTCGGCTCGCTTCTGCTTCCGCTAGAACGCTCTTGACCCGTTCGCCATCGTCTTCTTCTTCTTCTTCGCCTAGCTTGTCCTCGGCGGCGAGTAAGCTCGGCGGTCTGTCTTGTGCGGCGCCGGTCCCTTCCTCCTCGCG	5	NO HIT
CL5453Contig1	666	CL5453Cntig1_666_BC	8	74.867	CAGATTGCTCTAAAATGCCCTTTTT	NAATGGTCACCTGCAGTACGGTCCGGAATTCTCGGGTCGACCACGCGTCCGGCAGGGGCGTCGTTCGGGCCGTACGACCTGCGTCCGGACCGCCACGTTTTCTACTCCGTCATCAGCTTCCCCGGCGACCGCCTCATCGTGGCAGGGCTCCTGGGCAATTCGGAGGACGTGAAGGGCCTGAAGCTGTGGGGATCGACAGCAGTTGGGGTGGACGAACTCGAAGAGATCTGCGACATGCCGGAGGAACTGGTGAAA	5	ref|XP_002263883.1| PREDICTED: hypothetical protein [Vitis vinifera]	0.35	4e-22	PREDICTED: hypothetical protein [Vitis vinifera]	3	0.61	0
GR-SE-001&&GO-071&&D09	428	GR_SGTON4705_428_F2	8	77.034	GTTCCAAATGAGATGAGCTGTCATT	GGTCCGGAATTCTGGGTCGACCCACGCGTCCGCATGGTGCTGCCCCCGTCGCGTTcggcggcggcggcggcggtgttgctggcggcgaccggcttcgtcgccctgtgcagcgccggctccggcgggggcatcgccgtcgATTCAGGTCCCCTAGCCCGATCGCCGGACCGGACCCTGTGTTCCCAGCTCATCGAGCCCGCCGGCTATCCTTGCGCCGAGCACACCGTCGAAACGAAGGATGGCGAGCCCGGGTGG	5	NO HIT
CL2945Contig1	312	CL2945Cntig1_312_BC	8	78.706	ATGCTCAATCATCGAACCCAATAGA	CAAGGCCAATCCAAACTGATTTATGCTTTTATGTTCTTTGAACATAAGTAATTGTTCCTATAAGCCAACCACCCCAACACACACGCGCACACATCACCCTCCTTGGTTGTGAAAATGGACTTTATTGCCTACCTTATGCAAATATACCATTGAGACTCCAAATCTTCATCTGTTCATGTCTTTAAGGTGTTCATGCCTTCAATGCTTGACTGACTACTAGCTTAACACACAGTATAATTGCTATATGCGCATATA	5	NO HIT
Microsatellite		embra048	8	85.1
CL5598Contig1	471	CL5598Cntig1_471_BC	8	87.788	TTCTGTATTAACTTTCCGTTCGGAG	GCGTCCGGACACGGTGTTCGGCGTCCCGCGGGCGGAGGAGGGGCTGCTCGGGAGGGTGGTGGTGGCGGCGGGGTTCGGCGGGCTGTGGTGGTGGAGGTTGAGGGGGGAGGTGGATGCGATGGTGGTGGTGCCGGAGGTCAAGAAGGAGCTGATGATGGGCATCGGGGTGGCCGATTTCGCGGGGTGGTGGCTGTATTACCTGACGGTGACGATCGGGATGGTCAGGATCGTGAAGGGCCTCATGTGGGTTGGGAT	5	ref|XP_002270718.1| PREDICTED: hypothetical protein [Vitis vinifera]	0.55	4e-23	PREDICTED: hypothetical protein [Vitis vinifera]	2	0.7	0
Microsatellite		embra157	8	88.77
CL7514Contig1	688	CL7514Cntig1_688_F2	8	89.323	CTTTCTGTATGGATGATACTGATGA	GGTCCGGATTCCTCGGTCGACCACGCGTCCGCAGAGACGTGCCCTCGGCGATTGGCATTACGTATCGTTTCCTCTTCCAAGGCCGGCATCTCTCTCTGAGAGAGGCATATTCTTCCCTCTTCTTTTGTCAGGTGATTCAGGAAATGAGAGACAGAATGGAAAGGCTTGTCCTCCTTCCATTTGCTGTCGGCTGTATATCTGAATCAAGCGTCGCCATAGCTACCCAGAATCACCGGCGATCAAAGAATGTCGACT	5	ref|XP_002278899.1| PREDICTED: hypothetical protein [Vitis vinifera]	0.56	2e-34	protein	11	0.612727	7	P:regulation of actin filament polymerization; P:cellulose microfibril organization; P:establishment of vesicle localization; P:regulation of exocytosis; P:pollen tube growth; F:protein binding; C:apical plasma membrane
CL1338Contig1	1233	CL1338Cntig1_1233_F2	8	90.168	GATAACCAGACCTTTTCAGTATTCT	CACGCGTCCGGTGAAATTGACGACATCCCAATTTCGGCCTTTGATACTACAGGAAGCATCTGCCTTTTCACGGCCTTTGGAGATCTCCGCTCGATCTCTCTCTACCCAGGAAATGCAGATCCCGCCCAGATCCGAGCTCGTCGAATCCACGCCCGCCTCGCTCTAGCCTGAGGGATTCGAGGCATACCCAGAAGGAAAGATCCCTCCTTTTCGCCTCGGCCGGATCGGGAAGCGCGATCGGAAAGATGGGTCCGT	5	gb|ABN05684.1| Protein of unknown function UPF0016 [Medicago truncatula]	0.67	3e-90	membrane protein	20	0.726	2	C:membrane; C:cytoplasmic membrane-bounded vesicle
CL7392Contig1	552	CL7392Cntig1_552_BC	8	91.015	AAGTTGTTCCTCTTGGTCAAAGCTC	CCACGCGTCGAGATGGAAGAGGCTACGGAGATCGAGACAAGCGCGGACTCCATCGACGGCCCCCTCATCTTCCACCTCGTCGCCGACCTCCTCGGCTTCGTCCTCTACATGCACCAGCAGATCCCCTCAATTTTGCAGGACATGAGCCTCGAATTCGATTCGATGCGTAGCGAATACGCGGAGATGGAGTGCCGAGCTAGCGCGGAGCGGAATGAGAGCGTCGTTTAGGAGGAAACATAGCGGAAGGATGAGGGA	5	ref|XP_002306770.1| predicted protein [Populus trichocarpa] gb|EEE93766.1| predicted protein [Populus trichocarpa]	0.54		predicted protein [Populus trichocarpa]	12	0.6475	2	C:mitochondrion; P:biological_process
GR-TS-002&&CN-054&&F05	412	GR_SGTON7158_412_BC	8	91.801	GTTGGGTTTTTATTATCCCTTGGTA	CCCGGGTCGACCCACGCGTCCGAGAAAGATGAAGCAATGACTCTTGGGGCTCAAGCTCTGGATCTGAAGCTCCCCTTTGGAGAGATTGAAGTTCTTCAAGAAAACCTGGACTTAATTAGAAGGCAGCTCGGTCTTGAAGAAGTGGAAGTTTTGTCGGCGACGGACCCCAATGCTCTAACAATGGCTGGTAATCTTGCCTCGCTACTGAAACAGAATCCGCCATCTCCTGGAAATCCTACCGCCATCTTTTTGGCT	10	ref|XP_002264666.1| PREDICTED: hypothetical protein [Vitis vinifera]	0.79	2e-27	strong similarity to pombe leucyl-trna synthetase (gb	13	0.867692	4	C:cytoplasm; F:leucine-tRNA ligase activity; P:leucyl-tRNA aminoacylation; F:ATP binding	EC:6.1.1.4
CL2074Contig1	856	CL2074Cntig1_856_BC	8	93.322	CCTGTGGGTTAATATTTTCTTCTGA	GTCCGGAATTCCCGGGTCGACCCACGCGTCCGAGAAGGCGGGGAGAGAGAGAGAGCGCGTGGAAATGAGGGCTTGAGCAGTTGCCCCGAGCAGAGGAGGAACAGCAGCAGCAGTGATGAATCTGATGATGGTGGAGAGCCAGGAAAACCCTAAGCCCTCCGCCAAGAAATCTGGGAGTAGCTCAATCGACATATATGCCGTGCAATGTGGGAAGTGCCACAAATGGAGGGTGATCGACTCACAAGAAGAGTACGA	5	ref|XP_002524794.1| DNA binding protein; putative [Ricinus communis] gb|EEF37637.1| DNA binding protein; putative [Ricinus communis]	0.74	5e-58	methyl binding domain protein	20	0.7865	4	F:methyl-CpG binding; F:DNA demethylase activity; C:nucleus; F:zinc ion binding
CL912Contig1	541	CL912Cntig1_541_F2	8	94.216	GTTGCATGCGCTAATTTACCTTTCT	CCACGCGTCCGCTTCATATTTTCCTCTTTGTGCAGTTTGCTGCTTGAGCTCGCTTGCGATTCTCTCCGGTGATCGGTCAGCGCACCAAATACCACTGGTGTCTGATCTTCATCTGTTTTCCGGCGATAGAATGGGACCTGGAGGACCCGGCGGGCCTGGAGGTGGACCAGGTTTCGGCGGGCCAGGAGGACCAGGGTTCGGTGGACCTGGTTTCGGAGGTCCGGGTTTCGGAGGTCCGGGTTTCGGTGGACCTGG	5	NO HIT
CL1901Contig1	362	CL1901Cntig1_362_F2	8	94.422	GTCACCATGTGTAAGCTATTTTTGA	GGTCCGGATTCCCGGGTCGACCCCGCGTCCGGTGCAGCTTCCTGCGGCGATCGAAGCATCGGAGAGAGAGAGAGAGGCACCGCCGCCGCGCGATGTCGTCGTTCTCGCGCCTGCCCAGCTCCTTTCCCTTCTCCCGTTTCTTCAAGCAGTTGGAGCAAGAAGCGGAAACAGTAGTGAGGGTGTTGCAGCCTGGACCTTTGGGAATCATAGAGCACAAGTTCTCCACTGAGGAGATAAATGAGGCCAATGCCACAG	5	NO HIT
CL790Contig1	1300	CL790Cntig1_1300_F2	8	94.856	TAGATGTTTTTGCGTAGAGGCTTCT	GCGTCCGAAGGTCGCGTCTTTATTCGCCGCCGCCCAGCCCGCCAGGGCCCGCGTCCCCACCCAGGCCTCCTCCCTCGCCCACCTCTCCCTCTCCGCCTCCGCCTCCGCCGCCGCCCCCTCCAGGATCTCCTTCAAGTCCACCATCTCCGCCAACCCGCTCCAGAGCCCGCTCACCCTCGGCCCCCACCGCCCCCTCGACCCCTCCGGCGCCGCCGGCCTCCGCCGCGCCTCCATCGTCTGGTTCCGCAGCGACCT	5	ref|XP_002523092.1| DNA photolyase; putative [Ricinus communis] gb|EEF39277.1| DNA photolyase; putative [Ricinus communis]	0.64	e-141	dna photolyase protein	20	0.729	2	P:DNA repair; F:DNA photolyase activity
SP-FX-003&&BA-078&&H04	193	SP_SGTON11322_193_BC	8	96.213	TTTCACTGTGGGTTGTCAATTGGTG	TCTCAATTCTTGTAAAGATGATGAAAGTAAGGAGCGGTGGGTTCAGAGCCAAAGTAGTTGCTGCAAGTGGTGGTGGTAACCTAGAGCTGGCTGATTCTGATCAGCACTGTGTGGAATGGAAGATGCGCAAAGAAGAGACTTTGATCGGCAGCTCTCTCTAAATGGTTCCTGAGGCCTCCATGATTCATTTGATTTCACTGTGGGTTGTCAATTGGTGGAAAAACGATGAAGGGTTCGACATGGTTGGGTGTTGGC	5	NO HIT
CL1274Contig1	1414	CL1274Cntig1_1414_F2	8	97.172	GCCTGTTTTTCGATGTAAAATGTTC	CCACGCGTCGCCCACGCGTCGGGGAGCTAAGGGCTGAATGATCGGAGTAGTCGTTCTCATAGTTGTTTGACTGTACATGTTCAAGGACGAGATTTGACTTCTGGAACCATTCTTCGTGGATGTATGCATCTGGTTGATTTGGCAGGAAGTGAGAGAGTAGACAAATCTGAAGTGACGGGAGAGGGGCTAAAAGAGGCACAACACATCAACAAGTCCCTTTCAGCTCTTGGAGATGTGATTTCCTCTCTTGCCCAA	10	ref|XP_002523135.1| kinesin heavy chain; putative [Ricinus communis] gb|EEF39320.1| kinesin heavy chain; putative [Ricinus communis]	0.73	e-172	kinesin heavy	20	0.737	4	P:microtubule-based movement; F:ATP binding; F:microtubule motor activity; C:microtubule
CL3050Contig1	544	CL3050Cntig1_544_BC	8	97.649	GCTCAATCAAATTGCCTGATATCAA	CGGTCCGGATTCCCGGGTCGACCCACTCGTCCGAAAAACCCAAGAAGAAGAAGAGGAATAAGAGGGAAAGATCGAAGCTTTGGCGGCGAGAGTCAGATCCCACCCCAACCCTCGCCCGCCCCTGCTCATCTTCGGACAAAAACCCTTCCTTTCAGGCCCACAAGTTCATGATGGAGGTCCAAACTCTAGGTGATCCAAAGCCGCTTGTTCAAGCCACGCTTCAACTTGGATCAGAAAAATATGCCTTTGCAGCAG	5	NO HIT
CL1006Contig1	981	CL1006Cntig1_981_F2	8	98.221	CCTCGTGTGAGAATGATCATTAATT	TCCGGAATTCCCGGGTCGACCCACGCGTCCGGAAAGGAGAAAAACGGGGAATCGAGAACAGGAGCAAGTTCGAATCATCATCATCTTCGTCATCATCCTCATCGGCCTCATCATAACACACCCCTGCGCAGAGAGAGAAGCGAAGGACTGCGAAGGAAGAAGGAAGATGGGAGACGTCTTGCTGTTCGTGGATGATCTGCCGTCGAGCTCCCCGGTCCCTTACTGCAGGATTTGTCACGACGCGGAGTTCGAGAG	5	emb|CAO40102.1| unnamed protein product [Vitis vinifera]	0.58	7e-65	protein binding	20	0.663	2	F:binding; C:plasma membrane
CL1093Contig1	603	CL1093Cntig1_603_BC	8	98.737	ATCGTGTAACGGAGGATTTCTTTGG	CCACGCGTCCGAAAACTCACTTAGCTTCATCTAGAACTCAGCGCTCTCTCTCTCTCTTTTTATCTTTGTAGAACCATAAACGAGTAGAGAGAGAGAGAGAGAGAGAGAGAGAGAAGGCTCGAAGAGAAGCTATGGAAGGTGCGTCCGTGAGTGCGTACAAGAGCCTGAGGGGATACTGGAAGAGGAGGAGCTACCGGAGGCTAGACGGGTCGGGCAACCGGCGCCGCATGCGGGTGGTGGAGCTGGGCTCGACCC	2	NO HIT
Microsatellite		embra674	8	99.595
CL174Contig1	2659	CL174Cntig1_2659_F2	8	101.421	CATTCACCATGTAAATATTTCCGTC	CCCGGGTCGACCCACGCGTCCGGCTCTCCCACGCACTCTGCTTCCAGACCCCGGATACCCACGTGTATATATACCCGTCTCCCGTCGTCAGCAGGGGTGGAGGATTCTTGGGTTTCTGCTCTGTTCGTCGATCGGCTTGAGGGAAGGTTCGAAGGTGACTGAAACTCGGCGTGTTCTGTCATGGCGGCTCCGAAACTGGGTCGAATCCCGAGCATCAGGGACCGGGTCGAGGACACTCTCGCCGCTCACAGGAAC	5	dbj|BAA88904.1| sucrose synthase [Citrus unshiu]	0.87		sucrose synthase	20	0.9175	3	P:suspensor development; P:sucrose biosynthetic process; F:sucrose synthase activity	EC:2.4.1.13
CL1133Contig1	687	CL1133Cntig1_687_BC	8	102.142	TATCTGTAAATGGAGTGTTTGCGTG	CCACGCGTCCGGGCGGAGACAACTCTCCCACCGCAAAACTTTCCAACCTTTCGCTCTCCTGAAGACCGGAGAAGATCGCGCGCATTCCGTTTCCATCCGCATTCGTGCCGAACGGTGATCGGAGATCCCGCCCCGATCGAAGGCGAAGCAAGCGCTCTCTCTCCCTCCCCCATGGCGGCGCCGGCGTCGGAGAAGCAGGTGATGGTGGTCGGAGTCGACGAGAGCGACTGCGGCGTCCACGCGCTCGAGTGGACG	5	ref|XP_002523068.1| conserved hypothetical protein [Ricinus communis] gb|EEF39253.1| conserved hypothetical protein [Ricinus communis]	0.71	9e-56	universal stress protein	20	0.7725	2	P:response to stress; C:vacuole
SP-FX-002&&CN-041&&H05	69	SP_SGTON10798_69_BC	8	104.327	GCATTGGGATTTTGAAGTTTTGTGT	CGGATTCCCGGGTCGACCCACGCGTCCGCGTTAGCTTGAGCAAATCCAATTTGTTTCAAAGTAATGATGCATTGGGATTTTGAAGTTTTGTGTTTTATGCATTTACAAGAGAAAACCATAGGTTCTGAACCAAAAAAAAAAAAAAAAAAAAAAAAAAAAAAAAAAAAAAAAAAAAAAAAAAAAAAAAAAAAAAAAAAAAAAAAAAAAAAAAAAAAAAAAAAAAAAAAAAAAAAAAAAAAAAGGGGGGGCCGTTTT	5	NO HIT
CL1339Contig1	669	CL1339Cntig1_669_F2	8	106.202	TTGATCAATTCATCCCACTAAGTCG	TCCCGGGTCGACCCACGCGTCCGCTCAGTCCAGCGCCGACCAGCCGAGCTCTCCTTTTCCTTCTCCTTCTCCTTCTCCTTCTCCTTCTCCTTCTCCTCCTTCATCCGGCCCGATGTCGCTGACGACGCGCCTCCCCGGCCCGGCCCTCTTCTCCGCTCGCTGCCGCCGCAAGTTCCCGCCTTTCCCTTCCCACGCCATCCCTTTCCGGCGCCTCCCGAGCCGCCGGGCGTTCGCCTTCGGTGGCATCCGGGCGAC	5	gb|AAL91980.1|AF483191_1 isopentenyl pyrophosphate isomerase IDI1 [Melaleuca alternifolia]	0.92	2e-85	isopentenyl pyrophosphate isomerase	20	0.9415	6	P:isoprenoid biosynthetic process; P:chlorophyll biosynthetic process; F:hydrolase activity; F:magnesium ion binding; P:photosynthesis; F:isopentenyl-diphosphate delta-isomerase activity	EC:5.3.3.2
CL6529Contig1	357	CL6529Cntig1_357_BC	8	106.951	CCTTCGAAGTAGACTTTTCATTGTT	CGTCCGGGTCTCAGCATGCCTTTATCTGGCTCTTGTTGTTGGAATCGCTATCATTGCAGCCTGCGTAAAAAGAGCACACCCCAGTTTAAGAGGAACACACCCTGTACATAAATCAAAGATCCACATTGATTGGCCTAAAATTCGGCATTTGTGGCTGGGATGAGAAGATTGCTTTAATCTTTGCTATATAGTCTGTCCCACTGCCACACCTTTGAATCTGAAGCAACCACCGAGCGTTCATTCATAAAAGACCAG	5	NO HIT
CL207Contig1	1420	CL207Cntig1_1420_F2	8	107.551	GTCTATAGCGGATCAGTGTATTTTA	CTCTCACACTCATCTGCTCTCGCTTCTTCTCGATCCTCCCATCGACATCGATCCTCGGTTCCCCATCAATGGCGGAGAAGAGCTTCAAGTACGTGATCGTCGGCGGTGGCGTCGCCGCTGGGTACGCAGCCAGAGAGTTTGCCAAGCAGGGGGTTAATCCGGGCGAGCTCGCGATCATTTCCAAAGAAGCCGTGGCCCCTTATGAACGCCCTGCACTCAGCAAAGCATATCTCTTTCCAGAGGGTTTTGCACGAC	5	gb|ABQ41114.1| monodehydroascorbate reductase [Vitis vinifera]	0.85	0.0	monodehydroascorbate reductase	20	0.8755	9	P:hydrogen peroxide catabolic process; C:plasma membrane; F:electron carrier activity; F:monodehydroascorbate reductase (NADH) activity; P:oxidation reduction; C:peroxisomal matrix; F:FAD binding; C:chloroplast; C:apoplast	EC:1.6.5.4
CL651Contig1	686	CL651Cntig1_686_F2	8	110.444	GTATGTCTCAAAAGTCAAAGCAACA	CCGGGTGATAGTCCTCATATGGACACTTGTGACGTCGCCTTTGCTGGTATTAGGTGGGATCGCTGGGAAGAACAGCAAAGCTGAGTTCCAGGCTCCTTGTCGCACCACCAAATATCCCAGAGAGATTCCACCATTGCCATGGTATAGGGGGACGATCCCTCACATGGCAATGGCAGGATTCTTACCATTCAGTGCCATATACATTGAACTTTATTATATCTTTGCCAGTGTTTGGGGTCATAGGATCTACACTAT	5	ref|NP_172919.1| endomembrane protein 70; putative [Arabidopsis thaliana] gb|AAK96649.1| T5E21.14/T5E21.14 [Arabidopsis thaliana] gb|AAM16222.1| At1g14670/T5E21.14 [Arabidopsis thaliana]	0.8	7e-86	endosomal protein	20	0.8	6	C:cytoplasmic membrane-bounded vesicle; C:integral to membrane; C:plant-type cell wall; C:Golgi apparatus; P:transport; C:plasma membrane
CL508Contig1	1666	CL508Cntig1_1666_F2	8	111.25	TAAAATGTCTGTTTGCTTGTGCTTG	CGGCAAGCTCTCTCCCCTTATATTGCCACTTCCCCTGTCTCCCCCTCCGCAGCGTGCCCGTTTCTCTCTCGTTTCGGTTTTCTTTGTTTTCGTCGGGTGAGAGAGGAAGGAAGGAAGAAAGAGGAGGAAGGATGGTGGTCACCACGACGGTGTCGGACTCCGATGAGAATATTCACTCCACTTTCGCCTCCAGATACGTCCGCAATTCTCTTCCCAAGTTCAAGATGCCGGAGCAGTCGATACCGAAAGAAGCAG	5	ref|XP_002263081.1| PREDICTED: similar to Glutamate decarboxylase [Vitis vinifera]	0.8	0.0	glutamate decarboxylase	20	0.8705	7	P:glutamate metabolic process; F:pyridoxal phosphate binding; F:glutamate decarboxylase activity; C:nucleus; C:cytosol; C:plastid; F:calmodulin binding	EC:4.1.1.15
GR-TS-002&&CN-040&&C06	484	GR_SGTON7014_484_F2	8	112.17	GGGACATTTATGTTTGTTGTTGAAG	CGGTCCGGATTCCCGGGTCGACCCACGCGTCCGATTCAATATCTCAAATCGAATGTGCTATGGGGAGTGTTGGAGGGAGCTATTGATTTTCTTGAATTTGACAAGGATTGCTTACGATTTAGCCTCACACTCAGTGTATCGGGTGGAACTGTAAAAAAATTGGGATATGTGCTAAGATGCAAGCAAATGGATGATGATTTGAAAGTTGTGCTCAAAGACAAGCAATTAGTGAATCCAGCTTCAATCTATGAAATG	5	NO HIT
PE-XY-001&&MG-003&&G11	435	PE_SGTON8963_435_BC	8	112.317	TTTTCTCTGGTTTGATAATACCGGA	CACGCGTCCGACCGTTCAGATTAAGCTTCTCTGACGACATGGAAAGCAACCTCAATAAAACATTCTCTCTTCTCAAGGCCAGGGGGATGATCAAATCGGGTGATCTTGTCATTGCTGTTTCCGACATGTTGCAGTCTATTCAAGTCATGAACGTACCCTGAGGAGTACTCATTTTCCATGTGAGTAAATTGTGTTAAGTGGTAATTCTGGATTATGATGATTGTCAGCATTTCAACAATGGGGTCGCGGTCAAGA	5	NO HIT
CL1345Contig1	770	CL1345Cntig1_770_F2	8	113.061	GATATCAGATCCTTCATGTACGCTC	CCGGGTCGACCCACGCGTCCGCCTTCGTATAAAAACCAGTCTCCTCCTCCTCCTCCTCCACCGCGAAAAACCCTAACCCGAACCAGCTCCGGCATTGCCACGACCCGACCCGACCCGGCCCGGATGGAGGACGACGAGCGGGGGGAGGAGTACCTCTTCAAGATCGTGCTGATCGGCGACTCCGCCGTCGGGAAGTCCAACCTCCTCTCCCGGTTCGCGCTCGACGAGTTCGACATCAACACCAAGGCCACCATC	5	ref|XP_002533058.1| protein with unknown function [Ricinus communis] gb|EEF29328.1| protein with unknown function [Ricinus communis]	0.78	3e-87	gtp-binding protein	20	0.843	11	F:GTP binding; C:Golgi stack; C:plasma membrane; F:protein binding; C:Golgi-associated vesicle; P:inter-Golgi cisterna vesicle-mediated transport; F:hydrolase activity; C:trans-Golgi network; P:response to heat; P:small GTPase mediated signal transduction
CL438Contig1	628	CL438Cntig1_628_F2	8	113.607	AACCTTAGCTACCAAGTTGGTTTTA	GCGTCCGCGTCGGTCTCCTCTCTCTCTCCCTCGCTCTCTCTCTCTCTCTCTCTTCTTCTCTCCAGGAATCGATCCGGCGCTCGAGAGATGGGTCTCAGCAGATGCGCCACGAGCGTCCTCTCCATTACGCTTCTCTTGCTCCTCTTGGCTCTCGCCAATGCCAAGACCCGCGACGTGACGGATTTGCAAATCGGCGTGAAGTACAAGCCAGAAAAATGTGATATCCAGGCTCACAAAGGTGATAAAGTCAAAGTA	5	ref|XP_002271056.1| PREDICTED: hypothetical protein [Vitis vinifera] emb|CAO24578.1| unnamed protein product [Vitis vinifera]	0.92	5e-62	fk506-binding protein 2-1 precursor	20	0.9125	5	P:protein folding; C:vacuole; C:chloroplast thylakoid lumen; F:FK506 binding; F:peptidyl-prolyl cis-trans isomerase activity	EC:5.2.1.8
GR-PU-003&&MG-045&&A05	154	GR_SGTON4006_154_F2	8	113.607	GAGTGTACCATTTTCATTGATTTGG	GTCCGCTGGAATTCTACATGAAGAAGATCCAGCTCTTTTCCCTCCAGAATATACCCATCAGCTCTGCCACATTGACCAGGTCGGGAAAAGAGCTGGAATTCTACATGAAGAAGATCCAGAGGAAGAAGGGCAAGGCCGGAGCTGGTGCAGCTTGAGTGTACCATTTTCATTGATTTGGTACCCATTTTGAGGAGAGCTTGTTTTGGATTATAATTTTTGTGATCCGGTCTTCAAGAACTGCTAAGTTGAGGCCTG	5	NO HIT
SP-FX-002&&CN-028&&A01	197	SP_SGTON10653_197_F2	8	114.897	ATTGATGGCTCCAATCTTCATATGC	CCGGTCCGGATTCCCGGGTCGACCCACGCGTCCGCTGAAGATTCTCCATCAAGTCAAGCAGCCATAGACGACAGTGATAGCGATGAGATGGATGTGGATGCGAATCCTCCCGATTCTAGCAAAGGGAACAAGAAGAAGCATTCAGGTAAAGGAAATGATGTTGGCAATGCCAACAACTTTTTCGCCGAATTAGGCGATTGATGGCTCCAATCTTCATATGCACATGACAAGTTGAGGTTCATACAAACATATCAA	5	NO HIT
PE-XY-004&&RS-016&&H03	390	PE_SGTON9902_390_F2	8	115.591	CAATGATACTCGTGTGTATGTTATG	CGTCCGCCTTTTTTTGTTGCAAGATCGAAGTCAACACTGGATTCGCAGAGAAGAGTTTATCTCTGGTGGGCTGTGGACCGGGTGGATCGGGCACGTGCTCGCTCTCAGATCAATGTGTCACGGGCCGGCCTCTGGACCGTGACAAATGTCTCGTCTGTATACATGACTTGGTCGGATGGTGATCAGGTACCCGATGCACCATGCTCCGGGTCCTTGCGAGTTTCAGGTGGTGAGGACGGCGATCTTCTTGTTTTA	5	NO HIT
UR-XY-001&&BA-059&&D04	324	UR_SGTON11967_324_F2	8	115.714	GTAGTTTGGTTCTGGTCTTTTGTAT	CCACGCGTCCGGGAATTTGATGATGTGGAGCCTGCGGAGGAGCTGCTTGAAAATCCAGCCTTCCAATTTTTGCACCTGTAAGGCTCGACATAGCATTATTCATCCCCAGGTTTTCCTCATCAGCATCCGTTGCGATTTCAAATGTTTTGGCAAAGCAATGGCGATTTGTAAATTTTTTTTCATTCCTTATCTACTTTGGGGCGTCTAATTCTTGCCCTACATCATGCCCTGCCGACATGTTATTCATTCATTTGT	5	NO HIT
CL6503Contig1	534	CL6503Cntig1_534_F2	8	116.004	TCAGTAGTTTCGTTAGTGTTCCGAA	CCACGCGTCCGGCAATGTTGCCTCACGGAACACATCTCCAGTGACGTACAAGCCGATTAAACTTGTGTACCACCCGAGAGAGCCTTTCTTTGTGGTCAGACAGCCTGGAAAGACCACTGCAGTGTTCCCCATGCGTTTCCAAGAAAAGACGGATGTGATCATCGCGACTGCCTTCTTTCAGGAACTCATGGACGTCGGAAGCACTGAAGCATGGGCCAAGGTACCTCTTTGTGCATGGTCGCCGATTCCACCTCC	5	emb|CAO71459.1| unnamed protein product [Vitis vinifera]	0.67	1e-81	protein	20	0.689	2	C:Arp2/3 protein complex; P:actin filament organization
CL636Contig1	578	CL636Cntig1_578_F2	8	116.35	TGTATCGTGAATTTGGTTGTATGTG	GAGGAAAAGCTACAACAGCTGCTGCCGATAGCTGAACAGAGAATTGGTCCCAAGTGAAGGAACACATGCAATACTGCGTTGACCATCCCGAAGAAATCAGCAAGCTTGCGAAAGTGAAAGCTCAAGTATCTGAAGTTAAAGGTGTTATGATGGAAAATATTGAAAAGGTTCTTGACCGGGGTGAGAAGATTGAGCTGCTGGTTGATAAAACTGAGAACCTTCGCTCTCAGGCACAAGATTTCAAGCAACAGGGAA	5	ref|NP_001059109.1| Os07g0194000 [Oryza sativa (japonica cultivar-group)] dbj|BAD30158.1| synaptobrevin-like protein [Oryza sativa Japonica Group] emb|CAD70274.1| synaptobrevin 1 [Oryza sativa (japonica cultivar-group)] dbj|BAF21023.1| Os07g0194000 [Oryza	0.75	3e-43	vesicle-associated membrane synaptobrevin 7b	20	0.7745	3	C:endosome; P:transport; C:plasma membrane
PE-XY-004&&RS-011&&B01	176	PE_SGTON9858_176_BC	8	117.329	GGTGGATAAAAGTACAAATGGCTAC	GCGTCCGGTCCTAAAGAAAAATTCTGCAAATCCAAGAAACCATACAACGGATTCGATCGCAGTGAGAAGCAGCAGCCTCTGGCCTCCTAGTATGAGTCCTGAATTGGATCCGATCTTTGCTAGCTTCATGTGAGAGGTCCCTTAGAAAAAATTGTTGATGCTCGCATAAATTGTAGGTGGATAAAAGTACAAATGGCTACAAATAGAAGCTACGTATTGCATACTTCTATCTGTTTCGATCGGAAAGCTATGTGG	5	NO HIT
CL3802Contig1	639	CL3802Cntig1_639_BC	8	118.148	ACTTATAGCTCCCCAACAGATTTTT	CGACCCACGCGTCCGGCGTGGGCCTCATAATTTAAGTTCAGAAGCATCCGGCATGCTGACTCATTGTATGTTGAAGAGATTGATGTTGGCGAAGGTCAAAATAGAACAGTAGTTAGTGGCCTTGTCAAGTATATCCCTCTGGAGGAAATGCAGAATCGGAAGGTTTGTGTTCTGTGCAACCTGAAGCCAGCTACCATGCGTGGTATCAAGTCACAGGCAATGGTTCTTTGCGCTTCAAACAAGGAGAACACCAAG	10	ref|XP_002269672.1| PREDICTED: hypothetical protein [Vitis vinifera] emb|CAO50078.1| unnamed protein product [Vitis vinifera]	0.84	4e-63	methionyl-trna synthetase	20	0.811	6	P:response to cadmium ion; P:methionyl-tRNA aminoacylation; F:ATP binding; F:methionine-tRNA ligase activity; C:cytosol; F:tRNA binding	EC:6.1.1.10
CL5215Contig1	747	CL5215Cntig1_747_F2	8	118.518	GTGTAACAGTCATTTACCTTCATGA	CCACGCGTCCGTGCATATTTAAGTTCTTCAGGGAGAGGTTTAATCTCTCTCTTGAAGAGCAGATTGATAATACTGATAATTCAGAGGAAGATTCAGAAGGAAGCAGTAGACCTTGTTTTTCTTCAATAAGCAAATCTGTTGGTTTTCTGGACAGAGAACTTGCTGCTAGTGGGTTTACTAGAAAAGGGGAAGATGATATGGACAAGTTCGTCAAAGAAGAGAAGGACCAGGACCAATGTTCTGATGATGAAGAAG	5	ref|XP_002533337.1| serine/threonine-protein kinase rio2; putative [Ricinus communis] gb|EEF29046.1| serine/threonine-protein kinase rio2; putative [Ricinus communis]	0.5	5e-43	serine threonine-protein kinase	9	0.576667	1	F:catalytic activity
CL6455Contig1	577	CL6455Cntig1_577_F2	8	118.518	TAATTTATGCAACGGGTCTGATTTG	TGCGGTACGGTCCGGATTCCCGGGTCGACCCACGCGTCCGCATACAATGCCCCGTGGACAGCAGAGCCTAGTCACTTGGGCTACTCCAAGATTGAGTGAGGACAAAGTCAAACAGTGTGTTGATCCCAAGCTGAAGGGAGATTATCCTCCAAAGGCAGTCGCAAAGTTGGCAGCTGTTGCTGCATTGTGTGTGCAATATGAAGCTGAATTCCGTCCCAACATGAGTATAGTTGTCAAGGCTCTTCAACCGCTCTT	5	ref|XP_002530551.1| Serine/threonine-protein kinase PBS1; putative [Ricinus communis] gb|EEF31842.1| Serine/threonine-protein kinase PBS1; putative [Ricinus communis]	0.72	2e-28	serine threonine protein	20	0.7355	3	C:plasma membrane; F:protein serine/threonine kinase activity; F:nucleotide binding	EC:2.7.11.0
CL300Contig1	691	CL300Cntig1_691_F2	8	118.597	AGCTTTTGATCTGTACTTTTGGATC	ACGCGTCCGAAGAAAATGGGAAAATCAGAAGGCCCGGGAGGTCGAGGATATTTCGGGAAGGAGCGCCGCTATAAATAAAGCGGGCTGGTGCTGGAACCCGGGTCGACCCACGCGTCGCTCCTCCTCCGTCTTCCTGCTTATACCCTAAACCCTAGTTCCTCTCTCTACAGCCCTCTTGGAGCAGCTGGTTCATTAGACAATTGGCAATGGCTTTCTACAACAAGGTCGGGAATCTTTTGAAGCAGAGCCTTTCCC	10	ref|XP_002522811.1| glycine-rich RNA-binding protein; putative [Ricinus communis] gb|EEF39662.1| glycine-rich RNA-binding protein; putative [Ricinus communis]	0.56	3e-23	glycine-rich rna-binding	5	0.634	2	F:nucleic acid binding; F:nucleotide binding
CL628Contig1	453	CL628Cntig1_453_F2	8	119.354	TACTAGCCCTATGCTTGAGAATAAT	CGGTCCGGATTCCCGGGTCGACCCACCCGAGCATAGCCCTCAAATTAGAGAAGACTCTCTCCTATCATCCGAGCGCGTCCGTCAGTCACTTAGACCACCACAGGAAGATGGAGGCAACCAACAAGAAGGCGGTGATTCTCTTGGGATTGATGGTCGCGATCGCTTGCTGCGCCAATGCTCAGACCATATGCAACATGTCCTATTCGGAGTTGATGGCTTGCAAGCCAGCCGCGACGCCACCGAACCCGCCGCCCC	5	NO HIT
GR-ML-002&&BA-087&&H02	341	GR_SGTON2518_341_BC	8	119.764	GGAATACCTCTTTGGTCTCTATTTA	CACGCGTCCGCTGCACAGAAACCTGCTGCCTATCGTCCACCACATGCTAAGAATGCAGCCACTGTCCAGGCAGAGCTGTTTGGAGAGAGCTCTTCGGAAACATTGAGCAAGAATGCTCTGAGAAACAAGAAGAAAAGGGAGAAACAAAGAGAGAAAAAAGCTGCGGAGGCTGGTTCTGCCTTGAGCGATTCCTGATATTATAATTAGTGTCAGTTCCATGTCTAGAATCTTGGTCACTGGTTTGATTTCCCTCAC	5	NO HIT
GR-XY-006&&RS-013&&A03	515	GR_SGTON7825_515_BC	8	119.823	TCTGGTCAAATCTTCGAGTCAACAG	CCGGGTCGACCCCGCGTCCGAGGAGGAGGAGGGCCATAGCCGCGAAGATATACACGGGCCTCAGGGCTCAGGGCAACTACAAGCTCCCCAAGCACTGCGACAACAATGAGGTCTTGAAGGCTCTCTGCACCGAAGCCGGTTGGGTCGTTGAAGAAGATGGTACTACTTACCGAAAGGGAAGCAAGCCACCTCCGGGCGAGATCATGGGTGCTTCAGCGAACATCAGTGCATGCTCATCATATCAACCGAGTCCGC	5	ref|XP_002310201.1| predicted protein [Populus trichocarpa] gb|ABK92480.1| unknown [Populus trichocarpa] gb|EEE90651.1| predicted protein [Populus trichocarpa]	0.66	2e-45	protein	20	0.5935	6	F:DNA binding; F:protein binding; C:nucleus; C:cytosol; P:brassinosteroid mediated signaling pathway; F:transcription repressor activity
GR-TS-002&&CN-050&&E10	690	GR_SGTON7119_690_BC	8	120.106	GGGGTATTTGTTCACCTGTAATAAA	TTCCCGGGTCGACCACGCGTCCGCAACAATCAGAAGAGCACATGCTGTTCATCCCATCACAGCAGTGCAAGTGGAGTTTTCGCTGTGGACAAGAGATGCGGAGGCAGAGATCATTCCCACGTGCAGGGAGCTTGGCATTGGCATTGTTGCGACCAGTCCTTTAGGACAAGGATTCTCTCCTGTTGGTTTCAAGTTGATGGAGGATCTTTCCAAGGATGACTTCGGCCAGTCCCTACCAAAGATCCAGCCAGAGAA	5	emb|CAN80302.1| hypothetical protein [Vitis vinifera]	0.71	7e-57	aldo keto reductase	20	0.822	0
PE-XY-003&&CN-018&&A07	275	PE_SGTON9662_275_BC	8	120.525	CTGTTTTTCGGACTATATTCAGCGA	CGGTCCGGATTCCCGGGTCGACCCTCGCGTCCGGGCAGAGTTCTACTTCAATGAGAGAGAAGTGCACTTGAGCTGTCAGCTCCTGGTCTTGATTTATGTACTTGTTATATCAGTTTCTAAATTTGCTTACCTATGTGTTTGTTGCTAATTTCCAAAATATGCTGCACCGCGGTACTGTTTTTTCTTGCATAGCCACTCTGACGGTGTCAAGACGGCATTGGCATGTATTATTATGAACTTATATGAGGGTGTGTG	5	NO HIT
GL-XY-001&&RS-030&&D04	202	GL_SGTON1036_202_BC	8	120.68	ATATTAGGCTCTTGGGTGAAGATTG	GCGTCCGAAAGAGAGAAAAAGCTGCTCAGGCTGGTTCTGCCTTGAGCGATTCCTGATATTATAATTAGTGTCAGTTCCATGTCTAGAATCTTGGTCACTGGTTTGATTTCCCTCACATGACAAAGCGGCCATAGGGACAAACAGCGGTGGAATGCCTTCTGGCATTTCATCTTGAAGTGGAGCTATTCCAATGATGCCGGGATATTAGGCTCTTGGGTGAAGATTGGAAGGTTTACTTTTGAGGGACGACCAGAA	5	NO HIT
CL420Contig1	1519	CL420Cntig1_1519_BC	8	121.372	CAATTCTAAGTCCTAAGTTGATGCA	ATTCCCGGGTCGACCACGCGTCCGAAACCAGCGCCGGCTTTCGTCTTCCTTGCCCTATTTCCGGTGTCTTGCTGCCTTGTAGCAGATTAATGGCATCGCTAATACCCTCCCTCACACTGAGTTTACTCATTCTATTACTAAATTTTAGACTGATACAGTCGCTTCAGTGTTCCTCGCAGAAATTCAGCGGGAATCGATACTACCAGCATTGTACCGACCTCCCACATTTAAGTGCTTACTTGCATTGGAACTACA	5	emb|CAN66525.1| hypothetical protein [Vitis vinifera]	0.59	e-127	dopamine beta-	20	0.6905	2	C:cytoplasmic membrane-bounded vesicle; C:plasma membrane
UR-XY-001&&BA-038&&D09	143	UR_SGTON11764_143_F2	8	121.673	GGTTGCTTAACCTTTTGATCTGTAC	CCACGCGTCCGCGGACGCGTGGGCTAGTTCTAGATCGCGAGCGGCCGCGGCAACTATAGTGGTGGGTATGGTAGCAGAGCAGGCGGAGATGGTGGCTTTTGAGCAGTTACTTCTATTTTCAGCTTTTACTTGCTCTGATCAAGGTTGCTTAACCTTTTGATCTGTACTTTTGGATCTGGTTTGGATTCCTTCATATTTAGTGGTTTGTCTCGTGCGCAATTTGTGAAGTTGCTCTAAGTTGGTATAACTGCTAAA	5	NO HIT
CL252Contig1	1230	CL252Cntig1_1230_F2	8	122.14	CTGTTTTCGTTTTGTACATGTGACA	CACGCGTCCGGCGAGCTCGAGCTAGACGACGGCAATGGCGGCGGCGTCGACGACAACGGTGAGGAGGATCAAACTGGGGTCGCAGGGGCTGGAGGTGTCGGTGCAGGGGCTGGGCTGCATGGGCATGTCCGCCTTCTACGGCCCTCCCAAGCCCGAGCCCGACATGATCGCCCTCATCCACCACGCCGTCGGCTCCGGCGTCACCTTCCTCGACACCTCCGACATCTACGGCCCCCACACCAACGAAATCCTCCT	10	ref|XP_002266027.1| PREDICTED: hypothetical protein [Vitis vinifera] emb|CAO45271.1| unnamed protein product [Vitis vinifera]	0.85	e-169	aldo keto	20	0.9005	10	P:negative regulation of translation; P:response to sucrose stimulus; P:regulation of transcription, DNA-dependent; P:oxidation reduction; F:transcription factor activity; F:protein heterodimerization activity; C:chloroplast; P:response to cadmium ion; F:	EC:1.1.1.65
CL117Contig1	388	CL117Cntig1_388_F2	8	122.391	CTATATTCAGCGAATGAGATGCTAT	CGTCCGGGGAGAGGCACAGGTTCACCATGAAAGGAAATATTCATGTGGAAACACCTTTTGGAGCTATGAAATTGCCCATCAGCAAGGAAGGAGGAACTACCCGCCTAAAAAAGGAGGACGACGAAGACGACGACGACAATGAGGATTGAAGATGTTCCCAGGAAGATATTTATCCTTGGCTGGCAGAGTTCTACTTGAATGAGAGAGAATGTGCACTTGAGCTGTCAGCTCCTGGTCTTGATTTATGTACTTGTT	5	NO HIT
CL1Contig171	1404	CL1Cntig171_1404_F2	8	125.335	CCATGTTGGGTTGTTATAAACACTT	TCACTATAGGGAANCCTGGTATANTGCAGGTACCGGTCCGGAATTCCCGGGTCGACCCACGCGTCCGCTCTCTCTCTCTCTCTAGCGCTCGCCGTCGCCCTGTTGGATTCGCTCTCGCCGGAGCTCGCCGGAAGGGGGGAGGGGAACGCGCCCGATCGGCCGGTCGGACGGTGGCCGGGGAGGAGGAAGATGCAGTACAAGAACCTGGGGCGGTCGGGGCTGAAGGTGAGCCAGCTCTCGTATGGGGCGTGGGTC	5	ref|XP_002518142.1| potassium channel beta; putative [Ricinus communis] gb|EEF44275.1| potassium channel beta; putative [Ricinus communis]	0.95	0.0	potassium channel beta subunit	20	0.921	7	F:voltage-gated potassium channel activity; C:plasma membrane; P:oxidation reduction; P:potassium ion transport; C:integral to membrane; F:aryl-alcohol dehydrogenase (NADP+) activity; C:mitochondrion	EC:1.1.1.91
GL-XY-002&&CN-019&&C05	297	GL_SGTON1404_297_BC	8	131.392	GATGCATATGGTGTATGGATTAATC	CCCGGGTCGACCCACGCGTCCGGGGTTCAAGTCAAAGTGGCTCGCCGTATGTGCGACCTTGATCGGGAGCTCCATCATGCTTACAACAATTGGGTCCATGTGCTATTGTGTCGTTATGCATAGACTGGAGGAGAAAAAGTTGAGGAACATAAGAAGGTTAGAGAGCCGCTCTTACTCAATGTCCATGGCTTCTGAACCTGATATACTCAACAGTGGAAACAAGAGGATGTATGCGCTGTGAGGTCGACATTTTAG	5	NO HIT
CL4752Contig1	430	CL4752Cntig1_430_BC	8	133.822	GACTTAGCTAGTTTAGGAGAAATTG	CGGTCCGGATTCCCGGGTCGACCCCGCGTCCGCACAGCTCATGAGTGTGTTATTTCGGCGTTGGCGCAGTCACCGCTGACAGGGATGATTGCCTCGGCTAGTCATGACAAGTCGGTCAAGATTTGGAAGTGAAAGTTCACTCCTGCTTCTTTTCTTGTTTTTTAGAAGCCTTCGATTTGAGCGTGTGTCGAGCTGAGGAGCGTCACAAAGCAGCCAAAAACCACTGGTGGTTGGCACTCATACTTCGCCAACATA	5	NO HIT
GR-SE-001&&GO-064&&C02	244	GR_SGTON4607_244_F2	9	0	GCTGCGGGGAAAAGAAAAGTTTTTT	TTCCCGGGTCGACCACGCGTCCGGCCGCGCGTCCCGCCTTTCAGCCCGCGTTCGTTTGGCCCTCGGCGAGCCCACTGACCGAGGATGGAGATACCATGGACGTGACGCCGATGACGTCGTCATCGCGGTTCGGGTCAGGCTGGACGCCGAGATTTGTGAGTAAAGAAAGCGATGACGGGTACGCCAACAGCTCTCCCGTGTGAGATATGAAAGATTGGAATGGCCTCGTGGGACTGGCACAGTGCTGCGGGGAAA	4	NO HIT
CL3022Contig1	700	CL3022Cntig1_700_BC	9	3.356	CTTCACTAGAAATTTTACTGGACGC	TCTATACGACTCACTATAAGGATAGCTGGGACACCTGCAGGGACCGGTCCTCAATTCCCGGGTCGACCCACGCGTCCGCGCAGTCGTAGTCCTGATAGGTCTGAACATGACAGGGCTCGTTCCCCAGTTCGCAGCTTCCACCAAGCAATGATGGAGAGAAACCAATCTCATCGCCCAGGTGCATCTTCCTTCCACAATGAGAAAACAAGAGAGAGTTCACGGAGTCCGCGGCGGGCAAAGTCTCCTTCACCCCGT	5	NO HIT
CL8002Contig1	462	CL8002Cntig1_462_BC	9	3.857	GCTATTTACGTGCTTTCCTAGATAA	CGGTCCGGATTCCCGGGTCGACCCTGCGTCCGCCCATGCTGGCCAAAAAGCAGTTTGCTGATCTAATACAGCCAATCGAGGAGAGAATGCAAAATGTTGAGACCTACATCAAGTCTGTTAAACCTCATTTGACAGTCCAAGTTGAACCCATTACCGATCCCTATGGGCCTTCCATTGTGGATGCAGAATTGGAGGCTATTGTTGTCAGCAAGGAGACATTACCCGGTGGAATCTCCGTAAATAAAAAGAGGGCCG	5	ref|NP_179417.1| ATCOAD (4-phosphopantetheine adenylyltransferase)	0.72	2e-40	bifunctional coenzyme a synthase	20	0.7555	6	P:lipid metabolic process; F:pantetheine-phosphate adenylyltransferase activity; P:regulation of coenzyme A biosynthetic process; P:lipid storage; P:growth; P:response to salt stress	EC:2.7.7.3
CL752Contig1	965	CL752Cntig1_965_F2	9	9.073	AATTTGTGTTTGTGAGATTCTGGGT	CGGTCCGGATTCCCGGGTCGACCCACGCGTCCGCGCCCACATGCCACGCCCTCTCTCCTCTTTCCTCTTTCCTCTGGAAAACGAAAAACCCACGAAGAAAAGCAATAAAGTAAGAACAAAATCGTTCCCGCAGAGTGTCTGCATTCCTCTTCACTCTCTCTCCCCCTTATATAACCCGGAAAGTTTGCTCTTTTGCTTCCCTCAGATCCTCTCGTTCGTCACTCGTCCCTCCGCGGTCCCTTTGTCTCTTTCCTC	5	gb|ABK94530.1| unknown [Populus trichocarpa]	0.5	2e-35	protease inhibitor seed storage lipid transfer protein family protein	20	0.724	3	P:lipid transport; C:cytoplasmic membrane-bounded vesicle; C:anchored to plasma membrane
CL4780Contig1	607	CL4780Cntig1_607_F2	9	10.212	TTTTCAGAACTCTACGATGGCACTA	CACGCGTCCGCAACAAACAAAGAACCAAGTTTCGGCGGCTTCGCAAATGGGAAGCGAAATCAATCTGGGTGGACGTTCTTACGATCTGGCCATGTCGAAGAGAACCAGAAAGCCATTGAAACTCGAAGAGACCATCAGCGATATTTCAGTTACAGGCTTTGCCCGAAGTCAAGGCTCGGAAGCTTTTCTTGATCAAGAGAAAGGGATCACCGTAGAAGAATTGGCAAGTGACCGTCAAAGCTTGAAGCAACTCAT	5	NO HIT
Microsatellite		embra310	9	10.908
CL3800Contig1	190	CL3800Cntig1_190_BC	9	11.615	TTATATTTTTCGATGGGCATGGAGA	AATCTTCCAGTCTTATTAGGGGCGACAGGAATGATGCCACCAGCTACACCATTAAACTACAATGCCTGGGTTCTAGCTGGAGTAATATTCAATTTCTTCATCTTCCGATACCGAAAGCAATGGTGGCAGAGATACAACTATGTTCTCTCGGCAGCCCTGGACGCAGGAACGGCATTCATGGCCGTGCTTTTATATTTTTCGATGGGCATGGAGAATAGAAGCATTACTTGGTGGGGAACAAATGGAGAGCACTGT	10	ref|XP_002518328.1| Oligopeptide transporter; putative [Ricinus communis] gb|EEF44088.1| Oligopeptide transporter; putative [Ricinus communis]	0.8	1e-49	isp4-like protein	20	0.8705	3	C:membrane; P:oligopeptide transport; F:oligopeptide transporter activity
CL4280Contig1	522	CL4280Cntig1_522_BC	9	12.41	AGTGTACAATTGCTACGTTTTCTTC	CGGTCCGGATTCCCGGGTCGACCCCTCGTCCGATCATCGGTGATGGAGGAGAAGGGGAAAGGGAGCGAGAGATGGGGCGGGGCGATCGCGAATCTGACCGAAATGTCTTCGAATCTTGAGTCCCTCCAAAAGCTTCTCCTGAAGAAAGCCGTGTTCGTCGACGAAGAGACCTTCGCCAGAGCTTCCCTCACCGCCGAGCAAGCCCGCACCATCAAGATTCTTCAACAAAGGGTAGAGACCCTGGAAAGAGAGCTC	5	ref|XP_002265916.1| PREDICTED: hypothetical protein [Vitis vinifera] emb|CAO49698.1| unnamed protein product [Vitis vinifera]	0.8	8e-56	protein	16	0.79	2	F:molecular_function; P:biological_process
Microsatellite		embra204	9	12.802
Microsatellite		embra1578	9	13.364
CL5300Contig1	650	CL5300Cntig1_650_F2	9	13.894	GGTTACGTTTTTGGTATTGGACAAA	GAGTGCAGAAGACAAAGGATAGGTGCAAGCTGTGAAGAGCTCAATAATCAGTCAGGCAATGCTGCAAAATCTGTTGATGCCAAATATCTGAAAAGATAACTCAGCTGAAAGAACAAATTGCAACACTTGAGAAGCGTGAAGAAAGGTACAAGACTGTCTTTGCAGATCGAATTTCAGTGTTTCGACGGGCATGTTGTGAGCTTTTTGGTTACAAGATTGTGATGGATGAACACCAGCGTCCTAATGGCATTCCAG	5	ref|XP_002527831.1| Spindle assembly checkpoint component mad1; putative [Ricinus communis] gb|EEF34534.1| Spindle assembly checkpoint component mad1; putative [Ricinus communis]	0.86	4e-57	spindle assembly checkpoint component	11	0.830909	1	C:mitochondrion
GR-PU-003&&MG-043&&H01	227	GR_SGTON3983_227_BC	9	14.305	CTTCCTTTCACACTTTGTAAGATAG	GGAAGATATTAAATGCCGATACGGTGGTCAATAGAGTGATTATCCTCTCTTTCTCTTTACATGGAAGTGCTGGTTGACATGAAAGCCTCTGCACAAAATGCTTGTGAATGGCATCTTCAAATGTATTCTGATAGAATTTCATGATTTATGAAGGAAGGAAAAGGCTGACTAAGTAGAGCACACTAGTGAAAAATTCTCTTTGGGACAGTAATTGTTAGGACGAACTCTTCCTTTCACACTTTGTAAGATAGTTTA	5	NO HIT
CL2870Contig1	598	CL2870Cntig1_598_BC	9	14.406	ATCATTGTAGGATTTCCATGGGGTT	CACGCGTCCGGAGGGAAGCGGTGCAAATTCGATAATTGCGGGAAGAGTGCCCAGGGCAGTACTGATTTTTGTAAGGCGCATGGTGGGGGGAAGCGGTGCACGTGGCCCGAAGGAAAATGCGAGAAATTCGCAAGGGGTAAGAGTGGTCTGTGTGCTGCGCACAGCAGCATGGTCCAGTTGCGGGAGAACAACCGAGGTTGCCTTATCGGGCCCGGGCTCTTCCATGGTCTCGTGTCTGTTGCTTCGACTGCCAGG	5	ref|XP_002299680.1| predicted protein [Populus trichocarpa] gb|EEE84485.1| predicted protein [Populus trichocarpa]	0.61	2e-59	loricrin-like protein	20	0.6485	1	C:cytoplasmic membrane-bounded vesicle
GR-TS-003&&GO-021&&C01	450	GR_SGTON7690_450_BC	9	14.406	GTACAATTGCTGCGTTTCCTTCTTA	GAAATGTCTTCGAATCTCGAGTCCCTCCAAAAGCTTCTCCTGAAGAAAGCCGTGTTCGTCGACGAAGAGACCTTCGCCAGAGCTTCCCTCACCGCCGAGCAAGCCCGCACCATCAAGATTCTTCAACAAAGGGTAGAGACCCTGGAAAGAGAGCTCGATGCTGCTATTACAGCTGCCGCACGTGCTCGATCAGAGAAAAGGCAGGCCGAGACTGCACAAAAAGCTGCAGAATTGCGTACTCAGGAAATCACGAGA	5	ref|XP_002265916.1| PREDICTED: hypothetical protein [Vitis vinifera] emb|CAO49698.1| unnamed protein product [Vitis vinifera]	0.8	1e-45	protein	16	0.810625	2	F:molecular_function; P:biological_process
SP-RX-001&&GO-008&&D02	348	SP_SGTON11458_348_BC	9	14.406	GTACTCGGATAATGTAATTTGTGTG	CGTCCGCTCCTGTATACAGTATGTTCCCTAGGCATAAAGATCGAATGGACAAGAAGGTGGTTGATTTGGCTAGAGAAGTGGCCAAGGTAGAAATCCCTCCATACCGACGTCATTTGGATGTCGTTGTTGCATGCGAGGATGACGAGGACAACGATATTGACATCCCCCAGTTATCCATTTACTTCCGATAAGCTGCATGTACTTTCTTAGATGCATATGGTCCTAAGCTGGGTTACTTTCTTAGACTCATCGCAT	5	gb|EEE52605.1| hypothetical protein OsJ_34931 [Oryza sativa Japonica Group]	0.85	5e-23	ubiquitin-activating enzyme e1 expressed	20	0.9605	5	F:ligase activity; F:small protein activating enzyme activity; P:modification-dependent protein catabolic process; P:protein modification process; F:ATP binding
Microsatellite		embra210	9	14.451
CL2416Contig1	1024	CL2416Cntig1_1024_F2	9	14.554	GGGTCCAATTCTTGAAATTACAAGT	GCGTCCGATAACTTATTTTTTGGCGTCTGAATTGCTGGATATCACCGAGTATGTGGGTACTATTAATGACATTTCTGGAAGAGCGAGACTGTTTCTAGTCCTACCTGATGCTTTTCTGGACTCATTCTTAATCTTATGGATATTCAATTCTCTTTCAAAAACATTAGAGCAGTTGCAGGCCAAGAGGAGTTCTGTTAAGTTGGATATATATAGGAAGTTTTCCAATGCTTTGGCAGTGGCAGTGTTTGCTTCAGT	5	ref|XP_002528616.1| ptm1; putative [Ricinus communis] gb|EEF33774.1| ptm1; putative [Ricinus communis]	0.83	6e-86	lung seven transmembrane receptor	20	0.8105	3	C:endomembrane system; C:cytoplasmic membrane-bounded vesicle; C:integral to membrane
CL263Contig1	1536	CL263Cntig1_1536_F2	9	14.554	TGACACACGTATTTTGACTTATCCT	CGGGTCGACCCACGCGTCCGCACATCGCGCCCTCACTCCATCTCCGTCTGCTCGAGCTTCTCTCTGCTGTAGGAGCTCTCCCATCCGTAGATCTGAAATCGGAGTTGCGAGATTTCCCGCGACGCCATGGCTCTGGTTGTGCACGCCACAAGTAACAAAAATGTCTACAAGGCACTCATTGCTGCAGAATACACTGGTGTGAAAGTTGAACTGGCACCGAATTTTGAGATGGGTGTTTCAAATAAAACTCCCGAG	5	ref|XP_002264400.1| PREDICTED: hypothetical protein [Vitis vinifera]	0.78	0.0	elongation factor 1-gamma	20	0.8155	3	F:translation elongation factor activity; C:eukaryotic translation elongation factor 1 complex; P:translational elongation
CL8323Contig1	218	CL8323Cntig1_218_F2	9	14.583	GCGAGCTATTCATTTTGCTTAGTTT	ATCCGGGTCGACCATGCGTCGGGATGGAAGGGTACTATCAGCAAAGACGTTGGAATTGCATCAACTAAGCAAAAACAAGTGGTTATGGCGTGCGTATGCTGTCGAGATTGGGGATGGAGATGCACACCATCAAGAAAATGAGGTCATGGGGAGGCTGTGAGAAAGGCAAGGTAGCGTCGGTAGAGATTTAAAATTTTCGAGAGAATTTTAGAGAGAAGCGAGCTATTCATTTTGCTTAGTTTTTGTTAATCGACC	5	NO HIT
PE-XY-001&&MG-068&&D03	596	PE_SGTON9365_596_F2	9	14.583	GACATGTGTGTCGTTTTTTCATAGA	TTCCCGGGTCGACCCACGCGTCCGGAAAGTCATCCCACTCTGGAGAGCTGCAGTCACCCTTTTATGCTAATGCAGATTCTAATGGGAGTGGACGCCCTCACATGCCCAGTCTTTATCCGACGCTTGACATGTGAAACATAGGGTTATTTCATCACTGTCCAGGGCTGCATGGTTTTCCTTTCTCTGTCATTGTTGCACAAGAGCTTTACAACTCTGGGGCTGGCTCAAATGGTAACCCATATATCCTCAGTGCAC	10	NO HIT
CL4418Contig1	534	CL4418Cntig1_534_F2	9	14.973	GGGGTTATATTGTATGTCATGTTGA	GCGTCCGGAGAGATGCCCCCCCCGTTCGGATCGCCTCGATTTCTCCTCGTGTTGGCCTCGATTCTCCTTCGACTTTCCCCAGGCTCTTCTGATGACGCGCCGAGCTCCAAGAACGGCACGAAATCCGAGACTCATGATAAGTCCAGTGGTAACACGGGGTCTATGGTACTGGTGGTATTGGTCGTGATCGTGGTTGTGGCTCTTTTCTCTTTCGTTTTTTACAAGTTATGGCAAAAGAAGAAGCGGGCTGAGCAG	5	NO HIT
CL3252Contig1	736	CL3252Cntig1_736_F2	9	15.662	ATCTGCTAATCCTACTGTATCAAAC	CGTCCGGAGACCCATTTCGTTTCATCGTCAACTTTTCATCCTCCGTCTTCTCCATCCGTGAATTGTGAGAGAGAGAGACAGACCCATTTCATCTTCAAGGTTCATCCTTCATCTTCCCCGTTGGTGGGTAGGAGGAGAGAGAGGGAGAGAGAGAGAGAGAGAGAGATGACTCTGGGACTGATCAATGCGAACCCGGTGGTTCACGCCAAGAAGGAGAGGGTGGCTCGGACGGAAGACCCGCACGCCGACGACGCC	5	gb|ACU13490.1| unknown [Glycine max]	0.83	2e-68	protein	20	0.7795	1	F:vacuolar sorting signal binding
CL727Contig1	992	CL727Cntig1_992_BC	9	16.216	CCCTAGTGTTCGTGTACATAATAAT	CTGCCGGGTACGGGTCCGGAATTCCCGGGTCGACCCACGCGTCCGCATCGACGCACGAAAGTCGTCCTTTATCTTCTCTTCTTTTTTATTTTTATTTTTTAAGTTTTTCGTCCCCCTAATCTCTTCGTAACAGTCGTATCAGGTCTACGACATCCATTAAAGCACGAATCCTGGGCCTCCTTCGGTTGTTACGCGAAGAGATCACTGCATATTAACTTTAGGGTTTTAGCCAAGACTCATCACGTTGGACCAAGA	5	NO HIT
PE-XY-001&&MG-004&&F03	386	PE_SGTON8974_386_BC	9	17.545	CGGGAACTACTTTTATTTTCCATCA	CCACGCGTCCGCAGCTTGATGCGCTAGGAGTCTACTTTGAACCAATTTCTGATCTTCGTCTCTTGAAATCCATTGGGCCATTTGGAGGACAAGGTGGCAGTCCATGGGACGATGGAGATAGCACGGGTGTGAGAAAAATAATGGTTAAAGCTGGATCAGTTATTGACTCCATTACTGTTGAGTACGACAAGAACGGGTCTGTGGTTCAGGGCCCTAAACATGGTGGAGATGGGGGACATCTAACGCTCGAGATTA	5	ref|XP_002510452.1| pentatricopeptide repeat-containing protein; putative [Ricinus communis] gb|EEF52639.1| pentatricopeptide repeat-containing protein; putative [Ricinus communis]	0.53	7e-39	pentatricopeptide repeat-containing	20	0.665	2	F:molecular_function; P:biological_process
CL5801Contig1	370	CL5801Cntig1_370_F2	9	18.069	ATTCTATCCATGTCTACATCCGTGG	GCGTCCGTCCTCTTTCTGCGTCTCAGAATCTCCATCAACCTCCGTCGTCGTCGTCGTCTCGCTGACCCGAGTGATCACGAGTAGTGAAGAGCGTGAGACTGGGCTGGAGAGGCCACTGTCCGCGAACAAGACGAAAAGCAAGAAGGCTCTCGTCTCCGTCGTGGGGTGGCTGCTGGCAAGGAAGAAGAGCGGACCTGATCACCACAGAGAGGATTACTAGTTCGTCCATGTTTCCTCTGCAGAAGGAGCAAGATT	5	NO HIT
UR-XY-001&&BA-023&&F09	314	UR_SGTON11638_314_BC	9	19.533	AGATGATTCAGTGGATAAGCTGGCT	CCACGCGTCCGCTCTCGCTCTCCTTCTCCGTCGAATCTGCGATTCCATACTCTGCGAGACTCCGGTACGCCGTCGATCGATCTTGGCCTTCGTCTTCTGCGCTTCTTGGGTTTTTTTTTGGGGTTTTCTTTGGTGGATTTTCTGTAACTCGTCGTGGCTTTCGCCGGGAGACACCGTCGATAAGGTTTTTGCTTGGAAAAGCAATTATGGCTGACGATAACTCCGTCGATGTCAAGGAGGAGGTGGCAGAACTTG	5	NO HIT
Microsatellite		embra691	9	19.603
PE-XY-004&&RS-005&&E08	171	PE_SGTON9793_171_F2	9	20.183	GTTGATTCATGTGGTTTTGTGGAAA	GCGTCCGGGAGGATTTGTTATGACTAATATAATGCTTGCTTAGTAGTCTTACCGTGGCTTACAAATCCAGTATAAAAGAAAGAAAAAGGAGCAGAAGATACAATATCGTGAAAGGGTAGAAGAGCGTGCGGTTGAAGTACTTGAGTCGAGCTGATTGCATGAGTATACTGGTTGATTCATGTGGTTTTGTGGAAATTTTCTATAGATATTTATGGTCTATGTGCTGATGACATCATGAGGGGATTTTTGTTGCGT	5	NO HIT
Microsatellite		embra954	9	21.109
CL1Contig142	715	CL1Cntig142_715_F2	9	21.487	GAATGATGTCTTTTAAGTCTCCTCC	CCCGGGTCGACCCACGCCGTCCGCCTGGATCCGTCGCGACGTCGCCGTATCTTCTTCTTCTTCTTCCGGGAATCGCGTTCGATTCGATTTGATGCGGTTCTCGAGGCCTCTTTCAAGCAATAAGAGAGGCGAACGCCCTCCCATTCCCATCCCCTCCTTCGATTCTCTCTCTCTTTCTCTCTCTCTCTCTCTCTCTGAGCTTGATCTCTGCTTTTCGCCCTAATTTCGGACGAACCCATCTGATCGCCCCACCTG	5	ref|XP_002279232.1| PREDICTED: hypothetical protein [Vitis vinifera] emb|CAN73136.1| hypothetical protein [Vitis vinifera] emb|CAO47392.1| unnamed protein product [Vitis vinifera]	0.8	2e-63	skp1-like protein 3	20	0.8675	2	P:ubiquitin-dependent protein catabolic process; F:protein binding
PE-XY-001&&MG-061&&B07	524	PE_SGTON9314_524_F2	9	21.487	GATGTCTTTTATTTTGCTGTGTCAG	CCACGCGTCCGCGAagagagagagagagagagagagagagagaaagCGACAGGGCCTAGAGCGAAATCCGCTCGCAGATTTTTGGCGCAGAGAGGGGGAAGGGAGGACGATCTTCCGCCGGTGCCGGCGAGGAATCCGTTTGGGGAAGCAGGGCGAGAGAGATGGCGACGTCGAGGAAGATAACGCTGCGGAGCTCCGACGAGGAACTCAAGACCTGGGACATCGATTTCGTCAAGGTCGACCAGGCCACCCTGT	5	gb|ACF06501.1| SKP1 [Elaeis guineensis]	0.79	6e-32	kinetochore protein	20	0.8375	10	P:ubiquitin-dependent protein catabolic process; F:protein kinase activity; P:embryonic development ending in seed dormancy; P:response to salt stress; C:SCF ubiquitin ligase complex; F:ubiquitin-protein ligase activity; F:protein binding; C:cytoplasm; C:	EC:6.3.2.19
GR-SE-001&&GO-022&&F04	314	GR_SGTON4197_314_F2	9	21.662	GATCGGTAGATTGTTGTACTTAGTA	CGTCCGGTTGCTGATCGTTGGTGGGACACTCGTCTACAGCACTTGCAGTTTGACAGTTGCTCAAAATGAAGATGTGGTAGAACAATTCCTCAAGGAAAACGCATCTGCTGTGCTGCAGGAGATTGATGCTGCGGCAAGTTGGCCCTGCAAGAGTGGTAGGATACCCAAGACTTTGCGCTTCGATCCTTCAACTTCTCAAACTAGTGGACTCTTTGTGGCGAAGTTTACAAAAGTTGGCTTGTGACTAGGAGGGAA	5	emb|CAO48200.1| unnamed protein product [Vitis vinifera]	0.87	2e-30	nol1 nop2 sun family protein	13	0.863077	0
CL2197Contig1	450	CL2197Cntig1_450_F2	9	22.32	ATCTCTGGCATGATCAAAGGCAAGA	CGGTCCGGATTCCCGGGTCGACCCACGCTTCCGAAGGGAGGACGGTCTTCTGCCGGTGCCAGCGAGGAATCCTTTGGGAAGCAGGGCGAGAGATGGCGTCGTCGATGAAGATAACGCTGCGGAGCTCCGACGGGGTGTCGTTCGAGGTGGAGCAGTCGGTGGCGGCGTTGTCGCAGACGATCGAGCACATGATCGAGGACGACTGCGCCGACAACGAGATCCCGCTCCCCAACGTGACCAGCGAGATCCTGGCCA	5	gb|ACU16825.1| unknown [Glycine max]	0.52	2e-45	skp1-like protein 1	20	0.631	2	F:protein binding; P:ubiquitin-dependent protein catabolic process
CL1Contig141	852	CL1Cntig141_852_F2	9	22.685	TAATGTTACCAAGATTATCCTGCCT	CCCGGGTCGACCCACGCGTCCGCTTCCTTACTCGATTTTTCGGTTTCCTCGCGAGATTCGATTTCGAGGAGAGAGAGAGAGAGAGAGAGAGAGCGACAGGGGCCTAGAGCGAAATCGGGTCGCAGATTCTTGGCGCAGAGAGGGGAAGGGAGGACGATCTTCTGCCGGTGCCGGCGAGGAATCCGTTTGGGGAAGCAGGGCGAGAGATGGCGACGTCGAGGAAGATAACGCTGCGGAGCTCCGACGGGGAGTCGT	5	ref|XP_002279232.1| PREDICTED: hypothetical protein [Vitis vinifera] emb|CAN73136.1| hypothetical protein [Vitis vinifera] emb|CAO47392.1| unnamed protein product [Vitis vinifera]	0.8	9e-65	skp1-like protein 3	20	0.87	2	P:ubiquitin-dependent protein catabolic process; F:protein binding
CL1Contig190	402	CL1Cntig190_402_F2	9	22.824	AACTCAAGACCTGGGACATCGATTT	GGTCGACCCACGCGTCGTTCGATTTCGAAGAGAGAGACAGAGAGAGAGAGAGAAAGCGACAGGGGCCTAGAGCGAAATCCGCTCGCAGATTTTTGGCGCAGAGAGGGGGAAGGGAGGACGATCTTCCGCCGGTGCCGGCGAGGAATCCGTTTGGGGAAGCAGGGCGAGAGAGATGGCGACGTCGAGGAAGATAACGCTGCGGAGCTCCGACGGGGAGTCGTTCGATGTGGAGCAGTCGGTGGCGGTGGAGTCGCA	3	ref|XP_002279232.1| PREDICTED: hypothetical protein [Vitis vinifera] emb|CAN73136.1| hypothetical protein [Vitis vinifera] emb|CAO47392.1| unnamed protein product [Vitis vinifera]	0.81	6e-39	skp1-like protein 3	20	0.899	2	P:ubiquitin-dependent protein catabolic process; F:protein binding
CL716Contig1	750	CL716Cntig1_750_BC	9	23.243	GGGATCAATATCGATGTTGAGTTCT	CGGTCCGGATTCCCGGGTCGACCCACGCGTCCGCACGAACACCTAAATCCCAGCTGTCCATAATCCAAAACCAATAACCTCTCCGACTTCCCTTTCTGCTCATTCCTCCCCACCCAGCGAAGCAGAGCGAGCGATCAAGCTGCCATGGGCTCCTACCTCTCCAGCCTCCTCGGAGCTCCGGCCGCCGACGGCTCGCCGGAATCGTCGTCGGAGCCTTCCCGCGTCCAGGCGTTCCACTCCACCCCGCGGTGGCAG	5	gb|AAY42864.1| thioredoxin H [Nicotiana alata]	0.7	6e-49	thioredoxin h	20	0.821	4	P:cell redox homeostasis; C:cytosol; P:sulfate assimilation; F:oxidoreductase activity, acting on sulfur group of donors, disulfide as acceptor	EC:1.8.4.0
CL917Contig1	1239	CL917Cntig1_1239_BC	9	24.322	GCCTCTCATTCTGTTCAAAAAGCTT	CCCGGGTCGACCCACGCGTCCGGGAAGGAAAAGAGGAAGAAAAGTTACTTGAGAGACATTTGGCCATCAAATGAAGAAGTGGCAACTGTTGTCCAATCAAACGTGCTTCCAGATATGTTTATGGCAACATATGAAGCTATCACTAAAGGAAATCCTATGTGGAATCAGTTAGCTACACCTTCTAGCACTCTCTATGCTTGGGACCCAACATCAACATACATTCATGACCCACCATATTTCAAGAGCATGACAATG	5	ref|XP_002263337.1| PREDICTED: hypothetical protein [Vitis vinifera]	0.9	e-165	cytoplasmic aconitate hydratase	20	0.9245	14	C:vacuole; P:response to oxidative stress; P:response to cadmium ion; C:plasma membrane; C:cell wall; F:ATP binding; P:response to abscisic acid stimulus; F:4 iron, 4 sulfur cluster binding; F:aconitate hydratase activity; P:metabolic process; C:chloropla	EC:4.2.1.3
GL-XY-001&&RS-038&&C01	184	GL_SGTON1114_184_F2	9	25.277	TCTGTTATTCGCCGATATCATCTGA	CGTCCGCACGTCTCCTAGAGCTCGTGCTATGTTTGAGGCAATTGTAACCCAAGAGTTACAAAATTTTGTCAATCTTGTGGCTTAGGTTTCTTTTTTGCCCCTCAGCTTCAGCTTCAGTGTGATCTGCAAGGGGTACCACGGTTGCTTGCTCCTGTGTGCTCGCTGCTTGGTGTGGCTAGATGGTCTGTTATTCGCCGATATCATCTGAGGGATTTACTCGTCTGTGTTTATTTTCTTGCTTCTGTAGCTTGTCGT	5	NO HIT
CL2613Contig1	1251	CL2613Cntig1_1251_F2	9	25.366	GTGTATATCTGCTGTAAGATCAAGA	CCCGGGTCGACCCACGCGTCCGATGATCTTGGCGAATGGGGTCTTTGACGGCGAAGGATTGGTGGCCGATTGTCACGTGCTGCCCGCAACGGCTGTCGGTGCTGCGAGCGGCGATGAGATCAGGAAGTACATCGAGGTCGCGTCCAAGTCGAAGTCACCAGCCACGGCCACGGTGATCTTCAAGGGGACTCGGCTGAGGGTCCGGCCTGCGCCCGTTGTGGCTTCTTTCTCTGCTCGGGGTCCCAACCCGGTGTC	5	ref|XP_002271510.1| PREDICTED: hypothetical protein [Vitis vinifera]	0.78	e-156	protein	20	0.741	7	F:identical protein binding; C:endomembrane system; F:serine-type endopeptidase activity; P:plant-type cell wall modification; C:cytoplasmic membrane-bounded vesicle; P:proteolysis; P:negative regulation of catalytic activity	EC:3.4.21.0
UR-XY-001&&BA-071&&D02	417	UR_SGTON12073_417_F2	9	25.833	ATTGGACTCTTTTACTGCTACTGTA	CCACGCGTACGGGTGAGGGATATTTGGTTGATAAGGTTTTGGACAAGACTGGCATGAAGGGAACAGGTAAATGGACAGTTCAACGTGATTATTTCGGTGCTCACACATATGAAAGGGTCGACATGGAGGGATCTTTCCATACAGAATGGTTCAAAATTGCCAAGCAATCAAAGATATAAGCCTCCCTTTCCGTTGCGCCGTGTATGCGGGCGCTCTTGCTTTTGCCAATAACTGCTCCCGAGGATATGCTATTTT	5	NO HIT
UR-XY-001&&BA-008&&F09	280	UR_SGTON11531_280_F2	9	25.972	ACGATCTTAGCTGACATACTTGACC	AGGAAAAGCTCGCCCAGGNTTCATCTTCTCGTTATGAAGAAAGATACAAAGGTTCCACAGATTTTTATCGACAAAGTAGAAGCACACCTTACAGCAGAAGCTAGTAAAAGATGGCGAAAGATTAGTACGTCAGAAACCTCGGTCAATTCTGTGCATGGCGTCGTCTCTTCTTTCTATGAACAAAGTCATCCGGGGAAAAGCCTCAGTAATCGACTTCGTTGCGGGTATAAAGAGAACACTGACTTGGCACGAGGT	5	NO HIT
CL1122Contig1	1102	CL1122Cntig1_1102_F2	9	27.704	GTTGAACATGTTACTCTTTCCATTG	CGGTCCGGATTCCCGGGTCGACCACTCGTCCGAGGCGTCGTCGTCCCTCGCGCTTGCGGCCCTGTGCATTTCCCCGCTGCTCCGCTCCGCCCTTCGACGCCTCGCGTGCTCCGCCGAGCATCTCCCATCTCCCATCTCCATCTCTGCAGCCATGGGCAAGGGTCCCGGTCTCTACTCCGACATCGGCAAGAAAGCCAGAGATCTTCTCTACAAGGACTACCAGAGCGACCACAAGTTCACCATCACCACGTTCTC	5	dbj|BAF95072.1| voltage-dependent anion channel [Nicotiana tabacum]	0.81	e-129	porin voltage-dependent anion-selective channel protein	20	0.91	4	P:anion transport; F:voltage-gated anion channel activity; C:mitochondrial outer membrane; C:pore complex
CL1308Contig1	843	CL1308Cntig1_843_F2	9	27.704	GAAAATGTCATGCTTGTGTGTTTAC	AAATGGACCCTGCAGGTACGGTCCGGAAATTCCGGGTCGACCCAACGTCCGGTGACGACTATCCATGAGAACGTTAAACCGTCGAAGTCCATCGTCGCGTTGGGTCTCCCTCCTCAGAGCAGCCGCTCCGGATCATCCTCGCAATCTTCAGAATATCTCCCGATCAGTGAAGATTATGGCCGAGTCAGCTGATAACAATGCTGGGAAGAAGCTCGTTCGAATTGACATTAGTTCGGATACTGTTTGCCCATGGTG	5	ref|XP_002525922.1| protein disulfide oxidoreductase; putative [Ricinus communis] gb|EEF36442.1| protein disulfide oxidoreductase; putative [Ricinus communis]	0.71	2e-89	protein disulfide	20	0.7465	2	C:outer membrane-bounded periplasmic space; F:protein disulfide oxidoreductase activity
UR-XY-001&&BA-050&&E11	210	UR_SGTON11883_210_F2	9	27.982	TGTAATTGATTGGCACTTCAAGCAA	CCACGCGTCCGGGTAAAGGTTGAAGCTTCAGGAGTAGGAAATATAGAAAAAATACGTTATACACAGCTTTCTTTATGTATTAGAATAGCTTTAGTCAGATCCTGCTCACGCAAAGAATGTCGTGTAATATGTGTGTAGAATAAAGGTAAAGGTTGTAGCTTCAGGAGTAGGAAATATAGAAAAAATACGTTATACAGTGTATGAGCGGTTGTAATTGATTGGCACTTCAAGCAATAAAAGAGAGGATGGTTTTCC	5	NO HIT
CL558Contig1	550	CL558Cntig1_550_F2	9	28.341	AGCATATCGATTTCTCCCTAACGAG	AAATGGTCCCTGCAGGTACGGTCCGGAATTCCCGGGTCGACCCACGCGTCCGAAGCAACCGAGCGGCCAGCCGACGCAGAGCCATGGTGCACGTCAGCTTCTACCGGAACTATGGGAAGACCTTCAAGAAGCCGCGGCGCCCCTATGAGAAGGAGCGGCTCGATGCAGAGCTGAAGCTCGTGGGAGAGTATGGTCTCCGGTGTAAGAGGGAGTTGTGGAGGGTGCAGTACGTATTGAGCCGTATCCGTAACAATG	5	ref|XP_002283256.1| PREDICTED: hypothetical protein [Vitis vinifera] ref|XP_002275166.1| PREDICTED: hypothetical protein [Vitis vinifera] emb|CAO14950.1| unnamed protein product [Vitis vinifera] emb|CAO62535.1| unnamed protein product [Vitis vinifera]	0.96	6e-99	40s ribosomal protein	20	0.9695	4	F:structural constituent of ribosome; C:small ribosomal subunit; P:translation; F:rRNA binding	EC:3.6.5.3
SP-FX-002&&CN-065&&G03	531	SP_SGTON11053_531_F2	9	28.5	CTTCTGTTTTGAATCCTTCTGTGGG	CGGTACGGTCCGGATTCCCGGGTCGACCACGCGTCCGGCGGCTTCTTCTTCTTCTTCGTCTCTTCTGCAGAGACTCCTCAGAAGATCGCTCTCCGCAAGGGTCGCCGCCACTTCACGCCAACTCCAGCCGCCGCCGCCGCCGCCGCCGCCGCCGCCGCCGGTCGACGGGTCGCCGCCGAAAACCACTCTCCTGGGCCCGCTCTGGGGTTTATCCGGTCGGACGGAGAATGCGGCGGGGCCTCAGCTCCTCCCCCC	5	NO HIT
CL1725Contig1	1164	CL1725Cntig1_1164_F2	9	29.006	TGTCTGTATGTTTGAATGTTGATCC	AATTACGCCAGCTCTTTACGACTCACTATAGGGAAAGCTGGTACGCCTGCAGGTACCGGTCCGGAATCCCGGGTCGACCCACGCGTCCGCAAAGAATGAAGAATTACACGATCTACGCTGTTTCCATCACAATCCGTATTGTGCTTGGTTTCATGTTGCTGGCCCTCATCTGGCAGTTCGATTTTCCACCCTTCATGGTGCTGATCATCGCTATCCTCAATGATGGTACCATCATGACGATATCCAAGGCACAGA	5	ref|XP_002517457.1| H(\+)-transporting atpase plant/fungi plasma membrane type; putative [Ricinus communis] gb|EEF44999.1| H(\+)-transporting atpase plant/fungi plasma membrane type; putative [Ricinus communis]	0.81	e-137	plasma membrane h+-atpase	20	0.8105	7	F:hydrogen-exporting ATPase activity, phosphorylative mechanism; C:integral to membrane; P:ATP biosynthetic process; F:ATP binding; F:magnesium ion binding; P:proton transport; C:plasma membrane	EC:3.6.3.6
CL6760Contig1	439	CL6760Cntig1_439_F2	9	29.176	CTGTGTGCATGTACTAAATCTACTT	ATTCCCGGGTCGACCCCGCGTCCGCCTTCTACCGATACAGGGAGTTCAGGTACATAGTAGCGGTGAATGCGATCGGATTTGTGTATTCGGGGCTGCAAGCTTGCGACGTTTCTTATTTGTCAGCCACCGGAAAGCGTATCGCTGGGTTCCATCTCCGGCATCACCTGGACTTTTTCCTGGATCAGGTTATGAGTTATCTGCTGTTATCGGCATCATCATCGGCGGCGACGAGAGTTGATGACTGGGAATTGAACT	5	ref|XP_002274501.1| PREDICTED: hypothetical protein [Vitis vinifera]	0.57	1e-32	integral membrane	10	0.699	1	C:plasma membrane
CL1602Contig1	779	CL1602Cntig1_779_BC	9	30.533	TATCTGTGCCCGTTGAGAAGATTAA	CCCGGGTCGACCCACGCGTCCGACCGTCTCTTTCTCCGCCCCATTTTTCCGTCCTCCTCCTCCTCCTCCTCCTCCTCCTCCCCTCCGCCTGAACCCGAGCGAGCGAGCGAGCGAGAGCGAGAGGGGGAAGGGAGCTTCTGATCTCCGGCCATGGATATGCAGAACGACTTCGATCGCATCCTCTTCTTCGAGCACGCCCGCAAGACCGCCGAGGCCACCTACGCCAAGAACCCCCTCGATGCCGACAACCTGACG	5	ref|XP_002269795.1| PREDICTED: hypothetical protein [Vitis vinifera] emb|CAO49013.1| unnamed protein product [Vitis vinifera]	0.76	1e-79	mitochondrial import receptor subunit	20	0.7325	7	F:P-P-bond-hydrolysis-driven protein transmembrane transporter activity; C:mitochondrial inner membrane presequence translocase complex; C:mitochondrial outer membrane translocase complex; C:plastid; F:receptor activity; P:protein import into mitochondria
GL-XY-001&&AF-050&&E04	320	GL_SGTON237_320_BC	9	30.862	GTCTTAGCTTGTTGTATCATTCACA	ATGGTCACCTGCAGGTACGGTCCGGTATTCTCGGGTCGACCACGCGTCCGTGATAAATCCTTATTTATAACTTGTAGGAAAACATTATCTTGCTGATGCTGGTTATGGAATCCAAAATAGCATCATCTCTCCCTATCGTGGTGTTAGATACCATTTGAAAGAGTTTAGTGATCGCCCTCCTGAAAACGAGAAGGAACTATTCAATTTGCAGCATTCATCTCTAAGAACTACTATTGAAAGAGCATTTGGAGTTCT	5	dbj|BAH94741.1| Os10g0129500 [Oryza sativa Japonica Group]	0.62	3e-29	transposon en spm sub-class	20	0.783	0
GR-ML-001&&BA-076&&E12	350	GR_SGTON2375_350_BC	9	31.77	GTATCGTGCTTTAATCTGTTGGAAG	CCGGTCCGGAATTCCCGGGTCGACCCACGCGTCCGGCAAATAGAGGGAGCCACGTATTCATCCATGATCAATCGAAACACAGAGAGCAATGCAGCAAGTGGAGAAGCCAGTGTAGGAATCCGTTCCTGATCTGGAACAAACTGCTGAAGATGGCGCAAATATGGCGAAGATTGTGATGTCACGGAAGAAGAGGAGGCTTTTAGAAGCCATTGAGATAGGGAAGAAACGGAAGCAAGCTAATGTCGATCTTCTTAA	10	NO HIT
Microsatellite		embra941	9	32.634
Microsatellite		embra1851	9	33.524
SP-FX-002&&CN-043&&D10	269	SP_SGTON10813_269_F2	9	33.617	CTTCCATTGCTTTTCATAAAGGCTA	CGGTCCGGATTCCCGGGTCGACCCCTCCTCCGGGAGAAGAAGCCCGAGGTCAAGAGGCTTGAGATCCACTGATGAGAGAGATCGATCGACTGTATTTTGCTCTTGTGCCTGCGCGTGTGAAATAGTTCTTGAATCTGTGTTCCGTTCCTGTCGTGTTTTGGTGTGCCTTACTCGCATGAGTCGATGCATGTAAGCTATCAATAAGTTTGTTCAGCTCTTCTTTCTGCACTAAAATTTGTGAAGTGGTGTGTCGTT	5	NO HIT
CL3175Contig1	544	CL3175Cntig1_544_F2	9	33.827	GTTAGGCTGCTCAGTTTGATTTTTT	GGTGGATGGCTTTCTATAGCAGAAGTAAAGAGCAGATTGGATCCAAAAACGGGCGGAGCTGATCTTACTAAATTCATAAAAGCTGTTTGTGAGCTAGGATTCACCCAGGTGTCAAAGGACTTCACGAACAAAATGTTCGTTCTATTTCACTTCACGAAGCAGGAGAAGCCAATTTCGAAGAGGAAGGAAATCGCGTGGCCAGAGTTGAAGCCTTGCATATACAAGCGTCGCTGATGTCAAAGCCTTTGATCTATA	5	ref|XP_002272751.1| PREDICTED: hypothetical protein [Vitis vinifera] emb|CAO14690.1| unnamed protein product [Vitis vinifera]	0.69	5e-24	PREDICTED: hypothetical protein [Vitis vinifera]	5	0.784	0
CL709Contig1	935	CL709Cntig1_935_F2	9	34.14	TACCTACTTACAGCTTCTTGGATGA	CGCGTCCGCTTACTGCCGAGCGATCTGACCCGAGCCCCTCCCCCTTCCCCACAGCTTCCGCGAGACGCCATCGAATCGAGAGCCGCCGCGAGCTTCGCGAGCCTCGCTTCGAAGGGCTTGAGAGTCGTCGGAGGAGAGATGTTGAGGGTTGCGACCAGGAGGATCCCTTCTCTCGTCTCGCCGTGGAGGCCCGGCCACGCCGCCGCCGCCGCCGCCGCCCCCAGGAACCCCGTCGGCGGCGGCCCCGATTCGCCG	5	ref|XP_002512828.1| ubiquinol-cytochrome C reductase iron-sulfur subunit; putative [Ricinus communis] gb|EEF49331.1| ubiquinol-cytochrome C reductase iron-sulfur subunit; putative [Ricinus communis]	0.74	e-119	ubiquinol-cytochrome c reductase iron-sulfur	20	0.778	9	C:mitochondrial inner membrane; F:ubiquinol-cytochrome-c reductase activity; C:respiratory chain; F:electron carrier activity; F:iron ion binding; P:transport; F:2 iron, 2 sulfur cluster binding; C:integral to membrane; P:electron transport chain	EC:1.10.2.2
CL4450Contig1	886	CL4450Cntig1_886_BC	9	34.482	CCTAGTTCCATATTATTGTGTTCAG	CCACGCGTCCGAGCTGTGGTGCCAGCAGAATTGGAGCAGAAGAATGGGGAGAGTGACAAGTGAGTACGTTGAGCGGCTGAAAATGTTTGTGGAGAAACAGTGTTTTGAAATACAGGGGCTGCTTGGACGCAATTCAACTCTGGCAGAGGAATTGGCCAAGACCGGGGGTGGTGGCAGTGGTTCATCCCAAGCTGAGCAGAGGGGAGGTGGGATTTCGGAGAGAGTCCAAGTAGACACTCTGAGAAGAGATCTCCA	5	ref|XP_002272168.1| PREDICTED: similar to putative p115-like protein [Vitis vinifera]	0.65	5e-67	p115-like protein	13	0.709231	3	P:Golgi vesicle transport; C:Golgi apparatus; C:cytosol
Microsatellite		embra1977	9	34.834
GR-TS-002&&CN-040&&B01	161	GR_SGTON7012_161_F2	9	36.114	GACGGTTTATTCTCAGCTTGTACTT	GGTCCGGATTCCCGGGTCGACCCACGCGTCCGCTTCAGAATCTACAAAGTATCCAAAATCTTCGTGTTTGTTCATCCTTACTTTGTTACAGTGAAAAGTGACTTCAGAGTCCTGACTATGATTGTTTGTAAGCTTGTTTTACCAGTGATTGATAGCCCTAGACGGTTTATTCTCAGCTTGTACTTAATCAATTCGGTTTGATTTGGACCATTTAGCCCGAGATTCGGTATTACCAGTGTCGAATTTGGATTGTGA	5	NO HIT
Microsatellite		embra629	9	36.867
GR-PU-000&&MG-005&&E09	421	GR_SGTON2615_421_BC	9	38.062	TGCCAATGTTTTAGGTCAAAGGATG	CCTATAGACTCCCTATAGGGTAATGTGGTACGCCTGCAGGTACCGGTCCGGTACTCCCGGGTCGACCCACGCGTCCGGCAAACCCTCACTGCTCAGAAGCCGCTGCAAAGGATGCGATGGAAGCTGTGTGGGATGTCTGTTACAATGATACAAAGCCATTTGACAGAGCTCCGTGATTTTGTGGTTTCTGGCGCTTGTTGATGCCCATCAAGTGGAATTACCATTCTTAGAATCTTTCAATGGACACTGGTGCAT	5	NO HIT
Microsatellite		es140	9	38.145
Microsatellite		embra018	9	39.518
CL1090Contig1	725	CL1090Cntig1_725_BC	9	40.531	GGATTTGCTCTTGAATGCCAATAAT	GGTCGACCCACGCGTCCGGGAATTTGCTTCGCGCGAGAGCACGCTTCACTGCCCGACAGGACTTGAGTTTGTGGCGGAGCGCATCGGCTCGGAAGATTCCGGAAAGCCGGGTCTGCGATGGCTTCTCTCTCTTCGGCCACCCTCGCGCCAACCGCCTTCTCCTCCGCCGCCAGAGCGCCGTCGTTCGCGCCGAGGACGGCCGCGTCGTCGCCGGCCAATAGTTTCGCCGGCTACCGAGCTCCGTCGTCCCTCTGG	5	ref|XP_002278830.1| PREDICTED: hypothetical protein [Vitis vinifera]	0.72	1e-51	grx_s14 - glutaredoxin subgroup ii	20	0.8755	9	F:electron carrier activity; F:iron ion binding; P:cell redox homeostasis; P:oxidation reduction; F:glutathione disulfide oxidoreductase activity; P:cation transport; C:chloroplast; F:protein disulfide oxidoreductase activity; F:antiporter activity
GL-XY-001&&RS-034&&D03	299	GL_SGTON1081_299_F2	9	41.889	GTGAAGTTCTGTTTCTTTTGCTGCC	CGTCCGCCATGTCGTCTCCTCCCTCCTCCTCCTCCTCCTCCACCTCGTCGCCGTCGATCAGGCTACTCTCTTCGACTACATCCAGGCGGCAAATTTCCTGGAGATTCCAACTTTGCTGGAGTTGGGCTGCCAGACTGTGGCAGACATGATTAAGGGTAAGACTCCGGATGAGATACAAAAAGTTTTCAATATCAAAACCTCATTCACACCGGAAGAGGAAGAAGAGGTGCGGAAGGCGAACCCGTGGGCATTTGA	5	emb|CAA75118.1| fimbriata-associated protein [Antirrhinum majus]	0.77	6e-23	fimbriata-associated protein	20	0.8455	2	P:ubiquitin-dependent protein catabolic process; F:protein binding
GL-XY-001&&AF-044&&C01	376	GL_SGTON170_376_BC	9	42.659	GCTTGAAGACCTCTCTTTTTAGCTA	TCCTTGACAGAAAAACTTCAGGGCAAGGAAGTCGATGGAGCACCAATGACAGGCCCCTCGGAGCCAGCTCCGCTGGAGGAGGCTGATGTCCAGGCCGTCCAATTCAGTGCGAAGGTGGAGGATAGGCTGAGCACAAGGAGCGGGGGGAGCGCAGTGATCGACGAGGAAGGTCCACAGCTTGTGGACAGTGGCAACTCGTACCTCCTGTGCGAAAATTACCCCGGATGCGTAGCCCAATCGGAGGATGATGGAAGT	5	NO HIT
GR-TS-002&&RS-002&&F02	361	GR_SGTON7426_361_BC	9	43.777	TACTGATTACTACTTCTTAACCACG	GGAATTCCGGGTCGACNCAGCGTCCGCTCATTACCCGATCAAATACTCGCTTCAACGGTTTTGACTCAGTAGGCATAATTTTTCAATGTTGTTAGATCTTCACCTTCAGATCATCTCACCGGAGAATAAGTTTTTAGCAAAAACAGGTCCTCTTAGTTTTCTCTTGAAAGGTGTGACGAGTTACGACACAAGTCTGGATGAGAACTGACAACTGGGGCAGACCAAATCAGCAGACGAAGGGCATGCGGATCTATT	5	NO HIT
GR-TS-001&&GO-046&&H07	298	GR_SGTON6350_298_BC	9	45.151	TTTAGGGTGTTGATTCAGTGACAAG	GGTCGACCCACGCGTCCGGCGTTCGAAGCGCCAAaagaagaagcaaaggaagaaggagaagaagatgaaACCTAGCTCGGGTGGAGGAGAGCAAACGAAGGGGGAGTCCTCTGACGATGATGGAAGCGATTCAGACAACGGCGAGGAAGCGATGATGGAAGCGATTCAGACATCGGCGAGGAAGCAGCAAGCTGATCAAGCCCGTTCTTAATTTTTGTAATGTTAAGTTTGCTTTGTTTTGGGAAGTTCTCTTCG	5	NO HIT
GL-XY-001&&AF-066&&D10_D10_8	308	GL_SGTON370_308_BC	9	48.455	GTGAAGTCCTTTCATTCTATTCCCG	CACGCGTCCGGAAGGATGAGTCCCATGCGGGGAAAGTTGTGGAGAGACACTGGTATGAAAAGAACAAGCATATTTTCCCTGCTTCAAGATGGGAGATATATGATTCAACAAAGAAATGGGAACGGTACACAATTCATGGTGATTGATGTGACGGGGGCGGATAGATCTCGGGGTGTCAAATTTGTTTGGCAAAGCAATTTCGAACTTATTGTTGGATTATTTGGCTCAATTTCATGCAACTATAGATTGATATCG	5	NO HIT
GR-TS-002&&CN-029&&A06	149	GR_SGTON6895_149_BC	9	49.377	CTTGATTAATCTAGTCTGGTGGACA	CGGTCCGGATTCCCGGGTCGACCCACTCGTCCGTGCTTCTTTGCCCGAAACATACATACGGATACTTTGCTTGCTTGATATATATCATAAAGTTTTAGGGCTTGACAGTTCACAGAGTTTAACAAGGAATTCTGAATTGGGATATGGGCTTGATTAATCTAGTCTGGTGGACATTTAAGTGGGTTTAGTTTGGGTATCGGGACTTCCAGGATTTTCGTATCCAGTATCGTCTACACCTTGTAAATATTGATGTTC	5	NO HIT
UR-XY-001&&BA-073&&E04	309	UR_SGTON12097_309_BC	9	49.756	ATTGGCCTTAAAGTATCATCTGTTG	CCACGCGTCCGCCCACGCGTCGATGGTCTTGTTAAAAGAATCGCTTTGGATTTTGATGTTGAGCACATTGCCAAAGCTGCAAGGACTTCTAAAGAAGCCAAGATAGCTGAAGTAGGAGCAGATATCGAACTCCTTATAAAGCAGACTTGAATGACTGTTATTTGAGCTGTGCAAATATTCAACCGCTCGTGATTCCGTCGTGGGACTGCACACCTGTTATACAGAAGTCTTTCGGAACAGTATTCATGCTACCGT	5	NO HIT
CL567Contig1	809	CL567Cntig1_809_BC	9	50.4	GCTAAAATTGCTGGTTAGTGTGGAT	GGTCCGGATTCCCGGGTCGACCCACGCGTCCGGTGAAAAAAAGAAGAAAATCTCAATCCCTTCCAGTTTCCACCGTCTCTACCCTTGGCTTTGCTGCGAGAGAAGGAACGCACGCCGATGGAGTCCGTGCTGATCCGTTCTTGCTCGTCCCCTCCGCTCGCGGAAGCGGGAGACCTCTGCGGCCTGAGATCGTCGCCGACCGCCGCGACGAGGAGGGCGGCGGCGCCGTCGCCGTCGCGGCGGTTCGCCCCCGCG	5	ref|XP_002519150.1| conserved hypothetical protein [Ricinus communis] gb|EEF43361.1| conserved hypothetical protein [Ricinus communis]	0.7	8e-64	mee14 (maternal effect embryo arrest 14)	18	0.677222	1	P:embryonic development ending in seed dormancy
GR-PU-003&&GO-072&&F04	281	GR_SGTON3155_281_F2	9	52.732	GCTGAAGTTCTTAGTTCCCTTTTTG	AGGTACCGGTCCGGCATTCCCTGTGTCGACCCACGCGTCCGCGGACGCGTGGGCTCAAAGATTATTTTGGCATGTTGCCTGATACTCCACCTTTCTGAAAGAAATTTTATAGAAGCCTACTGAAAACCATCGTGGAAACTCCTCAAGAGGAGTGAAGTTAATGTACTTTTTCTATCTTAGCTTTAGTGAGGGGTAGTCCCAATTTGTTCTTTAGACATGGCATTTTTTGTATTGCTGTCATTTTAATATAGCTGA	5	NO HIT
GR-PU-003&&GO-066&&E11	465	GR_SGTON3063_465_BC	9	53.818	CAGCCATGTTCTTATTTTACTGTGA	ACCGGTCCGGACTTCCCGGTGTCGACCCACGCGTCCGGAGAAGTCCAAAAAGATGCGGTTTCTTGACAACACCATGAAGATTGATAAAAAGAAAGACCAACAAGACAAAGGTGAAGAGAATCCAGTAATAGATACTGATAACGATGAAGAGGAAGAAGAGATTGATGATGCTGGAGAAGAAGAAGTTGATGCATATGCAGTGGCTGAGGAGGGTGACATATCTCTGCAGTCATTTCCTTATGCACCTATGGAAAA	10	NO HIT
Microsatellite		embra1928	9	56.22
GL-XY-001&&AF-026c&&G12	372	GL_SGTON140_372_F2	9	57.828	GTTCCCAGTATAAGCTGTATTGAAT	CGTCCGCCCTCATGGCTCCGTGCGATGATCCGGACATGGGTGAAGACCCGGGCGTGGCTGAAGTTGTCAGGCAGTTGGATCAGGCTTGTAGGGAGGCTGGTTTCTTCGACGTGGTCAGTGACTTTGGCTCCACTCGCTCCTTCGGGTAGCTTAGCGTCGACCCAGTTGCTGAAAACGCAAGCGCGAGCTTACTAAGCTGTTTTCAAATCAATCGGAGTGCTTTGTAGTGGGATTCTGTATTTTGATGGCAGAAAT	5	NO HIT
CL329Contig1	797	CL329Cntig1_797_F2	9	59.902	CCAATTTAGCTTCAACTTATGCTGA	TTCCCGGGTCGACCCACGCGTCCGAGCGAAAGCTGGTGGTTTCTCCCACCTCCGAATCTCTCTCCGTCTCCTCTCGTCTTCCTCGCTCCACTCGCCACTCGCTCTCCGGCAAAAATGGCAGCTTCGATCCTGGCTCGCAAGTCCCTCCAGGCTCTTCGGGCCCGGCAGCTCGTTGTATCGGGGCAAGCATTGCAAAACTTTCATCCCTATGGGCTTCGTGCCAATCCATGCTCGTATTCATCTAAGAAAGATGAT	10	gb|ACU13808.1| unknown [Glycine max]	0.85	e-104	nadh-ubiquinone oxidoreductase	20	0.845	8	C:mitochondrial inner membrane; C:respiratory chain complex I; F:electron carrier activity; F:NADH dehydrogenase (ubiquinone) activity; F:iron ion binding; P:transport; F:4 iron, 4 sulfur cluster binding; P:electron transport chain	EC:1.6.5.3
Microsatellite		embra1492	9	62.679
Microsatellite		embra2014	9	67.651
Microsatellite		embra357	9	69.617
CL1207Contig1	1302	CL1207Cntig1_1302_BC	9	70.233	CTGTTGCCGGTAATTAATTGTAACA	CACGCGTCCGGGGCACCACGAGACTTCCCTTCCCTAGCCGAGTCTTTGATATTGTACATTGTGCACGCTGTAGAGTCCCGTGGCATATAGAAGGTGGTAAACTCCTCTTGGAGCTGAACCGCCTCTTGCGACCTGGTGGTTTCTTTGTGTGGTCAGCTACTCCAGTTTATCAGAAGATTCCAGAAGATGTTGCCATTTGGAAAGCCATGTCTGCACTACTAAAGTCAATGTGCTGGGAGCTGATATCTATAAATA	5	ref|XP_002516311.1| ATP binding protein; putative [Ricinus communis] gb|EEF46058.1| ATP binding protein; putative [Ricinus communis]	0.75	e-167	atp binding	20	0.832	1	C:Golgi apparatus
SP-FX-002&&CN-051&&E07	421	SP_SGTON10897_421_BC	9	70.239	ACTCATTTAGTGCTTCTTCTGAACA	GCGTCCGGTTTACTTCATTCGGACCGTCTACCTTTTATCTGTGAAGAAATCTGACTCTGCAATTGGAATCATGCTTTTAGGCCATGGAAGTTAACTGGCAAATAGAACAGTAGGAAATTCTAGGATTTAGATTTTGTACAGGACTTACTAGCTGCCTCAGTTACAAGTGCCTAGCCAATAGGACCAACATCTAACTTATATTGGGAGTTGCAAGTCTGATCAGTTGGAGGAGCTGCACCAACTCCTGAGGGTACA	5	NO HIT
CL2850Contig1	875	CL2850Cntig1_875_BC	9	72.896	GTATCCCTTGAGAATCAGATTAGTG	TGGGACATCGTCGGTGTCGATTTGATCAGTGGGGTTTCTTGTACTGCTCCTTATGAATGGATCAATAAAACAAACTCCGACTGGGAGTTCAACTCAGGTGGCAGGGGTGGAGATAAGTTTCATGTCGTAGCGTATGACTTTGGGATTAAGCAGAACATATTGAGGCGGTTAGCATCTTATGGCTGTAAGATTACCGTAGTCCCCTCGACATGGCCAGCATCAGAAACTTTGAAAATGAACCCCGATGGAGTTCTA	5	ref|XP_002282659.1| PREDICTED: hypothetical protein [Vitis vinifera]	0.86	e-117	carbamoyl phosphate synthetase small subunit	20	0.9105	4	P:glutamine metabolic process; P:biosynthetic process; C:chloroplast stroma; F:carbamoyl-phosphate synthase (glutamine-hydrolyzing) activity	EC:6.3.5.5
CL5222Contig1	391	CL5222Cntig1_391_BC	9	73.452	AGATTTCACCTAAGTTTGACGGAAG	GTCCGGAGAAATTTTGCTGAAAGCATGGCTGGTTACTCGCTAGTTTGCTACCTTCTTCAGGTGAAGGATCGTCATAATGGGAATCTCTTATTGGATGAAGAAGGGCATATTATTCATATTGATTTTGGCTTCATGCTGTCAAACTCACCTGGTGGGGTGAATTTTGAGAGTGCACCTTTCAAACTAACACGTGAACTTCTTGAGGTCATGGATTCTGATGCTGAGGGAATACCAAGTGAATTTTTTGACTACTTT	5	ref|XP_002274482.1| PREDICTED: hypothetical protein [Vitis vinifera]	0.89	9e-84	phosphatidylinositol kinase	20	0.9025	7	P:root hair cell tip growth; P:phosphoinositide biosynthetic process; C:cytosol; F:obs-phosphatidylinositol 4-kinase activity; P:pollen tube growth; C:membrane; C:nucleus	EC:2.7.1.67
CL1063Contig1	407	CL1063Cntig1_407_BC	9	74.261	GCTGCATTCTTTTGGATGTTTATTG	CCCGGGTCGACCCACGCGTCCGTGGCTGGGTTCCACTATCTTCTGGATTGGAGAGTGGTTTATCAAGCGAATGCCATTTGTTAAGCATTTATACTTAGCCTCCAAGCAAATTAGTGCTGCAATTTCTCCTGACCAAAACACAACAGCATTTAAAGAGGTTGCAATCATCCGCCATCCACGTGTTGGTGAATATGCATTTGGTTTCATCACATATTTCTTGTTAATTCCAAAGACATCATAAGACCAAATCTCTCA	5	gb|ABE11607.1| COV1-like protein [Solanum chacoense]	0.88	3e-43	cov1-like protein	20	0.9025	1	P:stem vascular tissue pattern formation
SP-FX-002&&CN-067&&C10	639	SP_SGTON11072_639_BC	9	77.304	GTATCTGTACATTGATTTTGTGCAG	CGGTCCGGATTCCCGGGTCGACCACGCGTCCGCGGACGCGTGGGAAGGGAAACTTGCTGAAGCAGCAGATGCTCTTGAGGAAGGTCTACAAGGAAGCCAAGCAACCGAGATAGTCCGTGTGTGGGTCAAGCAGGCAAGGAATAGGGCAATTGCCGAGCAAGCCCTAACTCTGCTTCAGTCATTTGCCACTTCAGTTAGCCTCACTTAAACTGCAATAACCCAATCTCACTTGAGGCATGTCCCATAATATCTGCA	5	NO HIT
CL3641Contig1	962	CL3641Cntig1_962_BC	9	78.776	CCAATGTGCTAAATTCTAATGTCCC	CGGAATTCCCGGGTCACCCACGCGTCGGCGAGATTAGCATCTCTTATTCTCTGATGGCATATGAACGTAGGATTAACGAGACAATCATCAGTCAACACCTGAGCAGAAGTAAGAAGGTAGCAATGCTAGCATCTCTGGATGAACTGGCAGAGCGGATCCTTCTCTCCTCGACATTGACCATCCTGTGCCCAAAAACAATCTCTGATGCCCGTAGTGCTGTGAGTCAATTCCTGAAGATGATAAGCAGGAACAGTT	5	ref|XP_002263878.1| PREDICTED: hypothetical protein [Vitis vinifera]	0.77	1e-64	kinesin motor	19	0.805263	6	C:chloroplast envelope; P:microtubule-based movement; C:plasma membrane; F:protein binding; F:ATP binding; F:microtubule motor activity
GR-XY-006&&RS-022&&A04	587	GR_SGTON7912_587_F2	9	82.169	CTGATGAGACATTGGATGAATGTAA	GGAATTCCCGGGTCGACCCCGCGTCCGTGGAAGGTTAGATTGGATGGGTTAAGATGCAGAAAATAATGTCGAGAAGGCCTCGCTGGCTGGCTGATGCAGCAGCAGGCATCATCTTCCACTTGAAGCCTTGTCAGCAGAAAGGTGCCATACTGGGGTAAGCAGTATTGAGATTCATGGGTTGGCTGAGCAAGATCCTTGGAGGTTCTAGCCATCGGAAGAAGACGCATAATTTCGAGGATGAATTGCCAGATCAAG	5	NO HIT
CL3844Contig1	889	CL3844Cntig1_889_F2	9	82.879	CTGAAATTTACCTATGGTGCATATC	CACGCGTCGTTGCAGGCTATTGTGGACCCTCCAACGGGTAATGAACCTGTTGGGCTGGATATGATCCATATGGGTAAAGGACTAGCATGGTTAAACGGACAGCCAATAGGAATTTACTGGCCTAGGTTAGTCTCCTTTGAGGACCCGTGTGTCAAGGAGTGCGACTACAGAGGCACCTTCAAGCCCGACAAATGCGTCACTGGATGTGGAGAGCCTAGCCAGAGATGGTACCACGTCCCACGATCCTGGTTCAAG	10	emb|CAO71676.1| unnamed protein product [Vitis vinifera]	0.68	5e-88	protein	20	0.7095	4	F:hydrolase activity, hydrolyzing O-glycosyl compounds; C:cytoplasmic membrane-bounded vesicle; P:metabolic process; F:binding	EC:3.2.1.0
SP-FX-002&&CN-029&&D10	206	SP_SGTON10673_206_BC	9	84.887	GAGATTCCGGATGCATATTGATTTA	CGGTCCGGATTCCCGGGTCGACCACTCCTCCGGAATATCTGGAGGTATTGGAGTACAATCTGGACTGGGAGGATGTGCAGTGGTCACAAACTGGGGCTTGGATAGCTGGAAAAGAATACTTGTTTGCTCGGGTGCATTTTCTGTCATTGAATTAGCCCTGGTTGTAACTTTTTTATTTCTGTCCTTATTTCATACGCTTCCTGTGGAGATTCCGGATGCATATTGATTTAAATTAACTAGAAAGTGTATTGGACT	5	NO HIT
SP-FX-002&&CN-019&&E10	258	SP_SGTON10557_258_BC	9	88.07	GTTGCTACATTTACTGGTATGACAT	CGGTCCGGATTCCCGGGTCGACCCATTCCTCCGCAGCGGGCACGAGTCTTGGATTAACTTGTATTCTCTTAAGGTTTGTGGAGTATTAACAGAAGTTCATGGCTTCATGAGGAATGGCGAGCTTCTGGTGGAGATAAATGATCAAAAAGTTTCTTGGAATCCAATCACGGGCCAATACACAGATCTTCCACTATCGAGGCAATGCGATTTGGTCACGGTTGTAGAGAGCCTTGTTTCACTTTAGAGATGACTCAG	5	NO HIT
GR-TS-001&&AF-015&&G06	79	GR_SGTON5928_79_BC	10	0	CATTGTTGGACATAGAAACTTGGTT	GGTCCGGATTCCCGGGTCGACCACGCGTCCGCGTTTTTTTTCGCTCCCCATTTTGAAGTAGCCGAAGGTGCCCTCTCTCATTGTTGGACATAGAAACTTGGTTTTTGGAGCACTTGGAGCTAAATTGTGGCGGCGAAGCGAAGACTCTTCTTGTTCTCTACCCCCGCCACTTGAATGTCTGTATTTGGTTTTTCAGTCCTCTCTTTCGTCTGGTTTTTCACTCTCCCTTGAGGAGAGATGACGTTGTACTTTAAT	5	NO HIT
GR-PU-003&&MG-028&&F01	406	GR_SGTON3753_406_F2	10	4.218	CATGCATTTTCTGGATAGACCAAAT	CGTCCGCGAGAATTGATCCGGCGACTCATGCATCACCAGGAAAGCTTGCCGGAGAAAAGGCCCAGAGAAGACCGAGTGAAGCCGTGCAATGCGAAAAATGAGGAATTCAAATGAATTGGGGTGGTGCCTTGACAACTTCAGCAGCATCTTGCATGTCACAAAACCTCATGGAAGTTACAATTTGAGACTAACATGGTACACAATCAATTACAGTATGCACGAAACACACGGAGTCATCCACGTCCTTTTAAGTGA	5	NO HIT
CL4187Contig1	681	CL4187Cntig1_681_BC	10	4.357	GGTGTATTATTCTTCTGTATCTCGA	CGGTCCGGATTCCCGGGTCGACCCACGCGTCCGCCCTCCGGGAAGGAACCACTTCACTCTGCCGCTGGTTTGTCCCCACCGGAAAAGCTCTCCCTTTTAATCGCCAAGATCGCTCCTTTTCGTAAAATCAAGAAATGGGTTCGCTCTGCCGCATCCTCGCGTTCGCTCTCCTCTTGCCTCTCGCTTGCGCCACCAGCATCAAGTATTGCGATAATTCTGGGGACTATGTCGTGAAGGTGAGCGATGTTAAGATAT	5	emb|CAN64691.1| hypothetical protein [Vitis vinifera]	0.64	1e-43	ml domain protein	20	0.7425	4	C:anchored to membrane; C:cytoplasmic membrane-bounded vesicle; C:vacuole; C:cell wall
CL367Contig1	784	CL367Cntig1_784_BC	10	11.362	GTTTATGTGGCTACATCTTTTGAAG	ACCTGCGCTAATACGACTCACTATAGGGAAACGTGGTTACTGCAGGTACCGGTCCGGAATTCCCGGGTCGACCCACGCGTCCGCTAGTTCTAGATCGCGAGCGGCCGCCCGCGATCTAGAACTAGTACTTCCATTTTCTCTCGCCGGCTCCTATAGAGAGAGAGAGAGAGGAATCTGAGTGAGGTTTGAGCTTATCTCGACCATCGCTATCTGCGCTCCGATCGGCGGCGGCGGCGGCGGCGGCGGCGACTGAGA	5	ref|XP_002515864.1| conserved hypothetical protein [Ricinus communis] gb|EEF46533.1| conserved hypothetical protein [Ricinus communis]	0.79	1e-59	at1g08480 t27g7_10	16	0.708125	4	C:vacuole; C:mitochondrion; C:plastid; C:plasma membrane
CL5643Contig1	507	CL5643Cntig1_507_BC	10	13.96	TACAGGGACTACAATCTACTCATAC	CCACGCGTCCGCTCGTGCAGATGCACCGCACAAAAGTATTGTGGATGCAGGATATCGGGTAATAAATATTCAGAATGAGGAAGTCCTTGCTCGGAAGTGCCGAATTCGACTCAGGGGGATAGATGCTCCAGAGGGTTCGATGCCTTATGGCAAAGAGGCTAAGGACGAGCTTGTAAAGATTGTGCAAGGAAAGTGTGTGAGAGTTCTTGTGTATGGAGAAGATCGATACGGCCGGATCGTAGGAGATGTATATTG	5	ref|XP_002311254.1| predicted protein [Populus trichocarpa] gb|EEE88621.1| predicted protein [Populus trichocarpa]	0.8	5e-66	dnase 2	20	0.863	2	F:nucleic acid binding; F:endonuclease activity
Microsatellite		embra922	10	15.377
CL113Contig1	1440	CL113Cntig1_1440_F2	10	17.419	CAGTATGTGCTCATCTTCTAGCAAC	CGTCCGAACATAAAAATCCCCGAAGATCTGAGAACCCTTTTGGGAGAGGCTTCGCGGGTTCTCGATTTCGATCAGGAATCTTTCTTGTTGGTTGTGCATTTTGGGTTTGAAGTAGCAAGAGGAGGAGAAGGAGAAGAATCTGAAGAATGGCTAAGCAAGCTTCCAACGGTGAGAACCACTCGGTTGCGAAACCGCCTCCGACTCCGTCTCCTCTGCGTTTCTCCAAGTTTTTCCAGCCCAATATGAGGATTCTCG	5	gb|ACF04279.1| UDP-D-glucuronate carboxy-lyase [Eucalyptus grandis]	0.99	0.0	dtdp-glucose 4-6-	20	0.946	6	C:cytosol; F:UDP-glucuronate decarboxylase activity; F:coenzyme binding; P:nucleotide-sugar metabolic process; C:plasma membrane; P:D-xylose metabolic process	EC:4.1.1.35
CL804Contig1	356	CL804Cntig1_356_F2	10	17.519	CTGAAGTCGTCATGGATAATAAACA	CGGGTCGACCCACGCGTCCGGTCAGGTTCTTTCGGAGCGAACGAGAGAATCAGTCGGGCACGATCGCCGGAGAGGAAGAGAGAAATGGCGATGAGATCGGCGGCGAGCAGGGCGAGCGCGATCCGGGTCGCCGGACCGGCGCGTGTCGGAGCAACGCGCCTCTTCAGCGGCGGGAAGATCCTCGGCGAAGAGGAGCGCGCCGCCGAGAACGTCTACATTCAGAAAATGGAGAGGGAGAGGCTGGAGAAGCTGAAG	5	NO HIT
CL181Contig1	804	CL181Cntig1_804_BC	10	17.939	CCTTCGTACTATGGTTTGCTTATAA	CCACGCGTCCGCTTTCATTTCTCGCTTAGCTTTTATGAATCGACGACCTCCTCAGTCGAAGAAAACAAGGGACCGCGATAAACAAGCGGCTCGATGGGGGTTTGCAAGCGCCCGACGGCGCGTCACGGGCGTTCCAATCTCCGCTGTTTCCGGAAGAGGTACGTGGGCGATCAGGTGCTAATGGCCTATGGTGACTGGCGAGAGGAGGCTTACCAAAAGTTGAAATCCATGAGGGAATCATATATGCCTGAATTG	5	gb|AAN62354.1|AF506028_23 CTV.22 [Poncirus trifoliata]	0.67	2e-31	ac034256_12est gb	9	0.794444	1	F:protein binding
GR-TS-002&&CN-066&&A06	491	GR_SGTON7279_491_F2	10	18.336	GTGTACTGTCGTTCATTTGTTTACA	CGGATTCCCGGGTCGACCCACTTCCCCGGTGTCTTCTGGCAAATCTAACATTACTCTCCTCAATCTCCAGCAGTGACTTCAGGTGTTGCAGTTTCAGGTCCTCCTCCATCAATTGGACAACCGGTGGGTGGCCCTTTTGTCTCTGCTGTTGGTACTCCAGTAAATCTCTCTACTGCGCCACACATGGCATATGGTGTTAGAGGTCAAGTACAAGGCACTGTGGTTCCTGGTGCGCCAATCAATATGGGCTCCGTG	5	ref|XP_002267157.1| PREDICTED: hypothetical protein [Vitis vinifera]	0.63	2e-22	dna binding	5	0.706	2	C:nucleus; F:DNA binding
Microsatellite		embra033	10	18.947
GR-TS-002&&CN-002&&H02	670	GR_SGTON6577_670_BC	10	19.973	GCTGTCTTGACTACGAATCATTTTT	CGGTCCGGATTCCCGGGTCGACCCACGTCCTCCGGCAAAGCCTATCAGTCCTAAACCTTGCAAAAATGAGCAAGGAAGGAATGATAACAAAATCTTCTATAATGTTGGGCCTTGGAGAATCTGATGATGAATTGAAGGAAGCCATGGCTGACTTGAGGGCAATCGATGTTGATATCTTGACACTTGGACAATATTTGCAGCCTACTCCACTCCACCTGACAGTAAAAGAGTATGTAACCCCAGAGAAGTTTGCTT	5	ref|XP_002518326.1| lipoic acid synthetase; putative [Ricinus communis] gb|EEF44086.1| lipoic acid synthetase; putative [Ricinus communis]	0.93	1e-51	protein	20	0.889	7	P:nematode larval development; F:lipoate synthase activity; F:iron-sulfur cluster binding; F:lipoic acid synthase activity; P:positive regulation of growth rate; C:chloroplast; P:lipoate biosynthetic process	EC:2.8.1.8
CL4975Contig1	431	CL4975Cntig1_431_F2	10	20.693	GCATTATCTTACCATCATTGATCCA	CGGTCCGGATTCCCGGGTCGACCCACGCGTCCGCTCTCTCTGTCTCAGTCCCTCCCTTTTCCAGCGTCTCTCACAGGTTCTCTATCGTCATCCTCTCCGGCGCCTCCCAACTCATCATTCTCTTCGGTGCCGACAGCTGCTGCTCCTTCACCGGCTAAAGCTTATGATTTGAGGTACATATGTTTGATCAGATGGATGAAAGGACACTCGATGCGATTTGTGAAAGGCTCAAACCCACCTTGTGCATTGAAGGAA	5	ref|XP_002314283.1| predicted protein [Populus trichocarpa] gb|EEE88238.1| predicted protein [Populus trichocarpa]	0.85	8e-45	cyclic nucleotide-gated ion	20	0.8185	5	F:cyclic nucleotide binding; C:membrane; F:calmodulin binding; P:potassium ion transport; F:cation channel activity
CL3306Contig1	647	CL3306Cntig1_647_BC	10	22.469	TATTGCCGCTGACACGAAGAATTAT	GGGAAGGAATGTATTTCAAAAAACTAGACGTATCAAAACCGAACTTCTTGTCCAAATGCAGGGTGTAGGACATACTGAAGAGAAAGTTCTTGTTCTTGCAGCAACAAATACTCCATATGCTCTTGATCAGGCTATTCGACGGCGGTTTGACAAGCGTATATACATTCCTCTTCCTGATACGAAGGCTCGACAACACATGTTTAAGGTTCATTTAGGGGATACTCCCCACAATTTATCTGAAAGTGATTTTGAAAG	10	ref|XP_002523783.1| Vacuolar protein sorting-associated protein VPS4; putative [Ricinus communis] gb|EEF38509.1| Vacuolar protein sorting-associated protein VPS4; putative [Ricinus communis]	0.88	9e-95	vacuolar sorting protein 4b	20	0.921	5	C:multivesicular body; P:endosome organization; P:vesicle-mediated transport; F:ATP binding; F:microtubule-severing ATPase activity	EC:3.6.4.3
GR-TS-001&&GO-047&&E03	460	GR_SGTON6358_460_F2	10	22.708	AAGACTTCTTTGCAGGTTGCACAGT	GCGTCCGGAGCTTTGTCAGCTCACAGGGGTGAAACTTATAACATATGGCACAGTAATGGGTGGTCTCTTATCTGAGAAGTTCCTTGATACCAACTTGTCGATCCCTTTTGCTGGTCCTCCATTAAACACTCCTTCCCTGCAGAAGTACAAAAGGATGGTTGATGCGTGGGGAGGGTGGAGTCAGTTCCAAGCTGTGCTTCAGACACTGAAGAAAGTAGCTTCTAAACATGGGGTCAAAATTCCCACTGTAGCTGT	10	ref|XP_002529061.1| aldo-keto reductase; putative [Ricinus communis] gb|EEF33305.1| aldo-keto reductase; putative [Ricinus communis]	0.89	2e-72	aldo keto reductase	20	0.8415	5	C:plant-type cell wall; P:oxidation reduction; F:oxidoreductase activity; C:chloroplast envelope; C:chloroplast stroma
Microsatellite		embra917	10	24.806
CL280Contig1	646	CL280Cntig1_646_F2	10	24.869	CGGTGTAGATCTTGACACATAATTT	CGGTCCGGATTCCCGGGTCGACCCCGCGTCCGATTGAAAACACTCGATTTGACGCCCCTCTCTCTCTCTCTCTCTCTCTCTCATTAATATCATTTAGTGGACCGCGAGAGTCTCCGGAGAAGAAGATTCGGTTCGGAAGTGGAGGAGCAAATGGCGAAGCCCGGAGGTATTAGCAACGTCGACGGCAAGGAGAACACCCTCGAGATCGAGGGCCTCGCTCGTTTCGCCGTCGAGGAGCACAACAAGAAAGACAAT	5	ref|XP_002523225.1| Cysteine proteinase inhibitor; putative [Ricinus communis] gb|EEF39146.1| Cysteine proteinase inhibitor; putative [Ricinus communis]	0.56	2e-26	cysteine proteinase inhibitor	20	0.695	2	C:cytoplasmic membrane-bounded vesicle; F:cysteine-type endopeptidase inhibitor activity
CL852Contig1	745	CL852Cntig1_745_F2	10	25.753	GGGCAAAGTTGTCTTGTTAATAACA	CGGATTCCCGGGTCGACCCACGCGTCCGCGGACGCGTGGGTTAGATTCCTACGCCTCCATTTCAAAGGAGTGATGGCCTTGTCGCTTTTACTCAGAGTAGGCAGAATGAGTCTCAAGGAATTGCTGATAATCCTTCTGAGGGAGGAATTCCCACGGTCATTGCATGGCAATATGGTGGCAATGATGTGGTGGTGGAAGGATCGTGGGACAATTGGGGATCTAGGAGAAGACTACAGAGATCTGGTAAAGATTATT	5	ref|XP_002270683.1| PREDICTED: hypothetical protein [Vitis vinifera] emb|CAO67335.1| unnamed protein product [Vitis vinifera]	0.71	3e-84	akin beta1	20	0.7755	3	P:cellular response to nitrogen levels; F:protein binding; C:chloroplast
CL1775Contig1	622	CL1775Cntig1_622_F2	10	26.258	ATTGTTGGGACAGATCTCTCTCTCT	GGTCCGGATTCCCGGGTCGACCCACGCGTCCGCTCTCTTATTAGAGAGAGAGAGAGAGAGAGAGAGAGGGGTTTGCATTTGCGTCTGCATCGGAGAGAGGATGGACGAGCAAGAATTCAAGCGCCTCCTGGATCTCTTCCCTCCCGTCCGATCCCGCGACTACTCTGCTGATGAAGATTCTTCGGGACAGTCAACCTCTCAGTCGTCAAGAGATAGTTTGGTGAAGGAATTGCGAGGTGCATTGGGTGAGGTCGA	5	NO HIT
CL1393Contig1	1298	CL1393Cntig1_1298_F2	10	27.938	AGTAATCTTATGGCAGTGCTGATTT	CCACGCGTCCGCCAGAGGTTGCTTGGGTGACAAAATCTGGGGAATCTGATTTGGAAGTGCCCATTGCAATCCGACCAACAAGTGAGACAGTGATGTATCCTTACTTTTCTAAGTGGATAAGGGGACACAGAGACTTGCCTTTGAGACTTAATCAGTGGTGCAATGTTGTTAGATGGGAGTTTAGCAATCCTACACCCTTTATCAGGAGTCGTGAGTTTCTTTGGCAGGAAGGACATACAGCTTTTGCTACAAAAG	5	ref|XP_002515180.1| prolyl-tRNA synthetase; putative [Ricinus communis] gb|EEF47164.1| prolyl-tRNA synthetase; putative [Ricinus communis]	0.84	0.0	protein	20	0.8375	6	C:cytoplasm; F:proline-tRNA ligase activity; P:prolyl-tRNA aminoacylation; F:protein binding; F:ATP binding; C:membrane	EC:6.1.1.15
Microsatellite		embra010	10	28.309
CL1663Contig1	455	CL1663Cntig1_455_F2	10	31.685	GTCTAGCGGATCTTATTTTGAATCA	CTGCAGTACGGTCCGGAATTCCCGCGTCGACCACGCGTCCGCCCACGCGTCCGCTCTCGAGTTTCTCCAAGTGTTAACATGGCAGCCAAGTACATCATAGGCTCTGTGCTTGGATCTTTCGTAATTGCTTATGCCTGCGATGCAATCATTTCGGACAAGAAAATTTTTGGAGGTACTACCCCAGGAACTGTTTCAAATAAAGAATGGTGGGCAGAAACTGACAAGAAGTTCCAAGCATGGCCTCGCACTGCAGGC	5	ref|XP_002519491.1| ATOZI1; putative [Ricinus communis] gb|EEF42905.1| ATOZI1; putative [Ricinus communis]	0.82	1e-32	ozone-responsive stress-related	20	0.852	4	C:membrane; C:cytoplasmic membrane-bounded vesicle; P:response to stress; C:mitochondrion
GR-YL-001&&CN-008&&B07	220	GR_SGTON8807_220_F2	10	32.125	ATGGATGCGTCTTGTCCTAGTTGTA	CACGCGTCCGTGATTATTGGTTTTTCTTGGGGTATGCAAGCTGGGGTTGGGACCAGCTATTCGATGAGATTGATAAAGGAGCTTGGAACATCAAAGAGGACGCAATGAAGGAATTTACTTGGCCGAGACCATGATCTTTCGCTTTGTTGTACCATCCAGTTTCTGTCGGGATATCTTTGGAAAAGCTCATTATAGGAATTTTGAAAGAGCGTCTGAAAGATGGATGCGTCTTGTCCTAGTTGTATTTGATTATAC	10	NO HIT
Microsatellite		embra040	10	32.377
CL803Contig1	1224	CL803Cntig1_1224_F2	10	34.229	AAGCGAGGACTGACTAATGTTGTAT	GTCCGGAATTCCCGGGTGGACCCACGCGTTCGAGAGAGAGAGAGAGAGGCGATGGCTCGGCAAGCCGCCGCGAAGTTGATCGGCTCAATCGCGTCGGAGAAACCATCCCCTCTCCTCGGCTTGGCCCGGGGCTACGCGGCCACCGCGGCGCCGCCGCAGCCGGCGGTGTTCGTGGACAAGAGCACCCGCGTGATATGCCAGGGCATCACCGGGAAGAACGGCACCTTCCACACCGAGCAGGCCATCGAGTATGGC	10	ref|XP_002514510.1| Succinyl-CoA ligase [GDP-forming] subunit alpha-2; mitochondrial precursor; putative [Ricinus communis] gb|EEF47910.1| Succinyl-CoA ligase [GDP-forming] subunit alpha-2; mitochondrial precursor; putative [Ricinus communis]	0.79	e-139	succinyl- ligase	20	0.816	6	F:succinate-CoA ligase (GDP-forming) activity; F:binding; F:ATP citrate synthase activity; P:tricarboxylic acid cycle; F:succinate-CoA ligase (ADP-forming) activity; C:mitochondrion	EC:6.2.1.4; EC:2.3.3.8; EC:6.2.1.5
GL-XY-002&&CN-025&&D10	412	GL_SGTON1458_412_F2	10	34.229	TATCCTTTCAGGGGTAACGATGGAT	CGGGTCGACCCACGCCTCCGGTTCGACCCGTTCGCCTTTTTGATGAACCACCTCCAGGATCTGCAGTCCACCGGAGCGCAGATTCAGTTCGTGGTCGAGAGCAGTCCCTCGGAAGGCCGCGGAGGGGGCGGGTTTCACCTTCCGTCCAATCTTGGTGACTACTTCGTCGGCCCAGGCTTGGAGCAGCTGATCCAGCAGCTGGCGGAGAACGACCCGACCCGCTACGGGACGCCACCGGCCTCAAAGTCGGCGGTC	5	ref|NP_188629.1| zinc finger (C3HC4-type RING finger) family protein [Arabidopsis thaliana] gb|AAM19951.1| AT3g19950/MPN9_19 [Arabidopsis thaliana] gb|AAN18152.1| At3g19950/MPN9_19 [Arabidopsis thaliana]	0.62	2e-28	at3g19950 mpn9_19	9	0.76	1	F:zinc ion binding
CL8486Contig1	112	CL8486Cntig1_112_BC	10	35.072	GAAATTTTCTTTCGTTCTTTCGGGC	CGGTCCGGAATTCCGGGTCGACCACGCGTCCGCGCTCATCTCGGGTCCGGAAACTTTTCTACGTCGCCATCTCCACCGCCTTCCCCTCTCTCTCTCTCTTTCTCTCTCTTAGAAATTTTCTTTCGTTCTTTCGGGCATCCAGATCTGGTGAACATGGCGGCGAACCAGGAATCCTCGACGTGGGCCGATCAGTGGGACCACACCCCGGAGCCGGTTTCGACCCCGGGGCGTGCGTCCAACAGGCTCGGCGGATCC	5	NO HIT
Microsatellite		embra1428	10	36.59
CL1436Contig1	843	CL1436Cntig1_843_F2	10	38.393	GCTGAATGTGAGATCATTTTCTTTC	GGTCCGGAATTCCCGGGTCGACCCACGCGTCCGCCCACGCGTCCGGAAGAAAGGTTGAAGGCGGTCGGGAGATATGGCGAAGGATCGGGAGAGGAAGAGGCCCAACGTCCTCGTCACGGGCACGCCCGGAACGGGGAAGACGACGACGGCCACCGCCCTCGCCGACGCCACCCAGCTCCGCCACGTCGGCATCGGCGACCTGGTCAAGGACAAAGGCCTGCACGACGGCTGGGACGACGAGCTTGAGTGCCATGT	5	ref|XP_002282115.1| PREDICTED: hypothetical protein [Vitis vinifera]	0.73	2e-70	protein	20	0.7715	2	F:kinase activity; C:mitochondrion
Microsatellite		embra061	10	39.419
CL233Contig1	630	CL233Cntig1_630_F2	10	42.017	GTTCGATGGCTTTTACTAAAGTATG	CCCGGGTCGACCCACGCGTCCGCAAAAAAAAAGAAGCATAACTTCAACGAGCGAATCTCCCTCTGTCTCTGGTTCATCTTTCGTTCTTCAGGCTCAGAACCATGGCTCAGACTGTTGTTCTCAAGGTTAAAATGTCATGTCAAGGCTGCGCTGGAGCTGTCAGAAGGGTCCTGGAAAAAACGGAAGGTGTGGAAACATTTGACATCGATCTGAAGGAACAGAAGGTGACAGTCAAGGGCAATCTGCAGCCCGATG	5	ref|XP_002533872.1| copper transport protein atox1; putative [Ricinus communis] gb|EEF28512.1| copper transport protein atox1; putative [Ricinus communis]	0.75	3e-30	copper chaperone	20	0.7725	17	C:magnesium chelatase complex; F:histone-lysine N-methyltransferase activity; P:high-affinity iron ion transport; P:specification of floral organ identity; P:response to salt stress; P:aging; F:magnesium chelatase activity; P:cellular copper ion homeostas	EC:2.1.1.43; EC:6.6.1.1
GR-ML-001&&BA-074&&G03	402	GR_SGTON2351_402_BC	10	44.882	AAAGATGCTTCCTTTCGTTTCTGGG	CCACGCGTACGCGCTTGCCGCTGCTTCCTTCTACGCAACTCGATTCTCTCGTTGTTCACGTGGGAGCATGAAATTCTTCCTTCCGCCGATGCAGGTTGTCTGAAAACAGAGAGAACTGAACAGAGTCTCTGTGGCTGATGGCTTCGCTGCAAATTGCGAAACCCGCTTTCGCTTCCGCCCCTGTCCCCCGATCGGAATTTAGCGGGCGCCCGAGGTGGTTTAAGGAATCGGAACATAGAAGGAGGAATTTGAGAT	5	NO HIT
GR-SE-001&&RS-005&&B11	460	GR_SGTON5559_460_BC	10	44.882	ATTCCTTTCGGTACATGTATGACGC	ACCTCCCCCTCTCCCTCCGCGACGAGAACGACGACCTCCTCCTCTTCCGCCGCGCCTCCGGGGCCGGCTCCCCCTCCCACGCGGCGGCCACCTCCACCTCCACCTCCACCTCCTCCTCCCGCTCCTTCCCGGCGAAGTTCGCCCGCCTCGGGGCCCGCAACTCCCGGCCCAAGATCGCCTTTCTCTTCCTCACCAACTCCGATCTCTCTTTCTCCCCCCTCTGGGAGAAGTTCTTCAGCGGCCACTCTCGGTACT	3	ref|XP_002315417.1| predicted protein [Populus trichocarpa] gb|EEF01588.1| predicted protein [Populus trichocarpa]	0.57	4e-53	protein	20	0.6305	1	C:cytoplasmic membrane-bounded vesicle
GR-TS-001&&GO-047&&A09	314	GR_SGTON6352_314_BC	10	44.882	CCTTTCGTTTAATTTAAGGAGACCA	TCCCGGGTCGACCCCGCGTCCGCAAGAGGCGAGACTATCACAATTCTAATTAACTACTAGGTTAATCACAGATTTCCAGATGTGTCAGCAGCCGCATCCTCTATAACAGTTGACGAATTTCTCTCTTAAGCATCGGCATAGTAATAGTTATTAGGGAAGAGTAAGGGCATGAGTAAGCTTGTAATGCATCAAAGCATGTAACTGGTATGCATTGAGTACAGGACTCTTAATAGTTAGAGGGTGCCCTATGCATTA	5	NO HIT
CL6370Contig1	459	CL6370Cntig1_459_BC	10	45.374	TTGTCAGAGTGTTAGTGACGTATGT	CACGCGTCCGACTTGATGAGCTTCAGTCTGCAAATGATGCCGTTATATCTCGTAGTATAATTGGGCTCAAGCTATATATGGTGGCTCCCTTCTTGGGAGATTTGAAGCACTGGATTTTGGCACATCAGCCTCCTCCTGCAAGATCTCATATACCTCTCAAAGGAATTTGTATCTGGAAGGCAAAGAGTGGTTCTACGGGAAGTAGCTCCACAATTTCAGAGCCTCAGTCGAGTAAATCTGCATCTAATGTTCAGT	5	ref|XP_002316368.1| predicted protein [Populus trichocarpa] gb|EEF02539.1| predicted protein [Populus trichocarpa]	0.58	2e-26	predicted protein [Populus trichocarpa]	6	0.613333	3	F:RNA binding; F:hydrolase activity; F:manganese ion binding
CL1669Contig1	1022	CL1669Cntig1_1022_BC	10	45.701	GCGGTTTGTGAAGATTTGTATTTGT	CCACGCGTCCGGGTTTAAGCAACCGTCCCACATCTTTCCTTTTCCTCGTTCCGACGCTCCCTTTTTCTTCCTCCTCCACCGCCCACCAGCGCCGGTCGTCTCCCCCACCCCACCGAGCGATTCGTGCATAAATTGCAAGAGCAAAGCATGTGATTTTTTTTTTTTAAAAAGAATTTAAGGTGGAATAAAGGGTTTTCTCTGGGAATCTGATCGCAAGATGGAAGTCCGGCAGAACCCGACGGCGGACAACTCGTC	5	ref|XP_002275915.1| PREDICTED: hypothetical protein [Vitis vinifera] emb|CAN75562.1| hypothetical protein [Vitis vinifera] emb|CAO68969.1| unnamed protein product [Vitis vinifera]	0.78	2e-79	protein	20	0.7835	7	P:protein deubiquitination; P:modification-dependent protein catabolic process; P:cell proliferation; P:protein ubiquitination; F:ATP binding; F:ubiquitin-protein ligase activity; P:regulation of protein metabolic process	EC:6.3.2.19
CL2867Contig1	1405	CL2867Cntig1_1405_F2	10	46.299	GTTGATATTTCTGGGAAATCTCGTG	CCACGCTGTCGCACATCTTCCCAATCCAAATCCCCGAATCGAGTCCGAATCCGAATCCCCGTCGATTCGTCCGGAATGGAGATCGATCCCCTCCCCAAGGGCGCGCCGCCGGCCGCCGCCGCCGCCGCCGTCGCCGCCGCCGCGGCCGCCACCAACGCCCCGTCGTCGAAGCTGTCGCGGCTGACGGAGTCGCTGAAGCTGGAGCACCAGTACATGCGGGTCCCCTTCGAGCACTACAAGAAGTCGATGCGCGCC	5	ref|XP_002281688.1| PREDICTED: hypothetical protein [Vitis vinifera] emb|CAO41552.1| unnamed protein product [Vitis vinifera]	0.85	e-144	protein	20	0.8	5	F:actin binding; P:enucleate erythrocyte development; P:cytoskeleton organization; C:chloroplast; C:actin cytoskeleton
GR-TS-002&&CN-076&&C06	352	GR_SGTON7398_352_BC	10	47.582	TATTCTGTCTCCAGTGGCTTAAGGT	CCGGGTCGACCCCGCGTCCGAGGAAAGAAAATAAACAGAGAAAGAAGAAGAGGAAGAAGGAAGGAAGGAAGGGGTTCCAGGTACACGATCCGGATATTCCGACAAGCCAACTCAACTCCGAATCGCGATGCCGGTGCAAGTACAGAGATGTTGGCATTTCAAGGAGGAGGAACCGATGGGGAGAGAGAGAGAGAGAGAGAGCAGCCAAGATCTTTGGACAGCTTTCTGTCAAGCCCTGTGAAAGCCTTAGCGGCT	5	NO HIT
GR-ML-001&&BA-047&&D02	244	GR_SGTON2079_244_BC	10	48.542	GAAGGCTCTCTTCCTTTCGTTGATT	GGCCCCTCGGTTATCTCACTATAGGGAAAGCCCTACGCTTATACCGGTCCGGAATTCCCGGGGGACCTGCTTTGGGCATATCAGCATATTCGGCATGCTGGTGAGAGAATTAATGAATTTTTGTTGATTGCCCATTTTATCCTCAAAATTTTATTAAAAGTCCAGTTTTACCCTACCCGAAACAAAACCCTACCTTTCTCTCGACGCTCTTTCCTCTCTCCTCTGTTCTGCAGTTCATCACGTGAAGGCTCTCTT	10	NO HIT
Microsatellite		embra153	10	50.952
GR-PU-003&&MG-024&&H07	126	GR_SGTON3691_126_BC	10	54.549	ATTTCCTGGTCTCTTGGCTTCTGAA	GAAAGTGAAAATCACAGCAGCCTGTTTAAACAAGTCATCTTCAGTCTGCATAGTCCATGATAAACCATAATCGATGCATCATGAAGCTAGTTCAGACATGTAATGTGGGTGCAGATGTACATAACATTTCCTGGTCTCTTGGCTTCTGAACCCATGACAATTCCACTATTGCATCCAATATACAAATGAGAAGGCCAATGTACAGAAAGAGATAACTAACAACTATAAGCCTAATATATTTATACATCTTGAAGC	10	NO HIT
CL2771Contig1	659	CL2771Cntig1_659_BC	10	55.629	GTCTGTATTTCTGTGGTCTATTTGA	CCACGCGTCCGCGGACGCGTGGGTCTCTCCCTCTCTACATTTGAGACTTCCCTCGCTCAAAGCTTTGATACAGTTTCAATTCCGTCCAAGACAATGCTGACCATGGCCGTAGAACCCAAGGTCAGCGCCGCTCTCGTGCAGCGCCCGCCGTTTCTCTGCTCGGACGTTGTCTCGAAGCCGTCCAGAGCTTCGTTCTTCGCCGCGAGGAAGACCGGGCGTTGTGCTGGACTCAAAGTGGGTCGTTGCGGGTCGAGA	5	ref|XP_002283616.1| PREDICTED: hypothetical protein [Vitis vinifera]	0.91	7e-46	plastid-specific 30s ribosomal protein chloroplast	20	0.866	4	C:ribosome; F:structural constituent of ribosome; P:translation; C:chloroplast thylakoid membrane	EC:3.6.5.3
CL1113Contig1	1165	CL1113Cntig1_1165_BC	10	58.104	CCGTTATCTATGGTCAATATGATGA	CGGTCCGGATTCCCGGGTCGACCCACGCGTCCGAGAGACCAGAGACACCTCGCCGCGACGGGAAGAGGGGAAGAAGGCGATGGCGGAAGCATCTCCGTCGCCTCCAGCGGCCGAGCCGGCGGCGCCGAGGCAGAACGGGAAATCGATCGCCGACATCGCGGAGGACGTGCAGCGGACGGTGCTGGAGTCCCGAGACTCCGCCATCCAAACCGCCCGTTCTCTCCAGCAGAACTCCTCCACCCATCTTCGCTCCCT	5	ref|XP_002285769.1| PREDICTED: hypothetical protein [Vitis vinifera] emb|CAO22126.1| unnamed protein product [Vitis vinifera]	0.68	2e-74	protein	20	0.6605	3	C:mitochondrion; F:molecular_function; P:biological_process
CL594Contig1	835	CL594Cntig1_835_BC	10	59.777	GTTTTCTTCATCGACTGGAATGTAG	CCACGCGTCCGCGCCGCGCCGATCCGATCCGATCCGATCGTCTCCTTCTCCCGCCGGAGCTCACACCGCAAACCGCCCCTCCGGCAATGGCGAGCTCCGAGCCCGAGCGCGAGCACCGGGAGGACGAGGAGGCCCAGGCCGGCGACGACGAGGACACCGGCGCCCAGGTCGCCCCCATCGTCAAGCTCGAGGAGGTCGCCGTCACCACCGGCGAGGAGGACGAGGACGCCATCCTCGATCTAAAAGCGAAGCTAT	5	gb|ACF72671.1| Ran-binding protein 1 [Cucumis melo var. cantalupensis]	0.89	9e-71	ran binding protein	20	0.901	2	F:Ran GTPase binding; P:protein import into nucleus, translocation
GR-SE-001&&GO-093&&A12	348	GR_SGTON4960_348_BC	10	60.554	GATCTTTTACCACTGGACATTCTCA	GGTCGCCTGCAGTCCGGTCCGGATTCCTGGGTCGACCACGCGTCCGCCCACGCGTCCTCACATTTGGAAGAGTTACAATTGAAGCTATGGCGTTTGGCCTTCCGGTGCTCGGAACTAGACGCAGGAGGCACAAAAGAGATTGTCGATCATAATGAAACGGGCCTTCTTCACCCTCCAGGTGGTCCTGGAATTGAAGTGCTTGCCAGAAATATCCAGTACTTGCTTAGAGAACCGGCATTGAGGGAGCAGATGGGG	5	ref|XP_002528176.1| glycosyltransferase; putative [Ricinus communis] gb|EEF34183.1| glycosyltransferase; putative [Ricinus communis]	0.73	1e-31	glycosyl transferase family 1 protein	8	0.80625	3	P:biosynthetic process; C:chloroplast; F:transferase activity
Microsatellite		embra1470	10	60.562
CL2109Contig1	852	CL2109Cntig1_852_BC	10	61.697	AGCATCATCATAAACTCAATTTGCC	CTGGATTGGCATAATGCTTATTGTCCCATCAGCGATAATGCTGGAGGTATTGCTGAGATGGCTGGCATGAGTCACAGAATTCGTGAGAGAACTGATGCCCTTGACGCTGCTGGCAATACTACTTGCTGCCATTGGAAAGGGATTTGCCATTGGATCAGCTGCCCTGGTGTCTCTTGCTCTGTTTGGTGCATTTGTGAGTCGTGCAGCAATTTCTACTGTTGATGTCCTGACACCTAAGGTCTTCATTGGTTTGAT	5	gb|AAA61609.1| pyrophosphatase [Beta vulgaris]	0.98	e-131	inorganic pyrophosphatase	20	0.985	7	F:hydrogen-translocating pyrophosphatase activity; C:cytoplasmic membrane-bounded vesicle; P:oxidation reduction; P:proton transport; F:inorganic diphosphatase activity; C:membrane; F:2-alkenal reductase activity	EC:3.6.1.1; EC:1.3.1.74
Microsatellite		embra038	10	62.097
CL2042Contig1	1257	CL2042Cntig1_1257_F2	10	62.443	GTCATTGATGTCCTTGATTTCTTAG	GAATCCCGGGTCGACCCACGCGTCGCTCGGGGCGCGCGGCGGCGGACGATCGGACCGGAGCTCGCGGCGGCGGTTCCCTCGCCCGCCGGCCTCGAACGGCGGCGGCGGCCGGCGATGGAGGCGCGGGAGTACGTGTGGAAGGGGGCGATCCCGCTGCAGATCCAACTCCACGAGTCCGAAGTCACCGCCCTCCCTCCGCCACCTCCTCTCCTCATTCTGGCGCCCCGGATCGGGTACCTCCCGCTGCTGATCCCC	5	ref|XP_002276604.1| PREDICTED: hypothetical protein [Vitis vinifera]	0.66	e-125	autophagy protein 5	20	0.7135	4	P:response to starvation; P:senescence; P:autophagy; F:transporter activity
Microsatellite		embra731	10	64.175
GR-ML-001&&BA-047&&C08	445	GR_SGTON2077_445_BC	10	64.834	TTTCTGGTGATTTTGCGCGCAAGAA	CCACGCGTCCGCGAGCTCACGCATTCTCTCTCTCTCAGGGTGCTCTCTGCTCCCGTTCGCTCTCTCTCTGCTCTGAGACGCTCTCTCTCAATCTCGGGGGCGCGGGGACTCTCTCTCGCATGCTCTCTCTCTCTAAAACGACTTCTCCCTCTGGGGATCGATCAGTTTTTGGGGGGCTGAAGCGTTCTCTCTCGGGCGGACTCTCTCTGGATCGGACGGGCTCTCTCGATCCCTACCTCCTCCGGACCCTCTCGA	4	NO HIT
GR-XY-006&&RS-022&&F06	686	GR_SGTON7922_686_BC	10	68.456	AGAACAATGAGCACAAATGCCTCTT	TCCCGGGTCGACCCACGCGTCCGCCCACGCGTCCGGATCATCCCACTTCCTCCCGATCTGCCCCTTTCTCGGTCAGGCATTTTCGCGAACACCTCGCGAGCAGACCCGTTTCGCCATCCTACGCAACAATGGCGGCCCAGAACGACGCGCCCAAATCCGGATCCGGAGCTAACGGCGAAGCCCCGCCGCCTCCGCAGCAGCGCAAGGTGGCCCTGATCACCGGCATTACCGGCCAGGACGGGTCGTACCTCACGG	5	dbj|BAH10700.2| GDP-mannose 4;6-dehydratase [Nicotiana benthamiana]	0.91	1e-23	gdp-mannose -dehydratase	12	0.978333	6	P:GDP-mannose metabolic process; P:'de novo' GDP-L-fucose biosynthetic process; P:unidimensional cell growth; F:GDP-mannose 4,6-dehydratase activity; F:coenzyme binding; C:cytosol	EC:4.2.1.47
Microsatellite		embra943	10	69.105
CL2408Contig1	1205	CL2408Cntig1_1205_BC	10	69.38	AGGTCTTTTGGTTCATCTGGGACTA	CGGGTCGACCCACGCGTCCGAAGAATCTGACACAGGCTTGGCTGCTCCTAGTCAGTGGGATCTGGTTTCTGATAAACAAATGATGCAGGAGGAGCAGCCACTTCAGGTTGCAAGATGCACAAAGATAATAAACCCAAACACAGACGATGCCAAGTATGTCATAAATGTGAAACAAATTGCAAAGTTTGTTGTTGGACTAGGTGACAAAGTTTCCCCAACTGATATTGAAGAAGGCATGCGTGTTGGGGTAGACCG	10	ref|XP_002308501.1| predicted protein [Populus trichocarpa] gb|EEE92024.1| predicted protein [Populus trichocarpa]	0.96	0.0	protein	20	0.975	7	C:cytoplasm; F:peptidase activity; C:proteasome regulatory particle, base subcomplex; P:ubiquitin-dependent protein catabolic process; F:ATP binding; F:microtubule-severing ATPase activity; C:nucleus	EC:3.6.4.3
CL7552Contig1	417	CL7552Cntig1_417_BC	10	69.622	ACTATCTAGACATCAAGGGCTTGCT	GGTCCGGAATTCCCGGGTCGACCCACGCGTCCGCTCTATCTGAACGACGAAATCGGCTGCTAGGGTTTGCCGATCCCGATCCGAGACCAGCCCCACCCATAGCCGGCGCACGAATCCGCCACCGGGCCAGCGGGGAATCGGAGAATCGACGATGTCGTCGGCGAAGAAGATCACCCTCCGGAGCTCCGAAAAGGAGCCGTTCGATGTCGACGAGGCGGTGGCCGTCCAGTCGCAGGTCGTGAAGCAATGGATCGA	5	gb|ACU16825.1| unknown [Glycine max]	0.57	7e-35	protein	20	0.6665	2	F:protein binding; P:ubiquitin-dependent protein catabolic process
CL2790Contig1	436	CL2790Cntig1_436_BC	10	70.414	CTTGTCCAGGATCAAGCCAAATTTG	CGGTCCGGATTCCCGGGTCGACCCACGCGTCCGCCACAAGCAGCGCTGCTTTCGCTCTGCGTCGAATCCACTCTTACCGACTTCGAATTCTTCTTCTTCTTCTCGAGACGTCAGGTGCACCAAGACATGGCAGTTAAACCCACAGTTGCATTGAGGGCTATCCTTGTTGGGGGGTTAGCCGCATTTGCGAAAATAGGTGGCGTTATGAAGGCCGCAGGTGGTGTAAAGTTGGGGGCGGCTGCAGCTGCAGTGACG	5	NO HIT
CL31Contig1	485	CL31Cntig1_485_BC	10	71.676	GATCACTTAAAGCTGTGTGTCAGTT	TAGGAGATNNAAAAGATGGCGCCTGCAGTACGGTCCGGATTCCCGGGTCGACCCACGCGTCCGGTTCGGTCGATTTCCGCGTGCTCTCTCGGTTCGTCGAATCCTCTGAATCGGGCACCAAACCCTAACCCTAGATTCGCGATCATGTCGTCCAAGCAAGGTGGCAAGGCGAAGCCTTTGAAGCAGCCGAAGGCTGATAAGAAGGAGTACGACGAGAATGATTTGGCCTACCTTCAAAAGAAGAAGGAAGAAGAG	5	NO HIT
CL5398Contig1	78	CL5398Cntig1_78_BC	10	72.455	CTCGATTTGGACTTGGTTTGTATTT	CCCGGGTCGACCCACGCGTCCGAACTTACCAGATCCAGTTGCTGTGGCAGAGGAAATGGCTTTCTGCAAAGCATGTGCTCGATTTGGACTTGGTTTGTATTTATACCATGAAGTATAGACGTTAGAGATCATACATGGATCTACTCTGCTCACTCAACCGAGAAGAAGGGTGGTGCCAATGGAAATAAACAAGTGATGTCACTCCGTATAGGCATATGAACGTAGCTTTGGATTGTTGCAATATACTAAGTCGAA	5	NO HIT
CL4360Contig1	362	CL4360Cntig1_362_BC	10	74.394	CTAATTCATGCATCTGTCGAGAAAC	CGTCCGCGAAGGCGAAAAGATGGTGAAGGCGAGCTTCGCTCTCCTCAAGAGCGCCGCGGCGTCGACCGGAGTCGCCAAGTCTCTCTCCGAAATCCTCGTTTGCCCTCTCTCCAAACAACCCCTCAGGTTCTGCGAAGAGACGAATTCTCTCGTCAGCGACGCCATCGGCGTCTCCTTCCCCATAAAGAACGGCATCCCCTGCCTCGCGCCGAAGGATGGCAAGATTCTGGGAAGCGATGCTGATGATGATAGGAC	5	NO HIT
CL4735Contig1	978	CL4735Cntig1_978_BC	10	75.084	TTATCGGACAGTTCTTGGTCATCAG	CGGTCCGGATTCCCGGGTCGACCCACGCGTCCGGGAATTCGTGCGAGGAGAAGGAGGAGCTGCTGCAATCGAGCTTTGAGGGGGCCTCGCGAAGATGGTGAGGCTGTCGGCGGACTTGATCTGGAAGAGCCCCCACTTCTTCAACGCCATCAAGGAGCGGGAGCTCGACCTCCGAGGTAACAAGATTGCGGTGATCGAGAACTTGGGGGCCACTGAGGACCAATTTGACACTATTGATTTGTCCGACAATGAGAT	5	ref|XP_002303732.1| predicted protein [Populus trichocarpa] gb|EEE78711.1| predicted protein [Populus trichocarpa]	0.72	e-107	protein	20	0.7215	6	C:nucleolus; C:Cajal body; P:response to cold; F:protein binding; C:chloroplast; P:nuclear mRNA splicing, via spliceosome
CL7667Contig1	557	CL7667Cntig1_557_BC	10	75.681	TCTGTCGAGAAGCATTCTTGGAAAG	TCCGCGGACTCCTCTCTCAGGAAATCATCTGTGATTTTTGGGGGAGACGAAGGCGAAAAGATGGTGAAGGCGATCTCCGCTCTCCTCAAGAGCGCCGCCGCCGCCGCGGCGTCGACCGGAGTCGCCAAGTCTCTCTCCGAAATCCTCGTTTGCCCTCTCTCCAAACAACCCCTCAGGTTCTGCGAAGAGACGAATTCGCTCATCAGCGACGCCATCGGCGTCTCCTTCCCCATAAAGAATGGCATCCCCTGCCTC	5	NO HIT
CL150Contig1	285	CL150Cntig1_285_BC	10	76.54	GTGTCTATCTTGATCAGGGAAAATA	CGTCCGGAAGCCAAGGAACACATTGCTGCATATGGTGAAGGCAATGACCGGCGTCTCCACTGAGCGCCACTGAGACAGCTGACATCAATACATTCCTATGGGGCGTTGCAAACCGAGGCGCGTCAATCAGAGTTGGAAGAGACACTGAGAAAGCTGGAAAAGGTTACTTTGAGGACAGGAGACCCGCGTCAAACATGGACCCATATGTGGTCACTTCCATGATTGCAGAGACCACCATTATCTGGAAACCATAGA	5	gb|ABW89464.1| glutamine synthetase [Gossypium hirsutum] gb|ABW89465.1| glutamine synthetase [Gossypium hirsutum]	0.98	2e-31	glutamine synthetase	20	0.994	5	C:cytoplasm; F:glutamate-ammonia ligase activity; P:nitrogen fixation; F:ATP binding; P:glutamine biosynthetic process	EC:6.3.1.2
CL6088Contig1	375	CL6088Cntig1_375_BC	10	76.54	ATATTGCTGGTATCCCACTGTTTCT	GCGTCCGGCTGGGAATGGTTATCTTGAGTACAGGAGACCCGCGTCCAAGATGGATCCATATGTGGTCACTTCTTTGATTGCAGAGACCACGATCCTCTGGAAACCCTGGTATCACTTGGCCTTTGAACAAGCGTGGCATGGCATCGTTGGATAAGGGGAAATTATTGGCGACTCCAGGGAGGACTTAACGTGTTCGGCATGGTTGATTGTCTCTATCTTCTCAAAGTTAAGTTCATTCTTGATCTTAGGTGTGTT	5	NO HIT
GR-XY-006&&RS-062&&C11	400	GR_SGTON8293_400_BC	10	76.54	GTTTGGTATGGTTGATGTCTCTTTT	TCCCGGGTCGACCCACGCGTCCGCCCACGCGTCCGCGATGGTGGGCGTGATGCCATCAGAAAGGCAAGAGAGAGGATTGGACTGAGGGGCAAGGAACAGATCTGGGCATATTATTTCGCTGGGCGGAACAAGACAGCTGACATCAACAGCTTCCTATGGGTAGGAGAATCATCAATTGGAGTTGGAAGAAATGCTGAGGAAGCTGGGAATGGTTATCTGGAGTACAGGGGATCGGCATCTGAAATGGACCCGTAT	5	NO HIT
Microsatellite		embra022	10	76.821
SP-FX-001&&BA-038&&E03	304	SP_SGTON10135_304_BC	10	77.379	CTATTATGAGTTGGCTTGGGAACGA	GCGTCGGCTGACGTCACACTTCCTATGGGTAGGAGAATCAGATGCCTCCGGAACTTGGAACTTTAAGCATGTTTATTGTTGCTCTTAGCCCTATTTGGATTGGCAAGCTGGCATCTTTTGTAGAATGGTGGATTGACACTGGGGTTTTCAGCAGGGTTTTGCGAGCCGAGGTGAATCAATTGGAGTCGGAAGAGACATTGAGGAAGGTGGGACGGGTTATCTGGCGTACAGTGGACCTGCATCCAACATGGACCC	5	NO HIT
CL3227Contig1	667	CL3227Cntig1_667_BC	10	77.425	CGATTGTATGAACTCTTCACTGATT	TCGTGACTGATTTAATTGAATCTCTTGTTAAGAGGGTTCTTTTGGCTGAATCTGAAATTGCAATAGAAAAGGAGAAGGTTACTTTTGGTCAATTAGAGATCAAGAGGAAGGCTGCTCAAATTGAGAGCATGTCCTTAAAGTTAGAAGAAATGGAGAGGTTTGCTGTGGGTACGAACAGTATTTTAAATGAGATGCGACAAAGGGTTGAGGATTTGGTGGAGGAGACATCTAGACAGAGGCTAAGAGCTGAGGAAA	5	ref|XP_002530745.1| conserved hypothetical protein [Ricinus communis] gb|EEF31651.1| conserved hypothetical protein [Ricinus communis]	0.82	2e-76	calcium-dependent protein kinase cpk1 adapter protein 2	19	0.842632	1	C:nucleus
PE-XY-001&&MG-069&&E02	486	PE_SGTON9379_486_BC	10	77.467	TGATCTCTGTCTAGATGAGTTCATG	CCACGCGTCCGAGCCATCGTTTAAGCTCCTGAGGAAGAGGAAGAGCGAGGACGACCCGTCGCAGTTTCCGCAATGAAAGAAGATTACGAGGTCGAAGAGAAGAAGCAGGCCGCCGCGGATGTGCTCGATCAGTACTCCAAGTTCGTCCTGGCCTGCATCGGGAACCAAGTTCGGCCTTGCGATTTGAGGCTGCATCTGATGAAGGAGATTTCTGGACTGCCGACGTCTCTAAAGAGGGAGCCCTTCCCATCTCCA	5	ref|XP_002263940.1| PREDICTED: hypothetical protein [Vitis vinifera] emb|CAO48186.1| unnamed protein product [Vitis vinifera]	0.85	9e-34	PREDICTED: hypothetical protein [Vitis vinifera]	5	0.854	2	F:molecular_function; P:biological_process
CL1922Contig1	424	CL1922Cntig1_424_BC	10	78.061	GAACTATCGTCGTTCTTAGATTCTT	CGGTCCGGATTCCCGGGTCGACCCACGCGTCCGGCAGAGGAGCAGGGAAGCCATCGTTTAAGCTCCCGAGGAAGAGCGAGGACGACCCGTCGCAGTTTCCGCCATGAAAGAAGATTACGAGGTTGAAGAGAAGAAGCAGGCCGCCGCGGATGTGCTCGATCAGTACTCCAAGTTCGTTTTGGCCTGCATCGGGAACCAAGTTCGGCCTTGCGATTTGAGGCTGCATCTGATGAAGGAGATTTCTGGACTGCCGAC	5	ref|XP_002263940.1| PREDICTED: hypothetical protein [Vitis vinifera] emb|CAO48186.1| unnamed protein product [Vitis vinifera]	0.85	2e-33	PREDICTED: hypothetical protein [Vitis vinifera]	5	0.854	2	F:molecular_function; P:biological_process
CL430Contig1	665	CL430Cntig1_665_BC	10	80.633	AATTGTTTGACTAGGGGAACTGATC	CGGTCCGGATTCCCGGGTCGACCCACGCGTCCGCCCGGGTCGACCCACGCGTCCGGCCATCTGAGCAAGAGGCACATGGACTAGATGTACTGCAGTGTCTAGATTCTACTCGGGTCATTGTATCTTGTTGAGGTAACTAAGTTGTTGCTACCACAGCCTGTGAACAAGAGGAGGAGCATGGCGGTCGTGAAAGACATGTCTAAGGTGGTTCCGCTGGAGGACCCGGCCGGCCGAGAGGGCAGGCTTGTGGCCCGG	5	ref|XP_002278599.1| PREDICTED: hypothetical protein [Vitis vinifera]	0.48	2e-33	protein binding	7	0.578571	2	P:apoptosis; F:protein binding
UR-XY-001&&BA-035&&G05	389	UR_SGTON11743_389_F2	10	80.713	ATTGTATAGACCGCATTTATTCCGT	CCACGCGTCCGCTACTGAGCTCACCCGGTGCTTGTGCAACAATATTTTTTTCCAAGTAAGTTACATGCCAGTTGAAATTTTGCAGCACCACGATCGTTTTTCTCACTTTCATCTTTCCGGAGCAAGGGAAGAGACTTGAAGGTTTACCACTGAGTCCCTTAACTCCTAGCGATAGTGTTCTGATTTTTCCCTTTCTCAGTGATTTGGTGTAAAGGAGGAATTCATGCTAGATGAAGATGTTTAGCTGGGCATGCT	5	NO HIT
CL2492Contig1	563	CL2492Cntig1_563_F2	10	81.359	CGTTGACCTTCAATATTCAGATTCT	CGGTCCGGATTCCCGGGTCGACCCTCCCGTCCGTATTTGGTGAATTCTGAGGTTGCTCTGTTAGAGTTAACGCGAAAGTCGAGGCTAATTATCGATGTCTTGGGCAAGCCCCGAAGACACTTACCTGTCCACTTCCCTCGCCAGCTATCTTGACAAGAAGCTTCTTGTACTGCTGCGAGATGGTCGAAAGCTGTTGGGTATACTTCGCTCATTCGATCAATTTGCAAATGCTGTTCTAGAGAGCGCATGTGAAAG	5	ref|XP_002271476.1| PREDICTED: hypothetical protein [Vitis vinifera] emb|CAN62239.1| hypothetical protein [Vitis vinifera] emb|CAO45598.1| unnamed protein product [Vitis vinifera]	0.8	9e-50	small nuclear ribonucleoprotein lsm1	20	0.782	1	C:small nucleolar ribonucleoprotein complex
Microsatellite		embra1829	10	82.208
GR-PU-003&&MG-027&&G04	293	GR_SGTON3736_293_BC	10	84.385	GTTCTTGATATCTTGAAGATGGTCA	CGTCCGGGTGCCTGAAATTGAACCTCCGCCTCTAATTCGTGCGAATTCAGGCTTTACATTCTTGCTTCAACGTGCAGAATGATTGTAGTTCCTTTCACAAGGCTGCTCTTCCACTGTAAATACGGCCGGTGTTAATAGATCTTTTGTGTACATTCATTCTTTTAATTTTTAAAAAAGTTCGGGTCGGTGTTGGCCGCCCAGGTCATAGGCTGTCTTCTTTTTAGTTAGAAGGCGGCAGCGGTGGCGTTATTTGGG	5	NO HIT
Microsatellite		embra127	10	85.594
UR-XY-001&&BA-037&&D10	285	UR_SGTON11757_285_F2	10	86.857	CTCATGTATTATCAGTAACAGGCCT	CCACGCGTCCGCAAACATTTCTCTGAGGAGGagcagcagcagcagcagcagcagcagcagcagcaTGAGGCATTGATGCAGCAAGCCCTTCTCCAGCAGCAGTCGCTCTACTGCTGAACTATTAGCCTACGAGCGACAATTAGCAATGAGCAAGATGGGCGGCATGCATCCTCTCATGCAAGGACAGCATCCTCTCAAGCAGGCAGCGATGGGTATGGGGGTTTGCTGGTGGAAGCCAGGCAATATATGATGGTG	5	NO HIT
CL4613Contig1	467	CL4613Cntig1_467_F2	10	87.92	GCCAAAGCTTATACTTCTTTACAGA	CGGTCCGGATTCCCGGGTCGACCCACGCGTCCGAGCCAGAAAGAGAGAAAGAGAGAGAGAAAATGTCGTGGCAAACGTACGTGGACGATCACCTGATGTGCGACATCGACGGCCACCACCTCGCCGCCGCGGCCATCGTCGGCCACGACGGGAGCGTGTGGGCGCAGAGCTCCGCATTCCCTCAGTTTAAGCCACAGGAGATTGCTGCCATCATGAAAGATTTTGATGAGCCCGGCTCGCTTGCTCCGACGGGGC	5	sp|Q9XF38.1|PROF_PYRCO RecName: Full=Profilin AltName: Full=Allergen Pyr c 3	0.78	3e-55	profilin 1	20	0.82	4	P:actin cytoskeleton organization; C:cytoplasm; F:actin binding; C:actin cytoskeleton
CL858Contig1	865	CL858Cntig1_865_F2	10	88.387	CATCCTAGAAGACCGATTGTATCCA	CCCGGGTCGACCACGCGTCCGTTCTTGCCGTGAAGAAACTGGATTCAACTGCCCTTCCAAATGAACTTTCTGAAGAATTCCTGGAGATAGTTTCAAACATCTCCCAAATGCATCACCCAAATGTGACTGATTTAGTGGGTTATTGCGCGGAGCTTGGGCAACATCTTTTGATATATGAGTTCCATAAAAGTGGGTCATTGCATGAGTTCTTGCATCTGTCAGATGAAGATAGCAAGCCATTGACATGGAATACAC	5	ref|XP_002262959.1| PREDICTED: hypothetical protein isoform 1 [Vitis vinifera]	0.84	e-137	leucine-rich repeat transmembrane protein kinase	20	0.8825	10	P:protein amino acid phosphorylation; C:plasma membrane; F:protein binding; F:protein tyrosine kinase activity; F:ATP binding; F:G-protein coupled receptor kinase activity; C:integral to membrane; C:nucleus; C:cytosol; P:transmembrane receptor protein tyr	EC:2.7.10.0; EC:2.7.11.16
Microsatellite		embra155	10	89.458
CL215Contig1	837	CL215Cntig1_837_BC	10	89.705	CTGTTGGATGTCTTGAGAAACTTAT	CACGCGTCCGCGTGTAGGAATGATCCTGTCTTTTCCTCCGAAGCAATCTTCACTTTCGAAAAAATCCCCGAATCACATCCAATCTCTCCCTCTTTCTCTCTCCTCAAATCTCTCTGCGCAAACCCTAGATCGATCGATCCGATCCAGTCGATCCGGAGGCATGGGGAACACGGAGAAGCTGCTGAACCAGATCATGGACCTCAAGTTCACCTCCAAGTCGCTGCAGCGGCAGTCGCGCAAGTGCGAGAAGGAGGA	10	ref|XP_002299759.1| predicted protein [Populus trichocarpa] gb|EEE84564.1| predicted protein [Populus trichocarpa]	0.87	5e-88	protein	20	0.854	4	P:protein transport; P:endosome transport via multivesicular body sorting pathway; P:growth; P:embryonic axis specification
CL1704Contig1	608	CL1704Cntig1_608_BC	10	90.532	CGAGTAGAATCCATGGTCCTTTTTC	CCCGGGTCGACCCACGCGTCCGGTCACCGGCCAACGCGAGCTCGCAGACGGCAGCCGCCTCCGACATGATCCCTCGTCCCTCCTCCTCTCTTCTCCCTCGCCGCGCCGATCATGTCGCTGATGCCGTTGCTGATGCGGTCGCTGCTAAGGCTGGTGGCGTCGCTGGTGGGGCAGCCGGCGAGCACCGTGACGACGTTGCTGTACTACAGCGACCTCCTCCCTCGCCACCTAAACCTGGAGCGCCTGGTCCGGCGC	5	NO HIT
CL8252Contig1	666	CL8252Cntig1_666_BC	10	91.43	GATTGCTCTAGATGTATCCCATTTT	GGTCCGGATTCCCGGGTCGACCCACTCGTCCGGCGAGGGGCATGGTTGAAAAAAGCAAGGGAAAAAGCTGGAGGAGTCCTTGCCCTCATGAAGGACCGGTTTACAAAATTATTCTTCTCTGTTGCTGGCACTATGCCGATAGATTCGATAGTGAAGGAAAATATTCAAGCAAACAACAAACGTGCTTGTTCCGCATCTTTAGAGTTGCTGTCTGTAATGGCGGCAGTGCGTTTGGATGATGAGAAAGATAACATC	5	ref|XP_002329017.1| predicted protein [Populus trichocarpa] gb|EEE78011.1| predicted protein [Populus trichocarpa]	0.58	1e-33	root hair defective 3 gtp-binding family protein	20	0.69	7	P:cell tip growth; P:root epidermal cell differentiation; P:plant-type cell wall biogenesis; P:ER to Golgi vesicle-mediated transport; C:endoplasmic reticulum; P:actin cytoskeleton organization; F:nucleotide binding
GR-ML-001&&BA-072&&C07	366	GR_SGTON2314_366_BC	10	93.19	ACTAGCTCCTCTACTGTGTATATTC	CCACGCGNTCGGCAAAAGCCTTGCTTTTTAAGGCGGATAGATCCTCCTTTGAGCGACTTCGTCAGCAGATATACAAGTTAGAGTTGGAACAGAAGAGACTTGAAGAAGATGCATTTGTTTATAACTGGCTCCAACAGCAGCTCAAACTCTCACCAGCCTACAAGAAGATGCTTGAAGTTGGTGCCTGCATGGAGTTGAAGGCTAAATCTGGTGAACCGATGGAAGCTGAAGAGTCAGAAGTCCCAGATATTTCAT	10	ref|XP_002527408.1| conserved hypothetical protein [Ricinus communis] gb|EEF34974.1| conserved hypothetical protein [Ricinus communis]	0.82	1e-41	ca-responsive protein	11	0.83	1	C:endomembrane system
CL846Contig1	596	CL846Cntig1_596_F2	10	94.197	ATCTACTAGAAGATGTCCGTCAACG	AAATGGTAGCCTGCAGGTCCGGTCCGGAATTCCTGGGTCGACCCACGCGTCCGGCTTCTTCTTCTTCTTTGGCCCCCGTTTCTCCGTTAACAGTCGCGCAGGCGAAAGTGAGTGAGTGGGTCAGTGACAGATCGGCGAGCGAGCGAGCGATGGGTCTGCTTCACAATCTCTGGGACGAGACGGTCGCGGGCCCCGCGCCCGAGTCCGGTCTCGAGGAGCTCCCGGAGCACCGCTCCGCCGCCGCGGCCGGGCGGT	5	NO HIT
CL4949Contig1	669	CL4949Cntig1_669_BC	10	96.413	GCAGCTAGCTATCTTAATGTTCTTT	CACGCGTCCGCTTCATTATCCGCATTCAAGGGAAAAATGACATGCATCCAAAAACTAAAAAGATCTTAAACAATCTGAGACTAAGAAGAGTCCTTAGTGGTGTCTTTGTGAAGGCAACTGAAGGAATCCTGGCGATGCTGCAAAAGGTGGAGCCGTATGTCACGTATGGGTATCCTAATCTTACAAATGTGAGGGAGCTTATTATCAAGAAGGGATTTGCAAACATTGACAAGCAGAGGGTTCCTTTAACGGACA	5	ref|XP_002272916.1| PREDICTED: hypothetical protein [Vitis vinifera] emb|CAO45481.1| unnamed protein product [Vitis vinifera]	0.73	1e-64	protein	20	0.8035	4	F:transcription regulator activity; F:structural constituent of ribosome; C:large ribosomal subunit; P:translation	EC:3.6.5.3
PE-XY-000&&MG-047&&H08	188	PE_SGTON8924_188_BC	10	98.443	GTAAACCATTTGGGTACCAAACAAG	CGGGTCGACCCACGCGTCCGCTCACACTTATGGACATGACGGGTGGAGTCGGCAATCGCTGAATCAGCAGCCTGCAGTTGGAAGACTTGTGGTACAGGATTCTTTTCATTCCGGGATCGGCAGATTCGACGGAGTCAGGAGGATTCCTTCTGCCGCCGAAGGGATGGGAGGATCCTGGTGGGGCAGTGTAAACCATTTGGGTACCAAACAAGATGAAGTGCAGAAAATTGACTTGTCCCTGAAACTCTAAGCTGT	5	NO HIT
CL1182Contig1	803	CL1182Cntig1_803_BC	10	107.901	CCTTTTCTGAGAATTTTGTCAGAAG	GTCCGGTATGATATTACGAACAAGCTGAATGACAAGTACCATGACTTTGTCACCGATCCAGAAAGAGAACAGTTAATTTCTACACTTCAGGAGGTGGAGGACTGGTTATATGAGGATGGTGAGGATGAAACAAAAGGTGTCTATGTTGCCAAGCTTGAGGAACTTAAGAAGCAAGGTGATCCAATAGAAGAGCGTTACAAGGAACACACAGAAAGAGGATCAGTGATAGATCAACTTGTTTATTGCATAAATAGT	5	ref|XP_002299641.1| predicted protein [Populus trichocarpa] gb|EEE84446.1| predicted protein [Populus trichocarpa]	0.68	2e-77	heat shock 70 kda protein 4	20	0.7175	6	P:protein folding; F:oxidoreductase activity; C:plasma membrane; F:ATP binding; C:nucleus; P:response to heat
UR-XY-002&&BA-099&&A11	258	UR_SGTON12414_258_BC	11	0	TGGAATGCCTCTAAGCTATTTGACC	CTGCGTTTTTGGGCCCGAAATGTGCTCTTTGGGATTGTCAGAGGCCTGCTCAAGGTTCTGAGTGGTGTCTAGATTACTGCAGTACAATGCATGCTGATCTGGCCCTTAGTGAAGGCAGCCCTGGTATGAATCCTGTACTGCGCCCTGGAGGAATTGGTTTGAAGGATGATAGACTACTTTCCTCTCTTATGGCAAAGATGCAGGGAAAAAATGTGGGAATTCCTGAATGTCATGGGGCTGCCATTGAAAAATCGC	5	ref|XP_002326034.1| predicted protein [Populus trichocarpa] gb|EEF00416.1| predicted protein [Populus trichocarpa]	0.79	1e-67	protein	20	0.825	1	F:transcription activator activity
GR-SE-001&&GO-099&&G08	124	GR_SGTON5029_124_BC	11	10.807	ATTGTGTTTCTTTCCTCGATTGCGG	GGTCGACCCACGCGTCCGCACACACTGTAGGACTGCTCTTACGTGTTGAAAGCCAACCTCGAGTCCCCTTACCATCTGTGCCAACTTGCGCATCCACTCCTGAAAGCTTCAGGAGATGGCAACATTGTGTTTCTTTCCTCGATTGCGGGTGAAGTAGCTCTACCTGCACTCTCGATTTACTCTGCTTCCAAAGGAGCTATCAATCAGCTTACCAAGAACTTGGCATGTGAATGGGCGAAAGACAACATTCGGATC	5	ref|XP_002308173.1| predicted protein [Populus trichocarpa] gb|EEE91696.1| predicted protein [Populus trichocarpa]	0.72	3e-35	tropinone expressed	20	0.84	3	P:oxidation reduction; F:tropine dehydrogenase activity; F:binding	EC:1.1.1.206
CL2174Contig1	1305	CL2174Cntig1_1305_BC	11	11.233	GGACTCTTGTGAATTATGACCATAA	CGGTCCGGAATTCCGGGTCGACCCACGCGTCCGCTCTCTGCCTCTCTTACCCCATCGGCCACACCTTCTTCCTCGCTTGCGAACCTCTTCCTTTGTCGATACACTCTCCCTCCTTTGGCCCTCCAAAAATTCTGCTCTTCTGAGTGATGGGTGTGACCTGCCGGTGCTCGCACACGTTCCACATAACCGAGATCATCATGACCAGCTTCTTCCGCCATAAGTCTTAAGTCCTTCATCTCTCCCGGTTCCAGACCC	5	ref|XP_002271692.1| PREDICTED: hypothetical protein [Vitis vinifera]	0.55	2e-67	dna-binding protein	20	0.592	8	P:regulation of transcription, DNA-dependent; P:transcription; F:sequence-specific DNA binding; P:regulation of transcription; F:transcription regulator activity; F:transcription factor activity; C:nucleus; F:DNA binding
CL5014Contig1	577	CL5014Cntig1_577_F2	11	13.719	CAGCTTTCTTGTGGCGAAGTAATAG	CCACGCGTCCGGTGCTTCACTTCGTGTCCAAACTTCCTGCACCTGATATCATGGATGTTATTAAGGATGTACAGAATAGGACTGAGAGTGTGAACACGGAAGAAAATCCCAGTGGATGGCGGCCATATCACGTTTTCCTTGAGATACTACATGAGAAGTATGCAAAGAATGAAGGCCCTCCAGAAGAGAAGGAAGGGGTTACTGTGAGGCGCCGAGGTCGTCCTCGTAAGCAGCGTAATGTACAGGGTAAGAGGC	10	ref|XP_002270509.1| PREDICTED: hypothetical protein [Vitis vinifera]	0.47	9e-37	sister-chromatid cohesion protein	11	0.738182	1	F:DNA binding
CL6053Contig1	176	CL6053Cntig1_176_BC	11	15.813	ATTGAAGCTGTTAGGTGCTTAGTAG	CACGCGTCCGTCTGAAGGTCACAAGGATAACTAGGAAGAAAACAGGGTCCACCGAGCTCCCTAGCATCACCTTGTCCCATTTCCTGAGAATGTCCAAGGAAGGGACTTGGTAACATTATGCGGGAGCTTCCTGTGCTTGTCAAATGTAAAAATGAAAACTGTAGTACCGTACTTCATTGAAGCTGTTAGGTGCTTAGTAGGGGGATAGAAATCTGCTTAGGTAGGACTCTAATCTCCTGGAAGGGATGTCAAACT	5	NO HIT
GR-TS-002&&RS-003&&E01	364	GR_SGTON7438_364_BC	11	16.717	GTGTGAATTACTCCTTTTGGTAATG	CGTCCGATTACACACAAAACATCACCACGTCAGTCTCCGATATTCTAGTTCTCCGAGGCAACTTAGTGATGTTAGCAGCGGCGAAGCAAAGCAAAGACATGAGTTCATGGATGGAGGTTGCGCCGCCTCTTCTCCTCCCGCCGTTCCCTCCTCCTCGCCGTCCAGGATTGGAGACGATCGCAGAAGAAGAGGAGGAAGAATGCGATCCCAAAGCTAAAGAGCTCAAGACAAGACCGTAGGAGCAGCGGCGGCGGC	5	NO HIT
[truncated: 107 more rows]
