# Supplementary material for: A high-density transcript linkage map with 1,845 expressed genes positioned by microarray-based Single Feature Polymorphisms (SFP) in Eucalyptus
Source: BMC Genomics. 2011 Apr 14;12:189. doi: 10.1186/1471-2164-12-189 (PMC3090358; doi:10.1186/1471-2164-12-189)
Supplement: Additional file 3 — Eucalyptus SFP screening 103k-probe array. List of the 103,000 25-mer oligonucleotide probes designed from 20,726 Eucalyptus unigenes and used in the SFP-discovery microarray. [file 1471-2164-12-189-S3.TXT]

Unigene	Probe_ID	Probe_sequence	ProbeLength	EndDistance	Tm	X-HybPotential	PercentG	PercentC	PercentA	PercentT	percentGC	PolyX	X-HybTarget	Notes	Present_genotyping_array
CL1000Contig1	434	AGCCTGTAGGAGATTGAGAGAAATT	25	687	56.02	0	32	8	36	24	40	3	CL3396Contig1	1_BC	YES
CL1000Contig1	460	GCCAAAAAGATTTGAGTAGTTGATG	25	661	53.92	0	28	8	36	28	36	5	SP-FX-002&&CN-039&&A12	1_BC	YES
CL1000Contig1	509	TGACTATTTCCTCTTATCTGGGGAT	25	612	55.09	0	20	20	16	44	40	4	CL2526Contig1	1_BC	YES
CL1000Contig1	562	CTAGTTGATGCAGGTAAAAGAGAAC	25	559	54.39	0	28	12	40	20	40	4	CL6419Contig1	1_BC	YES
CL1000Contig1	623	GTGAACTTGTTTGCTAGTAGAGATA	25	498	53.06	0	28	8	28	36	36	3	CL6804Contig1	1_BC	YES
CL1001Contig1	40	CAGCAGATTTTCTCTCACTAAAAGT	25	662	53.98	0	12	24	32	32	36	4	GL-XY-002&&CN-019&&C09	1_BC	NO
CL1001Contig1	479	AAGGCTACCACCGTTTATTTCTATT	25	223	55.11	0	12	24	24	40	36	3	UR-XY-001&&BA-029&&D09	1_BC	YES
CL1001Contig1	590	GACAGATCATTACATAGGATTGATG	25	112	51.98	0	24	12	36	28	36	2	UR-XY-001&&BA-029&&D09	1_BC;NSPM	NO
CL1001Contig1	675	GGTTTCTTGGTGAATGTATATTCAG	25	27	52.75	0	28	8	20	44	36	3	CL829Contig1	1_BC	YES
CL1001Contig1	85	TCTAAGAAGCTCTTCTTCCATGGCT	25	617	58.03	0	16	28	20	36	44	2	CL2247Contig1	1_BC	YES
CL1002Contig1	157	AATGTTTCATCGGCTCATCATCTAC	25	273	56.09	0	12	28	24	36	40	3	PE-XY-001&&MG-042&&H01	1_BC	YES
CL1002Contig1	20	ATTGAACCCCAAAGAGTCTCTTCTT	25	410	56.55	0	12	28	28	32	40	4	CL777Contig1	1_BC	YES
CL1002Contig1	287	TCCATAAACGGTATCAGATCGCTTC	25	143	57.38	0	16	28	28	28	44	3	CL4717Contig1	1_BC	NO
CL1002Contig1	318	AAATTTCGACAAGCTTCAGCTCTGG	25	112	58.78	0	20	24	28	28	44	3	GR-SE-001&&GO-110&&B09	1_BC	YES
CL1002Contig1	96	CCTCCACTTGGTTATGTAAAATCTA	25	334	53.06	0	12	24	28	36	36	4	CL2743Contig1	1_BC	YES
CL1003Contig1	1089	GCTTCTAAAAGAACTATAGGGAAAC	25	74	52.19	0	20	16	44	20	36	4	GR-TS-001&&AF-011&&D12	1_BC;NSPM	NO
CL1003Contig1	1115	GTAACCCAATTTTGGAAAAGGTTCA	25	48	55.1	0	20	16	36	28	36	4	GR-TS-001&&AF-011&&D12	1_BC;NSPM	NO
CL1003Contig1	758	TTTAGCATTGGAAGCTCTCACACAG	25	405	58.02	0	20	24	28	28	44	3	CL3775Contig1	1_BC	YES
CL1003Contig1	947	CCTTAAAAGCAGACAAAACATGTTG	25	216	54.53	0	16	20	44	20	36	4	GR-TS-001&&AF-011&&D12	1_BC;NSPM	NO
CL1003Contig1	972	GTGCTGCTTAGCTAGTTGAAATTAA	25	191	54.65	0	24	12	28	36	36	3	GR-TS-001&&AF-011&&D12	1_BC;NSPM	NO
CL1004Contig1	1422	AATACAGGGTTTCAGCTATTTTACC	25	184	53.87	0	16	20	28	36	36	4	SP-FX-002&&CN-064&&E02	1_BC	YES
CL1004Contig1	1447	GATCCCTTTCTCAGAGATATATATG	25	159	50.53	0	16	20	28	36	36	3	CL2725Contig1	1_BC	YES
CL1004Contig1	1473	CAGGTAAATAAATTCTTGTGGGAAC	25	133	53.14	0	24	12	36	28	36	3	CL3139Contig1	1_BC	NO
CL1004Contig1	1501	GGTCATCATGGTTTGTGTATATGTT	25	105	54.18	0	28	8	16	48	36	3	GR-XY-022&&BA-004&&E05	1_BC	YES
CL1004Contig1	1570	CGAGTGTTATCAGAGAGTTTATTGT	25	36	53.4	0	28	8	24	40	36	3	CL467Contig1	1_BC	YES
CL1006Contig1	674	CTTGTTTTGAGAATGAGTGGAATTG	25	379	53.82	0	32	4	24	40	36	4	UR-XY-001&&BA-040&&F12	1_BC	YES
CL1006Contig1	773	GGTGATGAAACTCTGAATGATGAAG	25	280	54.69	0	32	8	36	24	40	3	CL4454Contig1	1_BC	YES
CL1006Contig1	874	ACTCTCTTGTTGATATTCTGGCAAT	25	179	55.04	0	16	20	20	44	36	2	CL2016Contig1	1_BC	YES
CL1006Contig1	956	GCTCTCATTATTTTGTGAAGAGCTT	25	97	54.62	0	20	16	20	44	36	4	UR-XY-002&&BA-097&&F06	1_BC	YES
CL1006Contig1	981	CCTCGTGTGAGAATGATCATTAATT	25	72	54.04	0	20	16	28	36	36	2	CL5542Contig1	1_BC	YES
CL1008Contig1	1020	AATCTCCTATCGCTTAGTTTCTCAG	25	160	54.76	0	12	28	20	40	40	3	GR-SE-001&&GO-133&&G08	1_BC;NSPM	NO
CL1008Contig1	1045	GGTGCACTTTGTATCTCTTTCTTAG	25	135	54.39	0	20	20	12	48	40	3	GR-SE-001&&GO-133&&G08	1_BC;NSPM	NO
CL1008Contig1	1070	GTTGGAACTCCAATGTTTTCAAGAT	25	110	54.92	0	20	16	28	36	36	4	GR-SE-001&&GO-133&&G08	1_BC;NSPM	NO
CL1008Contig1	1100	GTGACCTCTTGTAATAGACCAATAT	25	80	52.66	0	16	20	32	32	36	2	GR-SE-001&&GO-133&&G08	1_BC;NSPM	NO
CL1008Contig1	1127	TGAAATGCCTTCGGATTTTTCCAAA	25	53	56.97	0	16	20	28	36	36	5	GR-SE-001&&GO-133&&G08	1_BC;NSPM	YES
CL1009Contig1	1482	GTTTTTGCTCGTGTCTTATGATGAT	25	303	54.97	0	24	12	12	52	36	5	CL7230Contig1	1_BC	YES
CL1009Contig1	1507	GGATTTGCAGATGATTGGGTAATTA	25	278	54.28	0	32	4	28	36	36	3	UR-XY-001&&BA-015&&F03	1_BC	YES
CL1009Contig1	1582	TTATTATCTCGAGCTTGGATGAAGC	25	203	55.64	0	24	16	24	36	40	2	CL6692Contig1	1_BC	YES
CL1009Contig1	1607	CATACTCGTAAATACGAGCTTATAC	25	178	51.96	0	12	24	36	28	36	3	CL1217Contig1	1_BC	NO
CL1009Contig1	1749	GCATTCTTCAGCTTCTAATGGTATT	25	36	54.26	0	16	20	20	44	36	2	GR-TS-001&&AF-039&&F10	1_BC	YES
CL100Contig1	1163	AAACTCACATAAGGATGCGGCATCT	25	296	59.46	0	20	24	36	20	44	3	GR-PU-003&&GO-069&&C02	1_BC	YES
CL100Contig1	1233	CTTGATTTGATGTGCTGTGATAGTG	25	226	55.25	0	32	8	16	44	40	3	CL8016Contig1	1_BC	NO
CL100Contig1	1279	GAGTACTTGGTTAGTGAGGAAACTC	25	180	55.24	0	32	12	28	28	44	3	CL1246Contig1	1_BC	YES
CL100Contig1	1304	CCTTCAGATCCTTAACTTAGCAATA	25	155	52.91	0	8	28	32	32	36	2	CL1435Contig1	1_BC	NO
CL100Contig1	1333	ATCGATTTTTGCCGGAACAATCTTC	25	126	57.49	0	16	24	24	36	40	5	GR-SE-001&&GO-159&&E09	1_BC	NO
CL100Contig1	1358	AGCTTTTCTGTAACGGATGTATTGA	25	101	55.31	0	24	12	24	40	36	4	CL5149Contig1	1_BC	NO
CL100Contig1	1383	CAGGGCTTTTTAGTTTACAGAAGTA	25	76	53.69	0	24	12	28	36	36	5	CL1231Contig1	1_BC	YES
CL100Contig1	1418	GATGAGTTCAAAATCCCAATTCTGT	25	41	54.54	0	16	20	32	32	36	4	CL302Contig1	1_BC	YES
CL1010Contig1	1047	AGGCATCTCAATCTTTCAGTAAGTA	25	679	54.25	0	16	20	32	32	36	3	GL-XY-001&&RS-028&&H06	1_BC	YES
CL1010Contig1	1072	GTTGATGGTTTACTAGTTTCTTCCC	25	654	54.31	0	20	20	12	48	40	3	CL6389Contig1	1_BC	YES
CL1010Contig1	1099	TTTTAACTCATGCAGTCAAACTCCA	25	627	55.82	0	8	28	32	32	36	4	CL7891Contig1	1_BC	YES
CL1010Contig1	1158	GATCTTCGATGAGCTATATGTTTGT	25	568	53.66	0	24	12	20	44	36	3	CL1510Contig1	1_BC	YES
CL1010Contig1	1193	CCTATTATTTACAGTGGAATGAGGA	25	533	52.67	0	24	12	32	32	36	3	CL7128Contig1	1_BC	YES
CL1011Contig1	1010	TTAATCATACCGGCTCTGGAAACTC	25	159	57.22	0	16	28	28	28	44	3	CL2932Contig1	1_BC	YES
CL1011Contig1	1035	TGATCGGTTGATTATAGACATCGAC	25	134	55.19	0	24	16	28	32	40	2	GR-PU-003&&GO-059&&H12	1_BC	NO
CL1011Contig1	1092	TGAGTCGTACGACAGAATACTGAAG	25	77	56.62	0	28	16	36	20	44	2	SP-RX-001&&GO-004&&B02	1_BC	NO
CL1011Contig1	890	GCATTAGATTTTCTCTGGTTCAGCT	25	279	56.14	0	20	20	16	44	40	4	CL2210Contig1	1_BC	YES
CL1011Contig1	916	TTGAGACAATCGGGATATGATGCAG	25	253	57.62	0	32	12	32	24	44	3	SP-FX-002&&CN-065&&B04	1_BC	NO
CL1012Contig1	1021	GGACATTGCTTACTACAGCTCCAAT	25	560	57.67	0	16	28	28	28	44	2	CL2011Contig1	1_BC	NO
CL1012Contig1	1100	ATGAACGCAGTTCATGAAGTCTTCC	25	481	58.31	0	20	24	28	28	44	2	GR-SE-001&&GO-050&&A11	1_BC;NSPM	NO
CL1012Contig1	1213	GTTTGCTATCCAATTAATGGGCTTC	25	368	55.61	0	20	20	20	40	40	3	GR-SE-001&&GO-050&&A11	1_BC;NSPM	NO
CL1012Contig1	1316	GTTATCATGTACTCACTGACCTTCT	25	265	54.55	0	12	28	20	40	40	2	GR-SE-001&&GO-050&&A11	1_BC;NSPM	NO
CL1012Contig1	1541	AGTCAGAACTCATTGATCATGCTCG	25	40	57.7	0	20	24	28	28	44	2	CL3821Contig1	1_BC	NO
CL1013Contig1	187	TAGGAAACGAAACTGGAGCTGACTA	25	396	57.93	0	28	16	40	16	44	3	CL1440Contig1	1_BC	YES
CL1013Contig1	230	AGGAGGATTTCATTAATGAAGCTGG	25	353	55.7	0	32	8	32	28	40	3	CL5074Contig1	1_BC	YES
CL1013Contig1	255	ACATAAAGTCCCTAATTAGAACCTG	25	328	52.81	0	12	24	40	24	36	3	CL3274Contig1	1_BC	NO
CL1013Contig1	280	CGACGGCAAATTTGGAGAGATTAAA	25	303	56.96	0	28	12	40	20	40	3	CL667Contig1	1_BC	YES
CL1013Contig1	321	TATAACATCATGAGCAGTCACTCTG	25	262	54.97	0	16	24	32	28	40	2	GR-PU-003&&GO-071&&A02	1_BC;NSPM	NO
CL1013Contig1	346	CTACAAAAATTTCCCAAGGCTGATT	25	237	55.04	0	12	24	36	28	36	5	GR-PU-003&&GO-071&&A02	1_BC;NSPM	NO
CL1013Contig1	371	GCTCTTGATGCTATATATATCATGC	25	212	52.36	0	16	20	24	40	36	2	GR-PU-003&&GO-071&&A02	1_BC;NSPM	NO
CL1013Contig1	402	TTGGTGTAGTCTCTGCTGTCTTATG	25	181	56.77	0	28	16	8	48	44	2	GR-PU-003&&GO-071&&A02	1_BC;NSPM	YES
CL1013Contig1	502	ACCTTTTTACCTGCAGCTATTTAAG	25	81	54.34	0	12	24	24	40	36	5	GR-PU-003&&GO-071&&A02	1_BC;NSPM	NO
CL1013Contig1	532	GCAGGGATTAGTAACTTAGTATTAG	25	51	51.12	0	28	8	32	32	36	3	GR-PU-003&&GO-071&&A02	1_BC;NSPM	NO
CL1015Contig1	1000	TGTGTACAGTTATGGTGTTGTTCTC	25	387	55.65	0	28	12	12	48	40	2	GR-SE-001&&GO-102&&B07	1_BC	YES
CL1015Contig1	1025	TTAGAGTTGCTCACTGGAAGAGTTC	25	362	56.9	0	28	16	24	32	44	2	GR-PU-003&&GO-071&&G05	1_BC	YES
CL1015Contig1	1057	TATGAAAAGACCTTCTGGAGAAGGG	25	330	56.49	0	32	12	36	20	44	4	GR-XY-022&&BA-010&&E04	1_BC	NO
CL1015Contig1	1166	TCACTGAAAGAGGTTATTCAGGTGG	25	221	56.94	0	32	12	28	28	44	3	CL3988Contig1	1_BC	NO
CL1015Contig1	975	CGGGTCATCTGACTACAAAATCAGA	25	412	57.11	0	20	24	36	20	44	4	GR-XY-022&&BA-005&&G05	1_BC	YES
CL1016Contig1	698	GCAAAGATTATCCAGGATAACATAC	25	303	52.46	0	16	20	44	20	36	3	UR-XY-001&&BA-007&&C11	1_BC	NO
CL1016Contig1	764	GCTTCAAAGTTAGACTTTTCTGGGA	25	237	55.88	0	24	16	24	36	40	4	CL8218Contig1	1_BC	YES
CL1016Contig1	886	CTCTTCAGAGCATTGAAGACAAAAC	25	115	55.29	0	16	24	40	20	40	4	CL2315Contig1	1_BC	NO
CL1016Contig1	911	ATGCTACTCCTAAGTATGGGCTGAT	25	90	57.55	0	24	20	24	32	44	3	SP-FX-002&&RS-005&&F09	1_BC	YES
CL1016Contig1	976	AAGGGAAAAATTTCTCGTTCACTTG	25	25	55.18	0	20	16	32	32	36	5	GR-XY-022&&BA-023&&G09	1_BC	YES
CL1017Contig1	152	CGAAAACGAAAACCCAACTGTAATT	25	474	55.76	0	12	24	48	16	36	4	CL3396Contig1	1_BC	NO
CL1017Contig1	16	GCAATTAGATTTATACCGTGGATTG	25	610	53.3	0	24	12	28	36	36	3	CL6621Contig1	1_BC	NO
CL1017Contig1	185	TACCTACGAAACCTAACGGAGAAGA	25	441	57.26	0	20	24	44	12	44	3	CL7011Contig1	1_BC	NO
CL1017Contig1	47	GCCCACTCTGTTTCTAGTCATAATT	25	579	55.36	0	12	28	20	40	40	3	CL1070Contig1	1_BC	YES
CL1017Contig1	568	TCAGAAGCAAATTCCTGTGAAGACC	25	58	57.93	0	20	24	36	20	44	3	CL3208Contig1	1_BC	NO
CL1018Contig1	1160	CATGGTCATTTTATAGGGAAAGGGC	25	232	56.59	0	32	12	28	28	44	4	CL8148Contig1	1_BC	YES
CL1018Contig1	1185	CGGTGGAAACTCAAATTTTCTGTTT	25	207	55.65	0	20	16	24	40	36	4	CL2944Contig1	1_BC	YES
CL1018Contig1	1211	GATAAATCCCTTTCTTCGAGGACTC	25	181	55.52	0	16	28	24	32	44	3	CL7331Contig1	1_BC	YES
CL1018Contig1	1310	GATAAAGAGTAAGGTCCACAAGTTT	25	82	53.43	0	24	12	40	24	36	3	SP-FX-001&&BA-005&&A06	1_BC	YES
CL1018Contig1	1336	CTGGATTTAGTACCTTTCTTGGATA	25	56	52.58	0	20	16	20	44	36	3	GR-TS-002&&CN-032&&H08	1_BC	NO
CL101Contig1	612	CCCTAGTCTAATAGTTAGAAGTTGT	25	178	51.77	0	20	16	28	36	36	3	SP-FX-002&&CN-009&&C06	1_BC;NSPM	NO
CL101Contig1	653	GTCGGGACTCCTTGAATTTTATTTT	25	137	54.58	0	20	16	16	48	36	4	SP-FX-002&&CN-009&&C06	1_BC;NSPM	NO
CL101Contig1	685	TACCTAATGAGATATTTTCAGACGC	25	105	53.36	0	16	20	32	32	36	4	SP-FX-002&&CN-009&&C06	1_BC;NSPM	YES
CL101Contig1	710	GGGATTAAATTTTTCCCTCAGATTC	25	80	52.96	0	16	20	24	40	36	5	SP-FX-002&&CN-009&&C06	1_BC	YES
CL101Contig1	757	GATTATACGGCTTATCTTGGTTTCA	25	33	53.83	0	20	16	20	44	36	3	GR-PU-003&&MG-002&&C05	1_BC	YES
CL1020Contig1	50	AGAACCATGTCTCTCAAGTATTTAC	25	736	53.04	0	12	24	32	32	36	3	CL2528Contig1	1_BC	NO
CL1020Contig1	615	ATGGGTTCTATGAGTCTGTCCATGA	25	171	57.57	0	28	16	20	36	44	3	GR-XY-006&&RS-038&&B06	1_BC	YES
CL1020Contig1	641	GACTTAAATAAAGTGCTCTTTCACG	25	145	53.49	0	16	20	32	32	36	3	CL1033Contig1	1_BC	NO
CL1020Contig1	736	ATCGCTCTGTAATTTTCATTGGTCA	25	50	55.86	0	16	20	20	44	36	4	GR-TS-001&&AF-034&&G07	1_BC	NO
CL1020Contig1	761	GTGCTTATCTACTATGCTTGAGCTT	25	25	55.53	0	20	20	16	44	40	2	CL180Contig1	1_BC	NO
CL1021Contig1	1373	CCGGTTGGTATGTAAATGGAAAGAT	25	281	55.97	0	32	8	32	28	40	3	PE-XY-003&&CN-010&&H06	1_BC;NSPM	NO
CL1021Contig1	1511	ACATGTACCGTCTTTACAGCTTTTC	25	143	56.3	0	12	28	20	40	40	4	PE-XY-003&&CN-010&&H06	1_BC;NSPM	YES
CL1021Contig1	1538	GTGTCTTTTACCGTCTTTACAGCTA	25	116	55.53	0	16	24	16	44	40	4	PE-XY-003&&CN-010&&H06	1_BC	YES
CL1021Contig1	1569	GTGTCTGTATTTCGTTTCAGCAAAA	25	85	55.49	0	20	16	24	40	36	4	GL-XY-001&&AF-033&&B6_B06_04	1_BC	YES
CL1021Contig1	1610	TGTAAATCTTGTGATGTGAAAGAGG	25	44	53.99	0	32	4	32	32	36	3	CL1744Contig1	1_BC	NO
CL1022Contig1	1018	CCCGTTTGTTGAAAACTTAACTATC	25	155	53.64	0	12	24	28	36	36	4	CL3269Contig1	1_BC	YES
CL1022Contig1	1081	AGAATAGCCCCTTTCATATCCAATT	25	92	54.69	0	8	28	32	32	36	4	GR-SE-001&&GO-110&&G11	1_BC	YES
CL1022Contig1	1148	TCGTCTGATTCTTCTCTGTACTGAA	25	25	55.67	0	16	24	16	44	40	2	CL5601Contig1	1_BC	YES
CL1022Contig1	855	GGAGATGTTACTCTTTACCTCTGTT	25	318	54.47	0	20	20	16	44	40	3	GR-TS-003&&GO-005&&D07	1_BC	NO
CL1022Contig1	908	TTTTCACTAGTCAAGTTAGGAAAGG	25	265	53.35	0	24	12	32	32	36	4	CL4116Contig1	1_BC	YES
CL1024Contig1	557	ATTTTAGCTGCCTGTATCATCTGAT	25	272	55	0	16	20	20	44	36	4	GR-TS-002&&CN-036&&F06	1_BC	YES
CL1024Contig1	582	TTCTCTTGTTAACTATATCGAGTCG	25	247	52.83	0	16	20	20	44	36	2	CL4038Contig1	1_BC	YES
CL1024Contig1	716	GCTGAGGACTATACTCATAAAAACA	25	113	53.15	0	16	20	44	20	36	5	GR-TS-002&&RS-002&&C11	1_BC	YES
CL1024Contig1	750	GTACAATTTGTTGCCATCGTTTAGT	25	79	55.37	0	20	16	20	44	36	3	CL4966Contig1	1_BC	YES
CL1024Contig1	800	GAGATACTCGATTGCAATTTTCTTC	25	29	53.41	0	16	20	24	40	36	4	UR-XY-001&&BA-031&&G05	1_BC	YES
CL1025Contig1	697	AAAGATTTATTCCAGCTGCCTATCC	25	295	55.8	0	12	28	28	32	40	3	GR-SE-001&&GO-103&&B09	1_BC	YES
CL1025Contig1	789	AAGTAGACTTATTACACTTTCCCCT	25	203	53.6	0	8	28	28	36	36	4	CL1448Contig1	1_BC	YES
CL1025Contig1	814	CCTTGAGACCTAATTTTTGTAGAAG	25	178	52.34	0	20	16	28	36	36	5	GR-TS-002&&CN-040&&E12	1_BC	YES
CL1025Contig1	854	TTTGAGAAATTCATGAAGATCCGAC	25	138	54.41	0	20	16	36	28	36	3	GR-TS-001&&AF-026&&B02	1_BC	NO
CL1025Contig1	932	CGGTAGTAACTATTTATGTTTCGTG	25	60	52.71	0	24	12	20	44	36	3	GR-SE-001&&RS-007&&A09	1_BC	YES
CL1028Contig1	554	CCACTAAGTACCGCTATTAATTCTT	25	212	53.28	0	8	28	28	36	36	2	CL3043Contig1	1_BC	YES
CL1028Contig1	635	TTGTCTCCTCAATTTGACTGAAACT	25	131	55.24	0	12	24	24	40	36	3	GR-TS-002&&CN-040&&A06	1_BC	NO
CL1028Contig1	660	GTCATTTAGTGAATACTCCATACGA	25	106	53.03	0	16	20	32	32	36	3	CL154Contig1	1_BC	YES
CL1028Contig1	710	CTTGGTACAGCGTATTGGATAATTT	25	56	54.31	0	24	12	24	40	36	3	CL4973Contig1	1_BC	YES
CL1028Contig1	735	GATAAAAGTTATGACTGCTCCCTTA	25	31	53.15	0	16	20	32	32	36	4	SP-FX-002&&CN-052&&D12	1_BC	YES
CL1029Contig1	1118	CTTCTATGTTCAAGTTGGGAGGAGA	25	308	56.47	0	32	12	24	32	44	3	CL2232Contig1	1_BC	YES
CL1029Contig1	1205	CATTGCAAAAAGGCTAGAATTGTAC	25	221	54.25	0	20	16	40	24	36	5	GR-ML-001&&BA-041&&C08	1_BC	NO
CL1029Contig1	1278	CGTCACATTGCATTATTGTCCAGTT	25	148	57.17	0	16	24	20	40	40	2	GL-XY-001&&AF-091&&G12_G12_14	1_BC	YES
CL1029Contig1	1349	CGCAACAAATCATTGACATTCTTCA	25	77	55.89	0	8	28	36	28	36	3	SP-FX-003&&BA-082&&F03	1_BC	NO
CL1029Contig1	1388	CAAAGCACGTTATATGAGTTCTCTT	25	38	54.2	0	16	20	28	36	36	3	GR-TS-001&&AF-034&&A08	1_BC	YES
CL102Contig1	440	ACGACGACATGGGATTCTCTCTATT	25	265	57.97	0	20	24	24	32	44	3	SP-FX-002&&CN-046&&D03	1_BC;NSPM	NO
CL102Contig1	465	TGATTAGGGCAGTTGATTTGTGCTT	25	240	58	0	32	8	16	44	40	3	SP-FX-002&&CN-046&&D03	1_BC;NSPM	NO
CL102Contig1	490	CGGTCTTTACATTAGTGAATGCTCC	25	215	56.54	0	20	24	20	36	44	3	SP-FX-002&&CN-046&&D03	1_BC;NSPM	YES
CL102Contig1	515	TTTTTCATGTCTTGCTGAAAACCAC	25	190	55.85	0	12	24	24	40	36	5	SP-FX-002&&CN-046&&D03	1_BC;NSPM	YES
CL102Contig1	540	CCCATGTCGATCATATCCTAAATAG	25	165	53.38	0	12	28	32	28	40	3	SP-FX-002&&CN-046&&D03	1_BC;NSPM	NO
CL102Contig1	565	CATGAGAATTTTGTTTGGATACCCA	25	140	54.57	0	20	16	28	36	36	4	SP-FX-002&&CN-046&&D03	1_BC;NSPM	NO
CL102Contig1	595	CTATGAATTTTGTCCTCTCTGGTTG	25	110	54.39	0	20	20	12	48	40	4	SP-FX-002&&CN-046&&D03	1_BC;NSPM	NO
CL102Contig1	620	GAACATTGGATCGCTGTGAACATTT	25	85	57.38	0	24	16	28	32	40	3	SP-FX-002&&CN-046&&D03	1_BC;NSPM	YES
CL102Contig1	645	GGCAATGTGAGTTATGTTTAATAGC	25	60	53.65	0	28	8	28	36	36	3	SP-FX-002&&CN-046&&D03	1_BC;NSPM	NO
CL102Contig1	680	AATTACCTTCACAGCATTTTAGTGC	25	25	55.12	0	12	24	28	36	36	4	CL3166Contig1	1_BC	YES
CL1030Contig1	304	CAGCACAATTTGATCGTCAAAAAGA	25	194	55.8	0	16	20	44	20	36	5	CL7836Contig1	1_BC	YES
CL1030Contig1	335	CAAATGAGTGTACTCTTTTTTAGCC	25	163	53.37	0	16	20	24	40	36	6	CL6057Contig1	1_BC	YES
CL1030Contig1	368	CCCTAATGTACATTGGTTACTATAG	25	130	51.12	0	16	20	28	36	36	3	GR-SE-001&&GO-053&&G04	1_BC	NO
CL1030Contig1	442	GAAGAGTTCGAAATTTCTTAACCTC	25	56	52.91	0	16	20	32	32	36	3	GR-PU-003&&MG-004&&A09	1_BC	YES
CL1030Contig1	471	GGATTTCTTGCAAGTCTTTGAATTC	25	27	54.13	0	20	16	20	44	36	3	GR-SE-001&&GO-135&&F04	1_BC	YES
CL1032Contig1	1002	CTTGGATGGGAAAGTGATTGCTCTA	25	486	57.36	0	32	12	24	32	44	3	CL7857Contig1	1_BC	YES
CL1032Contig1	1256	ATTTCTCAGTTAATGGCACTACTGG	25	232	55.61	0	20	20	24	36	40	3	CL6808Contig1	1_BC	YES
CL1032Contig1	1281	GTATAAAGGTAACCTTTTAGCCGAC	25	207	54.3	0	20	20	32	28	40	4	SP-FX-001&&CN-051&&G12	1_BC	YES
CL1032Contig1	1306	GTTCGTGCTTGTACATGTATCAAAT	25	182	54.98	0	20	16	24	40	36	3	GR-PU-003&&MG-047&&H04	1_BC	NO
CL1032Contig1	1420	TCTGTGAGTTCTGTGAAAGGAGAAA	25	68	56.43	0	32	8	32	28	40	3	CL7129Contig1	1_BC	YES
CL1033Contig1	380	AAACCAGATTAACTGTGGAGGGTCT	25	353	58.12	0	28	16	32	24	44	3	UR-XY-002&&BA-093&&G03	1_BC	YES
CL1033Contig1	409	TCTGACCTAATTATCCTGCAGGAAT	25	324	55.9	0	16	24	28	32	40	2	CL4042Contig1	1_BC	YES
CL1033Contig1	434	CCATTAGTAGAACTTGTGCTGTAAT	25	299	53.63	0	20	16	28	36	36	2	GR-XY-006&&RS-015&&A11	1_BC	YES
CL1033Contig1	460	GTGACTCTAATAGATGAGGAGCTTC	25	273	54.79	0	28	16	28	28	44	2	CL3278Contig1	1_BC	YES
CL1033Contig1	539	GTAGATGCCATAAACTTCAAAACCA	25	194	54.57	0	12	24	44	20	36	4	UR-XY-002&&BA-003&&A05	1_BC	NO
CL1035Contig1	1067	GACACTGCAACTACTACTGTGACTA	25	37	56.44	0	16	28	32	24	44	2	CL8162Contig1	1_BC	YES
CL1035Contig1	706	CTGCATCTCTGTGAATGTGATAAAT	25	398	54.25	0	20	16	28	36	36	3	CL8235Contig1	1_BC	YES
CL1035Contig1	815	TTCTCGGGACCATGCACATTAAATC	25	289	58.23	0	16	28	28	28	44	3	PE-XY-001&&MG-054&&C07	1_BC	YES
CL1035Contig1	840	ATATGACTGGGCAGTTAATGACCCA	25	264	58.41	0	24	20	32	24	44	3	CL1949Contig1	1_BC	NO
CL1035Contig1	865	AATACATCTGCAGCAAATTCATCAC	25	239	55.27	0	8	28	40	24	36	3	CL6128Contig1	1_BC	NO
CL1036Contig1	1372	CTTGCTTTAAGAGAACGTCGTATGA	25	263	55.93	0	24	16	28	32	40	3	CL5127Contig1	1_BC	YES
CL1036Contig1	1481	GAGAGTCCAAGTTCACTCATTTCTG	25	154	56	0	20	24	24	32	44	3	CL1419Contig1	1_BC	NO
CL1036Contig1	1506	GGATCGATAATGCCGTAATTTATAC	25	129	52.81	0	20	16	32	32	36	3	CL925Contig1	1_BC	YES
CL1036Contig1	1538	TTCAAGTTTAGCCCTCAGATGATGA	25	97	56.5	0	20	20	28	32	40	3	CL6025Contig1	1_BC	YES
CL1036Contig1	1610	GACAGGTAATGATATTTTCCTCCCT	25	25	54.66	0	16	24	24	36	40	4	CL848Contig1	1_BC	YES
CL1038Contig1	424	ATGATCATGAACTTCGCCTTCGTGT	25	333	59.64	0	20	24	20	36	44	2	PE-XY-000&&MG-046&&E07	1_BC	YES
CL1038Contig1	625	GTCTACGTGCTGCACTATTGATAAT	25	132	55.87	0	20	20	24	36	40	2	CL648Contig1	1_BC	YES
CL1038Contig1	650	GATTGATTGGTTTACTTTTGTTGCC	25	107	54.62	0	24	12	12	52	36	4	CL2585Contig1	1_BC	YES
CL1038Contig1	690	TTGCTTGATCTTTTGGTCGATGGTC	25	67	58.57	0	28	16	8	48	44	4	CL2894Contig1	1_BC	NO
CL1039Contig1	235	GAAAGCAAATCCACCAAATAAATCC	25	300	54.24	0	8	28	52	12	36	3	CL7862Contig1	1_BC	YES
CL1039Contig1	388	GACTTTTGATGTTGTGGCAAACTTC	25	147	56.45	0	24	16	20	40	40	4	GR-TS-001&&GO-041&&C08	1_BC	YES
CL1039Contig1	413	GCTTCACATTTCTGTGTAATATGAC	25	122	53.31	0	16	20	24	40	36	3	SP-FX-002&&CN-023&&H06	1_BC	YES
CL1039Contig1	449	CAGATGGCTTGTGATCACCATAAAT	25	86	56.25	0	20	20	32	28	40	3	CL3680Contig1	1_BC	YES
CL1039Contig1	499	GGTATCCATTTCTGAGTTCTTAACA	25	36	53.28	0	16	20	24	40	36	3	CL754Contig1	1_BC	YES
CL103Contig1	1122	ACAGATCTCTCCAATTCTCAGGTTA	25	278	55.44	0	12	28	28	32	40	2	CL623Contig1	1_BC	YES
CL103Contig1	1185	CTGGGCTATCAAGATAAAGAAAATC	25	215	52.6	0	20	16	44	20	36	4	GR-XY-022&&BA-005&&B08	1_BC	YES
CL103Contig1	1223	ATCTAGCAGAGACTCCTTTGTCTGA	25	177	57.2	0	20	24	24	32	44	3	CL6594Contig1	1_BC	YES
CL103Contig1	1375	AGTGCAATAATATTCTTTCCCCACA	25	25	55.32	0	8	28	32	32	36	4	CL8280Contig1	1_BC	YES
CL103Contig1	827	CACCAAGCAAAATGTCTTTGCTTAT	25	573	55.81	0	12	24	32	32	36	4	CL315Contig1	1_BC	NO
CL1040Contig1	654	GGGTTACAATCATAATGACTGAGAA	25	246	53.37	0	24	12	40	24	36	3	CL4994Contig1	1_BC	YES
CL1040Contig1	689	AAGTATATACTAATTGGGGCGCTGG	25	211	57.22	0	32	12	28	28	44	4	SP-FX-002&&CN-029&&H10	1_BC	YES
CL1040Contig1	794	GTCATTCTGCTATTGGGTTTCAATT	25	106	54.88	0	20	16	16	48	36	3	GL-XY-002&&CN-007&&E06	1_BC	YES
CL1040Contig1	839	TGACAAAAGAGCGGATCTCAATATA	25	61	54.69	0	20	16	44	20	36	4	CL7749Contig1	1_BC	YES
CL1040Contig1	868	CGGAAAGCAAGTTTTAAGGATTTTG	25	32	54.65	0	28	8	32	32	36	4	CL1634Contig1	1_BC	NO
CL1044Contig1	1001	ATCAACTATCTTGGGGCTGATCAAC	25	578	57.45	0	20	24	28	28	44	4	CL1770Contig1	1_BC	YES
CL1044Contig1	1037	CTCAATTTCTCCAAGGGTTCAAGTC	25	542	56.49	0	16	28	24	32	44	3	GR-TS-001&&GO-055&&H06	1_BC	YES
CL1044Contig1	1111	TAAGAACATCATGGAGAACTGTAGG	25	468	54.57	0	28	12	40	20	40	2	CL508Contig1	1_BC	NO
CL1044Contig1	1535	TTCGTGTCGGATAAGAAGAAGATGA	25	44	56.35	0	32	8	36	24	40	2	CL6065Contig1	1_BC	YES
CL1044Contig1	636	AACTAAAGGAGGGGTACTACGTGAT	25	943	57.28	0	32	12	36	20	44	4	GR-XY-006&&RS-020&&F03	1_BC	YES
CL1045Contig1	337	TTCTGGCTGGTTCTAAGATAATTGA	25	414	54.5	0	24	12	24	40	36	2	SP-FX-002&&CN-016&&G11	1_BC	YES
CL1045Contig1	497	TGGAAATGCCATTCTCATCATCATC	25	254	56.32	0	12	28	28	32	40	3	GR-SE-001&&GO-027&&D09	1_BC	NO
CL1045Contig1	538	GCATCATCGTGATATGTTTAGATGA	25	213	53.99	0	24	12	28	36	36	3	CL5621Contig1	1_BC	NO
CL1045Contig1	565	TTCTTCAGAAAGGATATGGTCTGGG	25	186	56.58	0	32	12	24	32	44	3	CL3253Contig1	1_BC	NO
CL1045Contig1	608	CATAGCAACCAATATCTGTGAAAAC	25	143	53.55	0	12	24	44	20	36	4	CL1458Contig1	1_BC	NO
CL1046Contig1	230	AATTTGGCCCTTCAATGACATGATC	25	144	56.95	0	16	24	28	32	40	3	GR-PU-003&&MG-034&&G12	1_BC	YES
CL1046Contig1	255	TACGATTCTTAAGTCAGTCTTGTAC	25	119	52.85	0	16	20	24	40	36	2	GR-TS-002&&CN-032&&E03	1_BC	NO
CL1046Contig1	280	GGATCAAGGACTAGAATGATCTTAT	25	94	52.24	0	24	12	36	28	36	2	CL1747Contig1	1_BC	NO
CL1046Contig1	307	GGGTTTGTAGTAAGGACATGCAATC	25	67	56.69	0	32	12	28	28	44	3	CL6981Contig1	1_BC	YES
CL1046Contig1	332	CAGACAAGCCTAATACAACATTTAC	25	42	53.01	0	8	28	44	20	36	3	CL5402Contig1	1_BC	NO
CL1047Contig1	1016	GTGTAAACATTACATCAGTGACCTT	25	51	54	0	16	20	32	32	36	3	SP-FX-002&&CN-044&&E04	1_BC	YES
CL1047Contig1	709	CAGAGCATCTCGAGTTAGATATAGA	25	358	53.67	0	24	16	36	24	40	2	SP-FX-002&&CN-002&&G03	1_BC;NSPM	YES
CL1047Contig1	734	CTTTGATAATCCCTAGGAATGCTTA	25	333	53	0	16	20	28	36	36	3	SP-FX-002&&CN-002&&G03	1_BC;NSPM	NO
CL1047Contig1	839	GCCTCTTTCTTTAAAGTAATCACTG	25	228	52.9	0	12	24	24	40	36	3	SP-FX-002&&CN-002&&G03	1_BC	YES
CL1047Contig1	925	ATAAGTCCTGCAATAACTTCTCTCT	25	142	54	0	8	28	28	36	36	2	SP-FX-002&&CN-002&&G03	1_BC	YES
CL1048Contig1	1028	CATCAAATCTGAAGTTAGTCCTCTA	25	221	52.56	0	12	24	32	32	36	3	PE-XY-000&&MG-049&&D06	1_BC	YES
CL1048Contig1	1092	GTTTGAAGTTTTAGCCGTAGAAAAG	25	157	53.87	0	28	8	32	32	36	4	CL7228Contig1	1_BC	YES
CL1048Contig1	1171	CTCTATGGATGTTTGTACTGTAAGA	25	78	52.58	0	24	12	24	40	36	3	CL1537Contig1	1_BC	YES
CL1048Contig1	871	AGAACATCAAGCAGTACAAATGTCC	25	378	56.28	0	16	24	44	16	40	3	GR-YL-001&&RS-002&&F06	1_BC	YES
CL1048Contig1	986	GTTTAACTACAGCATCTCATGGTAA	25	263	53.63	0	16	20	32	32	36	3	CL4076Contig1	1_BC	NO
CL1049Contig1	1024	ATGAAGCGAACTTGGCAAGATGGTT	25	536	60.28	0	32	12	32	24	44	2	GL-XY-001&&AF-058&&D8_D08_08	1_BC	YES
CL1049Contig1	1086	AGTCGATGAAGAGCTGATTCCGAAT	25	474	58.72	0	28	16	32	24	44	2	GL-XY-001&&AF-033&&D4_D04_08	1_BC	YES
CL1049Contig1	1126	GATTTACAGGTCTTCATTCCTCGTT	25	434	55.6	0	16	24	16	44	40	3	GR-TS-002&&RS-001&&E08	1_BC	NO
CL1049Contig1	1245	GGAAGGAGGTTTTTGTTCTTAGTAT	25	315	53.43	0	32	4	20	44	36	5	GR-TS-002&&RS-010&&E12	1_BC	NO
CL1049Contig1	1304	CTGTCCGAGGTTTTCAGATTCCTTT	25	256	57.73	0	20	24	12	44	44	4	CL3642Contig1	1_BC	NO
CL1049Contig1	1329	GCTGATTCTGGGTAATCTATGTATA	25	231	52.38	0	24	12	24	40	36	3	GR-XY-006&&RS-057&&F08	1_BC	NO
CL1049Contig1	1366	GAAGGAGGATTATGGTATTGATCTA	25	194	52.02	0	32	4	32	32	36	2	GR-ML-001&&BA-036&&H05	1_BC	YES
CL1049Contig1	1429	TTGTCTTAACCTAAACTCATCCAAG	25	131	53.44	0	8	28	32	32	36	3	CL8358Contig1	1_BC	YES
CL1049Contig1	1473	AAGTGTGTCGTCACATGATTTCCAT	25	87	57.73	0	20	20	24	36	40	3	GR-SE-001&&RS-007&&G03	1_BC	NO
CL1049Contig1	1498	GTATGGGAGTTAATGTCTGTAAGAT	25	62	52.66	0	32	4	28	36	36	3	GR-XY-006&&RS-002&&D02	1_BC	YES
CL104Contig1	1084	CAAATACACGACCGTGGATCAGTAT	25	25	57.53	0	20	24	36	20	44	3	SP-FX-002&&CN-002&&C07	1_BC	YES
CL104Contig1	820	AACAAAATTCTGTACATCAGACCTC	25	289	53.98	0	8	28	40	24	36	4	GR-PU-003&&GO-068&&B03	1_BC	YES
CL104Contig1	918	TTATGTTCCAGAGGAGCAAGTTCTG	25	191	57.25	0	28	16	24	32	44	2	GR-YL-001&&RS-005&&E08	1_BC	YES
CL104Contig1	972	TCAATGTGATATTGGCCATATCTCA	25	137	54.77	0	16	20	28	36	36	2	GL-XY-002&&CN-007&&H11	1_BC	YES
CL104Contig1	997	TTCTAACTTTTGTGAAAGGAGCACC	25	112	56.35	0	20	20	28	32	40	4	CL4242Contig1	1_BC	NO
CL1050Contig1	1551	CCTATTTGTATATGTGAAGTGTGGA	25	284	53.16	0	28	8	24	40	36	3	CL895Contig1	1_BC	YES
CL1050Contig1	1672	GATCTAGACTATATTGGCTGTTCCT	25	163	54.03	0	20	20	20	40	40	2	CL3705Contig1	1_BC	YES
CL1050Contig1	1728	CATAGCTAGATGCAGATAGAGTAGT	25	107	53.66	0	28	12	36	24	40	1	CL2177Contig1	1_BC	NO
CL1050Contig1	1756	GAGGTTTCTGTGATATTCTTTCATG	25	79	52.74	0	24	12	16	48	36	3	SP-FX-003&&BA-070&&B03	1_BC	YES
CL1050Contig1	1806	GAGTAAATCTCTGTAACTGATGGAT	25	29	52.65	0	24	12	32	32	36	3	GR-PU-003&&GO-076.F&&A05	1_BC	NO
CL1051Contig1	427	GCAGTTATTAAGACTAAGACAGATC	25	380	51.82	0	20	16	40	24	36	2	GR-SE-001&&GO-095&&B09	1_BC	NO
CL1051Contig1	454	CAATGGGGTGTTTCTCAAAGTCAAT	25	353	56.69	0	24	16	28	32	40	4	UR-XY-002&&BA-002&&C10	1_BC	YES
CL1051Contig1	529	ATATCCTAACTTGAAGAGCGTGAGG	25	278	56.74	0	28	16	32	24	44	2	CL2621Contig1	1_BC	YES
CL1051Contig1	556	ACTGATATACAAAAGGGGCTATGGG	25	251	56.81	0	32	12	36	20	44	4	CL8454Contig1	1_BC	YES
CL1051Contig1	714	ATAACTTCCTATGGCCCTTTAAGCT	25	93	56.41	0	12	28	24	36	40	3	CL113Contig1	1_BC	YES
CL1053Contig1	1012	TCAACAGAATCAACTCTTGGTACAT	25	306	54.86	0	12	24	36	28	36	2	CL3947Contig1	1_BC	YES
CL1053Contig1	1063	ATGGACACTCTGTGATGATAGAATA	25	255	53.61	0	24	12	36	28	36	2	GR-SE-001&&GO-101&&H06	1_BC	YES
CL1053Contig1	1113	CAAACACATTTAGTCGACTGATTGT	25	205	54.8	0	16	20	32	32	36	3	CL4467Contig1	1_BC	YES
CL1053Contig1	1166	GCAAGAGATTTTTCTCTGAAACTTG	25	152	53.81	0	20	16	28	36	36	5	GR-TS-002&&CN-051&&B04	1_BC	NO
CL1053Contig1	1227	GCCTATGTCTCTTTTTCAAAGGATA	25	91	53.61	0	16	20	24	40	36	5	GR-TS-001&&AF-029&&E07	1_BC	YES
CL1054Contig1	1098	AAACCAGCACTAATAGCATTGCTTC	25	376	56.94	0	12	28	36	24	40	3	CL600Contig1	1_BC	YES
CL1054Contig1	1166	GATAACAATGCCAAACTCCTTGATT	25	308	54.88	0	12	24	36	28	36	3	CL8228Contig1	1_BC	YES
CL1054Contig1	1264	CATTCATGGTCCTAAGTTTACTAGG	25	210	53.47	0	20	20	24	36	40	3	PE-XY-001&&RS-002&&B12	1_BC	YES
CL1054Contig1	1289	GATCAATACCTGAACACCGAAGAGT	25	185	57.1	0	20	24	40	16	44	2	GR-XY-006&&RS-021&&A11	1_BC	YES
CL1054Contig1	1411	TGATTGTGATCCGGAACAAGAAGAA	25	63	57.2	0	28	12	40	20	40	2	GR-TS-002&&CN-030&&E02	1_BC;NSPM	NO
CL1055Contig1	171	TCTTGGTGCCTCAAGAATATCGTCT	25	436	58.35	0	20	24	20	36	44	2	CL2682Contig1	1_BC	YES
CL1055Contig1	199	ACAAATTCAGAGACACCCTTTTGCT	25	408	57.81	0	12	28	32	28	40	4	GR-TS-003&&GO-005&&D07	1_BC	NO
CL1055Contig1	376	CTGATGTTAAGGTGGAGACAAGAAT	25	231	55.27	0	32	8	36	24	40	2	CL172Contig1	1_BC	YES
CL1055Contig1	489	CTGATTAAGAGGACTTTTCTGGGGA	25	118	56.49	0	32	12	24	32	44	4	GR-TS-002&&CN-042&&H09	1_BC	YES
CL1055Contig1	555	ATGATAGTGAAGAAGCCCAAGTCCA	25	52	58.29	0	24	20	40	16	44	3	GR-TS-001&&GO-045&&B01	1_BC	YES
CL1056Contig1	392	TAATCCAGGTGTATGGTTTTGGCAT	25	380	57.35	0	28	12	20	40	40	4	CL5365Contig1	1_BC	YES
CL1056Contig1	460	TCATAGTAAAAGATGGAGGCACTGA	25	312	56.03	0	28	12	40	20	40	4	PE-XY-001&&MG-016&&B03	1_BC	NO
CL1056Contig1	578	AATCTCTCGCATATGAGACCACATG	25	194	57.36	0	16	28	32	24	44	2	GR-SE-001&&GO-022&&E01	1_BC	YES
CL1056Contig1	697	GTCGTTGATCTAAGAATTTGTAGCA	25	75	54.19	0	24	12	28	36	36	3	CL5742Contig1	1_BC	YES
CL1056Contig1	730	CGCTGGATTATATAGAGTAATGTGA	25	42	52.75	0	28	8	32	32	36	2	GR-XY-006&&RS-066&&C05	1_BC	NO
CL1057Contig1	36	TAACAGAGCGGGAAGAAGTTATATC	25	991	54.77	0	28	12	40	20	40	3	GR-ML-001&&BA-059&&D05	1_BC	NO
CL1057Contig1	61	GAAGCAGCTTTTCCTTCTCAGTTTA	25	966	56.19	0	16	24	20	40	40	4	GR-XY-006&&RS-077&&A02	1_BC	NO
CL1057Contig1	86	TAAATAGTGAAGGTGGTTGCTCTGT	25	941	56.65	0	32	8	24	36	40	3	CL169Contig1	1_BC	NO
CL1057Contig1	873	ATCAGGGTTTTCGAGTTTGCTGATA	25	154	57.3	0	28	12	20	40	40	4	GR-TS-001&&GO-047&&A05	1_BC	YES
CL1057Contig1	898	AGTACAGAGGATCTTACAGCAATGG	25	129	56.65	0	28	16	36	20	44	2	CL1201Contig1	1_BC	NO
CL1058Contig1	1038	CTGGGTTTAAGTTTGTAAAATTGGG	25	116	53.77	0	32	4	24	40	36	4	GL-XY-002&&CN-033&&A10	1_BC	YES
CL1058Contig1	1073	GTACTTTTATTATTATCCGTGGGAG	25	81	51.95	0	24	12	20	44	36	4	SP-FX-001&&BA-038&&D04	1_BC	YES
CL1058Contig1	1129	TTGATCTACACGGTCAGCTATTATT	25	25	54.47	0	16	20	24	40	36	2	GR-TS-002&&CN-043&&A07	1_BC	YES
CL1058Contig1	866	AGTCACCATTAGGAGAAGACTACGA	25	288	57	0	24	20	40	16	44	2	CL3282Contig1	1_BC	YES
CL1058Contig1	942	TTGAAGATTCAAAGTGATGGATCAG	25	212	54.06	0	28	8	36	28	36	3	CL2845Contig1	1_BC	YES
CL1059Contig1	284	TGCTTGAAAAAGATATCTGAAGGAC	25	378	54.07	0	24	12	40	24	36	5	CL596Contig1	1_BC	NO
CL1059Contig1	403	AATTTCGACGTCTCCGATAACCTAT	25	259	56.56	0	12	28	28	32	40	3	GR-PU-003&&MG-032&&G11	1_BC	YES
CL1059Contig1	437	ATCTGTCTTTCAAGAAGGTGGAGTC	25	225	56.91	0	28	16	24	32	44	3	CL8591Contig1	1_BC	YES
CL1059Contig1	558	AAAGCCCTCAAAGCATGAAAAATCT	25	104	56.71	0	12	24	48	16	36	5	CL926Contig1	1_BC	YES
CL1059Contig1	583	GTTAGACAAACCAAGACCACTACAG	25	79	55.95	0	16	28	44	12	44	3	PE-XY-000&&MG-047&&B01	1_BC	YES
CL105Contig1	388	CAAAGACTTACCCTGAGAACAAGCA	25	404	57.62	0	16	28	44	12	44	3	GL-XY-001&&RS-026&&E08	1_BC	YES
CL105Contig1	584	CGCTGATGAAATCCTTAAAGCTCTC	25	208	56.84	0	16	28	28	28	44	3	CL2942Contig1	1_BC	YES
CL105Contig1	609	TGAGTTTTTTGCATCTCTCAACAGC	25	183	57.18	0	16	24	20	40	40	6	GR-TS-003&&GO-014&&C10	1_BC	NO
CL105Contig1	712	GGTCTATATATCTTGACTCTCATGT	25	80	51.78	0	16	20	20	44	36	2	CL2515Contig1	1_BC	YES
CL105Contig1	737	TGTATGGTTATATGGACGTAATGGA	25	55	54.02	0	32	4	28	36	36	2	CL5871Contig1	1_BC	YES
CL1060Contig1	1006	GTGCATCTTCTGCAAAAGAATCCAT	25	218	57.15	0	16	24	32	28	40	4	SP-FX-003&&BA-078&&G01	1_BC	YES
CL1060Contig1	1031	CCAGATGGTCGGTTTTGTTTACATT	25	193	56.79	0	24	16	16	44	40	4	CL371Contig1	1_BC	NO
CL1060Contig1	1056	TATTCGGTTTGACTGATCATAAGGT	25	168	54.61	0	24	12	24	40	36	3	CL1334Contig1	1_BC	NO
CL1060Contig1	1081	CATTCGCTGGTGAAAACCGGATTTA	25	143	58.92	0	24	20	28	28	44	4	CL2946Contig1	1_BC	NO
CL1060Contig1	1106	CACTTGCTGACTATAGGTAAACTAT	25	118	52.68	0	16	20	32	32	36	3	GL-XY-001&&RS-034&&D10	1_BC	NO
CL1060Contig1	1144	GTCTCACGAAAAATTATGACTGTTG	25	80	53.71	0	20	16	32	32	36	5	CL1Contig104	1_BC	YES
CL1060Contig1	1181	GGATGTTATGGATTGCACATAATTG	25	43	53.73	0	28	8	28	36	36	2	CL3773Contig1	1_BC	NO
CL1060Contig1	922	ATATACTGCTTGAAGGAAGATGCAT	25	302	55	0	24	12	36	28	36	2	GR-TS-002&&CN-008&&D12	1_BC	YES
CL1060Contig1	947	TTCTCAGACTGTGGTTTTACTGGGA	25	277	58	0	28	16	16	40	44	4	CL622Contig1	1_BC	NO
CL1060Contig1	975	TTTGCATCCAACCGCAGAATAAGTG	25	249	59.13	0	20	24	32	24	44	3	GR-SE-001&&GO-056&&D10	1_BC	YES
CL1061Contig1	548	GCGCTCTTGCAAGAAAATACTTATA	25	321	54.85	0	16	20	36	28	36	4	CL362Contig1	1_BC	NO
CL1061Contig1	622	AAGATTTGACCACTAAGGACTAGCG	25	247	57.12	0	24	20	36	20	44	3	GL-XY-001&&CN-064&&H08	1_BC	YES
CL1061Contig1	653	TAATAGCCTGTCATCAATCATGCGC	25	216	58.47	0	16	28	28	28	44	2	SP-FX-002&&CN-064&&F06	1_BC	YES
CL1061Contig1	732	CATGAGAATTACAGCACTTGATTCA	25	137	54.4	0	16	20	36	28	36	2	GR-PU-003&&GO-057&&D12	1_BC	NO
CL1061Contig1	839	CCCTGTCTTTTGTTCAAGATTCAAA	25	30	54.84	0	12	24	24	40	36	4	CL1157Contig1	1_BC	YES
CL1062Contig1	349	ATTAGTTATCCGAATGAAAGGAGGG	25	456	55.02	0	32	8	36	24	40	3	UR-XY-001&&BA-012&&H01	1_BC	NO
CL1062Contig1	612	GCCTTCGAAGATGAAGAAATTGAAG	25	193	55.49	0	28	12	40	20	40	3	CL3632Contig1	1_BC	NO
CL1062Contig1	709	GGATGGAGATTTGTATTCATCAATC	25	96	52.67	0	24	12	28	36	36	3	PE-XY-003&&CN-025&&B05	1_BC	YES
CL1062Contig1	734	TGATACATGTTGATTTGACTGCTTC	25	71	54.63	0	20	16	20	44	36	3	CL3037Contig1	1_BC	YES
CL1062Contig1	759	CTGTAAGGCAAAGATTTAGAGGTAT	25	46	53.15	0	28	8	36	28	36	3	CL3749Contig1	1_BC	NO
CL1063Contig1	349	GTTCCACTTGACAGAATCATATGAT	25	254	53.68	0	16	20	32	32	36	2	CL3709Contig1	1_BC	YES
CL1063Contig1	376	TATGAAGACGAGGAATGTCTTGATG	25	227	55.22	0	32	8	32	28	40	2	SP-FX-001&&BA-014&&H02	1_BC	YES
CL1063Contig1	407	GCTGCATTCTTTTGGATGTTTATTG	25	196	54.79	0	24	12	12	52	36	4	CL4046Contig1	1_BC	YES
CL1063Contig1	497	GGTCGAATCAATTTGTGTATGATTC	25	106	53.65	0	24	12	24	40	36	3	CL3709Contig1	1_BC	YES
CL1063Contig1	542	CTCCTGTGAGTAATAATTGCATCTT	25	61	53.7	0	16	20	24	40	36	2	CL6777Contig1	1_BC	NO
CL1064Contig1	526	TTTAGCGAAGTGGACTCTAGAGTAC	25	336	56.08	0	28	16	28	28	44	3	GR-SE-001&&GO-159&&C01	1_BC	YES
CL1064Contig1	708	ATTTATATATGTGCTCACCTTGCAG	25	154	54.13	0	16	20	24	40	36	3	CL4605Contig1	1_BC	YES
CL1064Contig1	733	AGCTAAAATAAACTTCTTGGTGTGG	25	129	54.48	0	24	12	32	32	36	4	CL7963Contig1	1_BC	NO
CL1064Contig1	808	GTCTTCCTAGGTTTGAATTCCATAA	25	54	53.28	0	16	20	24	40	36	3	CL2395Contig1	1_BC	YES
CL1064Contig1	835	CTGTGTTCCATGTGACTTCTTAAAA	25	27	54.37	0	16	20	24	40	36	4	GR-PU-003&&MG-024&&A10	1_BC	YES
CL1065Contig1	1958	ATACTAACACACCATTTTGCTGAAG	25	330	54.56	0	12	24	36	28	36	4	CL1760Contig1	1_BC	YES
CL1065Contig1	1983	TCATATACAGATATACAGAGGGGGA	25	305	53.99	0	28	12	40	20	40	5	SP-FX-002&&CN-031&&A05	1_BC	YES
CL1065Contig1	2019	GAAACATGCCAGTGTATATAAGCAT	25	269	54.37	0	20	16	40	24	36	3	CL3595Contig1	1_BC	YES
CL1065Contig1	2119	TTTCCTAGCCTCTCAAGTGTATAGA	25	169	54.99	0	16	24	24	36	40	3	SP-FX-001&&BA-041&&C03	1_BC	YES
CL1065Contig1	2263	GTTCTGCCTCATATTATAGCTAGCT	25	25	54.7	0	16	24	20	40	40	2	GR-XY-022&&BA-012&&H06	1_BC	YES
CL1066Contig1	1177	GGAGTGTTCTTTTGGTCTATTTAAG	25	30	52.57	0	28	8	16	48	36	4	GL-XY-001&&AF-103&&B03	1_BC;NSPM	NO
CL1066Contig1	788	TTGATCAGTACTATAGCCGAGATGC	25	419	56.68	0	24	20	28	28	44	2	CL6166Contig1	1_BC	YES
CL1066Contig1	835	GCTCATGTTGAAGATATCCAGTATT	25	372	53.55	0	20	16	28	36	36	2	CL2364Contig1	1_BC	YES
CL1066Contig1	887	GTTTATTAATGAGCCTTACTTCCCA	25	320	53.63	0	12	24	24	40	36	3	GL-XY-001&&AF-103&&B03	1_BC;NSPM	YES
CL1066Contig1	912	GGTTGCTTCTGTGTTTTATGATAGA	25	295	54.09	0	28	8	16	48	36	4	GL-XY-001&&AF-103&&B03	1_BC	YES
CL1067Contig1	1137	CCGTTTTAAAGGACCCAATTTTAGT	25	171	54.75	0	16	20	28	36	36	4	CL1Contig19	1_BC	NO
CL1067Contig1	1165	CGGGGCTTGCAAAGTAAAATTTTTT	25	143	56.78	0	24	12	28	36	36	6	CL1Contig118	1_BC	NO
CL1067Contig1	1190	TTATAGGGCCCCCAAAATCAAATTC	25	118	56.23	0	12	28	36	24	40	5	PE-XY-004&&RS-013&&F04	1_BC	NO
CL1067Contig1	1257	GGTAACCCAATTTAATGGCTTTGAA	25	51	55.06	0	20	16	32	32	36	3	GR-PU-003&&MG-019&&G10	1_BC	NO
CL1067Contig1	852	ACAAAAGCTGCTGAAGCATCATATA	25	456	55.94	0	16	20	44	20	36	4	CL102Contig1	1_BC	NO
CL1067Contig1	877	AGCGACGTACGTTTGCATAAATATC	25	431	56.98	0	20	20	32	28	40	3	GR-PU-001&&RS-001&&E11	1_BC	YES
CL1067Contig1	902	CGCTTGTCATTGTACATACCAATTT	25	406	55.23	0	12	24	24	40	36	3	GR-PU-003&&MG-035&&B09	1_BC	YES
CL1067Contig1	927	GTATCTATAGTCGGAACTTTTCCCT	25	381	54.21	0	16	24	20	40	40	4	GR-SE-001&&GO-077&&B06	1_BC	YES
CL1067Contig1	952	GTGCATTGCTGTAATTTCCATTCTC	25	356	56.04	0	16	24	16	44	40	3	GL-XY-001&&AF-070&&G12	1_BC	YES
CL1067Contig1	987	GCAGTTGAGTTCAATTGACAATACT	25	321	54.77	0	20	16	32	32	36	2	GR-XY-006&&RS-057&&H01	1_BC	NO
CL1068Contig1	458	GCCAAACTGAGGAACATTGATCTTT	25	237	56.75	0	20	20	32	28	40	3	CL2252Contig1	1_BC	YES
CL1068Contig1	536	ATCTTCTTTGTTGTGTCTGGGACAT	25	159	57.1	0	24	16	12	48	40	3	GR-SE-001&&GO-039&&C01	1_BC	NO
CL1068Contig1	561	TGTCCAGACTTCAAACTCCATTGTT	25	134	57.25	0	12	28	24	36	40	3	GR-ML-001&&BA-057&&B12	1_BC	YES
CL1068Contig1	616	CATGATGATAGCTCAGTGGTTATAA	25	79	53.09	0	24	12	32	32	36	2	PE-XY-001&&MG-037&&F06	1_BC	YES
CL1068Contig1	646	GGCTAGAGAATGGTTCTTTTTTGCC	25	49	57.38	0	28	16	16	40	44	6	CL3680Contig1	1_BC	YES
CL1069Contig1	1136	CAAAAGTGACATGTGAGTAGTAGGT	25	153	55.18	0	32	8	36	24	40	4	CL5393Contig1	1_BC	NO
CL1069Contig1	1217	GTTGTAATCTTCAAGAGCTGTGAAA	25	72	54.45	0	24	12	32	32	36	3	GR-SE-001&&GO-049&&C06	1_BC	YES
CL1069Contig1	1248	CCTCATGCTTGGTGAAATAAAAGTA	25	41	54.33	0	20	16	36	28	36	4	CL4641Contig1	1_BC	YES
CL1069Contig1	140	ATCCATAGGAGTTTGCTATGGGATG	25	1149	56.87	0	32	12	24	32	44	3	GR-ML-001&&BA-052&&E10	1_BC	NO
CL1069Contig1	642	GTGAACAACAACTCTCCATTGCTAG	25	647	56.79	0	16	28	32	24	44	2	FLen&&CN-BA001&&A01	1_BC	NO
CL106Contig1	1575	ATTTTTGGTCCCATCAAGATGTGAT	25	245	55.77	0	20	16	24	40	36	5	SP-FX-001&&CN-054&&C02	1_BC;NSPM	NO
CL106Contig1	1636	CCTCGATGACATGAAATGAGTTATT	25	184	54.04	0	20	16	32	32	36	3	SP-FX-001&&CN-054&&C02	1_BC	YES
CL106Contig1	1678	CTAGTGTTTACTAGATTGAGGGCAA	25	142	54.82	0	28	12	28	32	40	3	SP-FX-001&&CN-054&&C02	1_BC;NSPM	NO
CL106Contig1	1735	AATCTAGCTGTATGCTATCCTTGAT	25	85	54.05	0	16	20	24	40	36	2	SP-FX-001&&CN-054&&C02	1_BC;NSPM	YES
CL106Contig1	1760	TTGGTCATATTTTCCTGGATTGATG	25	60	54.18	0	24	12	16	48	36	4	GL-XY-001&&RS-043&&F05	1_BC	YES
CL1070Contig1	1363	TTCATGAGAAACTGCAAGAGTTGAA	25	280	55.79	0	24	12	40	24	36	3	CL7456Contig1	1_BC	NO
CL1070Contig1	1388	AGTGCATCTATGATACAACCCAAGA	25	255	56.36	0	16	24	40	20	40	3	CL4609Contig1	1_BC	YES
CL1070Contig1	1473	TTGTAATCTGTGAGTGACCACTGAA	25	170	56.53	0	24	16	28	32	40	2	GR-PU-003&&MG-051&&G03	1_BC	YES
CL1070Contig1	1561	TAACTTTCTACCTTGAAGTCCCAAT	25	82	54.32	0	8	28	28	36	36	3	CL660Contig1	1_BC	YES
CL1070Contig1	1618	AATAAATGGTTCCTGGGATTTTTGC	25	25	55.37	0	24	12	24	40	36	5	UR-XY-001&&BA-027&&C04	1_BC	YES
CL1071Contig1	1328	TCTTACATCTAACTTCAGTTGGGAA	25	302	54.07	0	16	20	28	36	36	3	CL4190Contig1	1_BC	YES
CL1071Contig1	1436	CAGCTTATTTGTTGTGGTGAATTGT	25	194	55.49	0	28	8	16	48	36	3	CL1Contig120	1_BC	YES
CL1071Contig1	1494	TTGTTGAGGGAAAAAGGAACTTGTT	25	136	56.12	0	32	4	32	32	36	5	SP-FX-002&&CN-007&&F05	1_BC	NO
CL1071Contig1	1567	TAGTACTAGTGTTTCTGGGGAAGAA	25	63	55.06	0	32	8	28	32	40	4	UR-XY-001&&BA-044&&D07	1_BC	YES
CL1071Contig1	1592	GAGTGACTATTGGTGTAGTTATAGA	25	38	51.87	0	32	4	28	36	36	2	CL155Contig1	1_BC	NO
CL1072Contig1	364	GTATTATCGGAGGAAAGAAATCTCA	25	492	53.01	0	24	12	40	24	36	3	GR-PU-003&&GO-064&&G05	1_BC	NO
CL1072Contig1	421	ATATGCGGATAAAAACCTGATTGCT	25	435	56.07	0	20	16	36	28	36	5	CL6675Contig1	1_BC	YES
CL1072Contig1	676	GCTGAGATTGTTCATCTTGTTCATT	25	180	54.85	0	20	16	16	48	36	2	GL-XY-001&&AF-107&&C11	1_BC	YES
CL1072Contig1	762	CTTTCCTCTTTGGTCGAAAGATATT	25	94	53.86	0	16	20	20	44	36	3	GR-TS-001&&GO-058&&A07	1_BC	NO
CL1072Contig1	823	GATTGTGGGATATACATATGTGCAA	25	33	53.9	0	28	8	32	32	36	3	SP-FX-001&&BA-017&&B07	1_BC	NO
CL1073Contig1	1192	TTGTGCCTGCGGTTATAGGATCTTT	25	326	59.17	0	28	16	12	44	44	3	CL523Contig1	1_BC	NO
CL1073Contig1	1223	TCATTGCTTATGGAATGGTGATGTG	25	295	56.49	0	32	8	20	40	40	2	CL4223Contig1	1_BC	YES
CL1073Contig1	1248	AAACAGTTGCTGGAGTTTGACGAGT	25	270	59.74	0	32	12	28	28	44	3	GR-PU-003&&GO-078&&E11	1_BC	YES
CL1073Contig1	1293	CAAGAAGACGTGGATGCAAAATCTG	25	225	57.65	0	28	16	40	16	44	4	CL1610Contig1	1_BC	NO
CL1073Contig1	1340	TTGTTTCCAGACTGTGTCTGGATAG	25	178	56.92	0	28	16	16	40	44	3	CL4410Contig1	1_BC	NO
CL1073Contig1	1365	AGAAGGCATACAAGTTGTCTTTGTA	25	153	55.12	0	24	12	32	32	36	3	CL2541Contig1	1_BC	YES
CL1073Contig1	1390	GAGAACACAGATGCCTATTTAGCTT	25	128	55.68	0	20	20	32	28	40	3	GR-PU-000&&MG-004&&F11	1_BC	NO
CL1073Contig1	1415	TATTTTGGCTAACTTATTCAGCCGC	25	103	56.83	0	16	24	20	40	40	4	GR-TS-002&&CN-047&&A12	1_BC	NO
CL1073Contig1	1440	GCAGCAAGTGTAACAGATTTTGAAA	25	78	55.71	0	24	12	40	24	36	4	CL2834Contig1	1_BC	YES
CL1073Contig1	1493	CACAGAAATTCACAGCTTCTTCATT	25	25	55	0	8	28	32	32	36	3	CL2089Contig1	1_BC	NO
CL1074Contig1	518	GGAAAGGAGACGATAGATCTGCTTA	25	356	56.27	0	32	12	36	20	44	3	GR-PU-000&&MG-012&&E01	1_BC	YES
CL1074Contig1	570	AGAATTCTAAGGAAACTGACAAGCT	25	304	54.86	0	20	16	44	20	36	3	CL7428Contig1	1_BC	NO
CL1074Contig1	595	TACTGAGGATGATCAGTTGTTTGAG	25	279	55.02	0	32	8	24	36	40	3	GR-TS-001&&GO-066&&G02	1_BC	YES
CL1074Contig1	743	CAGAAAGCTTTATATGATGGAAAGC	25	131	53.4	0	24	12	40	24	36	3	CL4721Contig1	1_BC	NO
CL1074Contig1	849	AGACTGTACCCTGAATGAGTGATAA	25	25	55.46	0	24	16	36	24	40	3	CL5466Contig1	1_BC	YES
CL1075Contig1	1052	TCTGGTAGAAACAACTGCTAGTTGC	25	252	57.69	0	24	20	28	28	44	3	GL-XY-002&&CN-030&&H09	1_BC	NO
CL1075Contig1	1101	GATTTGGGTCTCTTAAGTTGAACAA	25	203	54.13	0	24	12	28	36	36	3	CL1446Contig1	1_BC	NO
CL1075Contig1	1127	GCAAGTTGATTTAAGAGCTAATGCC	25	177	55.82	0	24	16	32	28	40	3	CL6614Contig1	1_BC	NO
CL1075Contig1	853	AATACGGGACACCTAGCTCAATTAT	25	451	56.25	0	16	24	36	24	40	3	PE-XY-001&&RS-003&&A10	1_BC	YES
CL1075Contig1	955	GAATAAATGCCACCTTGCCTTCTTT	25	349	57.11	0	12	28	24	36	40	3	CL3100Contig1	1_BC	YES
CL1076Contig1	1171	CTAGTTGTTTTAAGGGAGAATACTC	25	265	51.63	0	24	12	28	36	36	4	GR-TS-001&&AF-028&&E04	1_BC	NO
CL1076Contig1	1254	CCTGAGAAATCAGAGAATCAATGAT	25	182	53.43	0	20	16	44	20	36	3	GR-TS-002&&CN-026&&D02	1_BC	NO
CL1076Contig1	1298	TTCCATTCTACGAGCTTGTTGAGTT	25	138	57.19	0	20	20	16	44	40	2	CL484Contig1	1_BC	YES
CL1076Contig1	1323	AGAAACTGTAGTGTATGCCTGAACT	25	113	56.4	0	24	16	32	28	40	3	PE-XY-003&&CN-021&&D06	1_BC	YES
CL1076Contig1	1411	TGATGTGATATTTCATCGGTTGTGG	25	25	56.26	0	32	8	16	44	40	3	GR-ML-001&&BA-040&&H03	1_BC	YES
CL1077Contig1	1416	CTGAAACGATATTTCAGCCGATTAT	25	301	54.49	0	16	20	32	32	36	3	GR-TS-002&&CN-063&&D07	1_BC	YES
CL1077Contig1	1446	GTACCTTTCCCAAAGAGATGTAAAA	25	271	53.67	0	16	20	40	24	36	4	GR-PU-003&&MG-034&&B11	1_BC	YES
CL1077Contig1	1499	GCGAAACATGTCAAGAGAATTATAC	25	218	53.43	0	20	16	44	20	36	3	GR-ML-002&&BA-084&&G05	1_BC	NO
CL1077Contig1	1614	GTTGGGTTACATATACAAATGGTGT	25	103	54.11	0	28	8	28	36	36	3	CL4968Contig1	1_BC	YES
CL1077Contig1	1639	AAGCCTCTGTAAAAAGAATTCCACC	25	78	56.22	0	12	28	40	20	40	5	CL7979Contig1	1_BC	YES
CL1078Contig1	293	GAAAATCCAAAAGTGGCCCCTATAA	25	342	56.12	0	16	24	44	16	40	4	GR-TS-002&&CN-017&&E12	1_BC	YES
CL1078Contig1	397	CTGTCTTATCATAGTGGAGGGGTTT	25	238	56.35	0	32	12	16	40	44	4	CL8153Contig1	1_BC	YES
CL1078Contig1	434	TGAAAAGTCGGTTGTCATCATCTGT	25	201	57.41	0	24	16	24	36	40	4	SP-FX-001&&CN-050&&E06	1_BC	YES
CL1078Contig1	484	CTCGGATAAGAATCTTGATTTTGCT	25	151	54.27	0	20	16	24	40	36	4	GR-TS-002&&CN-037&&B08	1_BC	YES
CL1078Contig1	552	GTGATTTAGTTGTGCTTTCCAGTTA	25	83	54.47	0	24	12	16	48	36	3	PE-XY-003&&CN-016&&G06	1_BC	YES
CL1079Contig1	1235	TCACAAAGCTGAAGAGGATGGAGTT	25	362	58.63	0	32	12	36	20	44	3	CL2182Contig1	1_BC	NO
CL1079Contig1	1263	TGTGTAGAGTTCATTGCTGGTAAAG	25	334	55.74	0	32	8	24	36	40	3	PE-XY-001&&MG-052&&G05	1_BC	YES
CL1079Contig1	1288	TTGGTCATGTGGACTATGACAAGGT	25	309	58.43	0	32	12	24	32	44	2	CL7073Contig1	1_BC	YES
CL1079Contig1	1316	TGGTGTTGTATACACACATCCTGAG	25	281	57.03	0	24	20	24	32	44	2	CL4036Contig1	1_BC	YES
CL1079Contig1	1406	ATTCCCTTTCTTGGCTAATAGCAGG	25	191	57.49	0	20	24	20	36	44	3	GL-XY-001&&RS-034&&C11	1_BC	YES
CL107Contig1	719	GTTGCTTCAGTTTTCCCCATAGAAT	25	227	56.31	0	16	24	20	40	40	4	GL-XY-001&&RS-027&&A03	1_BC	YES
CL107Contig1	744	GTACTCTGGATTTTTGGAACAATGT	25	202	54.46	0	24	12	24	40	36	5	PE-XY-001&&MG-018&&G09	1_BC	YES
CL107Contig1	794	CGACTTTTATTTGCAGTATTGAGGA	25	152	54.44	0	24	12	24	40	36	4	CL307Contig1	1_BC	YES
CL107Contig1	871	CACCGTACTCTAAGTTGTAATTGAA	25	75	53.57	0	16	20	32	32	36	2	CL483Contig1	1_BC	YES
CL107Contig1	920	CATTCTAAAAGGAATTATGCCTCGT	25	26	54.29	0	16	20	32	32	36	4	CL5551Contig1	1_BC	NO
CL1080Contig1	1111	TACAAAGGGAGTTCCCAACTCTGTT	25	438	58.27	0	20	24	28	28	44	3	CL7480Contig1	1_BC;NSPM	NO
CL1080Contig1	1144	CAACAAACCGAGACGTGTCGATTTA	25	405	58.54	0	20	24	36	20	44	3	CL7480Contig1	1_BC;NSPM	NO
CL1080Contig1	1169	TACTATTCAAGTTGGTGCATTCGCG	25	380	58.74	0	24	20	20	36	44	2	CL7043Contig1	1_BC	YES
CL1080Contig1	1202	TCAAAGAAAGGTGATGGGCAGCTTA	25	347	59.22	0	32	12	36	20	44	3	CL6809Contig1	1_BC	NO
CL1080Contig1	1240	ATTGCTCTTCCACTACGAAGACATG	25	309	57.64	0	16	28	28	28	44	2	GR-PU-003&&MG-027&&G04	1_BC	YES
CL1080Contig1	1320	TGAAGAAATTGAGCCTGGTTTGCGT	25	229	60.41	0	32	12	24	32	44	3	CL316Contig1	1_BC	YES
CL1080Contig1	1348	TATCAAAAGCAAAGGTCCTCTGGGT	25	201	58.69	0	24	20	32	24	44	4	CL1739Contig1	1_BC	YES
CL1080Contig1	1411	TACAAAAATCAGCATGGACTACCTC	25	138	55.6	0	12	28	40	20	40	5	GR-XY-006&&RS-048&&F03	1_BC	NO
CL1080Contig1	1443	TGGAAGGTACTGTCAGCAATTCATC	25	106	57.57	0	24	20	28	28	44	2	CL22Contig1	1_BC	YES
CL1080Contig1	1470	AAATTGAACGCTGCGATTCATCCGA	25	79	60.7	0	20	24	32	24	44	3	CL6154Contig1	1_BC	NO
CL1081Contig1	1441	ATTGCTTAGTCTGGCTTTTATGGAA	25	495	55.55	0	24	12	20	44	36	4	CL6738Contig1	1_BC	NO
CL1081Contig1	1466	GCGTTAACAATTTATGGATTGGTTG	25	470	54.6	0	28	8	24	40	36	3	CL456Contig1	1_BC	YES
CL1081Contig1	1492	AGCCTTAGCGCTTTTATTTGCGAAT	25	444	59.03	0	20	20	20	40	40	4	PE-XY-001&&MG-033&&B03	1_BC	YES
CL1081Contig1	1517	CCCTTTGTGTAATCCGATAAATATC	25	419	52.5	0	12	24	28	36	36	3	GR-FL-001&&GO-058&&G06	1_BC	NO
CL1081Contig1	1578	GGGCTTGCTCCTTGTTTTTTCGAAT	25	358	59.51	0	24	20	8	48	44	6	GR-PU-003&&MG-052&&G12	1_BC	NO
CL1081Contig1	1630	TTTATTCGTTGGGACACTAACCCCT	25	306	58.48	0	16	28	20	36	44	4	SP-FX-001&&BA-028&&A12	1_BC	NO
CL1081Contig1	1681	ATTAGCATACCGATTCGCTTTCTTC	25	255	56.43	0	12	28	20	40	40	3	CL2782Contig1	1_BC	NO
CL1081Contig1	1711	CGTTCTTAGCAAAGGAAACTCTTTT	25	225	54.95	0	16	20	28	36	36	4	GR-TS-002&&CN-007&&G10	1_BC	YES
CL1081Contig1	1761	CGAAGTATTCTCCAATTGAGATGAA	25	175	53.72	0	20	16	36	28	36	2	GR-ML-001&&BA-057&&H05	1_BC	YES
CL1081Contig1	1790	GGTCCCTGATTCTAATCAGTATTAT	25	146	52.26	0	16	20	24	40	36	3	CL3763Contig1	1_BC	NO
CL1082Contig1	584	GTTGCTTTGTATAACCTATGCATGT	25	271	54.75	0	20	16	20	44	36	3	CL382Contig1	1_BC	YES
CL1082Contig1	669	TTAGGCATGCATCGTCTAGATGTAG	25	186	56.92	0	28	16	24	32	44	2	CL1680Contig1	1_BC	YES
CL1082Contig1	750	CTGTTCTCTGTACATAGTGCTTTCG	25	105	56.2	0	20	24	12	44	44	3	CL6010Contig1	1_BC	YES
CL1082Contig1	800	GCTTGTAAGTTTTGTTGGAGGAAAA	25	55	55.32	0	32	4	28	36	36	4	GR-ML-001&&BA-014&&A11	1_BC	YES
CL1082Contig1	826	GAAGCATGTTCCTATGTTCTTTGTT	25	29	54.78	0	20	16	16	48	36	3	UR-XY-001&&BA-069&&B12	1_BC	YES
CL1083Contig1	1017	ATTATACATGGGATGAGCGAGTCTG	25	61	56.93	0	32	12	28	28	44	3	CL4128Contig1	1_BC	YES
CL1083Contig1	1053	TGTTCATTTGACCGTTTGCACTTCA	25	25	58.79	0	16	24	16	44	40	3	GR-TS-003&&GO-021&&F01	1_BC	NO
CL1083Contig1	652	TCAAGTAACTACTGTTAAGCCAGAG	25	426	54.72	0	20	20	36	24	40	2	UR-XY-002&&BA-093&&D11	1_BC;NSPM	NO
CL1083Contig1	677	TATCATGACTTCTCCGAGGAAGATG	25	401	56.26	0	24	20	28	28	44	2	UR-XY-002&&BA-093&&D11	1_BC	YES
CL1083Contig1	793	GGCTTTTATTAAAGAGCCAGAGAAA	25	285	54.33	0	24	12	40	24	36	4	UR-XY-002&&BA-093&&D11	1_BC;NSPM	NO
CL1083Contig1	835	AAACAAGTTGCTGCACAACTTGCTG	25	243	60.25	0	20	24	32	24	44	3	UR-XY-002&&BA-093&&D11	1_BC	NO
CL1083Contig1	869	GTGTCGTTTGCCCATCATTGCATTT	25	209	60.11	0	20	24	12	44	44	3	CL3878Contig1	1_BC	NO
CL1083Contig1	917	TGATCACCGCAATTCAAACGATGTA	25	161	58.15	0	16	24	36	24	40	3	GL-XY-002&&CN-028&&C12	1_BC	YES
CL1083Contig1	942	ACTGTTCCTTTGTGAATCCTCATCA	25	136	56.87	0	12	28	20	40	40	3	GR-XY-022&&BA-015&&C05	1_BC	YES
CL1083Contig1	984	GGTGCTTTTCGATGTAATATCTTTG	25	94	53.66	0	24	12	16	48	36	4	CL7345Contig1	1_BC	YES
CL1084Contig1	340	TAGACGGTGATCTCCTGAAGTACTA	25	358	56.3	0	24	20	28	28	44	2	GL-XY-001&&RS-047&&D01	1_BC	YES
CL1084Contig1	487	CAATCCAGAATTTCAAAGAGCTTGA	25	211	54.77	0	16	20	40	24	36	3	SP-FX-002&&CN-060&&G02	1_BC	NO
CL1084Contig1	548	CTATCCGGATTTGCACTAAATATCA	25	150	53.69	0	12	24	32	32	36	3	CL5497Contig1	1_BC	YES
CL1084Contig1	607	TATGCATCTAGTATGAGAGTCCCCT	25	91	56.49	0	20	24	24	32	44	4	CL602Contig1	1_BC	YES
CL1084Contig1	655	GAAGGGTTTTCTATTAAGCTCTCTT	25	43	53.27	0	20	16	20	44	36	4	GR-ML-001&&BA-015&&B04	1_BC	YES
CL1085Contig1	466	GCCTGATGACTCCATAATTGAATAT	25	340	53.64	0	16	20	32	32	36	2	CL6798Contig1	1_BC	YES
CL1085Contig1	575	GGAGGCTTTTCATTTACAAATCCAA	25	231	55.03	0	16	20	32	32	36	4	CL7453Contig1	1_BC	YES
CL1085Contig1	636	CTGCAGAGATGTAAGTTATGCAGAA	25	170	55.67	0	28	12	36	24	40	2	CL4177Contig1	1_BC	YES
CL1085Contig1	726	CTCAACCTCTTGGTTGAAGATAGTT	25	80	55.17	0	20	20	24	36	40	2	CL6188Contig1	1_BC	NO
CL1085Contig1	751	GTTACAGCTCTAGTGTATCTAATGT	25	55	52.44	0	20	16	24	40	36	2	GL-XY-002&&CN-023&&B08	1_BC	YES
CL1086Contig1	505	CGATTTGTTTCAAGATCGTTTTAGC	25	258	54.59	0	20	16	20	44	36	4	CL479Contig1	1_BC	YES
CL1086Contig1	615	AGCTATCCAAATTGAAGGCTCAGAT	25	148	56.92	0	20	20	36	24	40	3	PE-XY-001&&MG-065&&C06	1_BC	YES
CL1086Contig1	640	ATCAGAGGTCAAAGGGATTATGGTT	25	123	56.29	0	32	8	32	28	40	3	GR-PU-003&&MG-051&&G07	1_BC	YES
CL1086Contig1	668	AATATTGAAAAGGTGTTGGACCGTG	25	95	56.79	0	32	8	32	28	40	4	GR-SE-001&&GO-027&&B11	1_BC	YES
CL1086Contig1	711	TGGTTGACAAAACAGAGAACCTACA	25	52	56.93	0	20	20	44	16	40	4	GR-TS-002&&CN-030&&G08	1_BC	YES
CL1087Contig1	538	TTCAGATCATCTTGGTCTCTTCCAG	25	393	56.53	0	16	28	16	40	44	2	UR-XY-001&&BA-085&&A02	1_BC	YES
CL1087Contig1	699	TTAGTCAGTGGAGGGTATCGCATAT	25	232	57.54	0	32	12	24	32	44	3	CL1717Contig1	1_BC	YES
CL1087Contig1	819	AAACATCATCTCTTGCAACGTGTAA	25	112	56.23	0	12	24	36	28	36	3	GR-PU-003&&MG-014&&D12	1_BC	YES
CL1087Contig1	844	TGAACAAAAACCACTTTCCATGTTC	25	87	55.54	0	8	28	36	28	36	5	CL1860Contig1	1_BC	YES
CL1087Contig1	873	AGGCACTTGTCTTTCCTTTGTTGTA	25	58	57.49	0	20	20	12	48	40	3	CL411Contig1	1_BC	YES
CL1088Contig1	1018	GCTATCCACCCTGTAAATAACAATT	25	82	53.96	0	8	28	36	28	36	3	GR-SE-001&&GO-044&&A11	1_BC	YES
CL1088Contig1	1048	AGTATGAACGTTTGTGCTGTTATTC	25	52	54.89	0	24	12	20	44	36	3	CL2733Contig1	1_BC	YES
CL1088Contig1	1073	GAGTTCTGTCATGTGAGCTCTCTTA	25	27	56.5	0	24	20	16	40	44	2	GR-PU-000&&MG-020&&B07	1_BC	YES
CL1088Contig1	771	GATGATCACTTCACAGATGCCACTT	25	329	57.86	0	16	28	28	28	44	2	CL4709Contig1	1_BC	YES
CL1088Contig1	838	AAAGCGTATGTTGCAACAATGTGAG	25	262	57.83	0	28	12	36	24	40	3	CL8207Contig1	1_BC	NO
CL1089Contig1	1089	ATTCTTTGGTGTACATATCGTCGTA	25	98	54.73	0	20	16	20	44	36	3	UR-XY-001&&BA-089&&H08	1_BC	YES
CL1089Contig1	1139	CCCCTGTTGTGAATAGTATGTAAAT	25	48	53.39	0	20	16	28	36	36	4	CL4071Contig1	1_BC	YES
CL1089Contig1	898	CGTTCTGTTCTATGACTACTACTAC	25	289	52.8	0	12	28	20	40	40	2	GR-SE-001&&GO-105&&C06	1_BC	YES
CL1089Contig1	958	GCTGCATATAATAAGCAGTATCAGT	25	229	53.75	0	20	16	36	28	36	2	CL4136Contig1	1_BC	NO
CL1089Contig1	992	TGCTATTGTGTTTCTATGGTAGTGG	25	195	55.39	0	32	8	12	48	40	3	CL7133Contig1	1_BC	YES
CL108Contig1	1013	GTACAAACTGCTTCCCTTTTACGTT	25	46	56.69	0	12	28	20	40	40	4	PE-XY-003&&CN-023&&D07	1_BC	YES
CL108Contig1	776	CGTCTTATGTTAGTGATTTGCGTAA	25	283	54.56	0	24	12	20	44	36	3	CL4003Contig1	1_BC	YES
CL108Contig1	807	ATAGAGGGTCTGTCGTTTCTGTTTG	25	252	57.25	0	32	12	12	44	44	3	CL2910Contig1	1_BC	YES
CL108Contig1	932	GGTGTAATAATAAAATCGTGTGCCT	25	127	54.54	0	24	12	32	32	36	4	CL5950Contig1	1_BC	YES
CL108Contig1	958	TTCAAATCTCATAAACGTCGTGCTG	25	101	56.92	0	16	24	28	32	40	3	CL6993Contig1	1_BC	YES
CL1090Contig1	565	TATATCGAAGGAGAGTTTTTTGGAG	25	349	53.17	0	32	4	28	36	36	6	CL7530Contig1	1_BC	NO
CL1090Contig1	725	GGATTTGCTCTTGAATGCCAATAAT	25	189	55.29	0	20	16	28	36	36	3	SP-FX-002&&CN-066&&D07	1_BC	YES
CL1090Contig1	778	GCATATCTGCACTTGTAAAAACAGC	25	136	56.26	0	16	24	36	24	40	5	CL450Contig1	1_BC	YES
CL1090Contig1	803	TAAAATTTCTACTGCACGCCCTGTT	25	111	58.01	0	12	28	24	36	40	4	GR-XY-006&&RS-061&&E02	1_BC	YES
CL1090Contig1	864	CGACATTGTTTCACATCATACGACG	25	50	57.59	0	16	28	28	28	44	3	GR-SE-001&&GO-022&&H02	1_BC	YES
CL1091Contig1	513	GGCTTGCAATTAAAGCAGATAAACA	25	297	55.68	0	20	16	44	20	36	3	CL3351Contig1	1_BC	NO
CL1091Contig1	544	TTATCAACCAGAGGAAGAGAAACTG	25	266	54.94	0	24	16	44	16	40	3	CL6960Contig1	1_BC	NO
CL1091Contig1	641	CCGCTTCATGTAGATTAAGGAAAAT	25	169	54.29	0	20	16	36	28	36	4	PE-XY-004&&RS-013&&F12	1_BC	YES
CL1091Contig1	730	CAAATGAAGCGCGATTTTCTTTTGA	25	80	56.67	0	20	16	28	36	36	4	CL1892Contig1	1_BC	NO
CL1091Contig1	755	TTCTGTAGAGGAAGAGCCCTACATA	25	55	56.54	0	24	20	32	24	44	3	GR-SE-001&&GO-044&&F06	1_BC	NO
CL1092Contig1	105	GAGCTAACACCATATCAACATTCGA	25	554	55.78	0	12	28	40	20	40	2	SP-FX-003&&BA-079&&A05	1_BC	YES
CL1092Contig1	210	GAGCTCAAAACTCAACTCGAACTTA	25	449	55.95	0	12	28	40	20	40	4	CL3096Contig1	1_BC	NO
CL1092Contig1	263	ATCAGTCAGATTCGCTCATCTGTTG	25	396	57.7	0	20	24	20	36	44	2	UR-XY-001&&BA-069&&F08	1_BC	YES
CL1092Contig1	31	TAGATTTCCAGCTCAATTCGCAGCA	25	628	59.66	0	16	28	28	28	44	3	GR-ML-001&&BA-011&&C07	1_BC	YES
CL1092Contig1	66	CAGAAGTCAGATTTTTCGAACATCA	25	593	54.55	0	16	20	36	28	36	5	CL4966Contig1	1_BC	NO
CL1093Contig1	603	ATCGTGTAACGGAGGATTTCTTTGG	25	185	57.92	0	32	12	20	36	44	3	CL5183Contig1	1_BC	YES
CL1093Contig1	719	GTTTCGACTCTTATGTTTTGCCTGA	25	69	56.52	0	20	20	12	48	40	4	GR-XY-006&&RS-072&&B02	1_BC	YES
CL1094Contig1	1010	GTAACATGTGTACACAAGGTTTTGA	25	25	54.62	0	24	12	32	32	36	4	CL7087Contig1	1_BC	NO
CL1094Contig1	471	ATGACTTTACTGAACTTCCAGATAC	25	564	53.04	0	12	24	32	32	36	3	CL4840Contig1	1_BC	YES
CL1094Contig1	859	GGATCAACAGCTTTAATATGGATGT	25	176	54.03	0	24	12	32	32	36	3	GR-SE-001&&RS-007&&H08	1_BC	YES
CL1094Contig1	911	GTGGCATGTACTGTTGATAAAGAAT	25	124	54.41	0	28	8	32	32	36	3	GR-TS-002&&CN-041&&C03	1_BC	YES
CL1094Contig1	958	CTCTAGTTCAAATGAGAGGATATGT	25	77	52.41	0	24	12	32	32	36	3	CL4808Contig1	1_BC	NO
CL1095Contig1	465	CTGATTTACTTCGTGTAACAGGAAT	25	530	53.88	0	20	16	28	36	36	3	PE-XY-003&&CN-028&&G09	1_BC	NO
CL1095Contig1	549	AGACACTGTTCATCATCCAACTGAT	25	446	56.7	0	12	28	32	28	40	2	GR-XY-006&&RS-063&&H07	1_BC	NO
CL1095Contig1	574	TCTCATGGGATATGCTGAAACTAAA	25	421	54.59	0	20	16	36	28	36	3	CL1954Contig1	1_BC	NO
CL1095Contig1	751	TGACCGGAAGCTTAAAGAGATTAAG	25	244	55.38	0	28	12	40	20	40	3	CL6710Contig1	1_BC	NO
CL1095Contig1	960	GCCATTAACATCGAACAGACATTTA	25	35	54.76	0	12	24	40	24	36	3	CL2141Contig1	1_BC	NO
CL1096Contig1	1040	AATACTATTTCAGCTTTACCGAGAG	25	160	53.27	0	16	20	32	32	36	3	CL464Contig1	1_BC	NO
CL1096Contig1	1150	CCAGAAAAGGTTGCATAAGTTGTTA	25	50	54.72	0	24	12	36	28	36	4	CL2019Contig1	1_BC	NO
CL1096Contig1	898	ACCTAAGAAACTTTTGTTTCCTCTG	25	302	54.05	0	12	24	24	40	36	4	GR-ML-001&&BA-065&&F05	1_BC	NO
CL1096Contig1	924	GCTTTAAGTAAACTAGTGATGCTGC	25	276	55.27	0	24	16	28	32	40	3	CL6263Contig1	1_BC	NO
CL1096Contig1	999	CGCGTACATCCTGCTAATAATATAT	25	201	53.53	0	12	24	32	32	36	2	CL1742Contig1	1_BC	NO
CL1097Contig1	1036	GATTAAGGTTCTGATGGCCACAAAT	25	191	56.4	0	24	16	32	28	40	3	GL-XY-001&&AF-022b&&D7_D07_07	1_BC;NSPM	NO
CL1097Contig1	1061	CGTATTGATATTTTGGATCAAGCCC	25	166	55.25	0	20	20	24	36	40	4	GL-XY-001&&AF-022b&&D7_D07_07	1_BC;NSPM	NO
CL1097Contig1	1125	CAAATCCTAATGAAGAGTCTCGACT	25	102	54.89	0	16	24	36	24	40	3	GL-XY-001&&AF-022b&&D7_D07_07	1_BC	YES
CL1097Contig1	1150	GGATATCCTTAAAATCCACTCAAGA	25	77	52.89	0	12	24	40	24	36	4	GR-TS-002&&CN-045&&A10	1_BC	NO
CL1097Contig1	1201	CCTGAAGAAGATTGCTGAGAAAATG	25	26	55.16	0	28	12	40	20	40	4	GL-XY-001&&AF-022b&&D7_D07_07	1_BC	NO
CL1098Contig1	108	AATTATCAGGGTTTCCCGTACTTCC	25	486	57.17	0	16	28	20	36	44	3	CL1429Contig1	1_BC	YES
CL1098Contig1	405	CTTCTGTGCAAGTAAAAGATGGAAT	25	189	54.55	0	24	12	36	28	36	4	CL2651Contig1	1_BC	YES
CL1098Contig1	441	CATCCAAACAACAAATCAGACAGAA	25	153	54.92	0	8	28	56	8	36	3	GR-ML-001&&BA-066&&E06	1_BC	YES
CL1098Contig1	503	GTTTGTGTGTTGAAACTTGAATGGT	25	91	55.76	0	32	4	20	44	36	3	UR-XY-001&&BA-010&&E08	1_BC	YES
CL1098Contig1	553	CTGTGCAACATTAAAGATTTGATCC	25	41	54.01	0	16	20	32	32	36	3	CL604Contig1	1_BC	YES
CL1099Contig1	661	TAGATGAGGCTGAGACATAAATGTG	25	297	54.98	0	32	8	36	24	40	3	CL1954Contig1	1_BC	YES
CL1099Contig1	691	GTATTCAGGGATTTTCTCAAACCAT	25	267	54.08	0	16	20	28	36	36	4	GR-XY-006&&RS-056&&B09	1_BC	YES
CL1099Contig1	878	GTATCTAAGTGGTGGTTCTTTTTGT	25	80	53.91	0	28	8	12	52	36	5	GR-TS-002&&CN-016&&E05	1_BC	NO
CL1099Contig1	903	GCTAAACTTTGTCGGTTTCATGAAA	25	55	55.5	0	20	16	28	36	36	3	CL4411Contig1	1_BC	YES
CL1099Contig1	933	ATATAACAAGAAATCGCTTCCCGTG	25	25	56.37	0	16	24	36	24	40	3	CL2474Contig1	1_BC	YES
CL109Contig1	1019	GAGTGTGGTGTTATTCGAAATTTGT	25	110	55.03	0	32	4	20	44	36	3	CL461Contig1	1_BC	YES
CL109Contig1	1053	TAATACTGTTAACTGAAGCAGTCGT	25	76	54.75	0	20	16	32	32	36	2	GR-TS-001&&AF-037&&F04	1_BC	NO
CL109Contig1	1103	TTACGAGCCACATTTTAAGTTCCCT	25	26	57.24	0	12	28	24	36	40	4	CL3858Contig1	1_BC	NO
CL109Contig1	739	TCTTAAGGAAGGAGGTCCATTGTTC	25	390	56.72	0	28	16	24	32	44	2	GR-ML-001&&BA-076&&D04	1_BC	NO
CL109Contig1	859	TCTAGCTCAGCTAAACATCGAGACT	25	270	57.61	0	16	28	32	24	44	3	CL3863Contig1	1_BC	NO
CL10Contig1	1121	CTAGCAATGTGTGATGAGATATGAA	25	75	53.55	0	28	8	36	28	36	2	GR-SE-001&&GO-150&&B06	1_BC	YES
CL10Contig1	714	AGCTTGAGTAGATATCATCCCACTG	25	482	56.27	0	20	24	28	28	44	3	CL816Contig1	1_BC	YES
CL10Contig1	790	TTTTTAGTTATGATGGGGTTCTTGG	25	406	54.02	0	32	4	12	52	36	5	GL-XY-001&&AF-066&&H4_H04_16	1_BC	YES
CL10Contig1	816	TTGCTAGGTTTGCATGTTGAAGTTG	25	380	57.45	0	32	8	16	44	40	3	GR-TS-001&&AF-024&&A12	1_BC	YES
CL10Contig1	933	ATGGTTTGCTCGAGTCTAGAAGATG	25	263	57.18	0	32	12	24	32	44	3	CL3040Contig1	1_BC	YES
CL1100Contig1	512	TTGTTACTATGGAGAGTACAGTAGG	25	217	53.55	0	32	8	28	32	40	2	GR-TS-002&&RS-014&&D07	1_BC	YES
CL1100Contig1	584	GGGATTTTCTTCTGATGTGATGTAT	25	145	53.68	0	28	8	16	48	36	4	CL8193Contig1	1_BC	YES
CL1100Contig1	611	TCATGGCGATTAAGGAGATTGATAG	25	118	55.19	0	32	8	32	28	40	2	CL63Contig1	1_BC	YES
CL1100Contig1	640	ATGTTTCTGGGTTTCTTCTTCAAGC	25	89	56.66	0	20	20	12	48	40	3	CL7527Contig1	1_BC	YES
CL1100Contig1	669	GAAGTTTGGTAGTAAAGATTGCTGT	25	60	54.23	0	32	4	28	36	36	3	CL6208Contig1	1_BC	YES
CL1101Contig1	1043	GTCTATTATCACCTCCCTGAAGTTA	25	239	53.86	0	12	28	24	36	40	3	GR-TS-002&&CN-031&&C10	1_BC	YES
CL1101Contig1	1093	GCTGAGAAACTACGTCTATTAAGAA	25	189	53.18	0	20	16	40	24	36	3	CL4150Contig1	1_BC	YES
CL1101Contig1	1128	GCAGTTTATCTTGTTTCTGTGTAAG	25	154	53.37	0	24	12	16	48	36	3	GR-PU-003&&MG-001&&F04	1_BC	YES
CL1101Contig1	1164	CTCTAGTGTAAAAAGCAGTAAAAGC	25	118	53.15	0	20	16	44	20	36	5	GL-XY-001&&RS-029&&B09	1_BC	NO
CL1101Contig1	1217	GTCTTCAAGTTTTAAGTCCTTTGTG	25	65	53.42	0	20	16	16	48	36	4	GL-XY-001&&AF-015&&G8_G08_14	1_BC	YES
CL1102Contig1	1220	GACAACCACTGAATTTACAAAAGCT	25	393	55.16	0	12	24	44	20	36	4	SP-FX-002&&CN-021&&H08	1_BC	YES
CL1102Contig1	1248	TGTGATCATCTTTGAATGAGTTCAG	25	365	54.06	0	24	12	24	40	36	3	GR-XY-006&&RS-057&&A10	1_BC	YES
CL1102Contig1	1323	CATCTCATGAATGACTCAGGAATTC	25	290	54.31	0	16	24	32	28	40	2	CL4069Contig1	1_BC	YES
CL1102Contig1	1425	CGGTGACAGTTTGAATGAACAGAAT	25	188	56.75	0	28	12	36	24	40	3	CL4174Contig1	1_BC	YES
CL1102Contig1	1477	GGAAACATGCTTGGTATTCTTTTAC	25	136	53.69	0	20	16	24	40	36	4	CL725Contig1	1_BC	YES
CL1103Contig1	124	TTGACAACGTCAAGGCCAAGATACA	25	361	59.41	0	20	24	40	16	44	2	CL7141Contig1	1_BC	YES
CL1103Contig1	22	TTGATTCATCGTCGTCATCGTCAAG	25	463	58.23	0	20	24	20	36	44	2	CL7963Contig1	1_BC	YES
CL1103Contig1	358	ACGTCAAGGCGAAAATTCAGGACAA	25	127	60.16	0	24	20	44	12	44	4	GR-XY-001&&AF-001&&H05	1_BC;NSPM	NO
CL1103Contig1	458	TTACAATATCCAGAAGGAGTCGACC	25	27	56.43	0	20	24	36	20	44	2	GR-XY-001&&AF-001&&H05	1_BC;NSPM	NO
CL1103Contig1	53	AAAGATGCAGATCTTCGTCAAGACC	25	432	57.86	0	20	24	36	20	44	3	GR-TS-001&&GO-052&&E11	1_BC;NSPM	YES
CL1104Contig1	1030	CTCTGTCATTGGAGGAAAAGAATAA	25	358	53.51	0	24	12	40	24	36	4	CL7052Contig1	1_BC	YES
CL1104Contig1	1119	CCGCACAATATTAGTTCTGACAAAA	25	269	54.91	0	12	24	40	24	36	4	GR-PU-003&&GO-066&&B07	1_BC	YES
CL1104Contig1	1180	GGTTGATATACCGAGTCTGTATATT	25	208	52.41	0	24	12	24	40	36	2	CL4053Contig1	1_BC	YES
CL1104Contig1	1327	ATTTTGTAGCAGTAAGACATCTGAG	25	61	53.61	0	24	12	32	32	36	4	GR-PU-003&&GO-069&&C04	1_BC	YES
CL1104Contig1	1352	GCAAAGTTGTTTCGACTGAAAAAAG	25	36	55.21	0	24	12	40	24	36	6	GR-TS-002&&CN-023&&E04	1_BC	NO
CL1105Contig1	734	TTACTTGTCAATCATACCTAGCCAG	25	280	54.91	0	12	28	28	32	40	2	CL3809Contig1	1_BC	YES
CL1105Contig1	766	GAGAAGGTATATTATCGTTTGGGAT	25	248	52.87	0	32	4	28	36	36	3	CL6220Contig1	1_BC	YES
CL1105Contig1	832	ATCTGTAAGATGTAGATGGAGTTGC	25	182	54.97	0	32	8	28	32	40	2	GR-TS-002&&CN-067&&A05	1_BC	YES
CL1105Contig1	934	CTCTGCAGTTAATTTGTTCATGCAT	25	80	55.42	0	16	20	20	44	36	3	GR-PU-000&&MG-016&&F07	1_BC	YES
CL1105Contig1	989	TTCTAATGGACCTATAGTTTGCTTG	25	25	53.39	0	20	16	20	44	36	3	CL1535Contig1	1_BC	YES
CL1106Contig1	104	GAAAAAGGAAGGGAATCCTGTTCTC	25	574	56.27	0	28	16	36	20	44	5	GR-SE-001&&GO-022&&B01	1_BC;NSPM	NO
CL1106Contig1	520	TGGTTCGTGTATCTCTCTGTAACGA	25	158	57.77	0	24	20	16	40	44	2	GR-SE-001&&GO-022&&B01	1_BC;NSPM	NO
CL1106Contig1	545	TCGGTGTGATGTAGAGATTCCTTTC	25	133	56.87	0	28	16	16	40	44	3	GR-SE-001&&GO-022&&B01	1_BC;NSPM	NO
CL1106Contig1	573	GCTTGTAATTGACATTCTCTCTCTG	25	105	54.46	0	16	24	16	44	40	2	GR-SE-001&&GO-022&&B01	1_BC;NSPM	NO
CL1106Contig1	653	ATGGAATTGAGTTTCCGATTGCAAA	25	25	56.81	0	24	12	32	32	36	3	SP-FX-002&&CN-040&&C04	1_BC	YES
CL1107Contig1	1019	TTCTGTGACTGGAGACCTATAGACT	25	153	56.42	0	24	20	24	32	44	2	CL2864Contig1	1_BC	YES
CL1107Contig1	1044	TGAAACAGTGCTTATGGAATTTGGT	25	128	56.16	0	28	8	28	36	36	3	GR-SE-001&&GO-081&&H04	1_BC	YES
CL1107Contig1	1069	GGTGTAATCAAGTCATCGTATTCTC	25	103	54.12	0	20	20	24	36	40	2	SP-RX-001&&GO-004&&H09	1_BC	YES
CL1107Contig1	1094	GGTCTTTGTTCTGTTTGATGTCATA	25	78	54.22	0	24	12	12	52	36	3	CL2045Contig1	1_BC	NO
CL1107Contig1	994	AGTGTACTGTTATATCGACCTCATC	25	178	54.29	0	16	24	24	36	40	2	CL69Contig1	1_BC	YES
CL1108Contig1	1421	ATTTGTTCACTGGTATGTTGGTGAG	25	315	56.21	0	32	8	16	44	40	3	CL1242Contig1	1_BC	YES
CL1108Contig1	1493	CCTTGAGAAAGACTATGAGGAAGTG	25	243	55.33	0	32	12	36	20	44	3	CL1242Contig1	1_BC	YES
CL1108Contig1	1636	CTGTTTGTATTTCTTGTGTAGACGT	25	100	54.25	0	24	12	12	52	36	3	CL4212Contig1	1_BC	YES
CL1108Contig1	1661	GTGCTATTTCCTCATGCCTATAAAA	25	75	54.05	0	12	24	28	36	36	4	CL6334Contig1	1_BC	YES
CL1108Contig1	1711	AAAGGAGTCTTATTTTGTGGTGCTA	25	25	55.12	0	28	8	24	40	36	4	GR-PU-003&&MG-037&&E02	1_BC	YES
CL1109Contig1	373	GGATCTTGATGATGAATAGCAGATT	25	239	53.62	0	28	8	32	32	36	2	GR-XY-006&&RS-022&&F02	1_BC	YES
CL1109Contig1	507	GCATGGATTCGTGCAATTTTGTATT	25	105	56.32	0	24	12	20	44	36	4	CL5067Contig1	1_BC	YES
CL1109Contig1	533	TTTTTGTTGTCGACGATCATGTCAA	25	79	56.68	0	20	16	20	44	36	5	CL887Contig1	1_BC	YES
CL1109Contig1	558	TGAAAGCCAACTTTTCGTGTTAATG	25	54	55.74	0	20	16	28	36	36	4	GR-PU-001&&RS-001&&A09	1_BC	YES
CL1109Contig1	583	CAAAGGCCTATCGTTCTCATAAAAA	25	29	54.44	0	12	24	40	24	36	5	UR-XY-001&&BA-082&&B10	1_BC	YES
CL110Contig1	10	GACTATGGTTCCTTGCCTTAATCTC	25	616	55.76	0	16	28	16	40	44	2	GR-ML-001&&BA-023&&C10	1_BC	YES
CL110Contig1	246	ATCTAAGACGTCCTGAGGAAATGCT	25	380	58.11	0	24	20	32	24	44	3	CL1190Contig1	1_BC	NO
CL110Contig1	279	TGCAACTTCCTAGTATTTGGCCTCA	25	347	58.76	0	16	28	20	36	44	3	CL4121Contig1	1_BC	YES
CL110Contig1	507	AGAATCTCCTGTTCTCCGAGTGTAA	25	119	57.46	0	20	24	24	32	44	2	GR-XY-022&&BA-039&&F05	1_BC	YES
CL110Contig1	70	TTACACGACAGAGGATTCCACAACT	25	556	58.39	0	16	28	36	20	44	2	CL6760Contig1	1_BC	NO
CL1110Contig1	1026	CATGGATCATCAACGAGAGACACAA	25	345	57.63	0	20	24	44	12	44	2	CL3818Contig1	1_BC	NO
CL1110Contig1	1051	TTCCGGAAAAAGAAGTTTTGCTGGT	25	320	58.53	0	28	12	28	32	40	5	CL8043Contig1	1_BC	YES
CL1110Contig1	1076	AGGTTGTTTTCCTGATGCGAGAGAA	25	295	59.17	0	32	12	24	32	44	4	CL3836Contig1	1_BC	NO
CL1110Contig1	1115	TGAATTCCTCATGGACGCCTTTGAA	25	256	59.53	0	20	24	24	32	44	3	CL2301Contig1	1_BC	NO
CL1110Contig1	1152	TATCTTGTGTCAATACTATGGGGGG	25	219	56.24	0	32	12	20	36	44	6	CL4503Contig1	1_BC	YES
CL1110Contig1	1179	ATACACAGGCGCAAGAAACTGGATT	25	192	59.83	0	24	20	40	16	44	3	GL-XY-001&&AF-076&&G02	1_BC	NO
CL1110Contig1	1223	GGATATATGCAGAGAATTATTGTGC	25	148	52.88	0	28	8	32	32	36	2	CL6838Contig1	1_BC	YES
CL1110Contig1	1252	AATTTGTCTTTCGATTTGTCCCAGC	25	119	57.31	0	16	24	16	44	40	3	CL437Contig1	1_BC	NO
CL1110Contig1	1288	TTCGCAACGTGAGGTGAGTAAAACT	25	83	59.59	0	28	16	32	24	44	4	GR-TS-002&&CN-038&&B10	1_BC	YES
CL1110Contig1	1313	TGAGACGAGTAAAACTTGAGACGTA	25	58	56.16	0	28	12	40	20	40	4	CL3490Contig1	1_BC	NO
CL1111Contig1	1027	CACAAGTTTGGTTCAAATCGCTATT	25	77	55.59	0	16	20	28	36	36	3	GL-XY-001&&RS-040&&F09	1_BC	NO
CL1111Contig1	753	CCAAAATAGTAGAATCTTCAAAGGG	25	351	52.42	0	20	16	44	20	36	4	PE-XY-001&&MG-021&&D05	1_BC	NO
CL1111Contig1	807	CTCTTATAGGCCCAATTACAAAGTG	25	297	54.28	0	16	24	32	28	40	3	UR-XY-002&&BA-111&&D05	1_BC	YES
CL1111Contig1	832	TCTTATCTCATGTGTGTATCCACGT	25	272	56.12	0	16	24	16	44	40	2	CL2012Contig1	1_BC	YES
CL1111Contig1	857	GATGTGTTCATGCTCAGCTTTTATA	25	247	54.5	0	20	16	20	44	36	4	GR-XY-006&&RS-059&&F07	1_BC	YES
CL1112Contig1	696	TCATCGGGGATCCGATCTTATCTTT	25	291	57.87	0	20	24	16	40	44	4	GR-XY-006&&RS-051&&F10	1_BC	YES
CL1112Contig1	742	AATTTTGATCGGCCTTGGTGATTCG	25	245	59.23	0	28	16	16	40	44	4	GR-TS-001&&AF-030&&G05	1_BC	YES
CL1112Contig1	776	GCATAATTTAACCTGGCAAGGTCCA	25	211	58.42	0	20	24	32	24	44	3	GR-SE-001&&GO-080&&F04	1_BC	YES
CL1112Contig1	801	GGAATGTTGTATTGAAGAGCTTGTT	25	186	54.78	0	32	4	24	40	36	2	CL6575Contig1	1_BC	YES
CL1112Contig1	826	TGGTTCGTGGGTACTTTTAGCTTCT	25	161	58.66	0	28	16	8	48	44	4	CL1618Contig1	1_BC	YES
CL1112Contig1	852	TTTTCTCAGGAGGTAAAAATGTGTC	25	135	54.13	0	24	12	28	36	36	5	CL2264Contig1	1_BC	YES
CL1112Contig1	877	AACCTAAATCCATCATACCGGGTTT	25	110	56.9	0	12	28	32	28	40	3	CL5419Contig1	1_BC	YES
CL1112Contig1	902	TATTGATTCGGATTTCGTCAGCTGC	25	85	58.58	0	24	20	16	40	44	3	GR-XY-006&&RS-070&&C09	1_BC	YES
CL1112Contig1	927	AGTGTTGCTGAATCTCATCTCCAAC	25	60	57.77	0	16	28	24	32	44	2	SP-FX-002&&CN-008&&G05	1_BC	YES
CL1112Contig1	952	CTTTGTTGACTCTTAAGATCATGTG	25	35	52.89	0	20	16	20	44	36	3	GR-TS-002&&CN-058&&E04	1_BC	YES
CL1113Contig1	1062	TTGTGGTCATCAGTGACAAGTCAAT	25	286	57.32	0	24	16	28	32	40	2	GL-XY-002&&CN-023&&B08	1_BC	YES
CL1113Contig1	1087	GGATCGTATTGAAGATCATCCGAAG	25	261	56.03	0	28	16	32	24	44	2	CL854Contig1	1_BC	YES
CL1113Contig1	1165	CCGTTATCTATGGTCAATATGATGA	25	183	52.97	0	20	16	28	36	36	2	CL2053Contig1	1_BC	YES
CL1113Contig1	1273	TTCGATTCACATTCAGAACGATTCA	25	75	55.85	0	12	24	32	32	36	2	GL-XY-003&&CN-013&&B11	1_BC	NO
CL1113Contig1	1323	AATAACATTGGTCTGATTCAGCTAC	25	25	53.93	0	16	20	32	32	36	2	GR-TS-002&&CN-025&&D01	1_BC	YES
CL1114Contig1	346	AACAGGGACATCTTCATGTACAGAG	25	365	56.78	0	24	20	36	20	44	3	CL1760Contig1	1_BC;NSPM	YES
CL1114Contig1	561	GTGTTCCATAAAGTTTGAAGATCGT	25	150	54.56	0	24	12	28	36	36	3	SP-FX-002&&CN-058&&E06	1_BC	YES
CL1114Contig1	640	AGCTTTAGTCGCGTGTATTGTATCG	25	71	58.13	0	28	16	16	40	44	3	CL1869Contig1	1_BC	YES
CL1114Contig1	665	AACAAGATGATGGTTATGTCGCTGG	25	46	58.22	0	32	12	28	28	44	2	GR-SE-001&&GO-028&&E05	1_BC	YES
CL1114Contig1	87	ATTTTTCATCATGGATGGTAGCGCG	25	624	59.17	0	28	16	20	36	44	5	CL3540Contig1	1_BC	YES
CL1115Contig1	738	CAGAAAGCTCAGTTGGAGATCAAGA	25	286	57.22	0	28	16	40	16	44	3	SP-FX-001&&CN-045&&B04	1_BC	YES
CL1115Contig1	824	CCGAATGTATTGATTCTTCGATTTC	25	200	53.53	0	16	20	20	44	36	3	CL6800Contig1	1_BC	YES
CL1115Contig1	867	TCAATCATTAACCGTTCAGTTGCTG	25	157	56.85	0	16	24	24	36	40	2	GR-YL-001&&RS-002&&G10	1_BC	YES
CL1115Contig1	892	GTTGGCTTTATTCACCTGCAATTAA	25	132	55.36	0	16	20	24	40	36	3	GR-PU-003&&GO-076.F&&C10	1_BC	YES
CL1115Contig1	970	GTTATGTGCTTTCAAACTGGTCAAA	25	54	55.4	0	20	16	28	36	36	3	GR-PU-003&&MG-051&&C10	1_BC	YES
CL1116Contig1	24	AGTACATCAGCAACGTCATCATACA	25	1003	56.89	0	12	28	40	20	40	2	GR-PU-003&&MG-048&&B01	1_BC	NO
CL1116Contig1	548	CAATCAAAATGGAGGGACTGGAATT	25	479	56.32	0	28	12	40	20	40	4	GR-TS-002&&CN-023&&F09	1_BC	NO
CL1116Contig1	683	TACATTGATCTCATCACTTGGCACG	25	344	57.96	0	16	28	24	32	44	2	SP-FX-002&&CN-016&&E08	1_BC;NSPM	NO
CL1116Contig1	970	CATTTCTGTCATCGGAACAAAAGAA	25	57	55.03	0	16	20	40	24	36	4	GR-ML-001&&BA-065&&C08	1_BC	YES
CL1116Contig1	995	GTCTAAAATGAGGCAAATTGCGTAA	25	32	55.46	0	24	12	40	24	36	4	GR-PU-003&&MG-008&&H08	1_BC	NO
CL1117Contig1	352	TCGACAACTACTTGCAGAACTTCGA	25	283	58.88	0	16	28	32	24	44	2	GR-PU-003&&MG-028&&A12	1_BC	YES
CL1117Contig1	477	AAATGAAAGTTGGTCGTCGGGATCT	25	158	59.28	0	32	12	28	28	44	3	GR-PU-003&&MG-014&&B11	1_BC	YES
CL1117Contig1	520	TTTATGTTGAATACGGCTTTGGCCG	25	115	59.25	0	28	16	16	40	44	3	CL4961Contig1	1_BC	YES
CL1117Contig1	569	TCTCGAAATGTTGTGTATACTGAAC	25	66	53.87	0	20	16	28	36	36	3	GR-PU-003&&MG-021&&G05	1_BC	YES
CL1117Contig1	594	ATGTCTTGAAGATCTTCTCTGTCTC	25	41	54.51	0	16	24	16	44	40	2	CL3061Contig1	1_BC	YES
CL1118Contig1	1011	GAGGGAATTTTCGTTTTTCCTTTGT	25	148	55.42	0	24	12	12	52	36	5	CL3638Contig1	1_BC	YES
CL1118Contig1	1082	GATGTGCGCTTGTATCTTAAAAACA	25	77	55.45	0	20	16	32	32	36	5	CL3034Contig1	1_BC	YES
CL1118Contig1	907	GAGAGTAACACCTACCTATCAATCG	25	252	54.84	0	16	28	36	20	44	2	GR-ML-001&&BA-063&&D02	1_BC	YES
CL1118Contig1	953	TATGCTTTCGATGTTTGGTTTCAAG	25	206	55.36	0	24	12	16	48	36	3	CL8178Contig1	1_BC	NO
CL1118Contig1	978	GTTTGCCTGGAAGAGAGAATATATA	25	181	52.75	0	28	8	36	28	36	3	CL7189Contig1	1_BC	YES
CL1119Contig1	176	GTCAAGAGGATTTGGCTTTATCACT	25	804	55.82	0	24	16	24	36	40	3	GR-ML-001&&BA-054&&G07	1_BC;NSPM	NO
CL1119Contig1	271	TAAGGGTGAATTATGCTGCTGATAG	25	709	55.33	0	32	8	28	32	40	3	SP-FX-002&&CN-020&&E07	1_BC	YES
CL1119Contig1	729	AATACAGTCGGAGACTTTGGTGATA	25	251	56.04	0	28	12	32	28	40	3	CL5242Contig1	1_BC	YES
CL1119Contig1	839	GAGTAAACCTGATTGTGCTTTCTTT	25	141	54.69	0	20	16	20	44	36	3	CL3770Contig1	1_BC	YES
CL1119Contig1	928	GGATTTTGACATCATCGTTGTTAAG	25	52	53.8	0	24	12	24	40	36	4	CL6184Contig1	1_BC	YES
CL111Contig1	1357	CCAAGAACAAGAACTAGCTAACATC	25	352	54.39	0	12	28	48	12	40	2	CL5474Contig1	1_BC	YES
CL111Contig1	1510	GCTAATCTACTCTGTTGCTATGTAA	25	199	53.01	0	16	20	24	40	36	2	GL-XY-001&&RS-052&&D02	1_BC	NO
CL111Contig1	1571	CCACGTTTCTACTATAGTTTATGCA	25	138	53.53	0	12	24	24	40	36	3	CL255Contig1	1_BC	YES
CL111Contig1	1610	GTCAAGACCTGTGTTTAAGACTTTT	25	99	54.27	0	20	16	24	40	36	4	GR-XY-006&&RS-038&&F07	1_BC	YES
CL111Contig1	1684	TAAAAGTGTGTTCTACTCTGTGCTT	25	25	55.01	0	20	16	20	44	36	4	CL6660Contig1	1_BC	YES
CL1120Contig1	44	TGGAGAACAGGATTCCGTTGACATA	25	695	58.28	0	28	16	32	24	44	2	CL5886Contig1	1_BC	NO
CL1120Contig1	70	AGAGTAACCAAAATGTCTGAGCACG	25	669	58.01	0	24	20	40	16	44	4	GR-TS-002&&CN-001&&D09	1_BC	NO
CL1121Contig1	590	GCAAAAAGATATTCCTTGGATCTAG	25	315	52.6	0	20	16	36	28	36	5	CL7709Contig1	1_BC	YES
CL1121Contig1	668	GTAGTTTCTTGTAGCTGTTTTCTGC	25	237	55.31	0	24	16	8	52	40	4	GR-XY-022&&BA-012&&G02	1_BC	NO
CL1121Contig1	709	CAAGAAATCATCGTGTTGTCATCAT	25	196	54.96	0	16	20	32	32	36	3	CL1479Contig1	1_BC	YES
CL1121Contig1	738	CTGAATATTGCTGAACTTGTATGGA	25	167	53.94	0	24	12	28	36	36	2	CL3702Contig1	1_BC	YES
CL1121Contig1	880	GGAAATAGATGATGGTTTCCTAGTT	25	25	53.13	0	28	8	28	36	36	3	CL1492Contig1	1_BC	YES
CL1122Contig1	1077	ATTCGTCTCTTTGAACAAGAATGCT	25	349	55.98	0	16	20	28	36	36	3	CL32Contig1	1_BC	YES
CL1122Contig1	1102	GTTGAACATGTTACTCTTTCCATTG	25	324	53.6	0	16	20	20	44	36	3	GL-XY-002&&CN-007&&D12	1_BC	YES
CL1122Contig1	1129	TAGATGGTTTCGAGTTGTGACAATA	25	297	54.75	0	28	8	28	36	36	3	CL2938Contig1	1_BC	YES
CL1122Contig1	1351	ACCCTGTTTGTGTATACTCAATGAA	25	75	54.89	0	16	20	28	36	36	3	GL-XY-001&&RS-037&&H03	1_BC	YES
CL1122Contig1	1401	AGCATATCGAGATCCTTGATTGCTT	25	25	57.09	0	20	20	24	36	40	2	CL1810Contig1	1_BC	NO
CL1123Contig1	1039	TGAGTGTGAGTCGTTATCCTGAAAA	25	25	56.63	0	28	12	28	32	40	4	CL416Contig1	1_BC	YES
CL1123Contig1	91	TCTCTCAGAAAAACGATGGCTTCCT	25	973	58.71	0	16	28	28	28	44	5	GR-SE-001&&RS-007&&G03	1_BC;NSPM	NO
CL1123Contig1	952	AACTACAACGTGATCGGCGTTAATG	25	112	58.73	0	24	20	32	24	44	2	GR-SE-001&&RS-007&&G03	1_BC	YES
CL1124Contig1	345	ATTTGATAAGACCATCCGGGTTTGG	25	321	57.97	0	28	16	24	32	44	3	GR-PU-000&&MG-004&&B03	1_BC	YES
CL1124Contig1	394	TTACAGTCATTTACTGGACACACCT	25	272	56.32	0	12	28	28	32	40	3	SP-FX-001&&BA-029&&D01	1_BC	NO
CL1124Contig1	481	AACAGTGAGATTCGTTTCTGGAGTA	25	185	56.39	0	28	12	28	32	40	3	SP-FX-001&&BA-014&&E01	1_BC	YES
CL1124Contig1	554	TAAGATTTCAACCCAGGATAGGGCA	25	112	58.11	0	24	20	36	20	44	3	GR-PU-000&&MG-003&&E07	1_BC	YES
CL1124Contig1	594	AGCAAATGATGTGGTGTCTGTCTTC	25	72	58.23	0	28	16	20	36	44	3	GR-TS-002&&CN-002&&D08	1_BC	YES
CL1125Contig1	412	TGAGGGCTGATAATATCACTAAGTT	25	221	53.87	0	24	12	32	32	36	3	CL1062Contig1	1_BC	YES
CL1125Contig1	437	GAAAAAGGCACTTCCAGAGTTAGAG	25	196	56.26	0	28	16	40	16	44	5	CL3750Contig1	1_BC	YES
CL1125Contig1	516	TATTGTCTGACAGAGGAGAAACAGA	25	117	55.58	0	28	12	40	20	40	3	GR-XY-022&&BA-009&&A05	1_BC	NO
CL1125Contig1	549	GACATAGAGAGCATATGTGAATTAC	25	84	51.99	0	24	12	40	24	36	2	GR-TS-001&&GO-048&&E04	1_BC	YES
CL1125Contig1	608	AGTGGATTACTTCATCGAGTATTTG	25	25	53.49	0	24	12	24	40	36	3	CL7784Contig1	1_BC	YES
CL1126Contig1	802	TCGAGTTTGTGCAACTTGATTCATG	25	212	57.28	0	24	16	20	40	40	3	GR-TS-002&&CN-033&&A04	1_BC;NSPM	YES
CL1126Contig1	827	AGACATGATATCATACGTACCAGCA	25	187	56.08	0	16	24	40	20	40	2	GR-TS-002&&CN-033&&A04	1_BC	YES
CL1126Contig1	877	TTTGCATCCGATATCTCTGCACTTA	25	137	57	0	12	28	20	40	40	3	GR-TS-002&&CN-033&&A04	1_BC	YES
CL1126Contig1	902	CAGACACTCTTATTCTGTAGTATTG	25	112	51.5	0	16	20	24	40	36	2	GR-TS-002&&CN-033&&A04	1_BC;NSPM	YES
CL1126Contig1	927	CAGTACCATACACAGATATGTACAT	25	87	52.54	0	12	24	40	24	36	2	GR-TS-002&&CN-033&&A04	1_BC;NSPM	YES
CL1127Contig1	1043	TCACTTTTGTTTGCTTGTCTAGTGG	25	54	56.57	0	24	16	8	52	40	4	SP-FX-002&&CN-044&&A01	1_BC;NSPM	YES
CL1127Contig1	1068	GGATTGTTCTCGTTCGAAATATGTT	25	29	54.76	0	24	12	20	44	36	3	SP-FX-002&&CN-044&&A01	1_BC;NSPM	YES
CL1127Contig1	467	GAAGAACAACTACTCGATACCTGAC	25	630	55.42	0	16	28	40	16	44	2	CL4753Contig1	1_BC	YES
CL1127Contig1	902	AATTCGTTTGTGTAGCTCTAATGTG	25	195	54.66	0	24	12	20	44	36	3	SP-FX-002&&CN-044&&A01	1_BC;NSPM	NO
CL1127Contig1	927	CAATGTTGATGTGGTAAATGGTTAG	25	170	53.47	0	32	4	28	36	36	3	SP-FX-002&&CN-044&&A01	1_BC;NSPM	NO
CL1128Contig1	1924	GGAAAGTTTTGAATTTGGAGTACCA	25	299	54.62	0	28	8	32	32	36	4	CL2259Contig1	1_BC	YES
CL1128Contig1	2020	GTATAGTGTGGCATCTGTATTGTTT	25	203	53.95	0	28	8	16	48	36	3	CL6263Contig1	1_BC	YES
CL1128Contig1	2083	TGTGATGTACATTAATGGAATGTGC	25	140	54.74	0	28	8	28	36	36	2	GR-TS-001&&AF-029&&C11	1_BC	YES
CL1128Contig1	2108	TTGAAGTTGACATATGTCAGACCTA	25	115	54.16	0	20	16	32	32	36	2	CL4512Contig1	1_BC	NO
CL1128Contig1	2162	GTCAACTTTAAAGAGTTGCTTACAG	25	61	53.28	0	20	16	32	32	36	3	PE-XY-004&&RS-003&&D04	1_BC	NO
CL1129Contig1	487	TTTTCAACTCACCACCAAAGTTGAT	25	309	56.2	0	8	28	32	32	36	4	SP-FX-002&&CN-009&&F12	1_BC	YES
CL1129Contig1	647	GAACGTTGTAGATTAGACATGATGT	25	149	53.72	0	28	8	32	32	36	2	PE-XY-000&&MG-045&&B10	1_BC	YES
CL1129Contig1	673	GCGTTTGAACTTATTGAAGCATTCT	25	123	55.66	0	20	16	24	40	36	3	SP-FX-002&&CN-057&&G10	1_BC	YES
CL1129Contig1	699	GTGATTCTGTTATGGAAAGTAGATG	25	97	52.28	0	32	4	28	36	36	3	SP-FX-002&&CN-057&&G10	1_BC;NSPM	NO
CL1129Contig1	746	TTCCGATGACTGGTTATGTTAGAAT	25	50	54.61	0	24	12	24	40	36	2	SP-FX-002&&CN-057&&G10	1_BC;NSPM	YES
CL112Contig1	1383	GCATTTTCACTATGGACAAACACTT	25	192	55.25	0	12	24	32	32	36	4	CL712Contig1	1_BC	NO
CL112Contig1	1428	CATGCGCTGTGTTTGAAGATTTCTA	25	147	57.15	0	24	16	20	40	40	3	GL-XY-001&&AF-050&&D10	1_BC	NO
CL112Contig1	1453	AGCTAATGTAAACCATGGGGAATGG	25	122	57.75	0	32	12	36	20	44	4	GR-PU-003&&MG-023&&H05	1_BC	NO
CL112Contig1	1516	CTGTTACAATCAGAATTTCAAGTGC	25	59	53.91	0	16	20	32	32	36	3	GR-ML-001&&BA-030&&E08	1_BC	NO
CL112Contig1	1541	TCGCTCTCTTTAGCATCTGAAAAAA	25	34	55.76	0	12	24	32	32	36	6	CL7625Contig1	1_BC	NO
CL1130Contig1	514	AATTAACAAAGCAAGTCGTGGTGAT	25	388	56.48	0	24	12	40	24	36	3	CL7912Contig1	1_BC	YES
CL1130Contig1	602	ATTCTCACTGATCCTGTAATGAGAC	25	300	54.63	0	16	24	28	32	40	2	CL2952Contig1	1_BC	YES
CL1130Contig1	627	AGGTGTTGATAGACTTCCAGGAGAA	25	275	57.39	0	32	12	32	24	44	2	CL358Contig1	1_BC	YES
CL1130Contig1	814	CTATTGGAAACAGATTCTAGATGCA	25	88	53.46	0	20	16	36	28	36	3	SP-FX-002&&CN-032&&C08	1_BC;NSPM	NO
CL1130Contig1	852	TTTCTTCACGGTATAAATTGTGGGT	25	50	55.48	0	24	12	20	44	36	3	SP-FX-002&&CN-032&&C08	1_BC;NSPM	YES
CL1131Contig1	441	ATATGCGATGCTGTTCTAAAGTACA	25	386	55.26	0	20	16	32	32	36	3	GR-XY-022&&BA-044&&A12	1_BC	YES
CL1131Contig1	520	TAATTGGAAGTGTGAGCAACTACTG	25	307	55.74	0	28	12	32	28	40	2	CL3755Contig1	1_BC	YES
CL1131Contig1	570	CTTGTGGTGAGGAAACCAGAATAGA	25	257	56.94	0	32	12	36	20	44	3	GR-SE-001&&GO-055&&A02	1_BC	YES
CL1131Contig1	668	TCCTTTCTTTGCTCAGAGTTCAATG	25	159	56.18	0	16	24	16	44	40	3	GR-TS-002&&CN-042&&H09	1_BC	NO
CL1131Contig1	723	GAAGTTTTTCCGCTAAGTTTATCCA	25	104	54.59	0	16	20	24	40	36	5	CL5945Contig1	1_BC	YES
CL1132Contig1	1027	GAGCATCTTATGATGCTCAATTCAA	25	33	54.57	0	16	20	32	32	36	2	CL3959Contig1	1_BC	NO
CL1132Contig1	722	CCGAGGTTAAGTTAATTTTTGCTTC	25	338	53.96	0	20	16	20	44	36	5	CL2571Contig1	1_BC	YES
CL1132Contig1	908	GTATGTGTCTACTTTTGTACCGTAA	25	152	53.35	0	20	16	20	44	36	4	CL653Contig1	1_BC	YES
CL1132Contig1	959	GTAGGATCTCCCTTTATTGTAAAAC	25	101	51.95	0	16	20	28	36	36	4	GL-XY-001&&AF-079&&G04	1_BC	YES
CL1132Contig1	984	CAGATGTCTTGCTAATGTTATCATG	25	76	52.94	0	20	16	24	40	36	2	CL6926Contig1	1_BC	YES
CL1133Contig1	456	TCATGATGTGACCTTTGAAGTGGTG	25	397	57.94	0	32	12	20	36	44	3	GL-XY-001&&RS-037&&B12	1_BC	YES
CL1133Contig1	662	GAGTTCCAGTTTTCTTCTTCTGCAG	25	191	56.69	0	20	24	12	44	44	4	GL-XY-001&&RS-026&&A04	1_BC	YES
CL1133Contig1	687	TATCTGTAAATGGAGTGTTTGCGTG	25	166	56.4	0	32	8	20	40	40	3	GR-PU-003&&GO-055&&C03	1_BC	YES
CL1133Contig1	712	CTGTCATATTGTGCACATTGATATC	25	141	53.26	0	16	20	24	40	36	2	SP-FX-001&&BA-003&&B11	1_BC	YES
CL1133Contig1	763	GTATTTCGGGTTAAATTTCGTGTGT	25	90	55.16	0	28	8	16	48	36	3	GR-ML-001&&BA-004&&D04	1_BC	YES
CL1134Contig1	446	AGTGTGATTGTATTCCTCTTTCAGT	25	260	54.62	0	20	16	16	48	36	3	CL7238Contig1	1_BC	YES
CL1134Contig1	547	TTCAAAACGCCAAGTATTGAAAGAG	25	159	55.27	0	20	16	44	20	36	4	CL4830Contig1	1_BC	NO
CL1134Contig1	575	CTTCATAAATGGAAGAACATGGGAC	25	131	54.72	0	24	16	40	20	40	3	SP-FX-001&&CN-051&&A01	1_BC	YES
CL1134Contig1	602	TGAATAAGTTTGTTGCCTCTCACTT	25	104	55.58	0	16	20	20	44	36	3	GL-XY-001&&RS-030&&G04	1_BC	YES
CL1134Contig1	652	CTGTAGATATGTAGAGAAGGATGAC	25	54	52.36	0	32	8	36	24	40	2	GR-TS-001&&AF-028&&G06	1_BC	YES
CL1135Contig1	1427	GTAATTCTATTCATTCATACCTGGC	25	285	52.46	0	12	24	24	40	36	2	GR-SE-001&&GO-111&&H10	1_BC	YES
CL1135Contig1	1509	CAGGTTCATCATCAGAATATGTAGT	25	203	52.98	0	20	16	32	32	36	2	CL4688Contig1	1_BC	NO
CL1135Contig1	1573	GAAGAATAACCTAATCGGGTGGATA	25	139	54.55	0	28	12	40	20	40	3	CL6744Contig1	1_BC	YES
CL1135Contig1	1598	GTGTAGCTTCATATTCAAGATTTGC	25	114	53.63	0	20	16	24	40	36	3	GR-TS-001&&AF-010&&F12	1_BC	YES
CL1135Contig1	1630	ATTTTGGAGGACAGTGGTGTATTAA	25	82	54.9	0	32	4	28	36	36	4	CL572Contig1	1_BC	YES
CL1136Contig1	1499	TATGAGAGAGCAAAATACGAGCACT	25	320	56.66	0	24	16	44	16	40	4	UR-XY-001&&BA-083&&A11	1_BC	NO
CL1136Contig1	1525	CAATATCAGGAGCAAGTATGGTTCT	25	294	55.22	0	24	16	32	28	40	2	GR-ML-001&&BA-063&&D02	1_BC	YES
CL1136Contig1	1550	GATGATTCCTTTCGATTTTAACTCG	25	269	53.44	0	16	20	20	44	36	4	GR-TS-001&&AF-012&&G10	1_BC	YES
CL1136Contig1	1616	GCGTTTCAATTTTGCCATCTGTAAT	25	203	56.23	0	16	20	20	44	36	4	SP-FX-002&&RS-001&&H08	1_BC	YES
CL1136Contig1	1735	TAATAGTGGCCTAGTGAAACTCACT	25	84	55.71	0	20	20	32	28	40	3	CL3757Contig1	1_BC	YES
CL1137Contig1	1009	CATAAGTGCTCTTCTTCCTATGGTT	25	251	55.13	0	16	24	16	44	40	2	CL1446Contig1	1_BC	YES
CL1137Contig1	1035	GTAAAATCTGTAGCTGGACTTTTCC	25	225	54.63	0	20	20	24	36	40	4	GR-TS-002&&RS-009&&F04	1_BC	YES
CL1137Contig1	1110	GACTTTGACCATGAAGTGATTTTTG	25	150	54.05	0	24	12	24	40	36	5	CL2904Contig1	1_BC	YES
CL1137Contig1	1194	GCAAAGGTTGGCTATGAATAATCTT	25	66	54.74	0	24	12	32	32	36	3	GR-TS-002&&RS-004&&C03	1_BC	YES
CL1137Contig1	984	CCTTTCTGGATGTAGGAATCATCAT	25	276	54.98	0	20	20	24	36	40	3	CL4329Contig1	1_BC	YES
CL1138Contig1	1267	GTGAGATGAGTAACTGCTACTAAAT	25	270	52.9	0	24	12	36	28	36	3	GR-PU-003&&MG-045&&H03	1_BC	YES
CL1138Contig1	1331	CTCTTTAGAATGATGAAAAGTCGCT	25	206	54.18	0	20	16	32	32	36	4	CL1384Contig1	1_BC	NO
CL1138Contig1	1458	GGTTGTATTAATCTCAAGGTCTTGT	25	79	53.52	0	24	12	20	44	36	2	SP-FX-002&&CN-054&&F07	1_BC	YES
CL1138Contig1	1486	GCTGATACAGTGGTAAATTTCTCAT	25	51	53.93	0	20	16	28	36	36	3	CL2863Contig1	1_BC	YES
CL1138Contig1	1511	GTGAAAAGGTCTAATCTTTCCGTTT	25	26	54.48	0	20	16	24	40	36	4	GL-XY-001&&AF-114&&E02	1_BC	YES
CL1139Contig1	1002	TATGCTGTGGATGGAGATTCTTAAG	25	283	54.99	0	32	8	24	36	40	2	GR-PU-003&&GO-059&&G10	1_BC	NO
CL1139Contig1	1093	CCCTTTCTTAAATCGTTCGTAAAGT	25	192	54.37	0	12	24	24	40	36	3	GR-XY-006&&RS-054&&H06	1_BC	YES
CL1139Contig1	1125	GGAACTGGTTCTGTAAATAGACTTA	25	160	52.73	0	24	12	32	32	36	3	CL432Contig1	1_BC	YES
CL1139Contig1	1151	TTATTTTATGCGGCATGAGATACAG	25	134	54.49	0	24	12	28	36	36	4	GR-TS-003&&GO-012&&G05	1_BC	YES
CL1139Contig1	1209	GTAAATCTAGGCTTCATTCAGCAAG	25	76	54.8	0	20	20	32	28	40	3	GR-PU-003&&MG-032&&F06	1_BC	YES
CL113Contig1	1380	CAATATGAATGGGAGCTGCTTTTTT	25	260	55.45	0	24	12	24	40	36	6	GR-PU-003&&MG-030&&H11	1_BC	YES
CL113Contig1	1415	CTGTTTTGTGATTATTTGCCTGCAC	25	225	56.64	0	20	20	12	48	40	4	GR-TS-001&&GO-064&&G12	1_BC	YES
CL113Contig1	1440	CAGTATGTGCTCATCTTCTAGCAAC	25	200	56.28	0	16	28	24	32	44	2	CL5691Contig1	1_BC	YES
CL113Contig1	1567	CTTCTGGGGATATATGATTCATTTG	25	73	52.21	0	24	12	20	44	36	4	CL1496Contig1	1_BC	YES
CL113Contig1	1614	GCAGTAATCTGCCCTATTGTTGTTT	25	26	56.63	0	20	20	16	44	40	3	CL4683Contig1	1_BC	YES
CL1140Contig1	390	CTGAAATTTTAGCCCCTATAAAAGG	25	310	52.76	0	16	20	36	28	36	4	GR-PU-003&&GO-075&&A09	1_BC	YES
CL1140Contig1	487	TCTGATTTTTGGTTTGGTCGTAGTG	25	213	56.45	0	32	8	8	52	40	5	GR-PU-003&&GO-075&&A09	1_BC;NSPM	YES
CL1140Contig1	571	GCAATCATAAACTTTGCTCCTTTGT	25	129	55.57	0	12	24	24	40	36	3	GL-XY-001&&AF-066&&E1_E01_09	1_BC	NO
CL1140Contig1	644	CTACATTCTTCATGTTCTGAAGTGA	25	56	53.51	0	16	20	24	40	36	2	SP-FX-003&&BA-082&&C05	1_BC	YES
CL1140Contig1	675	TGATAGACTGGAACTGATGTCTCTT	25	25	55.43	0	24	16	24	36	40	2	CL3017Contig1	1_BC	NO
CL1141Contig1	729	CAGTTTGAAGATATTGTGCCACCAG	25	349	57.14	0	24	20	28	28	44	3	PE-XY-001&&MG-014&&G09	1_BC	NO
CL1141Contig1	754	AAACGTTCTACGACATTGTCTCCAA	25	324	57.42	0	12	28	32	28	40	3	CL3661Contig1	1_BC	YES
CL1141Contig1	812	CACTATTAAAGCATCCTGGAATGCA	25	266	56.26	0	16	24	36	24	40	3	CL2579Contig1	1_BC	NO
CL1141Contig1	964	TGGTTGACTATCCATATCCTTCTGA	25	114	55.32	0	16	24	20	40	40	2	CL3526Contig1	1_BC	YES
CL1141Contig1	989	ATTTCTTATGCCTCTACCTGGATAC	25	89	54.52	0	12	28	20	40	40	3	CL484Contig1	1_BC	YES
CL1142Contig1	311	CGTTTATGTTTGATTCTCAAGCTAC	25	286	53.57	0	16	20	20	44	36	3	GR-TS-001&&AF-030&&B01	1_BC	YES
CL1142Contig1	364	CTGGATATAGTTACGTATAATGGAC	25	233	51.11	0	24	12	32	32	36	2	CL6701Contig1	1_BC	YES
CL1142Contig1	420	GCAGACTTAATCAGGGAGGTTTTTA	25	177	55.52	0	28	12	28	32	40	5	UR-XY-001&&BA-059&&B07	1_BC	NO
CL1142Contig1	445	TTAGTAGAACGAGGTAGTGGTTTTC	25	152	54.74	0	32	8	24	36	40	4	CL688Contig1	1_BC	YES
CL1142Contig1	547	ACCTTCCATGGTTACCGAAATATAT	25	50	54.48	0	12	24	32	32	36	3	GR-XY-022&&BA-023&&F05	1_BC	YES
CL1143Contig1	345	TGCTGATTACTATGAAGACGACTCC	25	393	56.72	0	20	24	28	28	44	2	CL3420Contig1	1_BC	YES
CL1143Contig1	551	TTTATGTTGGCAATGTAGACTATGC	25	187	54.52	0	24	12	24	40	36	3	CL6675Contig1	1_BC	YES
CL1143Contig1	576	ATGTACTCCTGAGGAAAGTTCACAG	25	162	56.69	0	24	20	32	24	44	3	CL922Contig1	1_BC	YES
CL1143Contig1	688	GTCGAAATTGATGCTGGTCAAAATG	25	50	56.5	0	28	12	32	28	40	4	CL7609Contig1	1_BC	NO
CL1143Contig1	713	CTCTCCTACTGAATGAATCTGAATT	25	25	52.87	0	12	24	28	36	36	2	CL922Contig1	1_BC	YES
CL1144Contig1	1060	ATGATGTATTAGAAAAGGCTCAGGT	25	162	54.58	0	28	8	36	28	36	4	CL373Contig1	1_BC	YES
CL1144Contig1	1110	GCCGGTTGTAAATTTAATCAGCTAA	25	112	55.01	0	20	16	32	32	36	3	CL2735Contig1	1_BC	YES
CL1144Contig1	1174	CGAGATCTGCCATAGACATATATAT	25	48	52.2	0	16	20	36	28	36	2	SP-FX-002&&CN-058&&B05	1_BC	YES
CL1144Contig1	887	CATATCGATATCTGAGGTCTAAATC	25	335	51.16	0	16	20	32	32	36	3	GL-XY-001&&AF-069&&C9_C09_05	1_BC	YES
CL1144Contig1	918	CAAGGATTGATATGATACATCAAGC	25	304	52.78	0	20	16	40	24	36	2	CL754Contig1	1_BC	NO
CL1145Contig1	1000	TGGAGAATGAGACCCATGTGTATAC	25	307	56.42	0	28	16	32	24	44	3	GL-XY-002&&CN-034&&G01	1_BC	NO
CL1145Contig1	1025	TGAAGGAGCAGCGAGGTTCATATAT	25	282	58.31	0	32	12	32	24	44	2	CL8198Contig1	1_BC	NO
CL1145Contig1	1052	CCATGGCAGACAAAATCAAGATTGA	25	255	56.85	0	20	20	44	16	40	4	GR-PU-003&&MG-006&&C03	1_BC	YES
CL1145Contig1	1130	CGCAAGTGGAAAATTACAGTTGTTT	25	177	55.97	0	24	12	32	32	36	4	CL1776Contig1	1_BC	NO
CL1145Contig1	1186	TTTTGGGGTTCTTGGTTGTAGCTTC	25	121	58.36	0	32	12	4	52	44	4	CL877Contig1	1_BC	YES
CL1145Contig1	1218	GTATGTCTTTCTTATGCCATCCATG	25	89	54.67	0	16	24	16	44	40	3	CL3982Contig1	1_BC	YES
CL1145Contig1	1257	TACCGACTTTGGAGCTCTCGTATAA	25	50	57.66	0	20	24	24	32	44	3	GR-SE-001&&GO-076&&C01	1_BC	YES
CL1145Contig1	1282	TGGCAAAGGACGGATTATCCTAAAA	25	25	57.11	0	24	16	40	20	40	4	CL1794Contig1	1_BC	YES
CL1145Contig1	822	ACATTCCCTCGTATGCTGATACATG	25	485	57.39	0	16	28	24	32	44	3	GR-SE-001&&GO-102&&B06	1_BC	YES
CL1145Contig1	902	CCTCAGAATGAAGCAGAGGATCAAA	25	405	57.33	0	24	20	44	12	44	3	CL2070Contig1	1_BC	NO
CL1146Contig1	1033	CTTCTTCAAATGAAGGAAGAACCTA	25	146	53.42	0	16	20	40	24	36	3	CL817Contig1	1_BC	NO
CL1146Contig1	1060	CGAAGAACCGAATTGGATTTTTTGA	25	119	55.61	0	24	12	32	32	36	6	GR-PU-001&&RS-001&&F08	1_BC	NO
CL1146Contig1	1116	GTTAATGCCTCGAACTATTTGCTTT	25	63	55.22	0	16	20	20	44	36	3	GL-XY-002&&CN-017&&E07	1_BC	YES
CL1146Contig1	958	AGACATTTCTAATTTGCTCCATTGG	25	221	54.64	0	16	20	24	40	36	3	CL2199Contig1	1_BC	YES
CL1146Contig1	983	CCATGAATCTTTTTTGACTGCGTAG	25	196	55.74	0	20	20	20	40	40	6	SP-FX-001&&CN-048&&C03	1_BC	YES
CL1147Contig1	615	CTTTGATCTGGAGTCTTCATACAAT	25	294	53.36	0	16	20	24	40	36	3	CL6009Contig1	1_BC	YES
CL1147Contig1	667	GGTACTTGAGTGTGCTTTATTAAAG	25	242	52.92	0	28	8	24	40	36	3	CL4260Contig1	1_BC	NO
CL1147Contig1	738	GCTCTCTGGTAGATAATTCTTCATA	25	171	52.27	0	16	20	24	40	36	2	CL2217Contig1	1_BC	YES
CL1147Contig1	827	GCGTTTTGATAGTGATGGTATTTTG	25	82	54.13	0	32	4	16	48	36	4	CL1Contig133	1_BC	YES
CL1147Contig1	881	CCTTATAAAGATTTGGATCTGTCCT	25	28	52.89	0	16	20	24	40	36	3	GL-XY-001&&CN-064&&E04	1_BC	YES
CL1148Contig1	424	GGTACAATTCCTGTCGAAATTTCCC	25	399	56.93	0	16	28	24	32	44	3	GL-XY-001&&RS-033&&D06	1_BC;NSPM	NO
CL1148Contig1	504	GTATTTCTTTCGGGCGATATGTGTT	25	319	56.59	0	28	12	12	48	40	3	GL-XY-001&&RS-033&&D06	1_BC;NSPM	NO
CL1148Contig1	529	CGCTGAATGTGATTAAGTCCTTTTT	25	294	55.13	0	20	16	20	44	36	5	GL-XY-001&&RS-033&&D06	1_BC;NSPM	NO
CL1148Contig1	691	CGCTTGTTAGTGATTTGATTTTGCA	25	132	56.13	0	24	12	16	48	36	4	GL-XY-001&&RS-033&&D06	1_BC	YES
CL1148Contig1	754	CAATGATGAAGCTGGTGTTGATATA	25	69	54.03	0	28	8	32	32	36	2	GL-XY-001&&RS-033&&D06	1_BC	YES
CL1149Contig1	521	GGCATTGTATTGTACCTAGGTCATC	25	230	55.86	0	24	20	20	36	44	2	CL991Contig1	1_BC	YES
CL1149Contig1	588	CATAGAAAATATAGAGACGGCTCTT	25	163	52.88	0	20	16	40	24	36	4	GR-SE-001&&GO-052&&G07	1_BC	NO
CL1149Contig1	652	CATTTTCTCTACCACGTTGAATACA	25	99	54.12	0	8	28	28	36	36	4	GR-PU-003&&GO-059&&G11	1_BC	NO
CL1149Contig1	681	CCACTCACAGATATTGATTTGAGTA	25	70	53.14	0	16	20	32	32	36	3	CL5216Contig1	1_BC	NO
CL1149Contig1	724	CGAGAGCATGTAAAAACCTATCATT	25	27	54.29	0	16	20	40	24	36	5	GR-PU-003&&MG-052&&H01	1_BC	NO
CL114Contig1	566	TTCACAGAATAAGAAGGCGGAGTAT	25	399	56.37	0	28	12	40	20	40	2	GL-XY-001&&AF-011&&C01_C01_05	1_BC	NO
CL114Contig1	627	TTTGGTAGAAAAGATCTCAATCCTC	25	338	53.26	0	16	20	32	32	36	4	SP-FX-002&&CN-046&&B11	1_BC	YES
CL114Contig1	652	AAGTGGAGGAAACTCCTGTTAGAGA	25	313	57.29	0	32	12	36	20	44	3	GL-XY-001&&AF-054&&G4_G04_14	1_BC	NO
CL114Contig1	749	TCTTGGCTTAGGGGGTAATAGTAAT	25	216	55.37	0	32	8	24	36	40	5	GR-ML-002&&BA-086&&F10	1_BC	YES
CL114Contig1	893	CAAGATCTTTTGATAGGTGGAAGGA	25	72	55.04	0	32	8	32	28	40	4	CL380Contig1	1_BC	YES
CL1150Contig1	164	AGTTCCAGGAAATCTGTTGTGAGAG	25	556	57.15	0	32	12	28	28	44	3	CL8319Contig1	1_BC	NO
CL1150Contig1	286	CAAATCAAAGGTTAGCACCGACTTC	25	434	57.36	0	16	28	36	20	44	3	CL8319Contig1	1_BC	NO
CL1150Contig1	311	ACAGATGTGTTTGCATTCAGTGGAC	25	409	58.69	0	28	16	24	32	44	3	CL5190Contig1	1_BC	YES
CL1150Contig1	350	ATCAATGGCAGACTCGCAATGATAG	25	370	58.15	0	24	20	36	20	44	2	CL5190Contig1	1_BC;NSPM	YES
CL1150Contig1	455	TTCATAGGAACGAGCATTCTGCTCT	25	265	58.65	0	20	24	24	32	44	2	CL5190Contig1	1_BC	NO
CL1150Contig1	543	TGACTTCTGATGCTGAGTTGTGGAA	25	177	58.83	0	32	12	20	36	44	2	CL253Contig1	1_BC	YES
CL1150Contig1	591	TAATTGCGTTAGCCTTCACTGAATA	25	129	55.42	0	16	20	28	36	36	2	CL7948Contig1	1_BC	NO
CL1150Contig1	616	TGCTTAAGGGAGGAATACTTGTGTA	25	104	55.96	0	32	8	28	32	40	3	CL976Contig1	1_BC	NO
CL1150Contig1	648	GGAATTATACACTCGTGTAACTAGT	25	72	52.72	0	20	16	32	32	36	2	GR-PU-003&&GO-068&&H06	1_BC	NO
CL1150Contig1	674	CAGAATGTAATCCTCAGAAGCATAA	25	46	53.46	0	16	20	44	20	36	2	CL5576Contig1	1_BC	YES
CL1151Contig1	1028	TAAAAGGGCCCCCAAAATAAAATCC	25	117	56.63	0	12	28	48	12	40	5	SP-FX-001&&RS-001&&A10	1_BC;NSPM	NO
CL1151Contig1	1104	ATTAAATCCCTTGGAAAAAATCCCC	25	41	54.58	0	8	28	40	24	36	6	CL881Contig1	1_BC	NO
CL1151Contig1	658	AATAGTCCCTGATTGAGTTTGTAGC	25	487	55.36	0	24	16	24	36	40	3	CL4104Contig1	1_BC	YES
CL1151Contig1	683	CCTTGAAATTTTGTAGGAACGAGAA	25	462	54.49	0	24	12	36	28	36	4	CL4269Contig1	1_BC	YES
CL1151Contig1	785	GCGAGACTGTGTACTTGGAAGTAAT	25	360	57.32	0	32	12	28	28	44	2	CL1434Contig1	1_BC	YES
CL1152Contig1	689	GATGTAGCTCCTCAGTTAAGTCTTC	25	252	55.17	0	20	24	20	36	44	2	GR-XY-006&&RS-036&&A07	1_BC	YES
CL1152Contig1	794	GCTTGTAATGGAACTGATCTTTGTA	25	147	54.09	0	24	12	24	40	36	3	SP-FX-002&&CN-058&&C03	1_BC	NO
CL1152Contig1	863	GATCTGGGTAGCTTAAAATTCAACT	25	78	53.85	0	20	16	32	32	36	4	CL8441Contig1	1_BC	YES
CL1152Contig1	888	GTAGATTTGTTTTGGTTGTGTCATC	25	53	53.83	0	28	8	12	52	36	4	GR-ML-001&&BA-027&&C04	1_BC	YES
CL1152Contig1	913	GAGGATAAAAGATTCAGATTGTGCT	25	28	53.92	0	28	8	36	28	36	4	CL416Contig1	1_BC	YES
CL1153Contig1	292	ACAGAGATTCTGTGAGGCAGATAAC	25	343	56.85	0	28	16	36	20	44	2	CL2793Contig1	1_BC	YES
CL1153Contig1	322	GGCTTCCTCTGTTTCTGTACAATTA	25	313	55.51	0	16	24	16	44	40	3	GR-PU-003&&MG-029&&C10	1_BC	YES
CL1153Contig1	384	AGTTTTGGAGGGACTAACATAGACC	25	251	56.49	0	28	16	32	24	44	4	CL1772Contig1	1_BC	YES
CL1153Contig1	467	AGTGATCACGAGGAAAGTTTGCAAC	25	168	58.68	0	28	16	36	20	44	3	CL4462Contig1	1_BC	YES
CL1153Contig1	579	TCTCTCTTGGATATATTCTTGGACC	25	56	53.94	0	16	24	16	44	40	2	SP-FX-002&&RS-011&&F09	1_BC	NO
CL1154Contig1	704	GGATGTGATAGCTAATTATAAGAGC	25	251	51.85	0	28	8	36	28	36	2	GR-TS-001&&GO-042&&D06	1_BC	YES
CL1154Contig1	730	TAGCTGAACCGATGAGGAATTAAAG	25	225	55.48	0	28	12	40	20	40	3	CL7862Contig1	1_BC	YES
CL1154Contig1	809	CCTTTGTTTTGTATGGACTTGGGAG	25	146	56.76	0	32	12	12	44	44	4	SP-FX-002&&RS-002&&G11	1_BC	YES
CL1154Contig1	859	TTGAGGTTCAAGATAATGTTGTGTG	25	96	54.46	0	32	4	24	40	36	2	CL6717Contig1	1_BC	YES
CL1154Contig1	896	GTTCGACCTATTTGTGATACAAACA	25	59	54.35	0	16	20	32	32	36	3	GR-PU-003&&MG-001&&C02	1_BC	NO
CL1155Contig1	304	TCAAAAGGAACCTGAGGTACGTGAT	25	777	58.42	0	28	16	36	20	44	4	CL4315Contig1	1_BC	NO
CL1155Contig1	54	AACATCATCATGGGTTCTTCTCCAA	25	1027	56.98	0	12	28	28	32	40	3	CL4588Contig1	1_BC	NO
CL1155Contig1	757	ATTCGGAAGAAGACTATCCCTACAC	25	324	56.19	0	16	28	36	20	44	3	CL3234Contig1	1_BC	NO
CL1155Contig1	79	GAACTCATCATCAACTAGGTCTTGC	25	1002	56.18	0	16	28	28	28	44	2	CL2585Contig1	1_BC	NO
CL1155Contig1	847	TTGATGGGTATGTGGACGTTTATCC	25	234	57.48	0	32	12	16	40	44	3	CL5544Contig1	1_BC	YES
CL1156Contig1	197	CTCGTGTATTAGGGAGGATTAAAAT	25	241	53.03	0	28	8	32	32	36	4	CL7934Contig1	1_BC	NO
CL1156Contig1	241	GTCCCGAAAGAAAAAGAGCTAACAT	25	197	56.3	0	20	20	48	12	40	5	PE-XY-003&&CN-021&&A07	1_BC	NO
CL1156Contig1	327	GATTTTTCATATCTGGTTGAAGGAG	25	111	52.73	0	28	8	24	40	36	5	CL1977Contig1	1_BC	NO
CL1156Contig1	410	GAGGGAAGAGCTTCTTATTCTAATA	25	28	52.17	0	24	12	32	32	36	3	CL1526Contig1	1_BC	NO
CL1157Contig1	399	GAGCTTCTCCTTATATTTACGGATC	25	348	53.52	0	16	24	20	40	40	3	CL1021Contig1	1_BC	YES
CL1157Contig1	447	CATGTCTGAGGTGGTTTAATTAGGT	25	300	55.29	0	32	8	20	40	40	3	GR-TS-001&&AF-026&&F06	1_BC	YES
CL1157Contig1	489	CGTCAACTTACTAAGGTATGTCAAT	25	258	53.42	0	16	20	32	32	36	2	GR-TS-001&&AF-017&&A11	1_BC	YES
CL1157Contig1	638	GGACTGTAGTATGTATTGTTTGATC	25	109	52.06	0	28	8	20	44	36	3	GL-XY-002&&CN-021&&E11	1_BC	YES
CL1157Contig1	720	CTCTCTTATGGATTCAACGATTAAC	25	27	52.4	0	12	24	28	36	36	2	GR-PU-000&&MG-015&&E02	1_BC	YES
CL1158Contig1	114	TACTGTAACAGCAAGAAAATGGCGG	25	783	58.59	0	28	16	40	16	44	4	CL3382Contig1	1_BC	NO
CL1159Contig1	125	AAACCAAAAACAGCACTAGAAACTC	25	429	55.07	0	8	28	56	8	36	5	GR-SE-001&&GO-109&&A02	1_BC	NO
CL1159Contig1	198	GACTCTAAAACACCCTTTAAAGCTT	25	356	54.14	0	8	28	36	28	36	4	CL7488Contig1	1_BC	NO
CL1159Contig1	294	CCTGTACAATAACCAATGAACAAAG	25	260	53.38	0	12	24	48	16	36	3	CL3317Contig1	1_BC	NO
CL1159Contig1	328	GACGCTAACCCAATTAATGTAAATG	25	226	53.68	0	16	20	40	24	36	3	CL2032Contig1	1_BC	YES
CL1159Contig1	77	CCCTTGAAAAGGAACAAAGACTGAA	25	477	56.27	0	20	20	48	12	40	4	GR-SE-001&&GO-162&&A07	1_BC	NO
CL115Contig1	323	GATTCATCTTGTGCTTGAGTACTTT	25	248	54.3	0	20	16	16	48	36	3	GL-XY-001&&AF-105&&A08	1_BC	NO
CL115Contig1	409	CCCGCTTTTGTGTATAGAATTACTA	25	162	53.53	0	16	20	24	40	36	4	GL-XY-001&&AF-105&&A08	1_BC;NSPM	NO
CL115Contig1	461	CCTCGTAAGTGCTTTCTTAATCTGT	25	110	55.61	0	16	24	16	44	40	3	GL-XY-001&&AF-105&&A08	1_BC	YES
CL115Contig1	513	GGCTTATTGATATAAGTCTAACGTG	25	58	52.29	0	24	12	28	36	36	2	GL-XY-001&&AF-105&&A08	1_BC	NO
CL115Contig1	546	AACATGCGCGTATAACTTCTAATGA	25	25	55.83	0	16	20	36	28	36	2	GL-XY-001&&AF-105&&A08	1_BC	YES
CL1160Contig1	1036	GAAAAAACTACTGTGAGCAGACATG	25	290	55.3	0	24	16	44	16	40	6	CL7128Contig1	1_BC	NO
CL1160Contig1	1174	CATCCATGATCTTGTCTTAGTAGAT	25	152	52.5	0	16	20	24	40	36	2	SP-FX-002&&CN-054&&B11	1_BC	YES
CL1160Contig1	1201	TTAGCCAGAGAAAATAGTTTCCGTT	25	125	55.23	0	20	16	32	32	36	4	CL5802Contig1	1_BC	YES
CL1160Contig1	1251	GCTATGAGTGAAATAAAGAGTACGC	25	75	54.68	0	28	12	40	20	40	3	CL2258Contig1	1_BC	NO
CL1160Contig1	1276	GGATGTTGATTCCCAGTATGAAATG	25	50	54.81	0	28	12	28	32	40	3	PE-XY-001&&MG-060&&C06	1_BC	YES
CL1161Contig1	680	TGTCAATTTGGGATCTGCCACAATC	25	321	58.6	0	20	24	24	32	44	3	GR-XY-006&&RS-036&&B04	1_BC	NO
CL1161Contig1	707	AATTGAATTTCGCTATTCGGACATG	25	294	55.41	0	20	16	28	36	36	3	CL5792Contig1	1_BC	YES
CL1161Contig1	732	CTGGTGTCTCAGTATGAGGATTCAA	25	269	56.55	0	28	16	24	32	44	2	GL-XY-001&&RS-032&&A3_A03_01	1_BC	YES
CL1161Contig1	757	GGATTTTTGCCTCTCTGGTTTGATT	25	244	56.77	0	24	16	8	52	40	5	GR-XY-006&&RS-063&&H11	1_BC	YES
CL1161Contig1	783	GAACTTTGGTTGTTCATCTCGTTAT	25	218	54.56	0	20	16	16	48	36	3	CL759Contig1	1_BC	YES
CL1161Contig1	827	AGATAGAAATGAGGCTTTGCCTATG	25	174	55.55	0	28	12	32	28	40	3	CL6445Contig1	1_BC	NO
CL1161Contig1	852	ATCACCTAGTGGGTGGTGATGAAAT	25	149	58.31	0	32	12	28	28	44	3	CL3013Contig1	1_BC	NO
CL1161Contig1	899	CGTACTTGAAATTCTAGTTGTACGT	25	102	53.91	0	20	16	24	40	36	3	GR-ML-002&&BA-084&&E11	1_BC	YES
CL1161Contig1	933	CCTGGAAAGTAACAACTTTGAATTG	25	68	53.75	0	20	16	36	28	36	3	GR-SE-001&&GO-039&&G07	1_BC	NO
CL1161Contig1	976	GATCAGACATTGTTGTCATTTGACA	25	25	54.76	0	20	16	28	36	36	3	CL3638Contig1	1_BC	NO
CL1162Contig1	538	CAGGAAGATTAAATCATTCTGGTGA	25	356	53.6	0	24	12	36	28	36	3	PE-XY-001&&MG-004&&E02	1_BC	NO
CL1162Contig1	609	GGTGTTTCAATTCTTCAAGACTTGC	25	285	55.99	0	20	20	20	40	40	3	UR-XY-001&&BA-007&&A10	1_BC	YES
CL1162Contig1	696	CAAAAGGTGTAACACTTTCCAAGTA	25	198	54.3	0	16	20	40	24	36	4	UR-XY-002&&BA-095&&D10	1_BC	YES
CL1162Contig1	840	AATTGCAGTTCTTATCATTGCTGTC	25	54	55.18	0	16	20	20	44	36	2	SP-FX-002&&CN-056&&B04	1_BC	YES
CL1162Contig1	865	GGACTGATATTGTACTTCAAACTCA	25	29	53.28	0	16	20	32	32	36	3	CL3895Contig1	1_BC	YES
CL1163Contig1	570	TTTCCCTGCACTGTGCAATAAGTTG	25	400	58.96	0	20	24	20	36	44	3	CL7246Contig1	1_BC	YES
CL1163Contig1	772	CTGCTTTGAAATGCCTGAACTCATG	25	198	57.89	0	20	24	24	32	44	3	CL1584Contig1	1_BC	YES
CL1163Contig1	797	TTCAGGTATGAGTTAGTTTCGCCAG	25	173	57.35	0	28	16	20	36	44	3	GR-TS-001&&AF-039&&D12	1_BC	YES
CL1163Contig1	893	ATGTAATCACCTCGGGATGTTACTC	25	77	56.76	0	20	24	24	32	44	3	CL2585Contig1	1_BC	YES
CL1163Contig1	944	TAACCTTGGGTGCTTATGGTTTGGA	25	26	58.96	0	32	12	16	40	44	3	CL4223Contig1	1_BC	NO
CL1164Contig1	1078	CGGGTGGAAAATATGACTATATTGG	25	451	54.25	0	32	8	32	28	40	4	CL645Contig1	1_BC	YES
CL1164Contig1	1207	CAGTAAGATTTTCAGGCAAGTAAAG	25	322	53.14	0	24	12	40	24	36	4	CL3684Contig1	1_BC	YES
CL1164Contig1	1237	CATATGCTTAGGGTCTGTATTCTAT	25	292	52.37	0	20	16	20	44	36	3	CL840Contig1	1_BC	YES
CL1164Contig1	1441	GTCTTGTGAAGTGTAAGAGCATAAA	25	88	53.99	0	28	8	36	28	36	3	CL5289Contig1	1_BC	YES
CL1164Contig1	1479	GAGCTTTGTAATCTCTAGAACATGT	25	50	53.36	0	20	16	28	36	36	3	UR-XY-001&&BA-051&&H11	1_BC	YES
CL1165Contig1	1070	ATCTACATAAGGCTACTTTCGTGTT	25	133	54.61	0	16	20	24	40	36	3	CL4497Contig1	1_BC	YES
CL1165Contig1	1121	GTACTGTATATATTATATGGCCGAC	25	82	51.3	0	20	16	28	36	36	2	CL2510Contig1	1_BC	YES
CL1165Contig1	1151	GAGTTTTCGTGTGCTAATAAGTCAA	25	52	54.57	0	24	12	28	36	36	4	CL4897Contig1	1_BC	YES
CL1165Contig1	1178	TGAAACAGTGGTTTTCTCGAAAAAG	25	25	55.31	0	24	12	36	28	36	5	GR-ML-001&&BA-049&&B12	1_BC	NO
CL1165Contig1	954	GGTCACCCAAAAATTATAAATGTCG	25	249	53.82	0	16	20	40	24	36	5	CL4222Contig1	1_BC	YES
CL1166Contig1	1018	TTGCAGATTTAGGGGATGTCAAGAT	25	241	56.84	0	32	8	28	32	40	4	CL5942Contig1	1_BC	YES
CL1166Contig1	1151	ATATCTTAATGGCATGGCGGATGTG	25	108	58.3	0	32	12	24	32	44	2	GR-TS-001&&GO-066&&D11	1_BC	YES
CL1166Contig1	1232	CAAATGATGGGGTATTGATAATCCA	25	27	53.81	0	24	12	36	28	36	4	GR-SE-001&&GO-106&&A07	1_BC	YES
CL1166Contig1	841	TCCCTCTTGGACTCATAGTCATGAA	25	418	57.24	0	16	28	24	32	44	3	GR-TS-002&&CN-038&&G08	1_BC	YES
CL1166Contig1	993	AGGTTTTGTTCTCGCATAGGTTTCG	25	266	58.58	0	28	16	12	44	44	4	SP-FX-002&&CN-063&&G02	1_BC	NO
CL1167Contig1	679	TCTGTTACTGAATGTTAGGATGGTG	25	184	55.04	0	32	8	20	40	40	2	CL3632Contig1	1_BC	YES
CL1167Contig1	729	GGCCAGCTTAAAATCATTTTTCTTG	25	134	54.71	0	16	20	24	40	36	5	GR-TS-001&&GO-040&&H02	1_BC	YES
CL1167Contig1	779	AACCGAAATGAATGATCTGTGATCT	25	84	55.38	0	20	16	36	28	36	3	CL4177Contig1	1_BC	YES
CL1167Contig1	804	GTGCAAGTAGAACTAGAATCTTTAG	25	59	51.97	0	24	12	36	28	36	3	GR-PU-003&&MG-014&&E02	1_BC	YES
CL1167Contig1	833	CCATGATTATGAAGTTCAGCAATTC	25	30	53.62	0	16	20	32	32	36	2	GR-ML-001&&BA-069&&E12	1_BC	YES
CL1168Contig1	1010	CTTGTAGCTAGTTAAAGATCCAATG	25	139	52.3	0	20	16	32	32	36	3	PE-XY-004&&RS-011&&B02	1_BC	YES
CL1168Contig1	1064	TCCTGATGGATCATCATCTCCTTGT	25	85	57.66	0	16	28	16	40	44	2	UR-XY-002&&BA-004&&D07	1_BC	NO
CL1168Contig1	476	TAAGGAACAGTCTGCTCTTCTGGAA	25	673	57.84	0	24	20	28	28	44	2	CL5518Contig1	1_BC	YES
CL1168Contig1	502	AGAGCTTCAAACAGCATAGCACTCT	25	647	59	0	16	28	36	20	44	3	CL1526Contig1	1_BC	NO
CL1168Contig1	528	AACCCTAAGCAAAAGCAAGCTCTAG	25	621	58.05	0	16	28	44	12	44	4	CL5076Contig1	1_BC	NO
CL1168Contig1	586	AAGTGTGGTTTCAAAACAGGAGAGC	25	563	58.53	0	32	12	36	20	44	4	GR-YL-001&&CN-007&&B02	1_BC	NO
CL1168Contig1	634	AAGTGGACTGTGAGTTCCTCAAGAA	25	515	58.21	0	28	16	32	24	44	2	GL-XY-001&&RS-037&&H03	1_BC	YES
CL1168Contig1	853	CGACAAAATCACACTTATACAGTCA	25	296	54.11	0	8	28	44	20	36	4	CL8158Contig1	1_BC	NO
CL1168Contig1	901	CTTGCTGATTAGAAGTTATTAGGGT	25	248	53.15	0	28	8	24	40	36	3	CL8033Contig1	1_BC	YES
CL1168Contig1	985	ACCCCCTATAATTTTTGCTTGAGGG	25	164	57.68	0	20	24	20	36	44	5	SP-FX-002&&RS-009&&H08	1_BC	NO
CL1169Contig1	1157	GATTCTCACTGATTTTGTGGGTAGG	25	202	56.13	0	32	12	16	40	44	4	CL3873Contig1	1_BC	YES
CL1169Contig1	1182	GATAACTTATCCACATGGGAATGTT	25	177	53.7	0	20	16	32	32	36	3	SP-FX-002&&CN-036&&A04	1_BC	YES
CL1169Contig1	1210	GCTCTCGAATCAATTATATCTGTTG	25	149	52.81	0	16	20	24	40	36	2	GR-TS-002&&CN-009&&D10	1_BC	YES
CL1169Contig1	1295	CAGAAATGAGTTTCTCTAATTCTCG	25	64	52.54	0	16	20	28	36	36	3	GR-ML-001&&BA-019&&D10	1_BC	NO
CL1169Contig1	964	TAGTACTTTAACAGAACCTGCTGAT	25	395	54.17	0	16	20	32	32	36	3	CL4818Contig1	1_BC	YES
CL116Contig1	506	TGAATAAGCTCCGGGATTTGTAGCA	25	150	58.94	0	28	16	28	28	44	3	GR-XY-006&&RS-020&&E07	1_BC	YES
CL116Contig1	531	ATGATGAACCCGAGAATCTGTTTTC	25	125	56.15	0	20	20	28	32	40	4	CL2555Contig1	1_BC	YES
CL116Contig1	556	TCCGTAGTACCCGTTTATTTCGGTT	25	100	58.63	0	20	24	12	44	44	3	CL4466Contig1	1_BC	YES
CL116Contig1	606	GTATGTGCTAATATTCGTGAAGCAT	25	50	54.47	0	24	12	28	36	36	2	CL1094Contig1	1_BC	YES
CL1170Contig1	448	CGAGTATGCAGTCTTTCTTTTCATA	25	165	53.96	0	16	20	20	44	36	4	CL6350Contig1	1_BC	NO
CL1170Contig1	488	ACCATGTCTGCAACAAATTTACCAT	25	125	56.49	0	8	28	36	28	36	3	CL2199Contig1	1_BC	NO
CL1170Contig1	513	CTTTGTATGGCCTGCGTTATATGAC	25	100	56.96	0	24	20	16	40	44	3	PE-XY-001&&MG-005&&D04	1_BC	YES
CL1170Contig1	538	TTATGTGATGTGCTTCAATTTGTGG	25	75	55.35	0	28	8	16	48	36	3	CL6081Contig1	1_BC	NO
CL1170Contig1	588	CATTCGAGCTTGACTCGTCAAAAAA	25	25	57.28	0	16	24	36	24	40	6	CL267Contig1	1_BC	NO
CL1171Contig1	87	AACAAAATACGACCGCCATGAAGCT	25	540	60.36	0	16	28	44	12	44	4	GR-SE-001&&GO-072&&A12	1_BC	NO
CL1172Contig1	482	TTATCTACTAACCTGCGTATCGTAC	25	315	54.44	0	12	28	24	36	40	2	CL7384Contig1	1_BC	YES
CL1172Contig1	521	TGTGATTCACACCCACAAGGAAAGT	25	276	59.26	0	20	24	36	20	44	3	CL4790Contig1	1_BC	YES
CL1172Contig1	547	AACTGTACTGAATGTTGTTGCGTCC	25	250	58.69	0	24	20	20	36	44	2	CL2510Contig1	1_BC	YES
CL1172Contig1	593	ATGTCGTTTGTAGCTTTTGGCAGCA	25	204	60.7	0	28	16	16	40	44	4	PE-XY-003&&CN-022&&D12	1_BC	NO
CL1172Contig1	640	TCTAAGGAACTCTTGGTTGTCGCAT	25	157	58.72	0	24	20	20	36	44	2	GR-PU-003&&MG-006&&G01	1_BC;NSPM	YES
CL1172Contig1	665	GTAGTTTTCTGGTGTATGCTCTTTG	25	132	54.86	0	28	12	8	52	40	4	GR-PU-003&&MG-006&&G01	1_BC;NSPM	NO
CL1172Contig1	692	TTGTTTTGTTCTGTCGGAGATTGTG	25	105	56.89	0	32	8	8	52	40	4	GR-PU-003&&MG-006&&G01	1_BC;NSPM	NO
CL1172Contig1	717	TTGCATGCTTTCTGCAATAACCTTC	25	80	57.62	0	12	28	20	40	40	3	GR-PU-003&&MG-006&&G01	1_BC;NSPM	NO
CL1172Contig1	743	CTGAAGATAATGGAAGACCTTGCTC	25	54	55.97	0	24	20	32	24	44	2	GR-PU-003&&MG-006&&G01	1_BC;NSPM	YES
CL1172Contig1	768	AGGCTCTCCTGTCTGATCATTTCAT	25	29	58.11	0	16	28	16	40	44	3	GR-PU-003&&MG-006&&G01	1_BC	NO
CL1173Contig1	626	TGGGGTGAACAAGACACATAAACTA	25	325	56.58	0	24	16	44	16	40	4	GR-TS-002&&RS-002&&F11	1_BC	YES
CL1173Contig1	684	AAGAATATTCTGATTTGTGGCCTTG	25	267	54.64	0	24	12	24	40	36	3	CL4359Contig1	1_BC	NO
CL1173Contig1	782	CACAAAACTGGAGGAAGGCTAATTA	25	169	55.77	0	24	16	44	16	40	4	CL2125Contig1	1_BC	NO
CL1173Contig1	846	TTAAGTCCAGATCCATTCAAGTTGC	25	105	56.06	0	16	24	28	32	40	2	CL921Contig1	1_BC	YES
CL1173Contig1	871	GCCTAAAGAGCAATTTGATTGGATA	25	80	54.51	0	24	12	36	28	36	3	CL1415Contig1	1_BC	NO
CL1174Contig1	1142	TAGTCCCAATATACATGTGGCTGAA	25	175	56.15	0	20	20	32	28	40	3	GR-TS-002&&CN-073&&H04	1_BC	YES
CL1174Contig1	1167	AGATCAGATTGTCCCCAAAGGTAGA	25	150	57.5	0	24	20	36	20	44	4	SP-FX-002&&CN-003&&H04	1_BC	YES
CL1174Contig1	1253	CATAACAACTTCCTGACTATGTTTC	25	64	52.67	0	8	28	28	36	36	3	CL6750Contig1	1_BC	YES
CL1174Contig1	1286	GAGTTTGTAGTCGAAGAATCCATTT	25	31	54.09	0	24	12	28	36	36	3	GR-PU-003&&MG-010&&D07	1_BC	YES
CL1174Contig1	894	ATACATTGAGTGGTTTGAGAAGGCT	25	423	56.97	0	32	8	28	32	40	3	CL8159Contig1	1_BC	YES
CL1175Contig1	350	TCTTCATCTGGCTTGGAGGAAAACT	25	115	58.66	0	24	20	24	32	44	4	SP-FX-002&&CN-034&&C09	1_BC	YES
CL1175Contig1	45	ATTCTCCAAAAATGGTACGAGAGGC	25	420	57.91	0	24	20	36	20	44	5	CL415Contig1	1_BC	NO
CL1176Contig1	334	CCGAATCTTGGAACAAAGTAGTAAA	25	268	54.03	0	20	16	44	20	36	3	PE-XY-003&&CN-001&&B03	1_BC	YES
CL1176Contig1	391	GCTATAATAGTAAGTATGCTTGAGG	25	211	51.54	0	28	8	32	32	36	2	CL7214Contig1	1_BC	NO
CL1176Contig1	419	GAGTTCGAGATTTGTTTTTAGTGAC	25	183	53.38	0	28	8	20	44	36	5	UR-XY-001&&BA-076&&H08	1_BC	YES
CL1176Contig1	456	TGATCTACATCACAAGCTTTCTCTA	25	146	54	0	8	28	28	36	36	3	CL8090Contig1	1_BC	YES
CL1176Contig1	562	GGACCTATCTGTTGATGTATGTATA	25	40	52.05	0	24	12	24	40	36	2	CL4295Contig1	1_BC	YES
CL1177Contig1	691	TTAGTATGCTCGGAAGGATGTATAG	25	169	54.17	0	32	8	28	32	40	2	CL8509Contig1	1_BC	YES
CL1177Contig1	727	AATATGTAATCGTCTGGGCCGAATC	25	133	57.73	0	24	20	28	28	44	3	CL7257Contig1	1_BC	YES
CL1177Contig1	752	ATGTAAGGCCAAGCCTATCGATTTG	25	108	58.11	0	24	20	28	28	44	3	CL6121Contig1	1_BC	NO
CL1177Contig1	794	GGGGTTTTAAGCTTGTGAAAGTCTT	25	66	56.6	0	32	8	20	40	40	4	CL2636Contig1	1_BC	YES
CL1177Contig1	819	TAAGACAATTGCGGTTTCTATTCGG	25	41	56.51	0	24	16	24	36	40	3	SP-FX-001&&CN-036&&D08	1_BC	NO
CL1178Contig1	403	TTCGCCAAGAAATGAGGATGTTGAG	25	310	58.35	0	32	12	32	24	44	3	GR-SE-001&&GO-040&&G09	1_BC;NSPM	NO
CL1178Contig1	477	CGATTCATGAACCTTATTCAGTTCA	25	236	54.19	0	12	24	28	36	36	2	GR-SE-001&&GO-040&&G09	1_BC;NSPM	NO
CL1178Contig1	509	CTGTACTAGATTTACTTCAAGTCTG	25	204	51.41	0	16	20	24	40	36	3	CL3526Contig1	1_BC	NO
CL1178Contig1	546	CTGAAGTCTTTCTAAAGGCTGTTTA	25	167	53.67	0	20	16	24	40	36	3	GR-SE-001&&GO-040&&G09	1_BC;NSPM	NO
CL1178Contig1	578	TCTGGATAAGCCAAACCAGTTGATT	25	135	57.23	0	20	20	32	28	40	3	CL4387Contig1	1_BC	NO
CL1179Contig1	382	AGTATGAAGTATATTTCACGGCACC	25	310	55.57	0	20	20	32	28	40	3	GR-SE-001&&GO-054&&G06	1_BC	NO
CL1179Contig1	469	GCCCGAAACATATTAGGGATAAATA	25	223	53.47	0	20	16	44	20	36	3	UR-XY-001&&BA-046&&G10	1_BC	NO
CL1179Contig1	516	GACAATGAAACAATCTGAGAATCGT	25	176	54.63	0	20	16	44	20	36	3	GL-XY-001&&RS-049&&H07	1_BC	NO
CL1179Contig1	589	AAGTCTGTCTCTCAGGTTTCTATCT	25	103	55.1	0	16	24	16	44	40	3	CL7264Contig1	1_BC	YES
CL1179Contig1	665	GCTTGGCTGCAATCAATTATGATTA	25	27	55.39	0	20	16	28	36	36	2	CL1181Contig1	1_BC	NO
CL117Contig1	144	GATTGAAGATGTTCCCAGGAAGATA	25	271	54.89	0	28	12	36	24	40	3	CL7938Contig1	1_BC	YES
CL117Contig1	169	TTTATCCTTGGCTGGCAGAGTTCTA	25	246	58.29	0	24	20	16	40	44	3	CL7055Contig1	1_BC	YES
CL117Contig1	229	CTCCTGGTCTTGATTTATGTACTTG	25	186	53.93	0	20	20	12	48	40	3	PE-XY-003&&CN-018&&A07	1_BC;NSPM	NO
CL117Contig1	332	TTATGAACTTCTATGAGGGTGTGTG	25	83	55.04	0	32	8	20	40	40	3	PE-XY-003&&CN-018&&A07	1_BC	YES
CL117Contig1	388	CTATATTCAGCGAATGAGATGCTAT	25	27	53.38	0	20	16	32	32	36	2	PE-XY-003&&CN-018&&A07	1_BC;NSPM	YES
CL1180Contig1	51	AAGCAAAAACCAGAACTTTGGCCTC	25	455	59.34	0	16	28	40	16	44	5	GL-XY-001&&RS-043&&H10	1_BC	NO
CL1181Contig1	1032	GTTTCAGCAGGTTCATATATCTTTG	25	531	53.08	0	20	16	20	44	36	3	GR-XY-006&&RS-030&&C11	1_BC	YES
CL1181Contig1	1057	GATGGAGTATATAATGAGCTAAGCC	25	506	53.36	0	28	12	36	24	40	2	GR-PU-003&&MG-015&&H06	1_BC	YES
CL1181Contig1	1082	ACTACCCTGTAACTAGAAGATCTGA	25	481	54.41	0	16	24	36	24	40	3	GR-ML-002&&BA-085&&D05	1_BC	YES
CL1181Contig1	1107	TCTGTAATTGATGCACCGATTTATC	25	456	54.38	0	16	20	24	40	36	3	GL-XY-001&&AF-111&&H01	1_BC	YES
CL1181Contig1	785	TGCTAAGAAATACATAGAGGCTGGG	25	778	56.77	0	32	12	36	20	44	3	CL2449Contig1	1_BC	YES
CL1182Contig1	757	GAGAGGTTATATGAAGCCTCATTTA	25	240	52.75	0	24	12	32	32	36	3	PE-XY-003&&CN-017&&E03	1_BC	YES
CL1182Contig1	803	CCTTTTCTGAGAATTTTGTCAGAAG	25	194	53.26	0	20	16	24	40	36	4	GL-XY-001&&AF-086&&B8_B08_04	1_BC	YES
CL1182Contig1	828	GGTGGTCTCCAAAATCCTATTTTTT	25	169	54.47	0	16	20	20	44	36	6	CL2588Contig1	1_BC	YES
CL1182Contig1	856	AGGGTTTCTTATAGACGAAGTTATG	25	141	52.94	0	28	8	28	36	36	3	GR-TS-002&&RS-002&&C11	1_BC	YES
CL1182Contig1	933	GGTGGCATCTGTATTATTACTTGTT	25	64	53.95	0	24	12	16	48	36	2	GR-TS-001&&GO-053&&G02	1_BC	NO
CL1183Contig1	342	CTAACAACCTTCTGTTTGTATCTGG	25	407	54.32	0	16	24	20	40	40	3	UR-XY-001&&RS-020&&E09	1_BC	YES
CL1183Contig1	421	CCAGACAGAACAGGTTCTAAAAAAT	25	328	54.14	0	16	20	48	16	36	6	GR-XY-022&&BA-009&&C01	1_BC	NO
CL1183Contig1	515	GACTTGCAAGACTTCAAAAAAGTGA	25	234	55.28	0	20	16	44	20	36	6	SP-FX-002&&CN-005&&E04	1_BC;NSPM	NO
CL1183Contig1	665	CCTTTGGATACAAACATCTTGAATG	25	84	53.45	0	16	20	32	32	36	3	SP-FX-002&&CN-005&&E04	1_BC;NSPM	NO
CL1183Contig1	694	CTGTTTATGAGAATTAAGGGGAGTT	25	55	53.28	0	32	4	28	36	36	4	SP-FX-002&&CN-005&&E04	1_BC	NO
CL1184Contig1	1076	ATCCACAAATCCTTGATATCCTGTT	25	281	54.82	0	8	28	28	36	36	3	CL6148Contig1	1_BC	YES
CL1184Contig1	1166	GTTCATATTTGCATGTGACCGTTTA	25	191	55.23	0	20	16	20	44	36	3	CL938Contig1	1_BC	NO
CL1184Contig1	1201	GCGATTTCTTCTATAGTGTCATCTA	25	156	52.88	0	16	20	20	44	36	3	GR-TS-002&&CN-016&&B05	1_BC	YES
CL1184Contig1	1264	GGGTGTTTTCTTTGTAACTATACAG	25	93	52.59	0	24	12	20	44	36	4	CL3146Contig1	1_BC	YES
CL1184Contig1	1300	GATACTTTTGTTCTTTCCCCAAGTG	25	57	55.01	0	16	24	16	44	40	4	CL4240Contig1	1_BC	YES
CL1185Contig1	682	TTTGCAAGACGATTGTCGTGGACAA	25	82	60.35	0	28	16	28	28	44	3	CL3304Contig1	1_BC	YES
CL1185Contig1	739	TGTGAAATGCTGATGTTGTCCTAAT	25	25	55.76	0	24	12	24	40	36	3	GR-TS-002&&CN-017&&B05	1_BC	YES
CL1186Contig1	610	GAAGGAGAAACTATTCTCCTTTTGA	25	308	53.17	0	20	16	32	32	36	4	CL6708Contig1	1_BC	NO
CL1186Contig1	703	TCAAAAGCCAGAGGAAGAGTTTTTT	25	215	55.96	0	24	12	36	28	36	6	GR-SE-001&&GO-078&&E06	1_BC	YES
CL1186Contig1	728	CTTTTTCAAGGTGGAAATATCCAAG	25	190	53.36	0	20	16	32	32	36	5	GR-XY-022&&BA-004&&B11	1_BC	YES
CL1186Contig1	781	GAAGTTTAGTGCATATTTACACCTG	25	137	53.01	0	20	16	28	36	36	3	GR-PU-000&&MG-001&&G07	1_BC	YES
CL1186Contig1	840	CACTGAGTTTGTGAGTAGGTTCTTG	25	78	56.16	0	32	12	16	40	44	3	CL5115Contig1	1_BC	YES
CL1187Contig1	1275	GTATCTGATGTATTACCATAGCTGT	25	281	52.62	0	20	16	24	40	36	2	CL3108Contig1	1_BC	YES
CL1187Contig1	1325	GATGGTCATCTAGACAATTGAGAAA	25	231	53.36	0	24	12	40	24	36	3	CL358Contig1	1_BC	YES
CL1187Contig1	1358	GTTCGAAATGTTATTGGCATGAAGA	25	198	55.21	0	28	8	32	32	36	3	CL4351Contig1	1_BC	YES
CL1187Contig1	1409	GTTCCTTATGAGTAATTTGGAAGTG	25	147	52.66	0	28	8	24	40	36	3	PE-XY-003&&CN-023&&C08	1_BC	YES
CL1187Contig1	1503	GTCAAGAGCAATGTATGTTTTTGTC	25	53	54.14	0	24	12	24	40	36	5	CL5186Contig1	1_BC	YES
CL1188Contig1	1513	GATATGAGCTTTGCATTTTCATCTC	25	151	53.7	0	16	20	20	44	36	4	GL-XY-001&&AF-072&&F06	1_BC	YES
CL1188Contig1	1551	CAGCCAATAATGTCGTATTCAAGTA	25	113	54.07	0	16	20	36	28	36	2	GR-XY-006&&RS-061&&E08	1_BC	YES
CL1188Contig1	1584	TTTAGTCAGGGCATTGTAATAAGAC	25	80	53.63	0	24	12	32	32	36	3	GR-TS-002&&CN-033&&G07	1_BC	YES
CL1188Contig1	1609	GTGCATCATTTAAATGACGAAACTC	25	55	54.34	0	16	20	36	28	36	3	CL3343Contig1	1_BC	NO
CL1188Contig1	1638	GCAAATTCAGTGGTTACGCAAAAAA	25	26	56.74	0	20	16	44	20	36	6	CL4336Contig1	1_BC	YES
CL1189Contig1	1066	TTGGCTAAGATTCGTACTGAGAATC	25	407	55.22	0	24	16	28	32	40	2	SP-FX-001&&BA-042&&E03	1_BC	YES
CL1189Contig1	1091	AGTTGATTCCTGAGATGGTGCAGTA	25	382	58.26	0	32	12	24	32	44	2	GR-ML-001&&BA-052&&B04	1_BC	YES
CL1189Contig1	1235	CGCGTTTTGTAATATTTGAAGCGAA	25	238	56.33	0	24	12	28	36	36	4	CL762Contig1	1_BC	YES
CL1189Contig1	1261	AATCAGCACACCAGATGACATCAAA	25	212	57.74	0	12	28	48	12	40	3	GR-TS-001&&AF-031&&G04	1_BC	YES
CL1189Contig1	1366	GATCTCTTCCCTAGATCTTAGAATT	25	107	51.66	0	12	24	24	40	36	3	CL1775Contig1	1_BC	NO
CL118Contig1	368	GACCAATTTCTTTAGTGCTTCTGCT	25	213	56.51	0	16	24	16	44	40	3	CL4585Contig1	1_BC	YES
CL118Contig1	419	GCATCTTCTCTGCATTATGTTGCTA	25	162	56.31	0	16	24	16	44	40	2	CL2233Contig1	1_BC	NO
CL118Contig1	473	GTGTAGCATTTTATGTTGAAGCTGT	25	108	55.11	0	28	8	20	44	36	4	SP-FX-003&&BA-077&&D10	1_BC	YES
CL118Contig1	498	ATAATGCTTCTGTCTAATGACTCGA	25	83	54.44	0	16	20	28	36	36	2	CL2128Contig1	1_BC	YES
CL118Contig1	523	CTCGATGTGGAAAATAAAGTTCCTT	25	58	54.34	0	20	16	32	32	36	4	GR-XY-006&&RS-018&&F09	1_BC	YES
CL1190Contig1	1026	TTGTCGAAAGTTAGATGCCTCTAGT	25	160	56.26	0	24	16	24	36	40	3	CL7859Contig1	1_BC	YES
CL1190Contig1	1077	GATCTCTTTTCGGGTTTGTTTAGGA	25	109	55.76	0	28	12	12	48	40	4	GR-PU-000&&MG-005&&C05	1_BC	NO
CL1190Contig1	1129	CTTTACATGTCTTTTGCAAAGGAGT	25	57	54.93	0	20	16	24	40	36	4	CL4931Contig1	1_BC	YES
CL1190Contig1	1161	ATAAAAGTGACTTGTCTCTTCTCCA	25	25	54.29	0	12	24	28	36	36	4	GR-SE-001&&GO-046&&B12	1_BC	YES
CL1190Contig1	964	GTTTGTTTATTAGCTGTCGGCTTTG	25	222	56.2	0	28	12	8	52	40	3	CL7156Contig1	1_BC	YES
CL1191Contig1	1056	GCAAAGGACCTGATTTCAAGAATTA	25	139	54.55	0	20	16	40	24	36	3	UR-XY-001&&BA-056&&B02	1_BC;NSPM	NO
CL1191Contig1	1081	GCCCAACTAATGTGTAGATAGTAAG	25	114	53.57	0	24	16	36	24	40	3	UR-XY-001&&BA-056&&B02	1_BC;NSPM	NO
CL1191Contig1	1106	CGACTATCTGAAACTGAAATACGTT	25	89	53.99	0	16	20	36	28	36	3	UR-XY-001&&BA-056&&B02	1_BC	YES
CL1191Contig1	1136	ACCGTATCTCTGTCTATGTACACTT	25	59	55.33	0	12	28	20	40	40	2	UR-XY-001&&BA-056&&B02	1_BC	YES
CL1191Contig1	658	CAACAAGGCAATGATGTTAGCAGAG	25	537	57.44	0	28	16	40	16	44	2	CL1994Contig1	1_BC	YES
CL1192Contig1	635	GAACAAATCTGACAGATTGCTTTGA	25	236	54.99	0	20	16	36	28	36	3	CL2466Contig1	1_BC	YES
CL1192Contig1	661	ACTGCAATAAATCCATCTTTGTTCC	25	210	54.88	0	8	28	28	36	36	3	GR-TS-002&&CN-024&&C02	1_BC	YES
CL1192Contig1	704	TTTTCCTCTTAATCAAAGGGAGCTT	25	167	55.12	0	16	20	24	40	36	4	GR-TS-002&&CN-024&&C02	1_BC;NSPM	YES
CL1192Contig1	729	CTGTAGTTATGTTAGAACACGGTTT	25	142	53.8	0	24	12	24	40	36	3	GR-TS-002&&CN-024&&C02	1_BC	NO
CL1192Contig1	760	CTACGAAACCCAAGTGATGAGAAAG	25	111	56.36	0	24	20	44	12	44	3	GR-TS-002&&CN-024&&C02	1_BC	YES
CL1193Contig1	1008	AAAGAAACTCCACCTATCCAGATAA	25	119	53.92	0	8	28	48	16	36	3	GR-SE-001&&GO-131&&G02	1_BC	YES
CL1193Contig1	1089	GTACATCCGTTGCTTTTTATTATGG	25	38	53.68	0	20	16	16	48	36	5	PE-XY-001&&MG-074&&C09	1_BC	YES
CL1193Contig1	822	CTTTGGAATCAATGCAGACAAATGA	25	305	55.33	0	20	16	40	24	36	3	UR-XY-001&&BA-042&&G04	1_BC;NSPM	NO
CL1193Contig1	905	CATCTATGTATAAGTCAGACCAGTG	25	222	53.09	0	20	20	32	28	40	2	GR-SE-001&&RS-009&&C11	1_BC	YES
CL1193Contig1	983	GTGTAGCAGTTTACTTATGTACAGC	25	144	54.5	0	24	16	24	36	40	3	CL8351Contig1	1_BC	YES
CL1194Contig1	613	GATAGCTATGAGGCAGATAGCTTAG	25	252	54.86	0	32	12	32	24	44	2	CL4453Contig1	1_BC	YES
CL1194Contig1	705	TCCAAAGTATGAATACGGATGGTGG	25	160	57.25	0	32	12	32	24	44	3	CL6648Contig1	1_BC	NO
CL1194Contig1	736	TTCTTACCCGCAGGATCTAAAGAAT	25	129	56.38	0	16	24	32	28	40	3	CL7192Contig1	1_BC	YES
CL1194Contig1	761	TGAAAGTGTAGTACTACCTTCTCGG	25	104	56.02	0	24	20	24	32	44	3	CL4158Contig1	1_BC	YES
CL1194Contig1	831	CAGAGCTTATCCTTGTCTACAATAT	25	34	52.75	0	12	24	28	36	36	2	CL2795Contig1	1_BC	YES
CL1195Contig1	421	TCATCTTATCATGCAGCTGTATCCT	25	279	56.29	0	12	28	20	40	40	2	CL1863Contig1	1_BC	YES
CL1195Contig1	467	CTCAAGATGATAAAATGCACAAGTC	25	233	53.53	0	16	20	44	20	36	4	CL1910Contig1	1_BC	NO
CL1195Contig1	501	ATCTACCCTGTAAATATTATCCCAG	25	199	52.03	0	8	28	32	32	36	3	GR-SE-001&&GO-044&&A11	1_BC	YES
CL1195Contig1	621	CGTTAAACAAGCTTTTGGGAATTTG	25	79	55.11	0	24	12	28	36	36	4	CL4177Contig1	1_BC	YES
CL1195Contig1	648	CCACCAACTCTGTATTTATTGATCA	25	52	53.62	0	8	28	28	36	36	3	CL4167Contig1	1_BC	NO
CL1196Contig1	1047	CGTCATCTGTGTATCAGATATTCGT	25	258	55.18	0	20	20	20	40	40	2	SP-RX-001&&GO-001&&G10	1_BC	YES
CL1196Contig1	1072	CCAAATCACGAAGAGTCGATTTAAT	25	233	54.53	0	16	20	40	24	36	3	CL6754Contig1	1_BC	NO
CL1196Contig1	1210	TTTACAGACTCATAACGTAGCTCCT	25	95	55.8	0	12	28	28	32	40	3	GR-ML-001&&BA-061&&G03	1_BC	YES
CL1196Contig1	1255	TGTAGCCTATTGTCATGTGATAATC	25	50	53.33	0	20	16	24	40	36	2	CL2317Contig1	1_BC	YES
CL1196Contig1	636	GCTTAAAATCTGATGATGACCATGA	25	669	54.25	0	20	16	36	28	36	4	GR-PU-000&&MG-012&&D08	1_BC	YES
CL1198Contig1	1112	CTATAGTAGGCCTAGAGGATTGAAG	25	305	53.89	0	32	12	32	24	44	2	SP-FX-002&&CN-021&&D10	1_BC;NSPM	NO
CL1198Contig1	1250	GACAAGGAAGGTCTTTTTATAATGG	25	167	52.66	0	28	8	32	32	36	5	CL1138Contig1	1_BC	YES
CL1198Contig1	1278	CACCTCATGGTATTGTTTTACGTGT	25	139	56.32	0	20	20	16	44	40	4	GR-TS-002&&CN-069&&F02	1_BC	YES
CL1198Contig1	1303	GTGGTTCTTTGCTTGTAGGTTTTAC	25	114	55.47	0	28	12	8	52	40	4	GR-XY-022&&BA-018&&D10	1_BC	YES
CL1198Contig1	1392	CAAAAGAAAGGACCACCGTTTGATA	25	25	56.47	0	20	20	44	16	40	4	GR-SE-001&&GO-149&&B11	1_BC	NO
CL1199Contig1	1423	ACTTGTGTCGTGGTAAAGTTCAATC	25	295	56.43	0	24	16	24	36	40	3	UR-XY-001&&BA-089&&A07	1_BC;NSPM	NO
CL1199Contig1	1488	AAACTCTGATTAGGGAGTCTCAAGT	25	230	55.59	0	24	16	32	28	40	3	UR-XY-001&&BA-089&&A07	1_BC;NSPM	NO
CL1199Contig1	1513	CAACGATGCATGTGTAGATTTTGTA	25	205	54.99	0	24	12	28	36	36	4	UR-XY-001&&BA-089&&A07	1_BC;NSPM	NO
CL1199Contig1	1608	GCGATTTGTTCATTCATTGTTTGTG	25	110	55.48	0	24	12	12	52	36	3	UR-XY-001&&BA-089&&A07	1_BC;NSPM	NO
CL1199Contig1	1693	TTATCTTTGAAAGCTGTGGTTCAGT	25	25	55.58	0	24	12	20	44	36	3	UR-XY-001&&BA-089&&A07	1_BC;NSPM	YES
CL119Contig1	1076	GTAACCAAACTAAATCGCCTTGAAA	25	121	55.06	0	12	24	44	20	36	3	GR-TS-002&&CN-006&&E03	1_BC	NO
CL119Contig1	709	GACGTTGCCATTTTACAATTCGATT	25	488	56.01	0	16	20	24	40	36	4	PE-XY-001&&RS-009&&G10	1_BC	YES
CL119Contig1	750	GATGTTGTTGCTGTGTATGATATGA	25	447	54.26	0	32	4	20	44	36	2	GR-SE-001&&RS-010&&D11	1_BC	YES
CL119Contig1	776	GATTGGCCTCACATTCTACATTATT	25	421	54.03	0	12	24	24	40	36	2	GL-XY-002&&CN-017&&A10	1_BC	YES
CL119Contig1	984	CGGGCATGCAAAGTAAAAACTTTTT	25	213	56.76	0	20	16	36	28	36	5	GR-PU-001&&RS-001&&A10	1_BC	NO
CL11Contig1	428	GCCTTATGATACTTAGATGCAAGTA	25	530	53.1	0	20	16	32	32	36	2	GR-SE-001&&RS-009&&A11	1_BC	NO
CL11Contig1	458	ATGCGTCGAAAAATAAGTATGGTGT	25	500	56.21	0	28	8	36	28	36	5	GR-TS-001&&AF-010&&E03	1_BC	NO
CL11Contig1	483	GAAAATAATCGTCGTGTCATGTTGT	25	475	55.22	0	24	12	28	36	36	4	CL683Contig1	1_BC	NO
CL11Contig1	509	CCATGTTGTTTTGTTTTTGCACGAA	25	449	57.1	0	20	16	16	48	36	5	GR-TS-001&&AF-010&&E03	1_BC	NO
CL11Contig1	801	GGTTTCCCAAATTAAATCCCTTTGA	25	157	54.72	0	12	24	28	36	36	3	CL3009Contig1	1_BC	NO
CL1200Contig1	659	CGAGATGGAAGTGTACTAACTGAAA	25	219	55.05	0	28	12	40	20	40	3	CL4882Contig1	1_BC	YES
CL1200Contig1	694	CCGAGTGTTCTGTATCTCATATGTT	25	184	54.99	0	20	20	16	44	40	2	CL6510Contig1	1_BC	YES
CL1200Contig1	719	CTGTGTTCAGGGTACATTTGTTTTT	25	159	55.09	0	24	12	12	52	36	5	GL-XY-001&&AF-123&&G09	1_BC	NO
CL1200Contig1	810	TAAAAATCTGTAGCTTCAGACACCA	25	68	54.88	0	12	24	40	24	36	5	CL3669Contig1	1_BC	YES
CL1200Contig1	847	GTCCGTCAACTTATAGAAATACAGT	25	31	53.18	0	16	20	36	28	36	3	CL2158Contig1	1_BC	YES
CL1201Contig1	1008	TATCATAAATAGGCAACCTGAATGC	25	260	54.14	0	16	20	40	24	36	3	SP-FX-002&&CN-039&&A06	1_BC	YES
CL1201Contig1	1033	TGTGTGATTCTCTACCATCAAGAAA	25	235	54.63	0	16	20	32	32	36	3	CL5996Contig1	1_BC	YES
CL1201Contig1	1185	GATTGCCAATGGCTATTTGTATTGT	25	83	55.31	0	24	12	20	44	36	3	CL1163Contig1	1_BC	YES
CL1201Contig1	1227	TCAAAGCTTGAAAGTTGAAACTGGA	25	41	56.18	0	24	12	40	24	36	3	CL3370Contig1	1_BC	NO
CL1201Contig1	981	GATTTTGCAAGTCGTTCTCCATTGT	25	287	57.29	0	20	20	16	44	40	4	GR-SE-002&&CN-001&&H09	1_BC	YES
CL1202Contig1	515	CAGAATCCCTAAAACCTTAAAACAG	25	218	52.81	0	8	28	48	16	36	4	SP-RX-001&&GO-002&&E06	1_BC	YES
CL1202Contig1	567	GGGTTAGTTTACAGTGATTAGTAGA	25	166	52.26	0	32	4	28	36	36	3	CL3230Contig1	1_BC	YES
CL1202Contig1	652	GGCAAGTGTTTCTAGTTCTTATCCT	25	81	55.27	0	20	20	16	44	40	3	CL3556Contig1	1_BC	YES
CL1202Contig1	678	TTACCATGCTTAATAGAGTCTGTGT	25	55	54.26	0	20	16	24	40	36	2	GR-PU-003&&MG-054&&C12	1_BC	YES
CL1202Contig1	703	GTACTTCATCAAAGGGTCAAATGAA	25	30	54.23	0	20	16	40	24	36	3	CL7525Contig1	1_BC	NO
CL1203Contig1	721	TTGAGAGACTAGTCACATAATGAGA	25	219	53.19	0	24	12	40	24	36	2	SP-FX-001&&BA-010&&G10	1_BC	YES
CL1203Contig1	790	CCTCTCCTGTAGTGTGATAAATTTT	25	150	53.28	0	16	20	20	44	36	4	CL590Contig1	1_BC	YES
CL1203Contig1	819	CCATCTATTAGGACTTTACGCAAAT	25	121	53.83	0	12	24	32	32	36	3	GR-TS-002&&CN-033&&H10	1_BC	YES
CL1203Contig1	874	GATCTCTGGACTTATGTATTGCTTT	25	66	53.46	0	20	16	16	48	36	3	CL2510Contig1	1_BC	YES
CL1203Contig1	900	GATTTTAAGGGACAGGGAAATATCT	25	40	53.13	0	28	8	36	28	36	4	CL3334Contig1	1_BC	NO
CL1204Contig1	246	CAAGTTGGCAATGGAGAATTGTAAG	25	267	55.65	0	32	8	36	24	40	2	GL-XY-002&&CN-025&&C11	1_BC	YES
CL1204Contig1	291	GCTACTAATATGTGGCCTACAGAAA	25	222	55.01	0	20	20	36	24	40	3	CL8310Contig1	1_BC	YES
CL1204Contig1	316	AGAATCATCTTTGCCTTCTAGTTCC	25	197	55.35	0	12	28	20	40	40	3	CL901Contig1	1_BC	NO
CL1204Contig1	388	GGTTCTATAAAACTTAGTTGCAGGT	25	125	53.77	0	24	12	28	36	36	4	GR-SE-001&&GO-061&&F09	1_BC	YES
CL1204Contig1	481	GTCTCTGAATGCCATCATCTTCATT	25	32	55.98	0	12	28	20	40	40	2	SP-FX-002&&CN-022&&C06	1_BC	YES
CL1205Contig1	1012	ATAGGCATTCCCAAGTAGCATATGC	25	128	57.75	0	20	24	32	24	44	3	CL6758Contig1	1_BC	YES
CL1205Contig1	1042	TCTAAGAGCAACGATGGCAAATCAG	25	98	58.19	0	24	20	40	16	44	3	GR-TS-001&&GO-045&&D11	1_BC	NO
CL1205Contig1	819	CACTGTATAAACATCTGATTTGCAG	25	321	53.32	0	16	20	32	32	36	3	GR-XY-006&&RS-014&&C04	1_BC	NO
CL1205Contig1	911	GTGTGCCTGATGAATTAATGTAAAG	25	229	53.55	0	28	8	32	32	36	3	CL3838Contig1	1_BC	YES
CL1205Contig1	951	AGGGTTATCATAATCCAGCCACATA	25	189	56.02	0	16	24	36	24	40	3	CL484Contig1	1_BC	NO
CL1206Contig1	1309	CAGATCTGAAGGGCTTAAATTTTCT	25	259	54.08	0	20	16	28	36	36	4	PE-XY-004&&RS-009&&A09	1_BC;NSPM	NO
CL1206Contig1	1334	CACTATACCAAATCGTTGGAGATAA	25	234	53.27	0	16	20	40	24	36	3	CL3290Contig1	1_BC	YES
CL1206Contig1	1423	GAGCGGTTTATTTTCGTTCATATTC	25	145	54	0	20	16	16	48	36	4	GR-PU-003&&GO-071&&F04	1_BC	YES
CL1206Contig1	1449	CGAGAATTTTCTGTTGTCATAGATG	25	119	53.1	0	24	12	24	40	36	4	CL2282Contig1	1_BC	YES
CL1206Contig1	1499	GTAGGAGCTCGAAAGTTTCAAGAAT	25	69	55.82	0	28	12	36	24	40	3	UR-XY-001&&BA-073&&E03	1_BC	YES
CL1207Contig1	1076	GAGTAAACTCCATTTACACCTTTCA	25	315	53.67	0	8	28	32	32	36	3	CL6030Contig1	1_BC	YES
CL1207Contig1	1108	TCTCAATTCTTGAGGTTGTGTTGTC	25	283	56.09	0	24	16	12	48	40	2	GR-PU-003&&MG-039&&E05	1_BC	YES
CL1207Contig1	1133	GGTGATGCCAATTAAGATTTAGGTT	25	258	54.42	0	28	8	28	36	36	3	GL-XY-001&&RS-038&&G10	1_BC	YES
CL1207Contig1	1302	CTGTTGCCGGTAATTAATTGTAACA	25	89	54.93	0	20	16	28	36	36	2	SP-FX-002&&CN-013&&B12	1_BC	YES
CL1207Contig1	1366	TGCAAGTGAGAAGCTATTGATTCTG	25	25	56.13	0	28	12	28	32	40	2	CL7151Contig1	1_BC	NO
CL1208Contig1	1020	AAACCTGTGGATCATACGTTACCAC	25	346	57.6	0	16	28	32	24	44	3	GR-TS-001&&GO-042&&C03	1_BC	YES
CL1208Contig1	1074	ACACCTAAGCTGAGTGAAGACAAAG	25	292	57.37	0	24	20	44	12	44	3	SP-FX-003&&BA-073&&E02	1_BC	YES
CL1208Contig1	1099	TTAGGCAGTGTGTAGATGCAAGACT	25	267	58.48	0	32	12	28	28	44	2	GR-XY-022&&BA-011&&D04	1_BC	NO
CL1208Contig1	1179	TGCGTGCAGTATGAGGCTGATTTTA	25	187	59.66	0	32	12	20	36	44	4	GR-TS-002&&CN-012&&G11	1_BC	NO
CL1208Contig1	1207	CAAACATGAGCATTGTTGTGAAGGC	25	159	58.56	0	28	16	32	24	44	3	CL2235Contig1	1_BC	YES
CL1208Contig1	1232	ATTACAGCCTCTTTTGAATGCACGG	25	134	58.91	0	20	24	24	32	44	4	GR-TS-001&&GO-061&&D08	1_BC	YES
CL1208Contig1	1279	GAGGCTTGTAATTTTCTCTCCGTCT	25	87	57.33	0	20	24	12	44	44	4	GR-TS-002&&CN-022&&G03	1_BC	NO
CL1208Contig1	1315	CGTGCATGGAAAAATGTAACGAACG	25	51	58.72	0	28	16	40	16	44	5	GL-XY-001&&AF-105&&D10	1_BC	YES
CL1208Contig1	1341	ATTTGTAGATGGTGTTCCTATATGG	25	25	53	0	28	8	20	44	36	3	GR-SE-001&&GO-034&&A03	1_BC	NO
CL1208Contig1	983	TTTTGGTGTTGTTCTGCTGGAGCTT	25	383	60.25	0	32	12	4	52	44	4	SP-FX-002&&CN-001&&C07	1_BC	NO
CL1209Contig1	1017	GGGTTCTATTTCTTCTTGCAATTAG	25	131	52.99	0	20	16	16	48	36	3	CL57Contig1	1_BC	YES
CL1209Contig1	1059	TGCAATTCTGGATACTGTATCTTTG	25	89	53.94	0	20	16	20	44	36	3	SP-FX-002&&CN-045&&D01	1_BC	YES
CL1209Contig1	1084	CTGCCAGTTCTGGATAGTATTTTTT	25	64	54.09	0	20	16	16	48	36	6	GR-TS-002&&CN-020&&E04	1_BC	NO
CL1209Contig1	1121	ACTGGACTACACTGTATTTGTCTAA	25	27	53.84	0	16	20	28	36	36	3	SP-FX-001&&CN-048&&G05	1_BC	YES
CL1209Contig1	974	GTCCTTCGAGCAAGTAAAAATAAGA	25	174	54.11	0	20	16	44	20	36	5	GR-ML-002&&BA-003&&H04	1_BC	YES
CL120Contig1	1138	TCCATTTTCAATTGAAGAGAGTCTG	25	365	53.97	0	20	16	28	36	36	4	PE-XY-001&&MG-073&&H11	1_BC	YES
CL120Contig1	1216	CAGACTCCTTTGCTTTCTTAAGATA	25	287	53.28	0	12	24	24	40	36	3	UR-XY-002&&BA-098&&H10	1_BC	YES
CL120Contig1	1332	GTGGATAGCCAATTAGCCATCATTG	25	171	56.97	0	24	20	28	28	44	2	CL73Contig1	1_BC	YES
CL120Contig1	1431	GTTGAAATGCCCTCCCTAATTTAGC	25	72	57.03	0	16	28	24	32	44	3	GR-PU-000&&MG-022&&B01	1_BC	YES
CL120Contig1	1456	GTTTGGGAGAGATCTCCTTTAAAAT	25	47	53.5	0	24	12	28	36	36	4	GR-XY-006&&RS-034&&G02	1_BC	NO
CL1210Contig1	1024	GCAAAGCTCTTTCGTTTTGGTATTC	25	212	56.41	0	20	20	16	44	40	4	CL187Contig1	1_BC	NO
CL1210Contig1	1077	ATCAAGTTAAGATTGCGATTCTGGA	25	159	55.39	0	24	12	32	32	36	2	SP-FX-003&&BA-066&&H04	1_BC	YES
CL1210Contig1	1102	TAATGAATGCATCCTGAGAATGGTA	25	134	54.68	0	24	12	36	28	36	2	CL2395Contig1	1_BC	NO
CL1210Contig1	926	GCAGTATCGATAGGGGCATATATGT	25	310	56.67	0	32	12	28	28	44	4	GR-TS-002&&RS-003&&D05	1_BC	NO
CL1210Contig1	951	GGTCTCTCCTTTGACTGAATTATCT	25	285	54.54	0	16	24	16	44	40	3	SP-FX-002&&CN-031&&E12	1_BC	YES
CL1211Contig1	298	TCTGATTTGGGTACCGAGGTTTTTC	25	316	57.75	0	28	16	12	44	44	5	CL4094Contig1	1_BC	NO
CL1211Contig1	328	TTTTTGAGGTAAAAGATGGCCGGAC	25	286	58.54	0	32	12	28	28	44	5	CL8346Contig1	1_BC	NO
CL1212Contig1	553	CAATTCCACAAAAAGAGCAGAGAAC	25	303	55.76	0	16	24	52	8	40	5	CL1897Contig1	1_BC	NO
CL1212Contig1	582	TGCCATACATGTCTCTAGAAGGGTT	25	274	57.82	0	24	20	24	32	44	3	PE-XY-001&&MG-003&&C11	1_BC	YES
CL1212Contig1	642	TTTACTTGGTAACTTAACCCTAGGG	25	214	54.43	0	20	20	24	36	40	3	GL-XY-001&&CN-064&&E03	1_BC	YES
CL1212Contig1	757	TGTTTAGCACTCATATAGGAGCCAT	25	99	56.23	0	20	20	28	32	40	3	SP-RX-003&&GO-009&&H08	1_BC	YES
CL1212Contig1	782	CGATTGCATAGCGTTAATTTCATGA	25	74	55.5	0	20	16	28	36	36	3	CL8539Contig1	1_BC	YES
CL1213Contig1	366	CTGCTTACACAGAGTGTTCTCAGAA	25	331	57.12	0	20	24	28	28	44	2	GR-TS-001&&AF-038&&E07	1_BC	YES
CL1213Contig1	491	CATCTACAACCTTGAATACATTCGA	25	206	53.73	0	8	28	36	28	36	2	CL7653Contig1	1_BC	YES
CL1213Contig1	517	CGTCTGAACGGAGTTTTCTCAAATT	25	180	56.75	0	20	20	24	36	40	4	CL6282Contig1	1_BC	YES
CL1213Contig1	602	CTCCATTATAAAAGCTGTTGCAAAG	25	95	54.02	0	16	20	36	28	36	4	CL5550Contig1	1_BC	YES
CL1213Contig1	657	CACCCAGAAACTAAAATAATGGCTT	25	40	54.58	0	12	24	44	20	36	4	CL6526Contig1	1_BC	YES
CL1214Contig1	1030	CTTGCTAACTTTAAGGCTCTGGAAG	25	285	56.37	0	24	20	24	32	44	3	GR-ML-002&&BA-085&&A08	1_BC	YES
CL1214Contig1	1146	GTTCAACATTTCAGAAGAAGACAGT	25	169	54.34	0	20	16	40	24	36	3	SP-FX-001&&BA-009&&B05	1_BC	NO
CL1214Contig1	1171	GACAGTAATTCTAGATAGTCAAGGT	25	144	52.09	0	24	12	36	28	36	2	SP-FX-002&&CN-062&&E04	1_BC	YES
CL1214Contig1	1217	TCGGTATCTGCAAAATCAGATGACC	25	98	57.75	0	20	24	32	24	44	4	CL6152Contig1	1_BC	YES
CL1214Contig1	1290	TTAGGGAAATGCATCCTTCTGCTTT	25	25	57.56	0	20	20	20	40	40	3	CL4338Contig1	1_BC	YES
CL1215Contig1	113	TCAACGTTTTCCGATCGAAGATGAG	25	408	58.17	0	24	20	28	28	44	4	CL7923Contig1	1_BC	NO
CL1215Contig1	402	GTTTAGCATTCGATTCTACAGATCT	25	119	53.57	0	16	20	24	40	36	3	CL8334Contig1	1_BC	YES
CL1215Contig1	427	TTTGTCATTCTTGCGATAAATGGGA	25	94	56.11	0	24	12	24	40	36	3	CL8334Contig1	1_BC	YES
CL1215Contig1	452	CATGTTGTAGTCACCATATACCTTT	25	69	53.39	0	12	24	24	40	36	3	CL8334Contig1	1_BC	YES
CL1215Contig1	496	CTAGCGTTCTTGGGTTTTTCTTGCA	25	25	58.95	0	24	20	8	48	44	5	SP-FX-001&&BA-043&&C02	1_BC	YES
CL1216Contig1	431	AACAGACTCTTCTCAGAAGCTCATG	25	372	56.97	0	16	28	32	24	44	2	CL1731Contig1	1_BC	NO
CL1216Contig1	467	ACAATACTGGGCTGTTCCTGTTGTT	25	336	59.37	0	24	20	16	40	44	3	PE-XY-004&&RS-010&&A10	1_BC	NO
CL1216Contig1	492	GTTGCTGGCATTTCAGTGATTGTTG	25	311	58.56	0	32	12	12	44	44	3	SP-FX-002&&CN-037&&B11	1_BC	NO
CL1216Contig1	517	GCTTCTTATATTTGCGTAAGAAGTG	25	286	53.44	0	24	12	24	40	36	3	GL-XY-001&&RS-023&&F09	1_BC	NO
CL1216Contig1	546	AGTCTGTTTTTGGCATTATGTCTCC	25	257	56.3	0	20	20	12	48	40	5	CL4583Contig1	1_BC	NO
CL1216Contig1	626	TGTCGGATTTAGATTTGGATAGAAG	25	177	53.26	0	32	4	28	36	36	3	CL4575Contig1	1_BC	NO
CL1216Contig1	651	TCACCAAGATTGTCGAGGGAATTCT	25	152	58.5	0	24	20	28	28	44	3	CL1731Contig1	1_BC	YES
CL1216Contig1	678	CTGTTGCAAGTCATTAGAAATGTTG	25	125	54.15	0	24	12	28	36	36	3	GR-PU-003&&MG-043&&B05	1_BC	YES
CL1216Contig1	752	AATTTGAGAATTCATTTGGTGGGGT	25	51	56.18	0	32	4	24	40	36	4	CL6411Contig1	1_BC	YES
CL1216Contig1	778	GTATGTTGGGCTATTTAGTTAGGAT	25	25	53.01	0	32	4	20	44	36	3	GR-TS-001&&AF-018&&C05	1_BC	YES
CL1217Contig1	1014	TCCCCTGGCATACATTAGTATAATT	25	228	53.99	0	12	24	28	36	36	4	CL1767Contig1	1_BC	YES
CL1217Contig1	1039	TTACTGCTATAGTAGGACATGGGTA	25	203	54.64	0	28	12	28	32	40	3	CL4586Contig1	1_BC	YES
CL1217Contig1	1093	GTAAGAGTATCCCTTTTGTTTTCGT	25	149	54.02	0	20	16	16	48	36	4	CL4784Contig1	1_BC	YES
CL1217Contig1	1158	CGAGAATTATCGTAATTTTCCCCTT	25	84	54.09	0	12	24	24	40	36	4	CL2541Contig1	1_BC	YES
CL1217Contig1	1208	GATCGATATCAAATGTTTGATGCTG	25	34	53.82	0	24	12	28	36	36	3	CL3540Contig1	1_BC	YES
CL1218Contig1	758	GGACATATTCCACTTCAGAATTCAA	25	236	53.84	0	12	24	36	28	36	2	CL6781Contig1	1_BC	NO
CL1218Contig1	783	ACAATGTGACACATACCAGGTTTAC	25	211	55.98	0	16	24	36	24	40	3	CL971Contig1	1_BC	NO
CL1218Contig1	833	GAACTTAGAATTTTCTCACTGCCCT	25	161	55.73	0	12	28	24	36	40	4	CL4914Contig1	1_BC	NO
CL1218Contig1	919	GTAACTTGAAATGGCACATACAACA	25	75	55.03	0	16	20	44	20	36	3	SP-RX-003&&GO-009&&E08	1_BC	NO
CL1218Contig1	969	AATCTTCCTCATTCAGTTTTTGAGG	25	25	54.21	0	16	20	20	44	36	5	PE-XY-001&&MG-039&&H09	1_BC	NO
CL121Contig1	401	TGTGTGAACTATAGGAAAACTTGCT	25	254	55.12	0	24	12	32	32	36	4	SP-FX-002&&CN-023&&B01	1_BC;NSPM	NO
CL121Contig1	426	GAGGCTGTTACTCTTTTAGTCTATT	25	229	52.81	0	20	16	16	48	36	4	SP-FX-002&&CN-023&&B01	1_BC;NSPM	NO
CL121Contig1	495	GCAGGATTTTGTTCGTCTGTTATTT	25	160	55.35	0	24	12	12	52	36	4	SP-FX-002&&CN-023&&B01	1_BC;NSPM	NO
CL121Contig1	575	GGCTATTTTGGATGATGAGAGAATA	25	80	53.31	0	32	4	32	32	36	4	CL3349Contig1	1_BC	YES
CL121Contig1	601	GCATTTGATTTGTGATCATGTGATG	25	54	54.63	0	28	8	20	44	36	3	CL2802Contig1	1_BC	YES
CL1220Contig1	424	CAAAGGTATGAAGATTGTTTGGGAT	25	270	54.32	0	32	4	32	32	36	3	CL5950Contig1	1_BC	YES
CL1220Contig1	480	TGGAGAAGAACTAAGGATTTCGAAC	25	214	55.28	0	28	12	40	20	40	3	GR-TS-001&&AF-018&&C05	1_BC	NO
CL1220Contig1	530	GCAAATCTAATATCTGCTTACTAGG	25	164	52.01	0	16	20	32	32	36	3	GR-TS-002&&CN-033&&G04	1_BC	YES
CL1220Contig1	557	GCACTACATTTCAATCGCAAATCTA	25	137	55.07	0	8	28	36	28	36	3	GR-TS-001&&AF-027&&A04	1_BC	YES
CL1220Contig1	587	GGAGACTTGACTACCAAATATTCAT	25	107	53.13	0	16	20	36	28	36	3	GR-TS-001&&GO-040&&H02	1_BC	YES
CL1221Contig1	1809	CCGTACGTCATTAGGAATCTTATTA	25	318	52.93	0	16	20	28	36	36	2	PE-XY-000&&MG-047&&B03	1_BC	YES
CL1221Contig1	1876	GGGAGCTGTTTCACTTTGTAAAATT	25	251	55.17	0	24	12	24	40	36	4	CL544Contig1	1_BC	YES
CL1221Contig1	1923	ATACAAAGAAAAATCCCTGTCATGG	25	204	54.32	0	16	20	44	20	36	5	GL-XY-001&&AF-074&&B03	1_BC	YES
CL1221Contig1	2000	GAGTAAGAATTGCGTTTCCCTTTTC	25	127	55.65	0	20	20	20	40	40	4	PE-XY-001&&MG-059&&B09	1_BC	YES
CL1221Contig1	2075	GTTTTCCATTATTGAAAGCCACATC	25	52	54.24	0	12	24	28	36	36	4	GL-XY-001&&AF-119&&H07	1_BC	YES
CL1222Contig1	456	GTTGCAGATAATTATTACAGGCCTG	25	371	54.92	0	24	16	28	32	40	2	CL1Contig10	1_BC	YES
CL1222Contig1	539	CAAGTCTGGTGCTAAGAAAAGGAAC	25	288	56.72	0	28	16	40	16	44	4	CL2596Contig1	1_BC	YES
CL1222Contig1	652	GGAATACTAGATTTGAGTTCTTCTC	25	175	51.46	0	20	16	24	40	36	3	PE-XY-001&&MG-071&&A04	1_BC	YES
CL1222Contig1	691	ACATGGAAAGTAATGTTCTGTCAAG	25	136	54.22	0	24	12	36	28	36	3	CL2238Contig1	1_BC	YES
CL1222Contig1	741	GGTTTGGTTTGGTTACAATTTTGGT	25	86	55.81	0	32	4	12	52	36	4	GR-SE-001&&GO-057&&B09	1_BC	YES
CL1223Contig1	424	TTGCCTCAAAAAGCTGAGAGAATAC	25	487	56.28	0	20	20	40	20	40	5	CL4484Contig1	1_BC	YES
CL1223Contig1	502	CATTTGATGATAGGGAGCCATAGAA	25	409	55.09	0	28	12	36	24	40	3	CL2358Contig1	1_BC	YES
CL1223Contig1	562	CCAATTCATCAAGCTGATGTTTTGT	25	349	55.57	0	16	20	24	40	36	4	CL114Contig1	1_BC	YES
CL1223Contig1	646	TCCTTTGATACCAGATTAGTTGGTT	25	265	54.41	0	20	16	20	44	36	3	GR-XY-022&&BA-012&&D04	1_BC	NO
CL1223Contig1	701	GCTCTGGATCAATTTGCAAATGTTT	25	210	56.12	0	20	16	24	40	36	3	GR-XY-006&&RS-050&&B10	1_BC	YES
CL1224Contig1	299	AATTACATCTCCAAGGGGACCAAGT	25	180	58.25	0	20	24	36	20	44	4	CL37Contig1	1_BC	YES
CL1224Contig1	361	TTTGGGGATCCAGATATTCAGGTTT	25	118	56.55	0	28	12	20	40	40	4	CL2796Contig1	1_BC	YES
CL1224Contig1	386	TACTTCAAATGCACCAAGTGCTCTG	25	93	58.47	0	16	28	28	28	44	3	GR-PU-003&&MG-011&&G12	1_BC	NO
CL1224Contig1	41	ATCGATCGATTTCGAGAGAAACCAG	25	438	57.58	0	24	20	36	20	44	3	CL4583Contig1	1_BC	NO
CL1224Contig1	438	AGAAATCGGATTACGTTGTGGAGTC	25	41	57.65	0	32	12	28	28	44	3	CL6432Contig1	1_BC	NO
CL1225Contig1	175	CCATCTGATGGGTGATTGATTATTA	25	393	53.32	0	24	12	24	40	36	3	GL-XY-001&&AF-012&&F9_F09_11	1_BC	NO
CL1225Contig1	389	CTCCAGTATATAAAGGAATGTGAAG	25	179	51.57	0	24	12	40	24	36	3	CL6653Contig1	1_BC	NO
CL1225Contig1	426	CCATGCAACCATTGGAATTGATAAA	25	142	55.46	0	16	20	40	24	36	3	SP-FX-002&&RS-002&&C05	1_BC	NO
CL1225Contig1	465	TTCAGCAAGAAGCTTATACTGAACC	25	103	55.82	0	16	24	36	24	40	2	GL-XY-001&&AF-006&&H08	1_BC	NO
CL1225Contig1	536	CGGTTAAAAGGATTTCCATTCAGTT	25	32	54.82	0	20	16	28	36	36	4	GR-TS-002&&RS-014&&F03	1_BC	NO
CL1226Contig1	727	GTTGAAGAGAATTAATTGGCTACTC	25	304	52.75	0	24	12	32	32	36	2	SP-FX-001&&BA-018&&G10	1_BC	YES
CL1226Contig1	780	CGATTTATCGTGATTCATTGCTCAA	25	251	55.17	0	16	20	24	40	36	3	UR-XY-001&&BA-056&&F06	1_BC	YES
CL1226Contig1	837	CAGATCAAACTCTCATCATGTATCA	25	194	53.21	0	8	28	36	28	36	3	CL6241Contig1	1_BC	YES
CL1226Contig1	898	GGTTCCCTCTTCTAATGTTAGTAGT	25	133	54.01	0	20	20	16	44	40	3	PE-XY-000&&MG-047&&A01	1_BC	NO
CL1226Contig1	979	TGTTATTGGATATGCCTTTTTGGTG	25	52	54.91	0	28	8	12	52	36	5	CL3958Contig1	1_BC	YES
CL1227Contig1	1040	GGCTTAAGTGATTTTATGAGATGTG	25	155	53.08	0	32	4	24	40	36	4	CL3111Contig1	1_BC	YES
CL1227Contig1	1066	CCTATGGAGATTCTAACAGATACAA	25	129	52.18	0	16	20	40	24	36	2	CL3603Contig1	1_BC	YES
CL1227Contig1	1091	CTTTGTCGATCTTTTGTGGATTGAA	25	104	55.03	0	24	12	16	48	36	4	GL-XY-001&&RS-047&&E09	1_BC	NO
CL1227Contig1	1170	GTTGTATGGAAAGAGTCTTTGTTGA	25	25	54.13	0	32	4	24	40	36	3	CL2844Contig1	1_BC	YES
CL1227Contig1	925	GAATGATCTCCATCCTTTAACCATT	25	270	53.69	0	8	28	28	36	36	3	GR-ML-001&&BA-049&&F11	1_BC	YES
CL1228Contig1	629	GGGATGGACATGAGCTAGATTATAA	25	341	54.38	0	32	8	36	24	40	3	CL645Contig1	1_BC	YES
CL1228Contig1	763	CCTTTTGTAGGAGGACTTTATTTCT	25	207	53.19	0	20	16	16	48	36	4	PE-XY-001&&MG-065&&C06	1_BC	YES
CL1228Contig1	789	CGGTTGTTTAATGCAATCTTACCTA	25	181	54.46	0	16	20	24	40	36	3	GR-PU-000&&MG-019&&E12	1_BC	YES
CL1228Contig1	842	TAGTCCGACTTTGATACCAATATTG	25	128	53.27	0	16	20	28	36	36	3	CL2384Contig1	1_BC	YES
CL1228Contig1	939	GGCAATCGTTGTAACATCTTTAATC	25	31	53.89	0	16	20	28	36	36	3	CL7882Contig1	1_BC	NO
CL122Contig1	1008	TAGCGATATGACTGTATTAGTCTGG	25	98	54.17	0	28	12	24	36	40	2	CL219Contig1	1_BC	YES
CL122Contig1	1033	CTGTAAAAATGAGTGAACATGCTGA	25	73	54.78	0	24	12	40	24	36	5	CL3161Contig1	1_BC	NO
CL122Contig1	761	AGGGTATAAAGCTATTGAGGACTTC	25	345	54.43	0	28	12	32	28	40	3	SP-FX-002&&CN-025&&A02	1_BC;NSPM	YES
CL122Contig1	891	GTATGTGGAGTGATATGTTCTGATT	25	215	53.22	0	32	4	20	44	36	2	SP-FX-002&&CN-025&&A02	1_BC	YES
CL122Contig1	981	GACGATTAGCAAGTTTATCATCTCT	25	125	53.57	0	16	20	28	36	36	3	GR-PU-000&&MG-018&&H08	1_BC	YES
CL1230Contig1	1140	TGTACTACAAGTCCAAGAAGGGAAG	25	299	56.39	0	28	16	40	16	44	3	CL8272Contig1	1_BC	YES
CL1230Contig1	1257	GTGTTTTTAGATTTGCAGGGATTTC	25	182	54.15	0	28	8	16	48	36	5	CL2514Contig1	1_BC	YES
CL1230Contig1	1335	GGTTGGAGTTTTCTTCTTTTGTAAC	25	104	53.65	0	24	12	12	52	36	4	CL1300Contig1	1_BC	YES
CL1230Contig1	1367	GCTGAGGATTGTTTAGTTTGAATTC	25	72	53.68	0	28	8	20	44	36	3	GR-TS-001&&GO-048&&A10	1_BC	YES
CL1230Contig1	1406	TAATGAGTTGACCCTTGCTAGATGG	25	33	56.9	0	28	16	24	32	44	3	CL7692Contig1	1_BC	YES
CL1231Contig1	1332	TTATGATGGATCATGGACTGAATGG	25	287	55.32	0	32	8	28	32	40	2	CL1469Contig1	1_BC	YES
CL1231Contig1	1373	CTCCTGTCAACAAATCATGAGATAA	25	246	53.6	0	12	24	40	24	36	3	CL1862Contig1	1_BC	YES
CL1231Contig1	1425	CCGAATTGCTCAGTATGAAATTTAC	25	194	53.66	0	16	20	32	32	36	3	GR-ML-001&&BA-073&&D05	1_BC	NO
CL1231Contig1	1535	CATGGGAAATTGTTTACGTGAGAAT	25	84	54.9	0	28	8	32	32	36	3	CL2453Contig1	1_BC	YES
CL1231Contig1	1582	GAGTTGGATACCTTCGAAATAGAAA	25	37	53.4	0	24	12	40	24	36	3	CL3272Contig1	1_BC	YES
CL1232Contig1	1231	AATTATATCATCTCCTCTCGAGGGG	25	350	55.68	0	20	24	24	32	44	4	GR-SE-001&&GO-033&&C10	1_BC	YES
CL1232Contig1	1326	GACTGAACTTGTCTCTCTGTATTAT	25	255	52.56	0	16	20	20	44	36	2	PE-XY-001&&MG-003&&E04	1_BC	YES
CL1232Contig1	1445	CAGAAGCTAGTAAAACAGTTATCAG	25	136	52.21	0	20	16	44	20	36	4	UR-XY-001&&BA-008&&F09	1_BC	NO
CL1232Contig1	1500	CTGTCAATATTGATCATCTTGTAGC	25	81	52.69	0	16	20	24	40	36	2	CL3795Contig1	1_BC	YES
CL1232Contig1	1530	TTCAGCAAATGGTGTTAGAGTGAAG	25	51	56.2	0	32	8	32	28	40	3	UR-XY-002&&BA-094&&H04	1_BC	YES
CL1233Contig1	1134	CGCTGAGTGGATAAGATTTTTATGA	25	227	54.06	0	28	8	28	36	36	5	GR-PU-000&&MG-008&&C06	1_BC	YES
CL1233Contig1	1159	CGAATGGAGATTTAAGCAATGACAT	25	202	54.84	0	24	12	40	24	36	3	GR-XY-006&&RS-031&&E08	1_BC	NO
CL1233Contig1	1235	GTACAGATGTTCCATGTAAATGAAC	25	126	52.99	0	20	16	36	28	36	3	CL2549Contig1	1_BC	YES
CL1233Contig1	1261	CTAAAGATCCATTACTAACTCGGAT	25	100	52.55	0	12	24	36	28	36	3	CL1244Contig1	1_BC	YES
CL1233Contig1	1336	CTTTAAGTTGCGATATTTCAGCCTA	25	25	54.31	0	16	20	24	40	36	3	CL1077Contig1	1_BC	YES
CL1234Contig1	1054	TAGAATTACCAATACCATGGCGTTC	25	366	55.82	0	16	24	32	28	40	2	CL1024Contig1	1_BC	YES
CL1234Contig1	1188	GGATGAAGATTGAAGGTCACGATAC	25	232	56.06	0	32	12	36	20	44	2	GR-YL-001&&RS-005&&G07	1_BC	YES
CL1234Contig1	1286	CCAACTCCATGTAAATAACAGATAG	25	134	52.06	0	12	24	44	20	36	3	CL3097Contig1	1_BC	NO
CL1234Contig1	1349	ACAAAACTTGATGGGGTTCTGGTTA	25	71	57.3	0	28	12	28	32	40	4	GR-ML-001&&BA-063&&B01	1_BC	YES
CL1234Contig1	1374	CTATTATTGCTCTTTGAGGTGATGA	25	46	53.46	0	24	12	20	44	36	3	GL-XY-001&&AF-051&&B01	1_BC	YES
CL1235Contig1	1019	GATGTCAACTATTCTTTCAATGGTC	25	60	52.97	0	16	20	24	40	36	3	PE-XY-001&&MG-005&&B05	1_BC	NO
CL1235Contig1	1045	TTCAAAAATTCCAGTTGCGTGTCCC	25	34	59.42	0	16	28	24	32	44	5	PE-XY-004&&RS-005&&E08	1_BC	YES
CL1235Contig1	722	TTGACTCGATGCATCATGGCTTTCT	25	357	59.65	0	20	24	16	40	44	3	GR-PU-003&&MG-024&&H07	1_BC	YES
CL1235Contig1	806	ACGCGAAAGGAGTTGGAAATTCATG	25	273	59.11	0	32	12	36	20	44	3	GR-SE-001&&GO-157&&F04	1_BC	YES
CL1235Contig1	834	ATTGCATTGAGCAAGCAGCACTTAC	25	245	59.63	0	20	24	32	24	44	2	CL6508Contig1	1_BC	NO
CL1235Contig1	864	GATTTGTACGTCTTCAAGATGTCTA	25	215	53.4	0	20	16	24	40	36	3	SP-RX-001&&GO-004&&C09	1_BC	NO
CL1235Contig1	892	AATCTTTCAGTCGTAGCTAGAGGCT	25	187	57.87	0	24	20	24	32	44	3	GL-XY-001&&AF-125&&G03	1_BC	NO
CL1235Contig1	927	TTTCTTTTCCGTCAGTAGAGGCGAT	25	152	58.8	0	24	20	16	40	44	4	CL4490Contig1	1_BC	NO
CL1235Contig1	954	TGTTTCGATGCTGTGCATTTGAAAA	25	125	57.69	0	24	12	24	40	36	4	GR-SE-001&&GO-101&&C03	1_BC	NO
CL1235Contig1	979	GGGTTTCCCCAGAAATAATTCTTAT	25	100	53.62	0	16	20	28	36	36	4	GR-TS-002&&CN-053&&D09	1_BC	YES
CL1236Contig1	1021	GTCGAGTCAAATTATTTTTGGCCAT	25	142	55.45	0	20	16	24	40	36	5	GR-PU-003&&GO-069&&A02	1_BC	NO
CL1236Contig1	1048	GGGATCGTATATTACTCGAATTAGT	25	115	52.53	0	24	12	28	36	36	3	GR-PU-003&&GO-069&&A02	1_BC	NO
CL1236Contig1	1109	GGATTTTCTGAAGGAGACAGATTTT	25	54	53.97	0	28	8	28	36	36	4	GR-PU-003&&GO-069&&A02	1_BC;NSPM	NO
CL1236Contig1	895	CTTCTACTATTATTTCCAAAGCTGG	25	268	52.29	0	12	24	24	40	36	3	GR-PU-003&&GO-069&&A02	1_BC;NSPM	YES
CL1236Contig1	946	AGCTTAGATCCTCCACTTATTTTGG	25	217	55.14	0	16	24	20	40	40	4	GR-PU-003&&GO-069&&A02	1_BC;NSPM	YES
CL1237Contig1	1010	TTGAACCCAAGTGAAAAACATGATC	25	230	55.16	0	16	20	44	20	36	5	CL1078Contig1	1_BC	YES
CL1237Contig1	1035	AATTGATCTGCTCAGTCACTTGTTT	25	205	55.88	0	16	20	20	44	36	3	GR-PU-003&&MG-051&&H06	1_BC	YES
CL1237Contig1	1189	CCAGGCTGCTATATATTTCATTCTC	25	51	54.06	0	12	28	20	40	40	3	CL2718Contig1	1_BC	YES
CL1237Contig1	959	GCTATAGCGATTCCTTTGATTATAG	25	281	52.22	0	20	16	24	40	36	3	GR-XY-006&&RS-011&&B01	1_BC	YES
CL1237Contig1	985	GGTGGATATGGACTATCTACAAAAA	25	255	52.91	0	24	12	40	24	36	5	CL5990Contig1	1_BC	YES
CL1238Contig1	403	GTCAAAATCTTTTTACTCTTGCCGA	25	329	55.03	0	12	24	24	40	36	5	GR-PU-003&&GO-057&&G02	1_BC	YES
CL1238Contig1	429	ATTTTCATCCACCCCATGAAGATTG	25	303	56.41	0	12	28	28	32	40	4	SP-RX-001&&GO-009&&H07	1_BC	YES
CL1238Contig1	576	TCTTTCTGTTGACATCAACAGTCTC	25	156	55.61	0	12	28	20	40	40	3	UR-XY-001&&BA-066&&C09	1_BC	NO
CL1238Contig1	680	TTGGAGATGTAAGTCGTTTTACTTC	25	52	53.79	0	24	12	20	44	36	4	GR-XY-006&&RS-023&&C01	1_BC	NO
CL1238Contig1	705	GGTCTTCAAATTGTTCAGATCAGTT	25	27	54.44	0	20	16	24	40	36	3	GR-ML-001&&BA-027&&E03	1_BC	NO
CL1239Contig1	324	CTTCAATCTTTAGCAACAAGGTACT	25	263	54	0	12	24	32	32	36	3	CL1128Contig1	1_BC	YES
CL1239Contig1	350	GAGATTATCGCTTGACTATGAACAA	25	237	53.81	0	20	16	36	28	36	2	CL6540Contig1	1_BC	YES
CL1239Contig1	431	CCATTTGAATTTCTCTCAGATGGGT	25	156	55.83	0	20	20	20	40	40	3	CL3100Contig1	1_BC	YES
CL1239Contig1	481	CCAGCTATTGTAATAAGCATAGTGG	25	106	54.23	0	24	16	32	28	40	2	CL3113Contig1	1_BC	NO
CL1239Contig1	531	CTGGTATCAGAAACGATAAATGCAT	25	56	54.38	0	20	16	40	24	36	3	CL8199Contig1	1_BC	YES
CL123Contig1	136	ATCCCGTTGATTTCAAGAGAGCTCT	25	295	58.57	0	20	24	24	32	44	3	GR-TS-001&&GO-052&&G08	1_BC	YES
CL123Contig1	164	TTTCTTTAAGGACATCGACTCTCCG	25	267	57.11	0	16	28	20	36	44	3	CL1184Contig1	1_BC	NO
CL123Contig1	242	TCAAGTGAAGAAGTTCAAAGTTGGG	25	189	56.25	0	32	8	36	24	40	3	GR-TS-002&&CN-040&&E11	1_BC;NSPM	NO
CL123Contig1	268	ATGAAGTGTACGGAGACATCAACGA	25	163	58.54	0	28	16	40	16	44	2	CL2190Contig1	1_BC	YES
CL123Contig1	406	TTCCCTTTGGCATGAAACTGCTTAT	25	25	58.03	0	16	24	20	40	40	3	GR-PU-003&&MG-007&&B09	1_BC	NO
CL1240Contig1	1101	GGTTTTTCTTATTCTCAAGGTATCG	25	291	52.78	0	20	16	16	48	36	5	GL-XY-001&&AF-103&&B02	1_BC	YES
CL1240Contig1	1129	GCATTCTGTTTTGGTTCCTCAAAAA	25	263	55.86	0	16	20	24	40	36	5	CL2026Contig1	1_BC	YES
CL1240Contig1	1221	GCAATACTGCTTCAAGTTTTGTTGT	25	171	55.94	0	20	16	20	44	36	4	GR-PU-000&&MG-005&&G09	1_BC	YES
CL1240Contig1	1247	GGGAAGGTTTTGTACTATCTTTATC	25	145	51.95	0	24	12	20	44	36	4	UR-XY-001&&BA-056&&D12	1_BC	YES
CL1240Contig1	1341	TTTTCATGTTGTATGTCATAGTGGC	25	51	54.65	0	24	12	16	48	36	4	GR-SE-001&&GO-152&&B03	1_BC	YES
CL1241Contig1	582	GATTAAACCCAAATAGCTTTGATGG	25	405	53.55	0	20	16	36	28	36	3	GR-XY-006&&RS-064&&B08	1_BC	NO
CL1241Contig1	804	AGAAACTGAGGAAACATCACTTCGA	25	183	56.85	0	20	20	44	16	40	3	CL7797Contig1	1_BC	YES
CL1241Contig1	829	TTCAAAATCAAAAGGGAGGTCCAGA	25	158	57.05	0	24	16	44	16	40	4	GR-SE-001&&RS-003&&G07	1_BC	YES
CL1241Contig1	882	GGGATTTTGTATAACGGTCATTTGT	25	105	54.68	0	28	8	20	44	36	4	PE-XY-002&&RS-011&&B05	1_BC	YES
CL1241Contig1	951	GGTGATCCTTTTGAAAAGTGATTAG	25	36	53.12	0	28	8	28	36	36	4	SP-FX-003&&BA-084&&G09	1_BC	YES
CL1242Contig1	1283	TAGTTGAGGTCTTCTCCCGTATTGA	25	403	57.25	0	24	20	16	40	44	3	CL3703Contig1	1_BC	NO
CL1242Contig1	1316	TTGATCTCATGTATGCTAAAAGAGC	25	370	54.02	0	20	16	32	32	36	4	CL1108Contig1	1_BC	YES
CL1242Contig1	1341	ATTTGTCCACTGGTATGTCGGTGAA	25	345	58.98	0	28	16	20	36	44	3	CL1108Contig1	1_BC	YES
CL1242Contig1	1413	TCTTGAGAAGGACTATGAGGAAGTT	25	273	55.35	0	32	8	32	28	40	2	CL1108Contig1	1_BC	YES
CL1242Contig1	1498	TTCTCCTTTTTGAAGTACCATGGGC	25	188	57.99	0	20	24	16	40	44	5	CL4995Contig1	1_BC	YES
CL1242Contig1	1537	CATGTTGTATGGTTGTTCTTCATGT	25	149	54.79	0	24	12	12	52	36	2	SP-FX-001&&CN-035&&E04	1_BC	NO
CL1242Contig1	1575	TGGATTTTCCTTTTGGGCATATGTG	25	111	56.9	0	28	12	12	48	40	4	GL-XY-001&&RS-043&&B09	1_BC	YES
CL1242Contig1	1600	CTGCCAGTTTCTTATTGTGTTTGAA	25	86	55.17	0	20	16	16	48	36	3	CL1941Contig1	1_BC	YES
CL1242Contig1	1633	TTAAAAGTGATCATCTTGACAGCTG	25	53	54.31	0	20	16	32	32	36	4	CL3330Contig1	1_BC	YES
CL1242Contig1	1658	ATAAGCCTACATAAATTACCCTTGC	25	28	53.82	0	8	28	36	28	36	3	GL-XY-001&&AF-007&&D02	1_BC	NO
CL1243Contig1	1031	CCGACTTTATCGAGAAAGATTACTT	25	327	53.52	0	16	20	32	32	36	3	CL3172Contig1	1_BC	YES
CL1243Contig1	1074	GATAGCGAGATTTCGAATCAACTTA	25	284	53.92	0	20	16	36	28	36	3	GR-PU-003&&MG-016&&C06	1_BC	YES
CL1243Contig1	1101	GGTCTTATGGTATATCTCAGTATAG	25	257	49.99	0	24	12	24	40	36	2	CL1422Contig1	1_BC	YES
CL1243Contig1	1180	TCCCCGGAGTAGCTATTTATGATAC	25	178	55.94	0	20	24	24	32	44	4	GR-SE-001&&GO-026&&B08	1_BC	NO
CL1243Contig1	1321	GCGCCAATGAGTTTTTTAGAACAAA	25	37	56.28	0	20	16	36	28	36	6	CL3558Contig1	1_BC	YES
CL1244Contig1	627	GGAATGAATAGAGGCACACACCATT	25	203	57.92	0	24	20	40	16	44	2	GR-PU-003&&GO-057&&A04	1_BC	YES
CL1244Contig1	652	GAATGGATCTTGTGTTGGATCATAT	25	178	53.78	0	28	8	24	40	36	2	CL7759Contig1	1_BC	YES
CL1244Contig1	678	AGTCTTAGACAGGGAAACAAACTGG	25	152	57.09	0	28	16	40	16	44	3	GR-ML-002&&BA-003&&F07	1_BC	NO
CL1244Contig1	713	CTTTCTCTCCATTTAGAGGAAGTTA	25	117	52.47	0	16	20	24	40	36	3	PE-XY-001&&MG-021&&B06	1_BC	YES
CL1244Contig1	738	CTGTAAGTTCCTTCTGTCATTGTAA	25	92	53.44	0	16	20	20	44	36	2	CL1590Contig1	1_BC	YES
CL1245Contig1	1417	CTGGTATATACTGAGGTTCAGCAAG	25	311	55.3	0	28	16	28	28	44	2	GR-XY-006&&RS-036&&F06	1_BC	NO
CL1245Contig1	1513	ACTTCAGAAGATGTCCCTGTACTTG	25	215	56.69	0	20	24	24	32	44	3	GR-ML-002&&BA-078&&A09	1_BC	YES
CL1245Contig1	1589	AGCAGCATTTAACATTGCGTTTATC	25	139	56.08	0	16	20	28	36	36	3	CL164Contig1	1_BC	YES
CL1245Contig1	1614	TTTGCTACTCCAATTCGGAATGACT	25	114	57.3	0	16	24	24	36	40	3	SP-FX-003&&BA-064&&B04	1_BC	YES
CL1245Contig1	1698	CCTGAACGTTGAGGTTTTTCAAAAA	25	30	55.79	0	20	16	32	32	36	5	GL-XY-001&&AF-003&&D4_D04_08	1_BC	YES
CL1246Contig1	287	CGACGATTTCGGAGATATTGATAAT	25	523	53.9	0	24	12	32	32	36	3	GL-XY-002&&CN-008&&H09	1_BC	NO
CL1246Contig1	645	GTAAACTAGTGGAATCTGTTTGGTC	25	165	54.3	0	28	12	24	36	40	3	PE-XY-001&&MG-028&&E01	1_BC	YES
CL1246Contig1	670	TTTAGTCTTCAGTACATGACGAGGT	25	140	55.93	0	24	16	24	36	40	3	CL401Contig1	1_BC	YES
CL1246Contig1	720	CTGTAATGCTTTTGGCTTTTGTAGT	25	90	55.27	0	24	12	12	52	36	4	GR-PU-000&&MG-005&&C11	1_BC	YES
CL1246Contig1	754	GCTTTCTCAGGGTGTAAAAATTGAA	25	56	54.94	0	24	12	32	32	36	5	CL1405Contig1	1_BC	YES
CL1247Contig1	591	TAGCAAGGAGACTCTTGAAGAGGAT	25	256	57.22	0	32	12	36	20	44	2	CL7154Contig1	1_BC	NO
CL1247Contig1	667	GTGTGAGTTATGGGACTACATATGT	25	180	54.67	0	32	8	24	36	40	3	UR-XY-002&&BA-094&&A12	1_BC	YES
CL1247Contig1	768	TTGTAGTAGTATTGAGCTACAGCGG	25	79	56.75	0	32	12	24	32	44	2	GR-PU-000&&MG-009&&A06	1_BC	YES
CL1247Contig1	793	AACGATAATCAAGTGGTGCTGAGAG	25	54	57.64	0	32	12	36	20	44	2	GR-TS-001&&AF-034&&C03	1_BC	YES
CL1247Contig1	818	GAAGGTCTGTACTTTATTATGTTGC	25	29	52.77	0	24	12	20	44	36	3	SP-FX-002&&CN-021&&C10	1_BC	NO
CL1248Contig1	1230	GCTAAAATTGGCTTGTTTCTCATGT	25	240	55.57	0	20	16	20	44	36	4	GR-TS-001&&AF-028&&E04	1_BC;NSPM	NO
CL1248Contig1	1304	CATATTTTCAGTGATCTCAAGTGCT	25	166	54.16	0	16	20	24	40	36	4	GR-TS-001&&AF-028&&E04	1_BC;NSPM	NO
CL1248Contig1	1333	GAATATTTCTTTTCCAGCACTCAGA	25	137	54.07	0	12	24	28	36	36	4	GR-TS-001&&AF-028&&E04	1_BC;NSPM	NO
CL1248Contig1	1376	GGGATGTTATTCGTTTCACTAAACA	25	94	54.35	0	20	16	28	36	36	3	GR-TS-001&&AF-028&&E04	1_BC;NSPM	NO
CL1248Contig1	1416	TGAGTTATCTTCCCTTTCTGAGCAT	25	54	56.26	0	16	24	16	44	40	3	GR-PU-003&&MG-053&&E09	1_BC	YES
CL1249Contig1	440	AATCGCTTTGGGAAGTTTCGTTCCT	25	125	59.98	0	24	20	16	40	44	3	CL6434Contig1	1_BC	YES
CL1249Contig1	482	ATTGATCCGATTAGTGCGCGATTTG	25	83	59.21	0	28	16	20	36	44	3	GR-ML-002&&BA-086&&A12	1_BC	YES
CL124Contig1	1004	CCAAAGCCAAATTTTCGGATTTCTT	25	495	56.07	0	12	24	28	36	36	4	CL3745Contig1	1_BC	YES
CL124Contig1	1104	AGCTTATAAATAAGCATGTGTGCTG	25	395	54.84	0	24	12	32	32	36	3	GR-TS-001&&GO-040&&H02	1_BC	YES
CL124Contig1	1129	TAGTCCTTCCTTGTCATAAGCATCA	25	370	56.03	0	12	28	24	36	40	2	CL3253Contig1	1_BC	YES
CL124Contig1	1338	GGGCCTTTTTAAAGGACCAAATTTT	25	161	55.68	0	20	16	28	36	36	5	CL530Contig1	1_BC	NO
CL124Contig1	1462	GTTCCCAAATTTAATGCCTTGGAAA	25	37	55.52	0	16	20	32	32	36	3	GR-TS-001&&GO-045&&B06	1_BC	NO
CL1250Contig1	290	AATCATATACGCGCTCTATGCGATC	25	262	58.03	0	16	28	28	28	44	2	GR-SE-001&&GO-121&&F01	1_BC	YES
CL1250Contig1	366	GCTCCAGCCTAGCTTTTCTTTGATA	25	186	57.67	0	16	28	16	40	44	4	UR-XY-001&&BA-023&&B07	1_BC	NO
CL1250Contig1	407	CCTTTATATGCTGTAATTTGACGGT	25	145	54.31	0	20	16	20	44	36	3	GR-SE-001&&RS-007&&G04	1_BC	YES
CL1250Contig1	436	ACTCCGTACTTTGACAGTTTCACTG	25	116	57.6	0	16	28	20	36	44	3	CL930Contig1	1_BC	YES
CL1250Contig1	486	GATGGTTTGATGTGACTATATTCTG	25	66	52.37	0	28	8	20	44	36	3	CL6790Contig1	1_BC	YES
CL1251Contig1	229	TTTGCTTTGCTGATGCAGGATTATC	25	307	57.25	0	24	16	16	44	40	3	GL-XY-002&&CN-032&&F10	1_BC	NO
CL1251Contig1	322	CGTCCAAAAGACTCGAAATAGTTGA	25	214	56.07	0	20	20	40	20	40	4	GR-PU-003&&GO-062&&D05	1_BC;NSPM	NO
CL1251Contig1	347	GGAAATCTCCGAGGAGATGATGAAT	25	189	56.83	0	32	12	36	20	44	3	GR-PU-003&&GO-062&&D05	1_BC;NSPM	NO
CL1251Contig1	420	AAGATCTTCATTGGGTACGATCCAC	25	116	57.21	0	20	24	28	28	44	3	GR-PU-003&&GO-062&&D05	1_BC;NSPM	NO
CL1251Contig1	511	TTACCCCATCAGCAATCTGAATTGA	25	25	57.08	0	12	28	32	28	40	4	GR-XY-022&&BA-023&&C11	1_BC	NO
CL1252Contig1	426	TATGGATCTGCTAGCAGGTTTGAAC	25	200	57.44	0	28	16	24	32	44	3	CL4742Contig1	1_BC	YES
CL1252Contig1	475	CTGAGCAGTTTTGTGTTTATAGAGT	25	151	53.99	0	28	8	20	44	36	4	CL5766Contig1	1_BC	YES
CL1252Contig1	500	GAAGTGAATACTTCATGTTCCGAAA	25	126	54.33	0	20	16	36	28	36	3	GR-TS-002&&CN-007&&C10	1_BC	NO
CL1252Contig1	525	CTCAATGGATGAAGAATATCTTGTC	25	101	52.35	0	20	16	32	32	36	2	GR-PU-003&&MG-045&&A04	1_BC	NO
CL1252Contig1	576	TCAATAAACCGTTTGAACCCTCTAT	25	50	55	0	8	28	32	32	36	3	CL8371Contig1	1_BC	YES
CL1253Contig1	747	TTCCTGGGCTTATATCCTTGTCAAG	25	388	56.92	0	20	24	16	40	44	3	CL6518Contig1	1_BC	YES
CL1253Contig1	773	AAGTTCGTTCCCACTATTATGAACC	25	362	55.63	0	12	28	28	32	40	3	GR-PU-001&&RS-001&&F06	1_BC	YES
CL1253Contig1	798	TTCTCAAAAGACTAGCAGAAGAAGG	25	337	55.16	0	24	16	44	16	40	4	CL1571Contig1	1_BC	NO
CL1253Contig1	852	GAAATCCTTCTCTCACATCAAAGAG	25	283	54.13	0	12	28	36	24	40	3	CL4399Contig1	1_BC	YES
CL1253Contig1	982	GAGACTAGTACATTTAAAGGCATCT	25	153	52.9	0	20	16	36	28	36	3	CL2654Contig1	1_BC	YES
CL1254Contig1	1086	CAACAGCTCATGTACTATCAGTAAT	25	238	53.24	0	12	24	36	28	36	2	UR-XY-001&&BA-037&&D10	1_BC	YES
CL1254Contig1	1114	GGTGAAGTGGTCTTCTTTTCTTCTT	25	210	55.77	0	24	16	8	52	40	4	GL-XY-001&&AF-057&&A10_A10_02	1_BC	YES
CL1254Contig1	1244	AACGGTGTGCTTTCCTATTCTCTAT	25	80	56.6	0	16	24	16	44	40	3	GL-XY-001&&AF-081&&B04	1_BC	NO
CL1254Contig1	1270	GTAGAACTCTTAACATGATTTGCCT	25	54	53.84	0	16	20	28	36	36	3	CL7111Contig1	1_BC	YES
CL1254Contig1	1299	GATAGTTATGGGGTTTCGCTATTTA	25	25	53.37	0	28	8	20	44	36	4	CL7198Contig1	1_BC	YES
CL1255Contig1	1107	GCAGCGCCTTTTAAGTTAAATTTTG	25	148	55.51	0	20	16	24	40	36	4	GR-PU-003&&GO-056&&E07	1_BC	NO
CL1255Contig1	1136	CGCGGATTTGATTACTTTAGGTTTA	25	119	54.57	0	24	12	20	44	36	3	GR-PU-003&&GO-056&&E07	1_BC;NSPM	NO
CL1255Contig1	1168	TGTCATTCATAAGTTCACGCTTGTT	25	87	56.23	0	16	20	20	44	36	2	GR-PU-003&&GO-056&&E07	1_BC;NSPM	YES
CL1255Contig1	1193	CCAGTGATCCTATTGTAACTTGTTC	25	62	54.16	0	16	24	20	40	40	2	GR-PU-003&&GO-056&&E07	1_BC	YES
CL1255Contig1	1218	CAGTGATCCTATTGTAAGCTTTCTT	25	37	53.61	0	16	20	20	44	36	3	GR-PU-003&&GO-056&&E07	1_BC;NSPM	NO
CL1256Contig1	673	TCATACACGATTTGCATCTCAGTCG	25	226	58.02	0	16	28	24	32	44	3	CL8483Contig1	1_BC	YES
CL1256Contig1	698	CAAATTGCACGTCTATGCTAGTTGT	25	201	56.93	0	20	20	24	36	40	3	GL-XY-001&&AF-086&&H9_H09_15	1_BC	YES
CL1256Contig1	723	CTTGTGAGATAATGGTAGAGAGTAT	25	176	51.94	0	32	4	32	32	36	2	GL-XY-001&&RS-047&&G03	1_BC	YES
CL1256Contig1	797	CCCGGACAAACGAAACATTTAAAAA	25	102	56.01	0	12	24	52	12	36	5	GR-ML-002&&BA-091&&A02	1_BC	NO
CL1256Contig1	846	GTATGGCTTGAGATATCACTTAAAG	25	53	52.14	0	24	12	32	32	36	3	GR-XY-006&&RS-023&&B11	1_BC	YES
CL1257Contig1	251	GAACCTCATATACAGACCCAGTAAG	25	797	54.74	0	16	28	40	16	44	3	CL5618Contig1	1_BC	NO
CL1257Contig1	35	AATCATCCTTCGCATGGAAAGCAAC	25	1013	59.21	0	16	28	36	20	44	3	PE-XY-001&&MG-073&&H10	1_BC	NO
CL1257Contig1	640	TTCACTTCATCGACGAATCGGAATC	25	408	58.03	0	16	28	28	28	44	2	CL8355Contig1	1_BC	NO
CL1258Contig1	1155	GCCATTAAAAACAATCCATCTCATG	25	220	54.1	0	8	28	40	24	36	5	CL1452Contig1	1_BC	NO
CL1258Contig1	1199	GCATTCGCGTTTTTCTTTAGTAATG	25	176	54.92	0	20	16	16	48	36	5	CL1479Contig1	1_BC	NO
CL1258Contig1	1230	CATCTATAACTTTTAGGTATTCCGC	25	145	52.28	0	12	24	24	40	36	4	GR-XY-022&&BA-027&&A06	1_BC	NO
CL1258Contig1	1255	ATCACTTGCATGTGAGTCAATCTAT	25	120	55.13	0	16	20	28	36	36	2	CL7207Contig1	1_BC	NO
CL1258Contig1	1280	GGATCTTGCATACGTCTAACTTCTT	25	95	55.46	0	16	24	20	40	40	2	CL947Contig1	1_BC	NO
CL1259Contig1	100	AAATGGTACTCCACAGACTATTCTC	25	588	54.56	0	12	28	32	28	40	3	GR-ML-002&&BA-084&&B07	1_BC	YES
CL1259Contig1	516	GGGTTCTAAAAAACATGTGTCTTCT	25	172	54.37	0	20	16	28	36	36	6	CL2426Contig1	1_BC	YES
CL1259Contig1	542	CTCGGATTCAAACTTGCATATGTTT	25	146	55.22	0	16	20	24	40	36	3	GR-SE-001&&GO-163&&H10	1_BC	YES
CL1259Contig1	623	TCGCAATAAAATGTATTGGCGAATG	25	65	55.97	0	24	12	36	28	36	4	CL1731Contig1	1_BC	NO
CL1259Contig1	648	GCTCAAGCAGGACTATAATGAGAAA	25	40	55.44	0	24	16	44	16	40	3	CL3351Contig1	1_BC	YES
CL125Contig1	423	AGAAAGAGATGTACTTTCCCCTGAG	25	309	56.23	0	24	20	32	24	44	4	CL305Contig1	1_BC	YES
CL125Contig1	515	CTTTTGGTTTGTCAAATTTTCGGGT	25	217	56.13	0	24	12	12	52	36	4	CL3033Contig1	1_BC	YES
CL125Contig1	611	GAGGACAATTGTCATTTTTCTTGAG	25	121	53.58	0	24	12	24	40	36	5	GR-SE-001&&GO-044&&C12	1_BC	YES
CL125Contig1	665	ACAAGTGATCTTGATTTGAGAAGGC	25	67	56.27	0	28	12	32	28	40	3	CL5096Contig1	1_BC	YES
CL125Contig1	690	GCGCGACATATATGAATTTATGTGA	25	42	54.9	0	24	12	32	32	36	3	GR-SE-001&&GO-079&&H01	1_BC	YES
CL1261Contig1	1241	CAGCCTCTAGTCATAAAGATAGAAC	25	295	53.08	0	16	24	40	20	40	3	SP-FX-002&&CN-056&&G05	1_BC	YES
CL1261Contig1	1266	CTTCTGAAGAGAATCACGAAAAGTA	25	270	53.53	0	20	16	44	20	36	4	GR-SE-001&&RS-009&&B08	1_BC	NO
CL1261Contig1	1312	GAACCCATCTTTCTGTAAATTCGTC	25	224	54.96	0	12	28	24	36	40	3	CL1427Contig1	1_BC	YES
CL1261Contig1	1423	GTACATTCCCAGTTTTCAGCTTTAG	25	113	54.87	0	16	24	20	40	40	4	GL-XY-001&&RS-033&&E09	1_BC	YES
CL1261Contig1	1448	CACGAACAGGAAATTCTCTCATTTT	25	88	54.79	0	12	24	32	32	36	4	CL5235Contig1	1_BC	YES
CL1262Contig1	1395	AAGTGTCGGGCATAATGATATCGTC	25	94	57.71	0	28	16	28	28	44	3	CL6761Contig1	1_BC	YES
CL1262Contig1	1449	CACCAATTTGCTAGGGTTTAATTGA	25	40	54.82	0	20	16	28	36	36	3	GR-TS-001&&AF-014&&B11	1_BC	YES
CL1262Contig1	333	ACTTACATCTTAAGGGCCAAGATCG	25	1156	57.23	0	20	24	32	24	44	3	SP-FX-002&&CN-005&&F06	1_BC	NO
CL1262Contig1	553	TTTTCAACATGACGTACGGTAGCTC	25	936	58.09	0	20	24	24	32	44	4	GR-XY-006&&RS-061&&H05	1_BC	NO
CL1262Contig1	981	ATATTCGACTCCGGTACTGTCTTCA	25	508	57.65	0	16	28	20	36	44	2	PE-XY-000&&MG-047&&E10	1_BC	YES
CL1263Contig1	724	GCATGATGGATTCATCTCTTTCCTT	25	206	55.99	0	16	24	16	44	40	3	SP-FX-001&&BA-012&&H09	1_BC	NO
CL1263Contig1	789	GTGTCCTTAAATTTAACTGCATCTC	25	141	53.22	0	12	24	24	40	36	3	CL8483Contig1	1_BC	YES
CL1263Contig1	820	AGTTGGATGAGACTAGCTTTGACCA	25	110	58.17	0	28	16	28	28	44	3	PE-XY-003&&CN-013&&C09	1_BC	YES
CL1263Contig1	845	ATTGGGTCACAATCTCTTCATCTTA	25	85	54.48	0	12	24	24	40	36	3	GR-TS-002&&CN-017&&G09	1_BC	YES
CL1263Contig1	897	GTTGGTTTATCTCAAATCGCCTTCA	25	33	56.63	0	16	24	20	40	40	3	CL550Contig1	1_BC	YES
CL1264Contig1	358	TCATGAAGGTTATCCCTGGAATGAC	25	328	56.9	0	24	20	28	28	44	3	PE-XY-001&&MG-059&&G02	1_BC	YES
CL1264Contig1	539	TTAACAATGATGGTCCATTTCTCCA	25	147	55.22	0	12	24	28	36	36	3	SP-FX-003&&BA-077&&A07	1_BC	YES
CL1264Contig1	593	ATCTGAGTGTAGAGTCAACTCTTAT	25	93	53.18	0	20	16	28	36	36	2	CL3060Contig1	1_BC	YES
CL1264Contig1	618	GTATATAGTACATGGAAAACGCTCA	25	68	53.37	0	20	16	40	24	36	4	GL-XY-001&&AF-067&&D2_D02_08	1_BC	YES
CL1264Contig1	657	CGACTCCCATATTTCAGAAATCATT	25	29	54.04	0	8	28	32	32	36	3	CL1863Contig1	1_BC	YES
CL1265Contig1	598	CTTGGTCAAGAACAACAACAATATG	25	272	53.84	0	16	20	44	20	36	2	GR-TS-001&&AF-015&&D05	1_BC	YES
CL1265Contig1	623	GATGAAGCATTGGCTTACTTTCTAA	25	247	54.41	0	20	16	28	36	36	3	GR-ML-001&&BA-033&&F08	1_BC	YES
CL1265Contig1	668	GATAGTGGATGTCTTCACGTAATAT	25	202	52.88	0	24	12	28	36	36	2	CL3963Contig1	1_BC	YES
CL1265Contig1	750	GCTTCTAGTTGGTTCATGTAAATAC	25	120	52.77	0	20	16	24	40	36	3	CL19Contig1	1_BC	YES
CL1265Contig1	784	CATAGAGGACGACAGACAATTTTTT	25	86	54.33	0	20	16	36	28	36	6	GR-XY-022&&BA-016&&H08	1_BC	YES
CL1267Contig1	391	CGACAGCATTTCGTTATGAAATTCT	25	224	55.31	0	16	20	28	36	36	3	CL7589Contig1	1_BC	NO
CL1267Contig1	424	TATATAAGGGGCCGTTTGAGATTGA	25	191	56.27	0	32	8	28	32	40	4	CL5709Contig1	1_BC	YES
CL1267Contig1	48	CTCAGATTCGTTCAGAAGAAAAGAA	25	567	53.99	0	20	16	44	20	36	4	CL8095Contig1	1_BC	NO
CL1267Contig1	531	GAAACTACCAAGTCTGGGAATAAAT	25	84	53.52	0	20	16	44	20	36	3	GR-PU-003&&MG-046&&D03	1_BC	YES
CL1267Contig1	557	CATCTGTAGATTTGAATTGGGTGAG	25	58	54.48	0	32	8	24	36	40	3	GR-SE-001&&GO-070&&E08	1_BC	YES
CL1269Contig1	307	ATGAAAAAGTCACCGAAGAACCATT	25	252	56.15	0	16	20	48	16	36	5	CL3503Contig1	1_BC	NO
CL1269Contig1	381	ATCTTTTGTGTGATATAGGTGCATG	25	178	54.27	0	28	8	20	44	36	4	CL835Contig1	1_BC	YES
CL1269Contig1	406	GAATTCTCTGTTATGCCCTATGTTG	25	153	54.58	0	20	20	16	44	40	3	UR-XY-001&&RS-020&&C09	1_BC	YES
CL1269Contig1	469	GAGTGAGACTTGTATTGTTCTGTTT	25	90	53.89	0	28	8	16	48	36	3	CL146Contig1	1_BC	YES
CL1269Contig1	512	CTCCAAGGTTTGTTGTATCATTTGT	25	47	54.7	0	20	16	16	48	36	3	CL3906Contig1	1_BC	YES
CL126Contig1	778	TTATGTTCTGTGATCAGCTTTGGAT	25	244	55.28	0	24	12	16	48	36	3	PE-XY-001&&MG-051&&H02	1_BC	YES
CL126Contig1	854	GGATTCTTGCACCTATTTTAGCAAT	25	168	54.74	0	16	20	24	40	36	4	CL1Contig104	1_BC	NO
CL126Contig1	889	TACAAGCATGTGATGGGATATATGG	25	133	55.19	0	32	8	32	28	40	3	CL5571Contig1	1_BC	YES
CL126Contig1	914	CTCTGTATTCTTATACCGACAGAAT	25	108	52.55	0	12	24	28	36	36	2	SP-FX-002&&RS-004&&C05	1_BC	YES
CL126Contig1	961	AATAAAGTTCCTCTGCACCCTTATT	25	61	54.98	0	8	28	28	36	36	3	CL7564Contig1	1_BC	YES
CL1270Contig1	379	GCTCCGAAGCAGAAAATCAGAATAA	25	397	56.47	0	20	20	48	12	40	4	CL6147Contig1	1_BC	NO
CL1270Contig1	411	ATCTTATTGGGTGCCCCTAATAGAG	25	365	56.33	0	24	20	24	32	44	4	GL-XY-001&&RS-021&&B01	1_BC	YES
CL1270Contig1	515	AGAGAATCTACTGTGTGCTCAAGTC	25	261	56.74	0	24	20	28	28	44	2	GR-XY-006&&RS-023&&A10	1_BC	YES
CL1270Contig1	606	TCTATATCCGACTGCACAAACAATA	25	170	54.71	0	8	28	40	24	36	3	GR-TS-002&&CN-003&&B02	1_BC	YES
CL1270Contig1	631	GATTCTCTTATGCAACTTGACCTTC	25	145	54.69	0	12	28	20	40	40	2	CL7390Contig1	1_BC	YES
CL1271Contig1	1259	AGAAACAGTAGTCTTGAGGACGCAT	25	348	58.46	0	28	16	36	20	44	3	CL2791Contig1	1_BC	YES
CL1271Contig1	1285	TATTTTTCGAACTTGGCCACAGTGG	25	322	58.75	0	24	20	20	36	44	5	UR-XY-001&&BA-071&&E12	1_BC	YES
CL1271Contig1	1317	AGGAATCTACCTTAGCAATGGAACG	25	290	57.23	0	24	20	36	20	44	2	CL87Contig1	1_BC	NO
CL1271Contig1	1343	ACTCGTCGACATAGCAATGGAAATG	25	264	58.28	0	24	20	36	20	44	3	PE-XY-001&&MG-055&&F06	1_BC	NO
CL1271Contig1	1371	GTCTAGAGTTATCAGATTATCGATG	25	236	51.08	0	24	12	28	36	36	2	GL-XY-001&&AF-063&&H2_H02_16	1_BC	YES
CL1271Contig1	1396	ATGTACATGGGTGTCAGAGATCTTA	25	211	55.55	0	28	12	28	32	40	3	GR-TS-002&&CN-013&&B04	1_BC	YES
CL1271Contig1	1421	AGTATATAGTTCCTATACCACCATC	25	186	51.31	0	8	28	32	32	36	2	GR-SE-001&&GO-074&&D11	1_BC	NO
CL1271Contig1	1483	GTGATTATCTCTAACTTCACATTGC	25	124	52.84	0	12	24	24	40	36	2	CL3680Contig1	1_BC	NO
CL1271Contig1	1554	CGATGACTATTGTAGGAATTTCTGC	25	53	54.68	0	24	16	24	36	40	3	CL8010Contig1	1_BC	NO
CL1271Contig1	1579	TTGCAGAGCCACATTTTTCTCTCTG	25	28	58.47	0	16	28	16	40	44	5	CL843Contig1	1_BC	NO
CL1272Contig1	420	CATCCAAGACCAACTTGTTCATAAA	25	563	54.47	0	8	28	40	24	36	3	CL263Contig1	1_BC	NO
CL1272Contig1	445	GTCTTCTAAATGCTTCCACATCAGT	25	538	55.81	0	12	28	24	36	40	3	CL50Contig1	1_BC	YES
CL1272Contig1	483	TCTGAAAGAATTGCATGGATCCTCC	25	500	57.67	0	20	24	28	28	44	3	CL1804Contig1	1_BC	NO
CL1272Contig1	509	CATAACCGTTTTGTAATCAAGGCCC	25	474	57.5	0	16	28	28	28	44	4	CL3677Contig1	1_BC	NO
CL1272Contig1	561	GAGCCAATGTCAACAAACTTTATTG	25	422	54.38	0	16	20	36	28	36	3	CL1513Contig1	1_BC	NO
CL1273Contig1	1258	TAGTGAAGTCAGCACAGCTACAAGT	25	619	58.36	0	24	20	36	20	44	2	GR-SE-001&&GO-105&&B12	1_BC	YES
CL1273Contig1	1454	AAGCTTTGACTGATCAATCACTCCA	25	423	57.18	0	12	28	32	28	40	3	GR-XY-006&&RS-059&&A02	1_BC	YES
CL1273Contig1	1537	CCATGATCATATATTCCCATTGGTT	25	340	53.65	0	12	24	24	40	36	3	GR-XY-006&&RS-045&&D08	1_BC	NO
CL1273Contig1	1592	ACTCATTAGGTTGGGTGTTAGATGA	25	285	55.95	0	32	8	24	36	40	3	GR-XY-006&&RS-030&&C11	1_BC	NO
CL1273Contig1	1658	AGGCAATTAGTCATAACGCATTCCC	25	219	58.34	0	16	28	32	24	44	3	GR-TS-001&&AF-015&&H08	1_BC	YES
CL1273Contig1	1709	TTCGTTCTCTTGAGGAGACGAAATG	25	168	57.54	0	28	16	24	32	44	3	CL2619Contig1	1_BC	NO
CL1273Contig1	1749	GCCAAAAACACCATGTTCTTTTTAC	25	128	55	0	8	28	32	32	36	5	GL-XY-001&&RS-034&&B12	1_BC	NO
CL1273Contig1	1802	AGTGAGATAAGTTCACTATACATCC	25	75	52.18	0	16	20	36	28	36	2	CL3045Contig1	1_BC	NO
CL1273Contig1	1827	ATCTGTATCTGCCGGAAAATGCCAA	25	50	59.72	0	20	24	32	24	44	4	CL5870Contig1	1_BC	NO
CL1273Contig1	1852	TAAAATCAGTTTTTGACCCGTTCCA	25	25	56.09	0	12	24	28	36	36	5	GR-TS-001&&AF-020&&C07	1_BC	YES
CL1274Contig1	1166	ACTTAAGTTCTAGTATGGGCCCTTC	25	381	56.36	0	20	24	20	36	44	3	CL5569Contig1	1_BC	YES
CL1274Contig1	1239	TGGAAAGCAGCAATCTGCCATTGAT	25	308	60.4	0	24	20	32	24	44	3	CL4577Contig1	1_BC	YES
CL1274Contig1	1277	CCGGCATTAGAAAGTAAATTCTTTG	25	270	53.82	0	20	16	32	32	36	3	GR-TS-001&&GO-066&&D06	1_BC	NO
CL1274Contig1	1332	ATTTCTTTGAACATGGAGGGAGATG	25	215	55.83	0	32	8	28	32	40	3	SP-FX-002&&CN-016&&B11	1_BC	YES
CL1274Contig1	1378	GAATGTATTGATCGCATGCCTTTAA	25	169	55.17	0	20	16	28	36	36	3	GR-ML-001&&BA-049&&B08	1_BC	YES
CL1274Contig1	1414	GCCTGTTTTTCGATGTAAAATGTTC	25	133	54.72	0	20	16	20	44	36	5	CL6467Contig1	1_BC	YES
CL1274Contig1	1446	AGTATAATACAGCAACCGTGCCAGT	25	101	58.92	0	20	24	36	20	44	2	GR-TS-002&&RS-014&&A05	1_BC	YES
CL1274Contig1	1471	GTTGCTTGCATGTGTTTATTCTTGA	25	76	55.8	0	24	12	12	52	36	3	SP-FX-002&&CN-040&&A03	1_BC	YES
CL1274Contig1	1497	CCAAAACTTTGGCACTCTAATACGA	25	50	56.32	0	12	28	36	24	40	4	CL7538Contig1	1_BC	YES
CL1274Contig1	1522	AATGAAATTGCCAGGCCATTTCCTT	25	25	58.85	0	16	24	28	32	40	3	GR-TS-002&&CN-043&&E11	1_BC	YES
CL1275Contig1	1399	TGCAATAAATTGGAGGTGATTGTAG	25	296	54.43	0	32	4	32	32	36	3	SP-FX-001&&BA-024&&F07	1_BC	YES
CL1275Contig1	1530	GGAGATTTTTGCTGTTGGTCTTTTC	25	165	56	0	28	12	8	52	40	5	CL4858Contig1	1_BC	YES
CL1275Contig1	1557	GCTGTAAATTGATGTCTTCTTTGGT	25	138	54.78	0	24	12	16	48	36	3	SP-FX-002&&CN-013&&E05	1_BC	YES
CL1275Contig1	1595	GCTTTCTTGTGTTGTTGTAATCTGA	25	100	54.92	0	24	12	12	52	36	3	GR-XY-006&&RS-057&&A10	1_BC	NO
CL1275Contig1	1670	AGCACTTAAGAGGGTTCTTTTCAGT	25	25	56.78	0	24	16	24	36	40	4	CL3227Contig1	1_BC	YES
CL1276Contig1	402	TACTTTGAGGAGATAAGCCAGGATA	25	299	55.09	0	28	12	36	24	40	3	CL5583Contig1	1_BC	YES
CL1276Contig1	452	TGACACGTTGAAAGTACTGGAGATG	25	249	57.46	0	32	12	32	24	44	3	CL7625Contig1	1_BC	NO
CL1276Contig1	521	TAGGTTCACACTGAAAAACACCACT	25	180	57.16	0	12	28	40	20	40	5	GR-XY-006&&RS-006&&E03	1_BC	NO
CL1276Contig1	571	TGAACAAAGAGCAAGAGCTTAACCA	25	130	57.56	0	20	20	48	12	40	3	CL5202Contig1	1_BC	NO
CL1276Contig1	675	GAATATAAGCAATTTGGTTGCACAC	25	26	54.57	0	20	16	36	28	36	3	PE-XY-004&&RS-011&&A08	1_BC	NO
CL1277Contig1	587	TCAATAACAAGCAGACATGGGGAAT	25	210	57.32	0	24	16	44	16	40	4	CL604Contig1	1_BC	YES
CL1277Contig1	643	TACGATAGGTTCAGAGCACAAGTTG	25	154	57.33	0	28	16	32	24	44	2	CL3691Contig1	1_BC	NO
CL1277Contig1	717	TAGAGGTTGGGATGCTCTATTTTTT	25	80	54.74	0	28	8	16	48	36	6	GR-SE-001&&GO-062&&C11	1_BC	YES
CL1277Contig1	746	TCCTGAGCTCTTGTATTTGATGTAC	25	51	55.12	0	20	20	16	44	40	3	PE-XY-004&&RS-005&&B11	1_BC	YES
CL1277Contig1	771	ATAAGATTCTCGAGGTTAGAGGCCT	25	26	57.2	0	28	16	28	28	44	2	GR-TS-002&&CN-003&&E03	1_BC	NO
CL1278Contig1	1067	GAGAAAAACCATTACAACCAGCAGC	25	195	57.81	0	16	28	48	8	44	5	CL944Contig1	1_BC	YES
CL1278Contig1	1120	GGCATCTGCGTCTAAACATGTACTT	25	142	58.19	0	20	24	24	32	44	3	CL1964Contig1	1_BC	YES
CL1278Contig1	1215	GTTGTATTTGCTGTGAACTAGAAGA	25	47	53.99	0	28	8	28	36	36	3	GR-TS-002&&CN-022&&G09	1_BC	YES
CL1278Contig1	903	AACAGGTTGGTGAAGATGGATCATC	25	359	57.58	0	32	12	32	24	44	2	CL386Contig1	1_BC	YES
CL1278Contig1	960	CCTCAATGAAGAAGAAGAAATCCTC	25	302	54.13	0	16	24	44	16	40	3	GR-TS-001&&AF-018&&G01	1_BC	NO
CL1279Contig1	241	AAGAACCAAATTTAACAACCGGGGG	25	389	58.74	0	24	20	44	12	44	5	GR-PU-003&&MG-027&&D12	1_BC	NO
CL1279Contig1	287	AAAGGGGCCCCAAAAATTAATTCCC	25	343	58.9	0	16	28	40	16	44	5	GR-PU-003&&MG-027&&D12	1_BC;NSPM	NO
CL1279Contig1	353	GGAAACCAAAATAAAGCCCTTGGAA	25	277	56.96	0	20	20	48	12	40	4	CL473Contig1	1_BC	NO
CL1279Contig1	422	AACAAATCCCCTTTCCAAAAATTGG	25	208	55.67	0	8	28	40	24	36	5	CL249Contig1	1_BC	NO
CL1279Contig1	599	TTTCCCCGGAAAAGTTAAAAAGGGG	25	31	58.44	0	28	16	36	20	44	5	CL249Contig1	1_BC;NSPM	NO
CL127Contig1	743	GAGAATCGTTATTTGTTATTAGCGG	25	226	53.33	0	28	8	24	40	36	3	CL7702Contig1	1_BC	YES
CL127Contig1	774	CACTGCTTTTGTTCTTGACAAATTG	25	195	54.98	0	16	20	20	44	36	4	CL1187Contig1	1_BC	YES
CL127Contig1	813	GGGTCTTGCTTTTCTATTGTTATAG	25	156	52.53	0	24	12	12	52	36	4	SP-FX-002&&CN-024&&F07	1_BC	NO
CL127Contig1	866	GCTTGAACCTTTTGTTGACGTTTAT	25	103	55.73	0	20	16	16	48	36	4	CL2045Contig1	1_BC	YES
CL127Contig1	897	GTTAATGGCCTCTTGCACTTTAAAA	25	72	55.27	0	16	20	28	36	36	4	CL7291Contig1	1_BC	YES
CL1280Contig1	386	CACTCTTCTTTTGGATTTGGGAATT	25	287	54.7	0	20	16	16	48	36	4	CL1663Contig1	1_BC;NSPM	NO
CL1280Contig1	491	GACTGGAAATTAGTTTTTTGACCTC	25	182	53.27	0	20	16	24	40	36	6	GR-ML-001&&BA-025&&E02	1_BC	YES
CL1280Contig1	567	TACAGGAATATAACCTGAGTATTGG	25	106	52.2	0	24	12	36	28	36	2	CL1761Contig1	1_BC	NO
CL1280Contig1	592	CGGCTCTGATTTCTTTTATCTTAGG	25	81	54.37	0	20	20	12	48	40	4	GR-SE-001&&GO-057&&F05	1_BC	YES
CL1280Contig1	622	GTTGTATGATCTTTGTTTCCATGCA	25	51	55.11	0	20	16	16	48	36	3	GR-SE-001&&GO-107&&B12	1_BC	YES
CL1281Contig1	143	TGATCGATCAGTACATCTTCTCGGT	25	656	57.71	0	20	24	20	36	44	2	GR-TS-002&&CN-038&&B10	1_BC	NO
CL1281Contig1	479	CTCCGTTTCTTGAAGACAGAGAGAA	25	320	56.9	0	24	20	32	24	44	3	GR-TS-001&&GO-057&&F02	1_BC	YES
CL1281Contig1	504	AGAGAAAACAGAGGATCTTTTCGCG	25	295	58.09	0	28	16	36	20	44	4	CL6901Contig1	1_BC	NO
CL1281Contig1	739	GGCGACGATCAAATGTGTATATAAA	25	60	54.5	0	24	12	40	24	36	3	CL7362Contig1	1_BC	NO
CL1281Contig1	774	ATGAAATGTTCGGTTGCGTTTCAAA	25	25	57.71	0	24	12	28	36	36	3	CL810Contig1	1_BC	YES
CL1282Contig1	1029	ATGTAACCCATCATGGCATTATTGG	25	54	56.39	0	20	20	28	32	40	3	CL3200Contig1	1_BC	YES
CL1282Contig1	791	GAGAGTTCATGCTATTGAAGTTCAA	25	292	54.07	0	24	12	32	32	36	2	CL7440Contig1	1_BC	YES
CL1282Contig1	822	ATCGATGTTAAAAAGGTGGAGCTAG	25	261	55.71	0	32	8	36	24	40	5	CL1393Contig1	1_BC	YES
CL1282Contig1	907	ATTTCACCATCACTGTGTCTCTGTA	25	176	56.39	0	12	28	20	40	40	3	GR-PU-003&&MG-006&&G01	1_BC	YES
CL1282Contig1	959	GGAGAGCTCGATGAGATAATTTAGA	25	124	54.37	0	32	8	36	24	40	3	GR-ML-001&&BA-073&&E08	1_BC	YES
CL1283Contig1	1045	GCTAAGATTGAGAAAGCAAAGTCTC	25	210	54.92	0	24	16	40	20	40	3	PE-XY-001&&MG-057&&D08	1_BC	NO
CL1283Contig1	1106	TAAGTGAAAATCCTGGAAAGTTCTC	25	149	53.66	0	20	16	36	28	36	4	CL1830Contig1	1_BC	NO
CL1283Contig1	1179	CTCTGATAAAAACAGGCATCTCATT	25	76	54.16	0	12	24	36	28	36	5	CL2865Contig1	1_BC	NO
CL1283Contig1	1205	TGGGATGGACTTGTATCTTCTTGTA	25	50	55.71	0	28	12	16	44	40	3	GL-XY-001&&RS-041&&C10	1_BC	YES
CL1283Contig1	995	GTGATTCACTTGATTTTGGAGATGG	25	260	55.17	0	32	8	20	40	40	4	CL1447Contig1	1_BC	YES
CL1284Contig1	115	ACAAGTTCATAGAAGATTGGGGCTC	25	346	57.36	0	28	16	32	24	44	4	CL2250Contig1	1_BC;NSPM	NO
CL1284Contig1	253	TCCATATGCAGGATGAGGATAATGG	25	208	56.73	0	32	12	32	24	44	2	CL2250Contig1	1_BC;NSPM	YES
CL1284Contig1	303	CTGGTTTCAAAGTGAAACGACATAA	25	158	54.95	0	20	16	40	24	36	3	CL1362Contig1	1_BC	NO
CL1284Contig1	337	GTGGATGTACTTGAACCACATAATT	25	124	54.09	0	20	16	32	32	36	2	CL2250Contig1	1_BC	YES
CL1284Contig1	362	CGGATCAAGTTTTTCTTGTGAAATC	25	99	54.16	0	20	16	24	40	36	5	CL1465Contig1	1_BC	YES
CL1285Contig1	1001	ATGTAGGGAATTATGTTGGATGCCT	25	52	56.73	0	32	8	24	36	40	3	CL263Contig1	1_BC	NO
CL1285Contig1	1028	ATTCTATGAGAGTTTACTTTGGTCC	25	25	53.04	0	20	16	20	44	36	3	CL2261Contig1	1_BC	YES
CL1285Contig1	747	TGTCGACATGAGTCAATTTCCTATC	25	306	55.45	0	16	24	24	36	40	3	CL8234Contig1	1_BC	YES
CL1285Contig1	923	GACTGCAAAGAATAAAATTGCCCGA	25	130	57.41	0	20	20	44	16	40	4	CL6816Contig1	1_BC	YES
CL1285Contig1	948	GTTTGCGAGGTAGAATGTGTTTTTT	25	105	55.73	0	32	4	16	48	36	6	GR-XY-006&&RS-044&&C11	1_BC	YES
CL1286Contig1	1096	AGATGAAAGTTACTGCTTGAGAAGC	25	550	56.03	0	28	12	36	24	40	3	GR-TS-002&&CN-054&&E07	1_BC	YES
CL1286Contig1	1121	GGGTGTTTCTTGTTCTCAAGTTGTT	25	525	56.71	0	28	12	8	52	40	3	GR-TS-002&&CN-054&&E07	1_BC;NSPM	YES
CL1286Contig1	1214	TGCCATCAAATACTAGTGGTTGCTC	25	432	57.9	0	20	24	24	32	44	3	GR-TS-002&&CN-054&&E07	1_BC;NSPM	YES
CL1286Contig1	1374	TGAAGGGGATCAACTTTATAGACCG	25	272	56.69	0	28	16	32	24	44	4	CL5945Contig1	1_BC	NO
CL1286Contig1	1481	AAACCTGGGGATTCCCCACTTAATA	25	165	58.06	0	16	28	32	24	44	4	CL837Contig1	1_BC	YES
CL1287Contig1	201	GCAATCTGTTTTATATCAAGAGAGG	25	486	52.6	0	24	12	32	32	36	4	CL3260Contig1	1_BC	NO
CL1287Contig1	231	AGAGAAGATCCATCTGAATTTCTTG	25	456	53.34	0	20	16	32	32	36	3	GL-XY-001&&AF-063&&H2_H02_16	1_BC	YES
CL1287Contig1	571	GTTAGGTCTTATGTTTGTCGTTTCA	25	116	54.26	0	24	12	12	52	36	3	SP-FX-002&&CN-056&&H01	1_BC	YES
CL1287Contig1	611	ATAAGTTATTTGTGGGAAATCAGCG	25	76	54.77	0	28	8	32	32	36	3	GR-ML-002&&BA-003&&E11	1_BC	YES
CL1287Contig1	661	CTTTCAGCGTTTACATGAGATTTTG	25	26	54.26	0	20	16	20	44	36	4	CL7407Contig1	1_BC	NO
CL1288Contig1	1058	CACATATCCTAGTGATTATGCAAAG	25	173	52.47	0	16	20	36	28	36	3	CL8168Contig1	1_BC	YES
CL1288Contig1	1089	CACTGGATTTATTCAATCTGAGACT	25	142	53.36	0	16	20	28	36	36	3	GR-ML-001&&BA-064&&G10	1_BC	YES
CL1288Contig1	1120	TGTTTTATCTGGATCTTCGTTGAGC	25	111	56.15	0	24	16	12	48	40	4	GR-ML-001&&BA-016&&C08	1_BC	YES
CL1288Contig1	887	TGCTGAGATGATTCTTAGGGTTGAT	25	344	56.35	0	32	8	20	40	40	3	SP-FX-003&&BA-070&&A05	1_BC	NO
CL1288Contig1	955	GAAGATTGAGGATCGTAATCTTCCC	25	276	55.61	0	24	20	28	28	44	3	SP-RX-003&&GO-006&&F05	1_BC	YES
CL1289Contig1	1073	TTAGTGATGCTTTGTCGAAACCAAG	25	181	56.76	0	24	16	28	32	40	3	SP-FX-002&&CN-012&&F05	1_BC	YES
CL1289Contig1	1124	GGATCATTGCAAAAATTCCATGTTG	25	130	55.02	0	20	16	32	32	36	5	CL7294Contig1	1_BC	YES
CL1289Contig1	1150	AATCAGGGTGATGTAGAGTTTTGTT	25	104	55.11	0	32	4	24	40	36	4	CL2119Contig1	1_BC	NO
CL1289Contig1	1175	GTTTTACAAGTCTCAACAGTGTTGA	25	79	54.51	0	20	16	28	36	36	4	CL1744Contig1	1_BC	YES
CL1289Contig1	870	TATTCTGTGTGGAGACGTTGCTTAG	25	384	57.33	0	32	12	16	40	44	2	CL8516Contig1	1_BC	YES
CL128Contig1	58	TTTTCGGAAGCTTCTAGCGCCTTTA	25	709	59.59	0	20	24	16	40	44	4	GR-TS-001&&AF-006&&F05	1_BC	NO
CL128Contig1	673	AGACGGAGAGCGTACTGTAATTTTG	25	94	57.65	0	32	12	28	28	44	4	GR-TS-002&&CN-059&&D01	1_BC	YES
CL128Contig1	700	CTTTTTGTCTTTTTTGGGTGGGGTA	25	67	56.78	0	32	8	4	56	40	6	GL-XY-002&&CN-005&&D02	1_BC	YES
CL1290Contig1	667	GAGAAATTGCTGTGTGAGACATAAT	25	299	54.39	0	28	8	36	28	36	3	GR-TS-002&&CN-021&&B11	1_BC	YES
CL1290Contig1	694	GCAGCATCTGCTATACTATGTTATT	25	272	53.75	0	16	20	24	40	36	2	CL1879Contig1	1_BC	YES
CL1290Contig1	878	CGCTTACACTTATAGTTGCATAATC	25	88	53.08	0	12	24	28	36	36	2	GR-PU-000&&MG-003&&H08	1_BC	YES
CL1290Contig1	908	TCAGATGACTCTTTGCATATGTATG	25	58	53.55	0	20	16	24	40	36	3	CL2990Contig1	1_BC	YES
CL1290Contig1	933	CCCCTACTGCTGAAAATATATTGAA	25	33	53.48	0	12	24	36	28	36	4	GR-PU-003&&MG-044&&D01	1_BC	YES
CL1291Contig1	256	ATTGGGCAGAAATCTTGATGGGATT	25	600	57.67	0	32	8	28	32	40	3	CL4030Contig1	1_BC	YES
CL1291Contig1	634	CTGATGATCCTGAGTATGAAGAGGA	25	222	55.69	0	32	12	32	24	44	2	CL2440Contig1	1_BC	YES
CL1291Contig1	715	CAGTGGAATAAGTTTCCCTTGATTT	25	141	54.23	0	20	16	24	40	36	3	CL5926Contig1	1_BC	YES
CL1291Contig1	753	CTTGTTTGGTGGATTAGAACAACAA	25	103	54.85	0	24	12	32	32	36	3	GR-YL-001&&CN-002&&H04	1_BC	YES
CL1291Contig1	799	CTGCCCTGATAATGTAAATGATGTT	25	57	54.27	0	20	16	28	36	36	3	CL8406Contig1	1_BC	NO
CL1292Contig1	674	TATAAGACTTCTATTCTACTGCCGC	25	266	54.63	0	12	28	24	36	40	2	CL2134Contig1	1_BC	YES
CL1292Contig1	746	CCCTACTAGTTTAACTTGTATAGAG	25	194	50.46	0	16	20	28	36	36	3	GL-XY-002&&CN-033&&C04	1_BC	YES
CL1292Contig1	862	ATGATAGTGACTCTCTCTCTTTCTG	25	78	53.82	0	16	24	16	44	40	3	GL-XY-001&&AF-061&&E4_E04_10	1_BC	YES
CL1292Contig1	888	TGTCAATGCATTTGGATAAGGAGAG	25	52	55.92	0	32	8	32	28	40	3	GR-ML-001&&BA-009&&B10	1_BC	NO
CL1292Contig1	914	GAAAAGGGAGAAGAACTTCGTTTTC	25	26	55.23	0	28	12	36	24	40	4	SP-FX-003&&BA-067&&A05	1_BC	NO
CL1293Contig1	1019	ATTATCTGCAACATCGAAGTCCGCA	25	287	59.73	0	16	28	32	24	44	2	GR-PU-003&&GO-075&&E02	1_BC	YES
CL1293Contig1	1064	TGTATGTTGGGAGCTGATCTTAAGC	25	242	57.44	0	32	12	20	36	44	3	CL93Contig1	1_BC	NO
CL1293Contig1	1089	TATATCCCTGCTGGAAAACGCATCA	25	217	59.03	0	16	28	32	24	44	4	GL-XY-001&&AF-113&&C05	1_BC	NO
CL1293Contig1	1133	GTCAATAAGTCATAAAGCTGTCGTA	25	173	53.74	0	20	16	36	28	36	3	CL1138Contig1	1_BC	YES
CL1293Contig1	1159	AATATTTGGAGGTTGGAGGCATCTC	25	147	57.47	0	32	12	24	32	44	3	CL7448Contig1	1_BC	YES
CL1293Contig1	1199	ACTCACGCTAGAGGAAAGTTTAGTG	25	107	57.01	0	28	16	32	24	44	3	SP-FX-002&&CN-058&&E06	1_BC	YES
CL1293Contig1	1231	AGTTGGCAATGTTTCTTTATGGTCT	25	75	55.92	0	24	12	16	48	36	3	GR-XY-022&&BA-001&&E08	1_BC	YES
CL1293Contig1	1256	GTTGTTGGCATGTTGATTCTTGCTG	25	50	58.56	0	32	12	8	48	44	2	SP-FX-002&&RS-009&&A02	1_BC	NO
CL1293Contig1	1281	TTTAAGCAATGATCATGCGTTGCAT	25	25	57.52	0	20	16	28	36	36	3	GL-XY-001&&AF-080&&A08	1_BC	NO
CL1293Contig1	994	TGCACGGCATATCGTTGATTGTATG	25	312	58.92	0	28	16	20	36	44	2	CL8347Contig1	1_BC	YES
CL1294Contig1	753	GTACTGTCTCAACTAAAGAAAAGGC	25	244	54.53	0	20	20	40	20	40	4	CL826Contig1	1_BC	YES
CL1294Contig1	803	CATGATGTTATTATCTACACGGAAG	25	194	52.28	0	20	16	32	32	36	2	GR-XY-006&&RS-029&&D05	1_BC	NO
CL1294Contig1	829	GGATTTTGTTTCTCGTGTTAAGGAG	25	168	55.1	0	32	8	16	44	40	4	GR-TS-001&&GO-065&&B02	1_BC	YES
CL1294Contig1	879	TTGTCTATGACTCGGTAGGAAAGGA	25	118	57.25	0	32	12	28	28	44	3	PE-XY-001&&MG-032&&G06	1_BC	NO
CL1294Contig1	925	ATGCTTGAAGATTAGGGGCTACATG	25	72	57.56	0	32	12	28	28	44	4	SP-FX-002&&CN-050&&C07	1_BC	YES
CL1295Contig1	784	TATGGTTACAATGGGAGACTGAAGT	25	296	55.95	0	32	8	32	28	40	3	CL342Contig1	1_BC	YES
CL1295Contig1	829	ATAAATACCATTGTGTATCCCCTCA	25	251	54.13	0	8	28	32	32	36	4	CL3356Contig1	1_BC	YES
CL1295Contig1	857	CAATCCCTCTGATTGCTTATTGCAT	25	223	56.58	0	12	28	20	40	40	3	CL4103Contig1	1_BC	YES
CL1295Contig1	889	GCATTTTGCCTTCTTACTGGAAAAT	25	191	55.58	0	16	20	24	40	36	4	CL136Contig1	1_BC	YES
CL1295Contig1	944	GTATGTGGATCATTCTCCTCTTTGT	25	136	55.11	0	20	20	12	48	40	3	CL5621Contig1	1_BC	YES
CL1296Contig1	1198	TGGACTCGGTGTAAGGTTTATTTAC	25	272	55.31	0	28	12	20	40	40	3	GL-XY-001&&AF-065&&G11	1_BC;NSPM	NO
CL1296Contig1	1223	CGAGTGATTTAGTCAGAGTTGATTA	25	247	53.17	0	28	8	28	36	36	3	GL-XY-001&&AF-065&&G11	1_BC;NSPM	NO
CL1296Contig1	1333	GCAGGAAACTACAACTTCATTTGTA	25	137	54.47	0	16	20	36	28	36	3	GL-XY-001&&AF-065&&G11	1_BC;NSPM	NO
CL1296Contig1	1369	GTTAATTTTCTGTGATTTGAGGTGC	25	101	54.15	0	28	8	16	48	36	4	GL-XY-001&&AF-065&&G11	1_BC	YES
CL1296Contig1	1420	TGGGTTTCCTCCTTATCATACATGA	25	50	55.82	0	16	24	20	40	40	3	CL3252Contig1	1_BC	YES
CL1297Contig1	709	CATAGAGCAGTATGAGAAGGATCCA	25	317	56.03	0	28	16	40	16	44	2	CL4392Contig1	1_BC	YES
CL1297Contig1	735	CAAAAACTGGGAGAGATTCTCAGGA	25	291	56.93	0	28	16	40	16	44	5	CL4392Contig1	1_BC	NO
CL1297Contig1	777	TGGAAGTTGCTCTCAAGCTTTCAAA	25	249	58.02	0	20	20	28	32	40	3	SP-FX-002&&CN-009&&F12	1_BC	YES
CL1297Contig1	865	GTAAGATTTTACCGACCCCTTGTGT	25	161	57.53	0	20	24	20	36	44	4	GR-SE-001&&GO-131&&H01	1_BC	YES
CL1297Contig1	994	GCGACATAATTTTGGTGTCAGAATA	25	32	54.76	0	24	12	32	32	36	4	GR-TS-002&&CN-008&&F02	1_BC	YES
CL1298Contig1	609	TTGACCAATATGTAAGGAGCATTTC	25	319	54.18	0	20	16	32	32	36	3	CL1985Contig1	1_BC	NO
CL1298Contig1	634	GTAAAACCATGATGTGGAGCTAAAT	25	294	54.42	0	24	12	40	24	36	4	GR-XY-006&&RS-076&&D01	1_BC	YES
CL1298Contig1	661	ATATATGCTTTTTGGCCATGGATCA	25	267	55.84	0	20	16	24	40	36	5	PE-XY-003&&CN-028&&G09	1_BC	YES
CL1298Contig1	815	CAGAAGAATTTTTCTATGCTCCTCT	25	113	53.59	0	12	24	24	40	36	5	PE-XY-003&&CN-002&&F08	1_BC	YES
CL1298Contig1	873	GGATATTACTCTGTAGCCCTCATTT	25	55	54.52	0	16	24	20	40	40	3	GR-XY-006&&RS-056&&F01	1_BC	YES
CL1299Contig1	669	GGGCCAATTATACTAAAATCCCCTA	25	174	54.8	0	12	28	36	24	40	4	CL3161Contig1	1_BC	NO
CL1299Contig1	75	AACATGGTCGATACATCCTTCATGG	25	768	57.55	0	20	24	28	28	44	2	CL4216Contig1	1_BC	NO
CL1299Contig1	765	GTATGTTTAGTGCATGTGCAAGTGT	25	78	57.06	0	32	8	20	40	40	3	GR-PU-000&&MG-001&&B01	1_BC	YES
CL1299Contig1	790	TTGTACGAAATGAAAGCATGTAGAC	25	53	54.66	0	24	12	40	24	36	3	CL6822Contig1	1_BC	NO
CL1299Contig1	815	CCATATGATGGATAGTAAGTGCTAA	25	28	52.62	0	24	12	36	28	36	2	GR-PU-003&&MG-043&&D04	1_BC	YES
CL129Contig1	692	GGCATTATTATTGCTTTGATTCTGG	25	260	53.96	0	24	12	16	48	36	3	CL3963Contig1	1_BC	YES
CL129Contig1	746	AATTGTGGTCATAAATAGTGGAGTG	25	206	53.86	0	32	4	32	32	36	3	CL4317Contig1	1_BC	YES
CL129Contig1	778	TAATAGGTTCTTATGAACCTGTCTC	25	174	52.33	0	16	20	24	40	36	2	PE-XY-001&&MG-023&&H11	1_BC	NO
CL129Contig1	803	GAAGGTATTTTGCCTGTAAGTTTTC	25	149	53.61	0	24	12	20	44	36	4	GR-SE-001&&GO-045&&F10	1_BC	YES
CL129Contig1	850	GGTCCTTCATTATACTATAGCCTAT	25	102	51.65	0	12	24	24	40	36	2	GL-XY-001&&AF-107&&G07	1_BC	YES
CL12Contig1	177	CCGAGACATCTAAGTTAATTGTACT	25	546	52.94	0	16	20	32	32	36	2	CL8139Contig1	1_BC	NO
CL12Contig1	295	CAGCAATTATACTGTTGAACTTCGT	25	428	54.66	0	16	20	28	36	36	2	GR-SE-001&&GO-041&&B05	1_BC	YES
CL12Contig1	320	GCAATTTTATCGTGGTTTTGTGTAG	25	403	54.51	0	28	8	16	48	36	4	CL6979Contig1	1_BC	YES
CL12Contig1	599	GGGAAACAAAATTAAACCCCTTGAA	25	124	55.11	0	16	20	48	16	36	4	CL926Contig1	1_BC	NO
CL12Contig1	670	ACAAATCCCCTTTCAAAAAATTGGC	25	53	56.22	0	8	28	40	24	36	6	GR-TS-001&&AF-025&&E03	1_BC	NO
CL1300Contig1	1030	AGTTCCATCGAGTTGTTATCTGTTT	25	108	55.21	0	20	16	16	48	36	3	GR-XY-006&&RS-059&&A07	1_BC	YES
CL1300Contig1	1079	CGGATTCTCCTCTTTGAAAGTTATA	25	59	53.17	0	16	20	24	40	36	3	GR-SE-001&&GO-085&&H08	1_BC	YES
CL1300Contig1	761	TCATGGTCAAAAGGCAATCAAGAAG	25	377	56.76	0	24	16	44	16	40	4	CL4947Contig1	1_BC	YES
CL1300Contig1	916	CTTTGGTAGGTTGGGATGTTTCTTT	25	222	56.15	0	32	8	8	52	40	3	GR-TS-002&&CN-064&&F10	1_BC	YES
CL1300Contig1	941	TGATTATGTTCGATTGGTGCTGATC	25	197	56.33	0	28	12	16	44	40	2	CL3511Contig1	1_BC	YES
CL1301Contig1	240	TACTATGATCATGTCCAGAAGCGTC	25	421	56.81	0	20	24	28	28	44	2	PE-XY-000&&MG-049&&D06	1_BC	YES
CL1301Contig1	359	CTGTTGCTGCTAGTTTAATCAAGAA	25	302	54.56	0	20	16	28	36	36	3	CL6996Contig1	1_BC	YES
CL1301Contig1	430	CTTCTTTGTGCAGTAGTTTGGATAT	25	231	54.09	0	24	12	16	48	36	3	GL-XY-001&&AF-110&&E01	1_BC	NO
CL1301Contig1	543	CTTCTTTGTGCAGTAGTTTGGATAT	25	118	54.09	0	24	12	16	48	36	3	GL-XY-001&&AF-110&&E01	1_BC	NO
CL1301Contig1	631	GTCTGCAATAACATGAACGTATTTG	25	30	54.13	0	20	16	32	32	36	3	SP-FX-001&&BA-043&&C02	1_BC	NO
CL1302Contig1	1429	ACGAAGAGTTTGCTGCGATGATGAA	25	454	60.05	0	32	12	32	24	44	3	CL4343Contig1	1_BC	YES
CL1302Contig1	1488	TACTCAAGAGAGCGGTTCAACAATC	25	395	57.54	0	20	24	36	20	44	2	GL-XY-001&&AF-029&&B11	1_BC	YES
CL1302Contig1	1513	TCAGCTTGAAGTTGATCAGAGATGG	25	370	57.31	0	32	12	28	28	44	2	GR-TS-003&&GO-020&&E12	1_BC	YES
CL1302Contig1	1541	CTTGCAATAAAATGAGGCGAAGATG	25	342	56.15	0	28	12	40	20	40	4	GL-XY-001&&AF-015&&E4_E04_10	1_BC	NO
CL1302Contig1	1610	CCGTTCTTTGGCTTTTCAGAAATTA	25	273	55.28	0	16	20	20	44	36	4	SP-FX-001&&CN-051&&B04	1_BC	YES
CL1302Contig1	1687	TACGAACAAATAGAGGATTTGGGCC	25	196	57.71	0	28	16	36	20	44	3	SP-FX-001&&CN-051&&B04	1_BC;NSPM	NO
CL1302Contig1	1728	CTTCAGAGGAATTGATTTGTGTTTC	25	155	53.58	0	24	12	20	44	36	3	SP-FX-001&&CN-051&&B04	1_BC;NSPM	NO
CL1302Contig1	1766	TGTGAATCCCACTGAAAAGAGGGAA	25	117	58.59	0	28	16	40	16	44	4	SP-FX-001&&CN-051&&B04	1_BC;NSPM	NO
CL1302Contig1	1823	GGTGAATGTAAATATTGACTTGGCA	25	60	54.66	0	28	8	32	32	36	3	SP-FX-001&&CN-051&&B04	1_BC;NSPM	NO
CL1302Contig1	1857	CAGTATAGAGAGTCAAATCACATGG	25	26	53.54	0	24	16	40	20	40	3	GR-SE-001&&GO-088&&B10	1_BC	NO
CL1303Contig1	596	AGCAAGAGATGTATGAATCATCATC	25	354	53.62	0	20	16	40	24	36	2	UR-XY-001&&BA-071&&E02	1_BC	NO
CL1303Contig1	792	ATAATGAATAGTGCCCCGTATAACA	25	158	54.59	0	16	20	40	24	36	4	CL6575Contig1	1_BC	YES
CL1303Contig1	849	GGGTCTTCTTTTGTATAAGTAGTAG	25	101	51.17	0	28	8	20	44	36	4	CL1796Contig1	1_BC	YES
CL1303Contig1	886	GGGGTCATTGTTCTTTGTACATATT	25	64	54.09	0	24	12	16	48	36	4	CL807Contig1	1_BC	YES
CL1303Contig1	920	CTAATGGAAGAAGTAGCCAAAGTTT	25	30	54	0	24	12	40	24	36	3	GL-XY-001&&AF-089c&&E1_E01_09	1_BC	YES
CL1304Contig1	350	GAAAGGCTTTATTCTTGTCCTTACT	25	365	53.76	0	16	20	20	44	36	3	CL2174Contig1	1_BC	YES
CL1304Contig1	379	GGTAAGTCTCCTTGAAGATACAAAG	25	336	53.6	0	24	16	36	24	40	3	GR-XY-006&&RS-015&&G08	1_BC	YES
CL1304Contig1	429	GTAATATTCTGTCTGCTCCAAAGTA	25	286	53.15	0	16	20	28	36	36	3	CL5232Contig1	1_BC	YES
CL1304Contig1	570	GGATCTCTACCTTTTACAGCTATTC	25	145	53.31	0	12	28	20	40	40	4	CL553Contig1	1_BC	NO
CL1304Contig1	634	GATTCTTAGTGTGATTGAGCATGAA	25	81	54.16	0	28	8	28	36	36	2	GL-XY-002&&CN-002&&B06	1_BC	YES
CL1305Contig1	1106	CCAAACTGTGTCTAAATTATTTCCC	25	422	53.14	0	8	28	28	36	36	3	UR-XY-001&&BA-008&&G03	1_BC	YES
CL1305Contig1	1204	CATATTTTTATATAGAGGGAGGAGG	25	324	50.68	0	32	4	32	32	36	5	SP-FX-001&&CN-045&&H04	1_BC	NO
CL1305Contig1	1260	CCACCACATAGAGAAAAGTGAACAT	25	268	55.74	0	16	24	48	12	40	4	GL-XY-001&&AF-122&&H03	1_BC	YES
CL1305Contig1	1418	TCTACCAAAAAGGGTGGTAGATCAC	25	110	56.73	0	24	20	36	20	44	5	CL844Contig1	1_BC	NO
CL1305Contig1	1444	GCTTGATTGTTGTAACCCATGAATG	25	84	55.97	0	24	16	24	36	40	3	GL-XY-001&&RS-050&&B05	1_BC	YES
CL1306Contig1	621	GATCGTCTTCAAGTACAAGAAGAAA	25	315	53.77	0	20	16	44	20	36	3	CL6522Contig1	1_BC	YES
CL1306Contig1	776	CTCAAGCCAACTTTAGGAAGTTATA	25	160	53.3	0	16	20	36	28	36	3	CL832Contig1	1_BC	YES
CL1306Contig1	826	AAGGCTTCTTGTTGTATTTGTGCTT	25	110	56.61	0	24	12	12	52	36	3	CL6270Contig1	1_BC	YES
CL1306Contig1	853	CCCAACAAGGAACTGAATATAGTTA	25	83	53.06	0	16	20	44	20	36	3	CL8116Contig1	1_BC	NO
CL1306Contig1	884	GACCACCATTCTTATCCATTTGGTT	25	52	56.09	0	12	28	20	40	40	3	SP-FX-002&&CN-024&&C06	1_BC	YES
CL1307Contig1	455	TTACAGAAGTGGAGACTACACAAAG	25	386	54.85	0	24	16	44	16	40	3	GL-XY-002&&CN-028&&D02	1_BC	YES
CL1307Contig1	675	CCTAGAGTACTCTGTTTACATGAAA	25	166	52.49	0	16	20	32	32	36	3	CL4156Contig1	1_BC	YES
CL1307Contig1	703	CCATGCTAGAGTTCGTTAATTTTGT	25	138	54.67	0	20	16	20	44	36	4	GR-PU-003&&GO-057&&D08	1_BC	YES
CL1307Contig1	752	CTCAATAGTGATGTGGTAAGCAAAT	25	89	54.18	0	24	12	36	28	36	3	CL1395Contig1	1_BC	NO
CL1307Contig1	777	CGTCTACTTTGATGAAGTTTTGTCA	25	64	54.48	0	20	16	20	44	36	4	CL4679Contig1	1_BC	YES
CL1308Contig1	748	TGTGATAAATGGGAAGCACAGATTG	25	214	56.39	0	32	8	36	24	40	3	GR-ML-002&&BA-089&&C01	1_BC	YES
CL1308Contig1	816	TTATCGCTAGTGGAAAATAGACGAA	25	146	54.73	0	24	12	40	24	36	4	GR-SE-001&&RS-002&&C03	1_BC	YES
CL1308Contig1	843	GAAAATGTCATGCTTGTGTGTTTAC	25	119	54.61	0	24	12	24	40	36	4	SP-FX-002&&CN-004&&D12	1_BC	YES
CL1308Contig1	890	GGGCTGTGTTATCTGTTTTACTATA	25	72	53.16	0	24	12	16	48	36	4	GL-XY-001&&AF-083&&E07	1_BC	YES
CL1308Contig1	936	GTGAATAAATTCTTACGGTTCTTGG	25	26	53.26	0	24	12	24	40	36	3	SP-FX-001&&BA-043&&A03	1_BC	YES
CL1309Contig1	1007	TCGCATCAAAGATGTGATAGTGGGT	25	241	58.9	0	32	12	28	28	44	3	UR-XY-001&&BA-012&&G11	1_BC	NO
CL1309Contig1	1043	TGGTTCCTTTATTAGCAGCAGTTCC	25	205	57.83	0	20	24	16	40	44	3	CL2040Contig1	1_BC	YES
CL1309Contig1	1068	TCGAGTGAGAACTAAGATGATGACG	25	180	56.7	0	32	12	36	20	44	2	UR-XY-001&&BA-048&&E10	1_BC	YES
CL1309Contig1	1124	ACTTTAGTGTGTATTGTGCTGCGGT	25	124	59.71	0	32	12	12	44	44	3	CL3561Contig1	1_BC	NO
CL1309Contig1	1178	AACTGGACATCATGTGATATAGGCA	25	70	56.45	0	24	16	36	24	40	2	CL6647Contig1	1_BC	NO
CL1309Contig1	1203	AAGTTTCTGCGACATGGTGCCTTTA	25	45	59.96	0	24	20	20	36	44	3	GR-ML-001&&BA-070&&G01	1_BC	YES
CL1309Contig1	860	TTTTGGTCTGTTTTCGTTGCTGCAG	25	388	59.81	0	28	16	4	52	44	4	GR-SE-002&&RS-006&&C12	1_BC	NO
CL1309Contig1	885	CTGTGATGGGTCTTGTAATTCTTGG	25	363	56.37	0	32	12	12	44	44	3	GR-PU-003&&MG-040&&G05	1_BC	YES
CL1309Contig1	942	CTTCAACTTAAATGGCATATGGCCG	25	306	57.67	0	20	24	28	28	44	3	GR-PU-003&&MG-035&&G11	1_BC	YES
CL1309Contig1	967	TCAATGATGAAAAGATGGGCAGGCT	25	281	59.64	0	32	12	36	20	44	4	CL3540Contig1	1_BC	NO
CL130Contig1	570	CTGCTCGTCCAATTTAGTTTAATGT	25	261	54.67	0	16	20	20	44	36	3	GR-XY-022&&BA-022&&B06	1_BC	YES
CL130Contig1	605	GTTGAGCTTTTGATCTACTTTGTCG	25	226	55.4	0	24	16	12	48	40	4	CL3689Contig1	1_BC	YES
CL130Contig1	631	AAGTGTCCCGTATTATCTATGAGTA	25	200	53.19	0	20	16	28	36	36	3	CL301Contig1	1_BC	NO
CL130Contig1	681	GCTCGTCTAATTTAGTTAATGTAGC	25	150	52.75	0	20	16	24	40	36	3	CL2483Contig1	1_BC	YES
CL130Contig1	714	CGGATGGAATTTGAACGATATATGA	25	117	54.03	0	28	8	36	28	36	3	GR-YL-001&&CN-005&&C08	1_BC	YES
CL1310Contig1	1267	GTGTGTATATTATTACTGCCCTATC	25	216	51.54	0	16	20	20	44	36	3	CL6565Contig1	1_BC	YES
CL1310Contig1	1305	CTTGGGTTGTAGTAGTATGTGTATA	25	178	52.13	0	32	4	20	44	36	3	GR-TS-002&&CN-066&&A06	1_BC	YES
CL1310Contig1	1404	GATGACATCTAATCCTGCTTTTTCC	25	79	54.79	0	12	28	20	40	40	5	GL-XY-002&&CN-030&&D02	1_BC	YES
CL1310Contig1	1449	GGTTTTGGCCAAATGATTTGCTTTT	25	34	56.99	0	24	12	16	48	36	4	CL410Contig1	1_BC	NO
CL1310Contig1	983	TACTACTATGTGCCATCTCAGCATG	25	500	56.83	0	16	28	24	32	44	2	CL6841Contig1	1_BC	YES
CL1311Contig1	341	AGTTCCATCTTAAGACCCTGAACGA	25	510	57.95	0	16	28	32	24	44	3	GR-TS-001&&AF-016&&G08	1_BC	YES
CL1311Contig1	530	TGACAGAAACTTCTACCAATACTTC	25	321	53.19	0	8	28	36	28	36	3	CL2474Contig1	1_BC	YES
CL1311Contig1	555	TCAAACACATGTAAATGGAAGTTGG	25	296	54.94	0	24	12	40	24	36	3	UR-XY-001&&BA-022&&B09	1_BC	NO
CL1311Contig1	605	ATCTGTCAGCCACACTGTAGAGTAT	25	246	57.54	0	20	24	28	28	44	2	CL4410Contig1	1_BC	YES
CL1311Contig1	632	AAGTTTAAAGCACGTCTCTTCTGTA	25	219	55.12	0	16	20	28	36	36	3	GR-ML-002&&BA-002&&C09	1_BC	YES
CL1312Contig1	517	ACCACGGATACGGAGCTATAAAAAG	25	364	57.33	0	24	20	44	12	44	5	GR-TS-001&&AF-030&&A03	1_BC	YES
CL1312Contig1	700	GAATCACACAAGTCTATCACACTAT	25	181	53.13	0	8	28	40	24	36	2	GR-TS-001&&AF-026&&F06	1_BC	YES
CL1312Contig1	742	GCAGACCATATAATTCTTGACCAAA	25	139	54.18	0	12	24	40	24	36	3	GR-TS-001&&GO-064&&A06	1_BC	YES
CL1312Contig1	807	TTGTAATCCATGTACAAGTGCATCA	25	74	55.54	0	16	20	32	32	36	2	CL48Contig1	1_BC	YES
CL1312Contig1	832	CTTTCATGGGAAAATCTTTTCGTGA	25	49	55.03	0	20	16	24	40	36	4	GR-ML-001&&BA-011&&G01	1_BC	YES
CL1313Contig1	777	TTTATTCATTATCAAGCCACAGTCG	25	229	54.53	0	12	24	28	36	36	3	CL3901Contig1	1_BC	YES
CL1313Contig1	802	GTCATAGATGAGTTTAGAGAGATGT	25	204	52.16	0	32	4	32	32	36	3	GR-TS-001&&AF-011&&E12	1_BC	YES
CL1313Contig1	834	GAAAAGATGTGCCTCCTCATCTTAT	25	172	55.44	0	16	24	28	32	40	4	UR-XY-001&&BA-085&&A04	1_BC	YES
CL1313Contig1	872	CTTAAACATATAGTCCGTGAGTTAG	25	134	51.64	0	20	16	32	32	36	3	GR-PU-003&&GO-074&&A05	1_BC	YES
CL1313Contig1	898	CAATGACTTCTGGTAATCTTTTGGT	25	108	54.23	0	20	16	20	44	36	4	SP-FX-001&&CN-056&&B07	1_BC	YES
CL1314Contig1	1076	AGCTGAGTGGTTGAAAGCATTCAAG	25	352	58.7	0	32	12	32	24	44	3	CL3063Contig1	1_BC	NO
CL1314Contig1	1102	GCTACATTGAAAATCCAGAGTCCAT	25	326	55.92	0	16	24	36	24	40	4	CL8511Contig1	1_BC	NO
CL1314Contig1	1127	GCTGCTTTAAATCTCAATCACTGCT	25	301	56.91	0	12	28	24	36	40	3	GR-TS-001&&AF-025&&D10	1_BC	YES
CL1314Contig1	1167	TTCTTTTGAGATGGCAGATCGGGAT	25	261	58.93	0	32	12	20	36	44	4	CL6479Contig1	1_BC	YES
CL1314Contig1	1210	AAGTTGTTCTCCTGAGTTCCAAGTC	25	218	57.28	0	20	24	20	36	44	2	CL6880Contig1	1_BC	NO
CL1314Contig1	1251	TTATTCGGAGGAATTTGGTTCCTCC	25	177	57.4	0	24	20	16	40	44	3	GR-SE-001&&GO-107&&B12	1_BC	NO
CL1314Contig1	1293	ATAGTTAAAAGGCCCACTTTTGCTC	25	135	56.56	0	16	24	28	32	40	4	CL526Contig1	1_BC	YES
CL1314Contig1	1318	TTGAATAAATTCGAGGTTGAGGCGA	25	110	57.62	0	32	8	32	28	40	3	GR-SE-001&&RS-008&&H01	1_BC	NO
CL1314Contig1	1347	GCCATCACTGAGTTTTGATTTGTTT	25	81	55.7	0	20	16	16	48	36	4	GL-XY-001&&CN-055&&B03	1_BC	NO
CL1314Contig1	1401	GGTAAGTAAGGCCATCATTTTTGTA	25	27	54.11	0	24	12	28	36	36	5	GR-TS-003&&GO-019&&C03	1_BC	YES
CL1315Contig1	1012	GCTATATATAGACTTATCTTCCTCG	25	178	50.47	0	12	24	24	40	36	2	CL439Contig1	1_BC	YES
CL1315Contig1	1060	TCAGCATTCTACATGGATATTGGGG	25	130	57.11	0	28	16	24	32	44	4	SP-RX-003&&GO-006&&H06	1_BC	YES
CL1315Contig1	1088	CTATTGTCAGTCCTTAGTCCTATCG	25	102	54.61	0	16	28	16	40	44	2	GR-SE-002&&CN-004&&C01	1_BC	NO
CL1315Contig1	1113	TGTATGCGATATTGTTCAGAATGCA	25	77	56.04	0	24	12	28	36	36	2	CL6550Contig1	1_BC	YES
CL1315Contig1	1138	CGTTGAATCTCGGTAAAGGAAAATG	25	52	55.53	0	28	12	36	24	40	4	GR-SE-001&&GO-149&&C09	1_BC	NO
CL1315Contig1	1163	AAAGCCGTTCCTGGAAGGCATTAAT	25	27	59.9	0	24	20	32	24	44	3	SP-FX-003&&BA-071&&C01	1_BC	YES
CL1315Contig1	849	TGTGAAGGACAATGATGGCAACACT	25	341	59.65	0	28	16	36	20	44	2	CL849Contig1	1_BC	YES
CL1315Contig1	876	TCATGATGTTTGCGAGTCAGATTGG	25	314	58.41	0	32	12	20	36	44	3	GR-XY-006&&RS-085&&F05	1_BC	NO
CL1315Contig1	931	GACTAAATCCCAATTCTAACTCAGT	25	259	53.04	0	8	28	36	28	36	3	CL100Contig1	1_BC	NO
CL1315Contig1	987	TAAATCGCCGCGTGATGTACATATG	25	203	58.55	0	24	20	28	28	44	3	CL1292Contig1	1_BC	YES
CL1316Contig1	372	GGAGTTTTCCTGAATCTTTAAGATG	25	202	52.64	0	24	12	24	40	36	4	GR-SE-001&&RS-003&&G07	1_BC	NO
CL1316Contig1	448	AAGAAGTAGACGACATAGTCTTGAT	25	126	53.78	0	24	12	40	24	36	2	CL7349Contig1	1_BC	YES
CL1316Contig1	473	GTTCTCTACTTGTAACGTCTTTGTG	25	101	54.55	0	20	20	12	48	40	3	PE-XY-001&&MG-058&&H10	1_BC	NO
CL1316Contig1	518	GAAATTGAGTGGGTCATTACAAGTT	25	56	54.46	0	28	8	32	32	36	3	CL1504Contig1	1_BC	NO
CL1316Contig1	546	GGATGAAGTATCATTTACCACCAAA	25	28	53.86	0	16	20	40	24	36	3	GR-PU-003&&MG-046&&A07	1_BC	YES
CL1317Contig1	1087	CTTTTTTAAAGGGCCCCCTAATTTC	25	186	55.38	0	12	28	20	40	40	6	CL613Contig1	1_BC	NO
CL1317Contig1	1167	AATTTATTCCCTTTGGAGCACATCC	25	106	56.42	0	12	28	24	36	40	3	PE-XY-000&&MG-048&&B10	1_BC	NO
CL1317Contig1	785	GCAAGGATTTAAAGCTGTGTTAAGT	25	488	55.03	0	28	8	32	32	36	3	SP-FX-002&&CN-045&&F03	1_BC	YES
CL1317Contig1	843	CATGAATAAGGGCAGTGTTTGTATA	25	430	53.96	0	28	8	32	32	36	3	GR-TS-002&&CN-056&&D04	1_BC	YES
CL1317Contig1	869	GGACGAAATAATTTTTGCCCCTTAT	25	404	55.02	0	16	20	28	36	36	5	CL866Contig1	1_BC	YES
CL1318Contig1	1013	GTTGATTCCATTGTTGTAGCTTCAA	25	64	55.02	0	20	16	20	44	36	2	CL7013Contig1	1_BC	YES
CL1318Contig1	750	TGACATCTCGATATGAGCTGAATCT	25	327	56.04	0	20	20	28	32	40	2	CL5260Contig1	1_BC	YES
CL1318Contig1	829	TATAGAATTTGCCAAGTCTCTCTCT	25	248	53.76	0	12	24	24	40	36	3	CL106Contig1	1_BC	YES
CL1318Contig1	883	TTTGAAGAATAAGGAGATGTTCCAC	25	194	53.75	0	24	12	36	28	36	3	CL2044Contig1	1_BC	NO
CL1318Contig1	908	CGTCTGAAAAAGTACAAGCAAATTC	25	169	54.4	0	16	20	44	20	36	5	CL6286Contig1	1_BC	NO
CL1319Contig1	1020	GCAGCAATGTAACTGGGATTATTTT	25	160	55.22	0	24	12	28	36	36	4	CL5233Contig1	1_BC	YES
CL1319Contig1	1155	AGTTTGGAGAGGTTATTGTCTCTCA	25	25	55.83	0	28	12	20	40	40	3	CL7288Contig1	1_BC	YES
CL1319Contig1	856	ATGTTTGCCAAAATGAGCAAACTAG	25	324	55.81	0	20	16	40	24	36	4	GL-XY-001&&AF-067&&E10_E10_10	1_BC	NO
CL1319Contig1	947	GAAGCACCTAATTCCGTTTCTTTTC	25	233	55.65	0	12	28	20	40	40	4	GL-XY-001&&RS-030&&H03	1_BC	YES
CL1319Contig1	995	CTACATGCAAGGAATTCTCTATTCC	25	185	54.1	0	12	28	28	32	40	2	UR-XY-001&&BA-029&&G04	1_BC	YES
CL131Contig1	479	CTTTAAGGGTTGGATTTGAGTGTAA	25	492	53.92	0	32	4	24	40	36	3	CL7069Contig1	1_BC	YES
CL131Contig1	522	GGTGTTTCAGCTTGTTGTTACTATG	25	449	55.33	0	28	12	12	48	40	3	GL-XY-001&&AF-074&&B03	1_BC	YES
CL131Contig1	576	TTCAGTCTATGGTGGGTGTAAGATT	25	395	55.95	0	32	8	20	40	40	3	GR-XY-006&&RS-010&&F03	1_BC	YES
CL131Contig1	601	GCATGATTGTGTCTGAATCTTGATA	25	370	54.25	0	24	12	24	40	36	2	CL1682Contig1	1_BC	YES
CL131Contig1	875	GTTTCCCAAATTTAATCCCCTTGAA	25	96	54.72	0	8	28	28	36	36	4	GR-FL-006&&RS-001&&G09	1_BC	NO
CL1320Contig1	374	ACACATAATGCTATTCAGGAGGCCT	25	309	58.49	0	20	24	32	24	44	2	CL2037Contig1	1_BC	YES
CL1320Contig1	440	CATGCTTGCTAAGTAGACATGTTAT	25	243	54.04	0	20	16	28	36	36	2	GR-ML-001&&BA-029&&C07	1_BC	YES
CL1320Contig1	507	GGAAGCTTTAGTAAATGTTAGGATG	25	176	52.53	0	32	4	32	32	36	3	CL6591Contig1	1_BC	YES
CL1320Contig1	539	ACTTGTCATTGTAATTGGCAGCAAT	25	144	56.8	0	20	16	28	36	36	2	CL4291Contig1	1_BC	YES
CL1320Contig1	564	TCTCCTCTTTGGAGAATCTATCGTG	25	119	56.17	0	20	24	16	40	44	3	GL-XY-001&&AF-116&&H12	1_BC	YES
CL1321Contig1	665	CTTTTAGGAATAGTGTTTGGCTTTG	25	185	53.61	0	28	8	16	48	36	4	GR-XY-006&&RS-036&&F08	1_BC	YES
CL1321Contig1	690	GATGGTAAATAGACTTGTGCAGAGA	25	160	55.12	0	32	8	36	24	40	3	GR-TS-002&&CN-005&&E05	1_BC	YES
CL1321Contig1	715	ATAGACTCATCAAGAGGAGATTTTG	25	135	52.87	0	24	12	36	28	36	4	CL3428Contig1	1_BC	YES
CL1321Contig1	775	CCCTTGAATGCAATCACTGATATAA	25	75	54.04	0	12	24	36	28	36	3	GL-XY-001&&RS-026&&H01	1_BC	YES
CL1321Contig1	815	GAAGTCATCCATGTAGACTATTGAT	25	35	52.74	0	20	16	32	32	36	2	CL1608Contig1	1_BC	YES
CL1322Contig1	775	TTCTGTAGGGGAATTGATCATTTCT	25	287	54.49	0	24	12	20	44	36	4	SP-FX-002&&CN-051&&D08	1_BC	YES
CL1322Contig1	825	GCTACTGGAGTAATTTTTGGTCTTT	25	237	54.23	0	24	12	16	48	36	5	CL1369Contig1	1_BC	NO
CL1322Contig1	899	GATAGTCTTTAAAGGAGTTGGTGAT	25	163	53.04	0	32	4	28	36	36	3	CL1628Contig1	1_BC	YES
CL1322Contig1	956	GGAATTAGAGAGCTTTTTACTAGCC	25	106	54.02	0	24	16	28	32	40	5	CL1680Contig1	1_BC	YES
CL1322Contig1	981	CTGGTGGATGTTTTTGACACAATAT	25	81	54.79	0	24	12	24	40	36	5	SP-FX-001&&BA-029&&G10	1_BC	YES
CL1324Contig1	548	ATCTCTCAGCAATTGTTGTTATCTG	25	256	54.16	0	16	20	20	44	36	2	GL-XY-001&&AF-119&&G10	1_BC	YES
CL1324Contig1	644	GGTCGATTCATAGGTAAATCTAAAG	25	160	51.94	0	24	12	36	28	36	3	CL1126Contig1	1_BC	YES
CL1324Contig1	670	ACTTAAGTCTCCTTAAATCTGAGGT	25	134	53.58	0	16	20	28	36	36	3	CL5813Contig1	1_BC	YES
CL1324Contig1	720	CGAAGGACTGTTATATGAAATCAGA	25	84	53.26	0	24	12	40	24	36	3	CL7739Contig1	1_BC	NO
CL1324Contig1	779	ATATATCAGCTGTATTGGTCACTTG	25	25	53.33	0	20	16	24	40	36	2	CL3240Contig1	1_BC	YES
CL1325Contig1	1070	GGTCCATTTGTTGATTACTTCCTCA	25	320	55.75	0	16	24	16	44	40	3	GR-TS-002&&CN-042&&E07	1_BC	YES
CL1325Contig1	1098	GCAATGCGATAACAGACTATAAGAT	25	292	54	0	20	16	44	20	36	2	CL3047Contig1	1_BC	YES
CL1325Contig1	1123	GTCTTATGGTGCCCTGTTCTTTATA	25	267	55.15	0	20	20	12	48	40	3	GR-TS-002&&CN-073&&A07	1_BC	YES
CL1325Contig1	1178	AACATGAGTCAGTACCTCTGCATAG	25	212	56.63	0	20	24	32	24	44	2	CL5101Contig1	1_BC	YES
CL1325Contig1	987	CCTTACAAAAGAAGTATTCGATTGG	25	403	53.02	0	20	16	36	28	36	4	CL8067Contig1	1_BC	NO
CL1326Contig1	342	TTCCATGGGAGGATTATATGATTCT	25	296	53.71	0	24	12	24	40	36	3	CL46Contig1	1_BC	YES
CL1326Contig1	422	GGGGTAATTTTTTGGTTCTTGTAAG	25	216	53.53	0	32	4	16	48	36	6	PE-XY-004&&RS-014&&A01	1_BC	YES
CL1326Contig1	472	GTCATCTTTTAGGTACTATGAACTC	25	166	51.48	0	16	20	24	40	36	4	CL4879Contig1	1_BC	YES
CL1326Contig1	562	CTCTTGGAATGTACCTACCGTATCT	25	76	55.98	0	16	28	20	36	44	2	CL6810Contig1	1_BC	YES
CL1326Contig1	612	CGTTGGAATCAAATGTCATTTTGGT	25	26	55.83	0	24	12	24	40	36	4	GR-YL-001&&RS-006&&A09	1_BC	YES
CL1327Contig1	372	CTATAACAACTGGAAGACCAAGAGA	25	231	54.48	0	20	20	48	12	40	2	CL76Contig1	1_BC	YES
CL1327Contig1	414	CTGAACATTACATGTTCCTTCGATT	25	189	54.42	0	12	24	24	40	36	2	CL6529Contig1	1_BC	NO
CL1327Contig1	520	GCTACATTGCCTTTGTGCTCTTTAA	25	83	57.08	0	16	24	16	44	40	3	CL426Contig1	1_BC	YES
CL1327Contig1	553	AAGTTGTATGTGCCCAAGTTTCTCA	25	50	57.58	0	20	20	24	36	40	3	UR-XY-001&&BA-053&&C09	1_BC	YES
CL1327Contig1	578	GAAGTACTACTGGTCTATTTCTGCA	25	25	54.57	0	20	20	24	36	40	3	CL8215Contig1	1_BC	YES
CL1328Contig1	1018	GAGGCTAGATCGATGATATATGTAA	25	180	52.11	0	28	8	36	28	36	2	PE-XY-003&&CN-017&&H12	1_BC;NSPM	NO
CL1328Contig1	1140	CCTTAATTTATTCGCTTGGAACATG	25	58	53.91	0	16	20	24	40	36	3	PE-XY-003&&CN-017&&H12	1_BC	YES
CL1328Contig1	829	CTCAGCAAGATTTGGATACTTTTCT	25	369	54.07	0	16	20	24	40	36	4	CL6209Contig1	1_BC	YES
CL1328Contig1	902	GAGCTTTGCTGATGATTTTGATAAG	25	296	53.85	0	28	8	24	40	36	4	PE-XY-003&&CN-017&&H12	1_BC;NSPM	NO
CL1328Contig1	928	TCGATAATCTGGATGATGAGGATGA	25	270	55.59	0	32	8	32	28	40	2	PE-XY-003&&CN-017&&H12	1_BC;NSPM	NO
CL1329Contig1	1029	GTCAATTATGTGGTCAGTGATTCTA	25	138	53.37	0	24	12	24	40	36	2	UR-XY-001&&BA-033&&G03	1_BC;NSPM	YES
CL1329Contig1	1142	CCTTTGATGCTACATTGTTCACTTG	25	25	55.64	0	16	24	16	44	40	3	GR-TS-001&&AF-030&&A02	1_BC	NO
CL1329Contig1	922	TTGGACTCCGTTGGATCAGTAAAAC	25	245	57.73	0	24	20	28	28	44	4	UR-XY-001&&BA-033&&G03	1_BC	YES
CL1329Contig1	947	TTCAGAGTTCTGTTGCTCATCTTCA	25	220	56.83	0	16	24	16	44	40	2	UR-XY-001&&BA-033&&G03	1_BC;NSPM	YES
CL1329Contig1	972	ATCTGTAACCATTCTTGGCCAAGAG	25	195	57.6	0	20	24	28	28	44	2	UR-XY-001&&BA-033&&G03	1_BC	YES
CL132Contig1	218	TTTGCTATAGAGAAGTATGCAAAGG	25	329	53.72	0	28	8	36	28	36	3	CL5014Contig1	1_BC	NO
CL132Contig1	313	TAGTCGATTCATGAGGTTCCTAAGG	25	234	56.2	0	28	16	24	32	44	2	GR-TS-002&&CN-009&&C03	1_BC	YES
CL132Contig1	339	ATGTCATATTCTATGGGCTCCTCTG	25	208	56.38	0	20	24	16	40	44	3	GR-TS-002&&CN-009&&C03	1_BC;NSPM	NO
CL132Contig1	465	GTTGCAATCGGATTTTCGTCTTCTA	25	82	56.7	0	20	20	16	44	40	4	GR-TS-002&&CN-009&&C03	1_BC;NSPM	NO
CL132Contig1	521	GCAATGCATAACACAAAAGTTCATC	25	26	55.01	0	12	24	44	20	36	4	GR-TS-002&&CN-009&&C03	1_BC;NSPM	NO
CL1331Contig1	1107	CTCATCCAGAGTCAAAGTTTAAAGA	25	547	53.42	0	16	20	40	24	36	3	GR-ML-002&&BA-090&&G11	1_BC	NO
CL1331Contig1	1258	CGACGAATCAGACTATGAGGAAAAT	25	396	55.55	0	24	16	44	16	40	4	CL3886Contig1	1_BC	YES
CL1331Contig1	1459	ATCTGAAATACAGTCTTGGTTGCTC	25	195	55.81	0	20	20	24	36	40	3	CL1Contig198	1_BC	YES
CL1331Contig1	1509	ATGATTTCCTATCTTGTCTACCCAG	25	145	54.42	0	12	28	20	40	40	3	CL8394Contig1	1_BC	YES
CL1331Contig1	1545	CGAGGACACTAAACAGATGTAAATT	25	109	53.88	0	20	16	44	20	36	3	GR-XY-006&&RS-015&&C10	1_BC	YES
CL1332Contig1	1003	GTTTACGTGAAAAACGAAAGCTTAG	25	198	54.43	0	24	12	40	24	36	5	CL4119Contig1	1_BC	NO
CL1332Contig1	1036	CCACAGGAAAGGGTGTAGTTTTTAG	25	165	56.22	0	32	12	28	28	44	5	CL6143Contig1	1_BC	YES
CL1332Contig1	1062	GCAATTGAGAACTACGTGTACTATA	25	139	53.28	0	20	16	36	28	36	2	GR-PU-000&&MG-001&&G07	1_BC	YES
CL1332Contig1	1087	TATGCACTTTTTGCGCGGTGTGTTT	25	114	61.66	0	28	16	8	48	44	5	CL1872Contig1	1_BC	NO
CL1332Contig1	1114	CATAGGGGGTGTAACTTATACATTT	25	87	52.92	0	24	12	28	36	36	5	CL945Contig1	1_BC	NO
CL1332Contig1	1147	CTAGATGTTACGGGACAATTCTATT	25	54	53.03	0	20	16	28	36	36	3	CL1841Contig1	1_BC	NO
CL1332Contig1	1176	ATAAGCTAGCTTCTCACTTCCGTTT	25	25	56.82	0	12	28	20	40	40	3	GR-TS-001&&AF-007&&D10	1_BC	YES
CL1332Contig1	886	TGGTTCTTTCTTCATCAGCAGCATG	25	315	58.56	0	20	24	16	40	44	3	CL1214Contig1	1_BC	NO
CL1332Contig1	911	AGATGTGGATTCCTGCATGTGATGT	25	290	59.14	0	32	12	20	36	44	2	CL5611Contig1	1_BC	YES
CL1332Contig1	950	GTGAAGTCATATTCTCGTGAATGAT	25	251	53.79	0	24	12	28	36	36	2	UR-XY-001&&BA-051&&B10	1_BC	NO
CL1333Contig1	1051	TACTGTTATCGCTGTGGTAACATGG	25	417	57.45	0	28	16	20	36	44	2	CL690Contig1	1_BC	YES
CL1333Contig1	1174	GATTATTTCCTTTGATGTAGCAGGC	25	294	55.13	0	24	16	20	40	40	3	GL-XY-001&&AF-107&&C11	1_BC	YES
CL1333Contig1	1199	TTCAAGTAAGCATATCTTGTCGCGG	25	269	58.28	0	24	20	24	32	44	2	CL7033Contig1	1_BC	YES
CL1333Contig1	1305	AGGCATCTAAAATGTTACTGGCGAG	25	163	58	0	28	16	32	24	44	4	CL4911Contig1	1_BC	YES
CL1333Contig1	1375	CGACAACTTGTAATTGTTTGCCTTT	25	93	55.97	0	16	20	20	44	36	3	GL-XY-001&&AF-111&&D07	1_BC	YES
CL1334Contig1	1815	TGAGGAGTCGGTTAATGTTGTATCC	25	287	56.9	0	32	12	20	36	44	2	SP-FX-001&&CN-034&&C03	1_BC	YES
CL1334Contig1	1867	TTAAATTTGCAGTGGAAGGTTAAGG	25	235	54.73	0	32	4	32	32	36	3	GR-XY-022&&BA-019&&D07	1_BC	YES
CL1334Contig1	1921	ATTTGCTTAGTACGGTAGTTTTTCC	25	181	54.36	0	20	16	16	48	36	5	PE-XY-001&&MG-058&&H11	1_BC	YES
CL1334Contig1	2017	TCCGTGGAGCTCTATTCAATTAACA	25	85	56.6	0	16	24	28	32	40	2	CL6492Contig1	1_BC	YES
CL1334Contig1	2077	CTAACGAAAACCATGTTCTTTTCCA	25	25	54.96	0	8	28	32	32	36	4	CL3324Contig1	1_BC	NO
CL1335Contig1	1014	CTGCTTCATCTTGTTGAATAGATGT	25	60	54.16	0	20	16	20	44	36	2	CL2478Contig1	1_BC	NO
CL1335Contig1	772	CTAAAAGTATCTGGTGGTATTGGGA	25	302	54.6	0	32	8	28	32	40	4	UR-XY-001&&BA-046&&A04	1_BC	YES
CL1335Contig1	923	TTTGTGTCTAAGAGAGAGAGTGATA	25	151	53.1	0	32	4	32	32	36	3	GR-SE-001&&GO-031&&C06	1_BC	YES
CL1335Contig1	959	GAGTTCAAGTGAGTATAAAGACACG	25	115	54.18	0	28	12	40	20	40	3	SP-FX-002&&CN-052&&D08	1_BC	YES
CL1335Contig1	986	CATAAGAGTTATTGTTGTGTGGTGT	25	88	54.24	0	32	4	20	44	36	2	CL3708Contig1	1_BC	YES
CL1337Contig1	640	GGACAAAGGTGGCGAATATTATATT	25	348	54.16	0	28	8	36	28	36	3	CL3605Contig1	1_BC	NO
CL1337Contig1	685	CTGGATTTTCTTATGCTAATAGCTG	25	303	52.71	0	20	16	20	44	36	4	CL129Contig1	1_BC	NO
CL1337Contig1	710	GGAAAGTTATAATATGAACGCCAAC	25	278	53.44	0	20	16	44	20	36	3	GL-XY-001&&CN-064&&H08	1_BC	NO
CL1337Contig1	865	TTGATAAAGGAATGAAGCTGGTTTG	25	123	54.79	0	32	4	32	32	36	3	GR-PU-003&&MG-027&&A03	1_BC	NO
CL1337Contig1	932	CCTACAAATTATGATAGTGACCTCA	25	56	52.67	0	12	24	36	28	36	3	GR-SE-001&&GO-086&&G06	1_BC	NO
CL1338Contig1	1147	AGGTGATTCTGTAGGCTAACATGAT	25	238	56.12	0	28	12	28	32	40	2	CL8382Contig1	1_BC	YES
CL1338Contig1	1172	TCTTTACAAGCTCTGAAAAACCCTT	25	213	55.5	0	8	28	32	32	36	5	GR-XY-022&&BA-013&&B12	1_BC	YES
CL1338Contig1	1197	CCACATTTTCTCTACGAAAGTTGAA	25	188	54.48	0	12	24	32	32	36	4	GR-SE-001&&GO-074&&G07	1_BC	YES
CL1338Contig1	1233	GATAACCAGACCTTTTCAGTATTCT	25	152	53.04	0	12	24	28	36	36	4	CL7233Contig1	1_BC	YES
CL1338Contig1	1322	TAAAAGGACCCAATTTTACTACCGC	25	63	56.12	0	12	28	36	24	40	4	GL-XY-001&&RS-029&&A07	1_BC	NO
CL1339Contig1	467	CTCTTCAACTCAAAGTACGAGTTAC	25	352	54.09	0	12	28	32	28	40	3	CL2335Contig1	1_BC	NO
CL1339Contig1	519	TAACTTTCCCCCTTGTATGGACAAA	25	300	56.61	0	12	28	28	32	40	5	CL1759Contig1	1_BC	YES
CL1339Contig1	626	AAGCTCTTGGATGAGTTGGGTATTC	25	193	57.36	0	32	12	20	36	44	3	CL6175Contig1	1_BC	YES
CL1339Contig1	669	TTGATCAATTCATCCCACTAAGTCG	25	150	55.7	0	12	28	28	32	40	3	CL1730Contig1	1_BC	YES
CL1339Contig1	744	ACTACTTGCTCTTCATTGTTCGAGA	25	75	56.7	0	16	24	20	40	40	2	SP-FX-002&&CN-039&&H07	1_BC	YES
CL133Contig1	335	CCCACCTCATCAATTTAAGTGAGAA	25	364	55.52	0	12	28	36	24	40	3	CL4813Contig1	1_BC	YES
CL133Contig1	407	TCAAGATCGATGATAAGTGGATCGC	25	292	57.44	0	28	16	32	24	44	2	GR-TS-001&&AF-011&&E08	1_BC	NO
CL133Contig1	433	GACTCTGATGTGATTGTTGGCATTC	25	266	57.18	0	28	16	16	40	44	2	CL8082Contig1	1_BC	YES
CL133Contig1	458	TTGAAGAGAAATACCCTGAACCTCC	25	241	56.72	0	16	28	36	20	44	3	CL1230Contig1	1_BC	YES
CL133Contig1	630	TGGTCCATACATTGCTGGAAAAAAG	25	69	56.79	0	24	16	36	24	40	6	CL4808Contig1	1_BC	YES
CL1340Contig1	258	AGATTTCCAGACAAGCTCATCGATG	25	788	57.72	0	20	24	32	24	44	3	GR-FL-001&&AF-052&&A07	1_BC	NO
CL1340Contig1	285	TAATTTGGGTCTCCTGTTGGTCCTA	25	761	57.68	0	24	20	12	44	44	3	CL4537Contig1	1_BC	YES
CL1340Contig1	687	ATAGGACGGTCTTCTTTCTATCTTC	25	359	54.19	0	16	24	16	44	40	3	CL7935Contig1	1_BC	YES
CL1340Contig1	732	CTTTAACGACAAGAGAAGATCAAGC	25	314	54.94	0	20	20	44	16	40	3	GR-XY-006&&RS-023&&E02	1_BC	NO
CL1340Contig1	773	TACTTTTAGGGACAACCTGGTATGG	25	273	56.53	0	28	16	24	32	44	4	CL2002Contig1	1_BC	YES
CL1340Contig1	823	GCGATCTGACGAAGAAAATTTTTGT	25	223	55.89	0	24	12	32	32	36	5	PE-XY-001&&MG-059&&B09	1_BC	YES
CL1340Contig1	851	TTTTAATGGGAAGTGAGTACGCTAG	25	195	55.4	0	32	8	28	32	40	4	GR-TS-002&&CN-004&&B01	1_BC	YES
CL1340Contig1	879	GGGACATATGCTCCTTTTTAACCTT	25	167	55.86	0	16	24	20	40	40	5	CL2320Contig1	1_BC	NO
CL1340Contig1	966	GCTCCATCATCCAATTGTTCAATAA	25	80	54.73	0	8	28	32	32	36	2	CL1980Contig1	1_BC	NO
CL1340Contig1	993	CGGTCATTCCGATATATCTCTATAT	25	53	51.99	0	12	24	24	40	36	2	GR-PU-000&&MG-007&&B06	1_BC	NO
CL1341Contig1	518	GTATGCTCTTCATCCGCATCAAGAT	25	211	57.91	0	16	28	24	32	44	2	GR-TS-001&&AF-008&&C07	1_BC	YES
CL1341Contig1	562	ATTCTCGATTTTGAGGTTCAGCTGG	25	167	58.12	0	28	16	16	40	44	4	PE-XY-001&&MG-072&&E01	1_BC	YES
CL1341Contig1	607	CTAGCTCCTCAGGTTTTACTTATTG	25	122	53.71	0	16	24	16	44	40	4	GL-XY-002&&CN-034&&G06	1_BC	YES
CL1341Contig1	632	CGAGATCTCTACATATAAATTGTGG	25	97	51.8	0	20	16	32	32	36	3	GR-PU-003&&GO-074&&H05	1_BC	NO
CL1341Contig1	666	TGCTGCTATCGTTTACTATCATAGA	25	63	54.09	0	16	20	24	40	36	3	UR-XY-001&&BA-078&&F06	1_BC	YES
CL1342Contig1	1198	GAAGTATGGCCTTTTAGGAGAATTT	25	409	53.85	0	28	8	28	36	36	4	GR-PU-000&&MG-018&&H08	1_BC	YES
CL1342Contig1	1262	CACAGTTGTCATCACGAGCTAGAAA	25	345	57.76	0	20	24	36	20	44	3	CL7451Contig1	1_BC	YES
CL1342Contig1	1287	CTGCTAGACTTAATGGTCTATTTGG	25	320	53.8	0	24	16	20	40	40	3	CL8332Contig1	1_BC	NO
CL1342Contig1	1548	AACTGATTGAGGATGGTTCTCTGGA	25	59	57.95	0	32	12	24	32	44	2	GR-XY-006&&RS-045&&H10	1_BC	YES
CL1342Contig1	1582	CAGGAAGCGATATGAGAGCTTTGAT	25	25	57.59	0	32	12	32	24	44	3	GR-TS-001&&GO-061&&B08	1_BC	YES
CL1343Contig1	1034	CTGGTTATTTATTGGTCGGAGTATT	25	338	53.51	0	28	8	16	48	36	3	CL55Contig1	1_BC	YES
CL1343Contig1	1062	TATATCTCAGTCCTAAAGCAGGCAG	25	310	56.28	0	20	24	32	24	44	3	CL5383Contig1	1_BC	YES
CL1343Contig1	1172	CTCATGGAGAAATCGATGTTTTCTT	25	200	54.41	0	20	16	24	40	36	4	GL-XY-001&&AF-008&&C08	1_BC;NSPM	NO
CL1343Contig1	1311	GGATGTGTTCATGAAAAATCGTAGT	25	61	54.65	0	28	8	32	32	36	5	GL-XY-001&&AF-008&&C08	1_BC;NSPM	NO
CL1343Contig1	1347	AGCATTTCGGGCTTCTTTTTGAATA	25	25	56.58	0	20	16	20	44	36	5	GL-XY-001&&AF-008&&C08	1_BC;NSPM	YES
CL1344Contig1	1013	GATGAGCTTATTACATCTCCTTCTC	25	183	53.38	0	12	28	20	40	40	2	CL3057Contig1	1_BC	YES
CL1344Contig1	1067	TTCGTATGTAATGACGTGGCAGTTT	25	129	57.84	0	28	12	20	40	40	3	CL1781Contig1	1_BC	YES
CL1344Contig1	1092	CATAAACGAGCCCTGTAAATATACA	25	104	53.62	0	12	24	44	20	36	3	GR-SE-002&&CN-001&&H01	1_BC	YES
CL1344Contig1	1117	TGCAAGTATATCTGGAGTATTGGAA	25	79	54.12	0	28	8	32	32	36	2	CL2282Contig1	1_BC	YES
CL1344Contig1	1142	GCACTTTTTCTTAAATCGTATGCTG	25	54	54.36	0	16	20	20	44	36	5	CL3145Contig1	1_BC	NO
CL1344Contig1	1171	AGAGAAGAAAATCATCCGATTTCAC	25	25	54.17	0	16	20	44	20	36	4	GR-ML-001&&BA-018&&A12	1_BC	NO
CL1344Contig1	843	TAGTGGAATTCCAGAAATCCCAAGG	25	353	57.08	0	24	20	36	20	44	3	GR-TS-002&&CN-070&&D02	1_BC	NO
CL1344Contig1	913	TGATCCTGATAGTGACCACGAGATT	25	283	57.64	0	24	20	28	28	44	2	CL6602Contig1	1_BC	YES
CL1344Contig1	946	TAGCTGAGGTCAGATTATATGGGAT	25	250	55.03	0	32	8	28	32	40	3	CL5008Contig1	1_BC	YES
CL1344Contig1	971	ATAACATTCCACTGGGTACATAGGG	25	225	56.48	0	24	20	32	24	44	3	GR-TS-001&&GO-041&&F06	1_BC	YES
CL1345Contig1	619	GAGATTGTTATCCGCGAGATATACA	25	351	55.05	0	24	16	32	28	40	2	PE-XY-003&&CN-018&&C09	1_BC	YES
CL1345Contig1	770	GATATCAGATCCTTCATGTACGCTC	25	200	55.55	0	16	28	24	32	44	2	GR-ML-001&&BA-015&&B12	1_BC	YES
CL1345Contig1	798	CAATTTTTTGGAGTCTCTTGTACTG	25	172	53.27	0	20	16	16	48	36	6	GR-SE-001&&GO-155&&F11	1_BC	YES
CL1345Contig1	844	GAAGTGTTTTGCACTGTCTTATTTC	25	126	54.05	0	20	16	16	48	36	4	CL7374Contig1	1_BC	YES
CL1345Contig1	934	CGAAACTCAATTTTATTGAGGAGAG	25	36	53.01	0	24	12	36	28	36	4	CL2206Contig1	1_BC	NO
CL1346Contig1	1004	GATGTGATGAAATACTCTCAATGCT	25	112	54.01	0	20	16	32	32	36	3	CL2538Contig1	1_BC	YES
CL1346Contig1	1053	GGTGTAAATTACTCTCAAGAGTGAT	25	63	53.04	0	24	12	32	32	36	3	PE-XY-001&&MG-074&&C09	1_BC	YES
CL1346Contig1	1091	TAATAGCTACACTGGATATTTGCCA	25	25	54.47	0	16	20	32	32	36	3	CL4389Contig1	1_BC	YES
CL1346Contig1	716	ATTGTGTGCTTGATGGAGATTTCTC	25	400	56.36	0	28	12	16	44	40	3	GR-ML-001&&BA-075&&G05	1_BC	YES
CL1346Contig1	766	CGCTGGAAAGGATGTATTTTATGAT	25	350	54.39	0	28	8	28	36	36	4	GL-XY-003&&CN-010&&H04	1_BC	NO
CL1347Contig1	1009	GCTAAGGCATATTTTCCCATGTAAA	25	150	54.53	0	16	20	32	32	36	4	GR-SE-001&&GO-044&&B12	1_BC	YES
CL1347Contig1	1063	GACAAGTGATCGAATGTTTCATAGT	25	96	54.18	0	24	12	32	32	36	3	GR-PU-003&&MG-025&&A03	1_BC	YES
CL1347Contig1	1088	GAGGAATGATGTTCTTCCTTTTCCT	25	71	55.5	0	20	20	16	44	40	4	GR-SE-001&&GO-060&&E09	1_BC	YES
CL1347Contig1	837	CAACTCTAGCAGTAAAGCTTCAATA	25	322	53.63	0	12	24	40	24	36	3	CL3342Contig1	1_BC	YES
CL1347Contig1	862	AGAGAGAAGCACTCTTAATCTAGGG	25	297	55.61	0	28	16	36	20	44	3	GR-TS-002&&RS-012&&B07	1_BC	YES
CL1348Contig1	1017	CGTCGAATACCTGAATGAAAATAAC	25	374	53.46	0	16	20	44	20	36	4	CL7547Contig1	1_BC	NO
CL1348Contig1	1135	GGATTGAGCTATGTCATTGTAATTG	25	256	53.17	0	28	8	24	40	36	2	GR-PU-000&&MG-001&&B01	1_BC	YES
CL1348Contig1	1263	GAAGAAAGACCTCACTTCCTTAAAA	25	128	53.56	0	12	24	44	20	36	4	GL-XY-002&&CN-006&&E02	1_BC	YES
CL1348Contig1	1289	GTGACTTATTTTCCTTGGAAATCCA	25	102	54.23	0	16	20	24	40	36	4	GR-PU-003&&MG-015&&A12	1_BC	NO
CL1348Contig1	1364	GATGTCCAATTTTGTGGTGAGATAA	25	27	54.32	0	28	8	28	36	36	4	CL7446Contig1	1_BC	NO
CL1349Contig1	1042	CACTCAGTTTTCATTTATCAAGCTG	25	191	53.68	0	12	24	24	40	36	4	GR-TS-002&&CN-040&&G04	1_BC;NSPM	NO
CL1349Contig1	1113	ATAACATTGGAAACTATTGCCCAAG	25	120	54.67	0	16	20	40	24	36	3	GR-TS-002&&CN-040&&G04	1_BC;NSPM	YES
CL1349Contig1	1163	GTGTAATCCTTCATCTGTATCACCA	25	70	54.89	0	12	28	24	36	40	2	CL1761Contig1	1_BC	YES
CL1349Contig1	1190	GAGTGAGAGCATGTATATACATATG	25	43	51.39	0	28	8	36	28	36	1	GL-XY-001&&RS-026&&C09	1_BC	YES
CL1349Contig1	992	GAGACACTTCCTGTTTTTGGTTATA	25	241	53.67	0	20	16	20	44	36	5	GR-TS-002&&CN-040&&G04	1_BC;NSPM	NO
CL134Contig1	527	GTTTCTCGTGCATTATTGGTTTTAG	25	195	54.04	0	24	12	12	52	36	4	UR-XY-001&&BA-010&&D07	1_BC	YES
CL134Contig1	573	GAGGTTTTACCTTAGTTTTGATGCT	25	149	54.23	0	24	12	16	48	36	4	CL2027Contig1	1_BC	YES
CL134Contig1	602	CGCTTTATGCTGATAGAAATTGTAG	25	120	53.3	0	24	12	28	36	36	3	CL448Contig1	1_BC	YES
CL134Contig1	628	GCAATTTTGACTTTTGGTTGTAGGT	25	94	55.64	0	28	8	16	48	36	4	CL5514Contig1	1_BC	YES
CL134Contig1	665	GGTTGGATCAAGTGCTATTACATTT	25	57	54.42	0	24	12	24	40	36	3	CL4543Contig1	1_BC	YES
CL1350Contig1	752	TAGGAGCTCTGTTGTCACTTCTAGA	25	247	56.88	0	24	20	20	36	44	2	CL1804Contig1	1_BC	YES
CL1350Contig1	838	TGTTCTAAGGGAGACATCAAGAGCA	25	161	57.93	0	28	16	36	20	44	3	CL7792Contig1	1_BC	YES
CL1350Contig1	863	CTCTTTTGAATGGCTGGGTATAAGG	25	136	56.25	0	32	12	20	36	44	4	CL3635Contig1	1_BC	YES
CL1350Contig1	891	TTTGTCCATGGAAATGGTGTCGATG	25	108	58.6	0	32	12	20	36	44	3	CL1Contig117	1_BC	YES
CL1350Contig1	921	TCGGTGTTTGTAAATATTGACATGG	25	78	54.68	0	28	8	24	40	36	3	GR-XY-006&&RS-034&&C01	1_BC	NO
CL1351Contig1	1023	TATTCTGAAAGGGTTTGGTTGCTTA	25	127	55.38	0	28	8	20	44	36	3	UR-XY-002&&BA-107&&D01	1_BC	YES
CL1351Contig1	1080	CACATAAGTCGATCTTATGAGACAA	25	70	53.26	0	16	20	40	24	36	2	UR-XY-002&&BA-107&&D01	1_BC;NSPM	NO
CL1351Contig1	1125	TTGAGATGAGTTGGAGCTTCTCTTA	25	25	55.91	0	28	12	20	40	40	2	UR-XY-002&&BA-107&&D01	1_BC	YES
CL1351Contig1	906	TTCAACTTTGATCTCCCTATCGTAG	25	244	54.68	0	12	28	20	40	40	3	CL1489Contig1	1_BC	YES
CL1351Contig1	998	ACCTGTGTATTATATAGGGTTTCTC	25	152	52.19	0	20	16	20	44	36	3	UR-XY-002&&BA-107&&D01	1_BC;NSPM	NO
CL1352Contig1	584	CATGCATTGCTGGAAATTATAAGCT	25	397	55.39	0	20	16	32	32	36	3	CL668Contig1	1_BC	NO
CL1352Contig1	610	GTCTGGGATAATTCATATTCCACAT	25	371	53.31	0	16	20	28	36	36	3	CL4904Contig1	1_BC	YES
CL1352Contig1	845	GTGCTAAATTGCTCGAATTTGTAAC	25	136	54.58	0	20	16	28	36	36	3	CL921Contig1	1_BC	YES
CL1352Contig1	893	CGATGTAATCAATTCTCCTTCATGA	25	88	53.81	0	12	24	28	36	36	2	GR-XY-006&&RS-056&&F02	1_BC	YES
CL1352Contig1	956	GTTTTCTCACTGTTTGGAAGGGAAA	25	25	56.5	0	28	12	24	36	40	4	GR-ML-001&&BA-061&&C12	1_BC	YES
CL1353Contig1	1007	CAATTTTGTCTCCATGGACTTCATA	25	57	54.08	0	12	24	24	40	36	4	CL22Contig1	1_BC	YES
CL1353Contig1	1037	TCTATTTAATCCTTGAGAAACCCCT	25	27	53.93	0	8	28	28	36	36	4	SP-FX-002&&RS-003&&B07	1_BC	NO
CL1353Contig1	661	AGAGCCAAACATCATATTTCTCAAC	25	403	54.4	0	8	28	40	24	36	3	CL5173Contig1	1_BC	YES
CL1353Contig1	741	AGATTGTCACATCTGAGATCGACAC	25	323	57.14	0	20	24	32	24	44	2	CL2036Contig1	1_BC	YES
CL1353Contig1	935	CCATTTACATGGGAGATAAGCATAA	25	129	53.58	0	20	16	40	24	36	3	SP-FX-001&&BA-014&&B01	1_BC	NO
CL1354Contig1	1167	GGTGCTTCAGTTTCCTTGTACATTA	25	230	55.98	0	20	20	16	44	40	3	SP-RX-001&&GO-006&&G08	1_BC	YES
CL1354Contig1	1197	ATAGAGTCACTAGAATGTTGTGCTT	25	200	54.48	0	24	12	28	36	36	2	GR-ML-002&&BA-090&&A07	1_BC	YES
CL1354Contig1	1222	GTAACACTTTTTGTCGAACGATTCT	25	175	55.04	0	16	20	24	40	36	5	UR-XY-002&&BA-102&&C07	1_BC	YES
CL1354Contig1	1369	GAATGTTTGTCGATTTGGAATATGG	25	28	53.89	0	32	4	24	40	36	3	GR-SE-001&&GO-066&&F05	1_BC	YES
CL1354Contig1	951	ACGACATTTTGAATACCATCTTCTC	25	446	54.18	0	8	28	28	36	36	4	CL3563Contig1	1_BC	YES
CL1355Contig1	785	GCAGAGCTGAAGTTTGATTTGAAAA	25	243	55.69	0	28	8	36	28	36	4	GR-TS-001&&GO-058&&A12	1_BC	YES
CL1355Contig1	810	GCTAACATACTGTAAATCAGGAACA	25	218	53.63	0	16	20	44	20	36	3	CL2221Contig1	1_BC	YES
CL1355Contig1	844	AATACTCGTCATTGATACCTCATCT	25	184	53.97	0	8	28	28	36	36	2	CL3212Contig1	1_BC	YES
CL1355Contig1	953	TGTACCATTTATTGATGGGTACAGT	25	75	54.52	0	24	12	24	40	36	3	CL1796Contig1	1_BC	YES
CL1355Contig1	978	TCTGAAGCTACAACCAATGGATTAG	25	50	55.37	0	20	20	36	24	40	2	CL505Contig1	1_BC	YES
CL1356Contig1	570	GGGTAGTCTTACAACTCTTCTTCTA	25	314	53.68	0	16	24	20	40	40	3	CL7670Contig1	1_BC	YES
CL1356Contig1	643	GTTTGTCAATTTAGTCATTCAGGTG	25	241	53.6	0	24	12	20	44	36	3	CL5074Contig1	1_BC	NO
CL1356Contig1	768	ACTTCATCTCAGAACACTACGTTTT	25	116	55.11	0	8	28	28	36	36	4	GR-TS-001&&AF-020&&D01	1_BC	YES
CL1356Contig1	822	ATGGTCCCCTGAAATCTATGACATG	25	62	57	0	20	24	28	28	44	4	CL2995Contig1	1_BC	YES
CL1356Contig1	855	GATACCACATGAGCACCATGATTTC	25	29	56.84	0	16	28	32	24	44	3	GR-ML-001&&BA-068&&B11	1_BC	NO
CL1357Contig1	1023	CCAAATTAACAGAAGTTTCCCATGT	25	162	54.71	0	12	24	36	28	36	3	PE-XY-001&&RS-013&&C08	1_BC	YES
CL1357Contig1	1052	GTAAAATTTATTATGGCCTAGGGAG	25	133	52.14	0	28	8	32	32	36	4	CL7706Contig1	1_BC	YES
CL1357Contig1	1078	CTTTGACTCTACCAAAGATTTCCAT	25	107	53.75	0	8	28	28	36	36	3	CL4602Contig1	1_BC	YES
CL1357Contig1	1128	GCTCTTTGTATGAGATTCTTGTCAC	25	57	54.69	0	20	20	16	44	40	3	SP-FX-002&&RS-009&&H10	1_BC	YES
CL1357Contig1	931	CATGGGGTTGATTATGGAGTTTTAT	25	254	53.95	0	32	4	20	44	36	4	CL3955Contig1	1_BC	YES
CL1358Contig1	326	AGTTTATCTGCCTCGACTTGGATGA	25	288	58.35	0	24	20	20	36	44	3	CL3070Contig1	1_BC	YES
CL1358Contig1	364	AAGTATTGTGGTCTGCGCTACATTC	25	250	58.19	0	24	20	20	36	44	2	GR-TS-002&&RS-005&&E03	1_BC	YES
CL1358Contig1	465	TATTTGTCTTTGGATGACATGCCCT	25	149	57.32	0	20	20	16	44	40	3	CL3922Contig1	1_BC	YES
CL1358Contig1	540	GGGATCAACTTTGTAATTGCATTTG	25	74	54.48	0	24	12	24	40	36	3	CL5958Contig1	1_BC	YES
CL1358Contig1	568	ACGGAATCGTCTTGCTATTTTCTTA	25	46	55.42	0	16	20	20	44	36	4	CL6513Contig1	1_BC	NO
CL1359Contig1	1400	CGAAGAGATTCGTGATTAATCTTCA	25	285	53.83	0	20	16	32	32	36	2	PE-XY-001&&MG-060&&A07	1_BC	YES
CL1359Contig1	1443	GTTGTCCAGATTTTGCTATTTCGGT	25	242	56.86	0	24	16	12	48	40	4	UR-XY-001&&BA-046&&F11	1_BC	YES
CL1359Contig1	1547	CCTGAAGTTACGGAAATGAGTGATT	25	138	55.84	0	28	12	32	28	40	3	PE-XY-003&&CN-008&&A06	1_BC	YES
CL1359Contig1	1572	GGTGTATCTGATCAGATGTATTTTG	25	113	52.37	0	28	8	20	44	36	4	GR-ML-001&&BA-040&&G01	1_BC	YES
CL1359Contig1	1642	TTCCTGAAAAAATGAGGGAGAGACC	25	43	57.18	0	28	16	40	16	44	6	GR-TS-002&&CN-052&&H11	1_BC	NO
CL135Contig1	483	TCTTCAGAGAAGCTAATCAAGGAGG	25	213	56.31	0	28	16	36	20	44	2	CL3879Contig1	1_BC	NO
CL135Contig1	509	CTTCACCTACAAGTACAGCATTGAG	25	187	56.12	0	16	28	32	24	44	2	CL2759Contig1	1_BC	YES
CL135Contig1	534	GATATCTACGACCAATCTGTCGAAT	25	162	54.95	0	16	24	32	28	40	2	CL5172Contig1	1_BC	YES
CL135Contig1	588	TAGTAATTTCTGTAGGCATTGCGGT	25	108	57.18	0	28	12	20	40	40	3	CL5172Contig1	1_BC	YES
CL135Contig1	671	GAGATCTATCAATTAGCTTGTTCCA	25	25	53.22	0	16	20	28	36	36	2	CL5172Contig1	1_BC	YES
[truncated: 101,027 more rows]
